# Supplementary material for: Positive Selection in Bifidobacterium Genes Drives Species-Specific Host–Bacteria Communication
Source: Front Microbiol. 2019 Oct 15;10:2374. doi: 10.3389/fmicb.2019.02374 (PMC6803598; doi:10.3389/fmicb.2019.02374)
Supplement: DATA SHEET S2 — MSA of the pkb2 gene before treatment with Gblocks. [file Data_Sheet_2.FASTA]

>GCF_000010425.1_WP_011743628.1
---------------------------------------------------------------------------------------------ATGGAAGCCTCAAGGAGC------------------------------ATTCCCCCTCAGATTCCCGGCTACACACTGATCAAACGGCTGGGCTCCGGTTCCGAAGCCGACGTGTACCTGTACCAGCAGCTTTCCCCGGCCCGTCAGGTGGCCATCAAAATCAGCAAGAACACGCTC---GACCCACGTGCCGCGGTCCGCTTCCGTTCCGAAGCGAATTTCATGGGGCAGATCTCCACACACCCCTACATTCTTTCCGTCTATGAGAACGGCGTGACCGTCAAC---GGGCGCGGCTACACCGTGTTCGAATACGCTCCGGGCGGCAATTACAAGACGTTCCTCGAGCATGGC---CGTCTCACCGCCGACCAGATGCTCACCGTCGGTATCGATCTGGCGAGCGCGCTGTTCACCGCGCATCGCAAAGGCATCATCCATCGAGACATCAAGCCCAGCAATATTCTCATCAACGCGCACAATATGCCCATGCTCGCCGATTTCGGCATCGCCGGGACCGTCTATGGGCGT---CCGGGTGTCGGCTTCACCATCGCGTGGGCCGCGCCGGAGGTGCTTGCCCAAGGCGGTGGCGGCAATGAATCGTCCGATATCTATTCGCTTGGCGCCACGCTGTTCGCCATGCTGATCGGCCAATCGCCGTACGAGTATTTCTATGCCGATGTGCTGGGCGATTCCCAACGGCAGGTGCGGGCCGAACGGCTCAAGTCCGTCATTCTCAACAATCCGCTGCCCAAACTCAACCGTTCCGACGTGCCGGCCGAAGTGGAATGGGTGTTGCGTAAGGCTTTGAGCCGTGCGCCCGAGGATCGTTACTATTCCGCGTTGGAGTTCGCGCGCGACATGCAGCGCGTGCAACAGGCCTTGTATGGCCGTGCCGTGCAGACCACCGTCGAGGGTGTGCCGGATTATCCGCAG---------------------------------------------------------------------------------------------------------------------------------------------------------------------------------------------------------------------------------------------------------------------------------------------------------------------------------------------AACATGTACGCGCAGACTTCCACATTCGACCAGTCCGCCCCG------------------------------------------------------------------------------------------------------------------GTTGCGAAGCAGCATGCCCGG------------------------------------------TGGGTGAAGCCGTTGGCCGTCACGGTTGCTGCGGCGGCCGCCGTGGTCGTGATGGCGTTGGCGTTCGTCACCGTCGTCATGCCGAATATGGATGCGGCTTCCGACAACAGCAAGGTGCAGGTGCAG------------------------------------------------AACCATGGC---------------GCCCAGAACCATGCCGAGGACGATCCCGATTCGGCGATCACGTCGGGCAGTGTGCCGAGCGTGCAGGATCTTACGGGCGAATACACCGCCGACAGC---AAAGTGCGGTTCACGTGGGTCAATCCTTCGCCGAAGGATGGCGATTCGTACGCGTGGTCGCTGGTCGGCGATTCGGGAACCGACCCGAACGCGCAGGGCACCACCACGGAGTCGACGAGTATCGAA---------ATCGATCCGGCCGACGGCGCG------CAGACGTGCGTGCAGGTGAGTCTGGTTCGCGCGGACCGGCAGATGTCCGAGAATCCCATGATCGCGTGCGCGGCCAAGCCGTGA------------
>GCF_000022965.1_WP_004218258.1
------------------------------------------------------------------------------------------ATGACCCAGCAGGTGCCCCAG---------------------------------CCACCGCGCCTTGCCGGCTACAGCTATGTGCGCGTGCTCGGGCACGGTTCCACCGCTACCGTCTACCTCTACCGGCAACAGGGCATAGAACGCGACGTCGCCATCAAAGTGAGCGTCGAGCAGGTG---GACAGCAGAATCGCAGACGCCTTCCGCGCGGAGGCGCGTGCCATGGCCGCGTTGTCGAGCCACCCCTACATTCTCTCCACCTACGATGCGGGCGTCACCGACGAC---GGCCGCTATTACCTCGTGTTCGAGTATGCACCGGGCGGCACGCTCAAGGACGTGCTGTGCAACCAT---GTGCTCGACGTGCCGCAGATGCTCTCCATGGGAGTCCATCTCGCCAGCGCAGTCGCCACCGCTCACCGGGCCGGCATTGTGCACCGCGACATCAAGACGAGCAATGTGCTCATCACCTGGCAACGGTTGCCCACGCTCGCCGACTTCGGCATCGCCGTCACCGCCTACGATCAC---AGCAGCACCGGCTACTCCCTGCCGTGGGCTCCTCCGGAGACGCTGCGCACGGGCGGTGCGGGAGGTGAGGCGGCCGACATCTATTCGCTGGGCGCAGTGCTCTATGCCTCACTGGTGGGCACCTCCCCGTTCGAATACGGGTACCACCCG------------------------AAGACGGCGAAGGAGCTGGCAAGGCTCATCATGACGCAACCGCTGCCGACGATCCAGCGCAACGACGTTCCCACTGTGGTGCATGAGACGTTGGCACACGCAATGGCGCCGAATGCCGACGATCGCTACCCCTCCGCACTGGCTTTCGCCCGCGCGCTCCAGCAGGCGCAATTCGACCTGTATGGGCACGCCACACCGGTGAATGTCGAGGGCGCAGACCCCTATCCGTCC---------------------------------------------------------------------------------------------------------------------------------------------------------------------------------------------------------------------------------------------------------------------------------------------------------------------------------------------AGCATCGCACGCCGGCAGATCACCGAACGTCCGCCG------------------------------------------------------------------------------------------------------------------------GCGGCACGGCAACGCGGCAAACAC------------------------------------------CGCAAGGCGTGGATGGTCGCGGGCTTCACCGTCGCGCTGCTCACCCTGTTCCTCGCGGTGTTCATGGGGTTCGTGCTGCCCGGGCTCGACACCCATGCCAGCGGAAACCAGACGGTTGTCGAAGGC---------------------------------------------------AGCCACGGCGCACTCCAGAACGGCGAACGGCCCGAACCCACGGGCAACGAGCCCCCCGGCGCATCCGTTGTGCCGTCGCCGCAACAGCTTTCCGGCACCCTCGACGAGAAT---GGCATCGCGCATTTCCATTGGAGGAATCCAGATCCACGGGAAGGCGACACCTACGTGTGGTCGCGTATCGGCGCCGCGACCACGCCGGGCGCCTCGCATGTGGTCGATTCCACCGGCTTTGACATTCCG---------GCTGACCAAACCGATCAGGCG------CAGGTGTGCGTGCGCGTGAGCATTGTGCGGGCAGACCGCAGCATGTCGGCACAACCCGCCATCGCCTGCGCGGTACGGAAATGA------------
>GCF_000260715.1_WP_014698127.1
------------------------------------------------------------------------------------------ATGACCCAGCAGGTGCCCCAG---------------------------------CCACCGCGCCTTGCCGGCTACAGCTATGTGCGCGTGCTCGGGCACGGTTCCACCGCTACCGTCTACCTCTACCGGCAACAGGGCATAGAACGTGACGTCGCCGTCAAAGTGAGCGTCGAGCAGGTG---GACGGCAGAATCGCAGATGCCTTCCGTGCGGAGGCGCGCGCCATGGCCGCGTTGCCGAGCCACCCCTCCATTCTCTCCACCTACGATGCGGGCGTCACCGACGAC---GGCCGCTATTACCTCGTGTTCGAGTATGCACCGGGCGGCACGCTCAAAGATGTACTGTGCGACCAC---GTGCTCGACGTGCCGCACATGCTCTCCATGGGCGTTCATCTCGCCGGCGCAGTCGCCACCGCACACCGGGCCGGCATCGTGCACCGCGACATCAAGACCAGCAACGTGCTCATCACCGGGCAGCAGTTGCCCGCGCTCGCCGACTTCGGCATCGCCGTCACCGCCTACGACCAC---AGCAGCACCGGCTACTCCCTGCCCTGGGCACCCCCGGAGACGCTGCGCACGGGCGGTGCGGGAGGCGAGGCGGCCGACATCTATTCGCTGGGCGCAGTGCTCTATGCCTCACTGGTGGGCACCTCCCCGTTCGAATACGGGTACCACCCG------------------------AAGACGGCGAAGGAGTTGGCCAAACTCATCATGACGCAGCCGCTGCCGACGATCCAGCGCAACGACGTTCCCACTGCGGTGTGTGAGACGTTGGCACGCGCAATGGCGGCAAATGCCGACGATCGCTACCCCTCCGCACTGGCTTTCGCCCGCGCGCTCCAACAGGTACAATTCGAACTGTATGGGCACGCCACGTCGTTGAGTGTCGAGGGCGCAGACCCCTACCCAGCC---------------------------------------------------------------------------------------------------------------------------------------------------------------------------------------------------------------------------------------------------------------------------------------------------------------------------------------------AGCATCGTCCGACGGCAGATCACCGAACGTCCGCTG------------------------------------------------------------------------------------------------------------------------GCGGCACGGCAACGCGGCAGATAC------------------------------------------CGCAAGGCATGGATGGTCGTGGGCATCACTGTCGCCCTGCTCACCCTGTTCCTCGCGGTGTTCATGGGGTTCGTGCTGCCCGGTCTCGACACCCATGCCAGCGGAAACCAGACGGTTGTCGAAGGC---------------------------------------------------AGCCACGGCGCACTCCGGAACGGCGAACGGCCCGAACCCACGGGCAACGAGCCTCCCGGCGCATCCGTTGTGCCGTCACCCCAACAGCTTTCCGGCAGCTTCGCCGAGAAC---GGCGCCGCGCATTTCCATTGGAGGAATCCAGATCCACGGGAAGGCGACACCTACGTGTGGTCGCGTATCGGCGCCGCGACCACGCCGGGCGCCTCGCATGTGGTTGATTCCACCGAATTTAACATTCCG---------GCCGACCAAACCAATCAGGCG------CAGGTGTGCGTACGCGTGAGCATTGTGCGGGCAGACCGCAGCATGTCGGCACAACCCGCCACCGCCTGCGCGGTGCGGAAATGA------------
>GCF_000347695.1_WP_015449966.1
------------------------------------------------------------------------------------------------------------------------------------------------------------------------------ATGCGGCTCGGATCGGGCTCGGAAGCCGACGTGTACCTGTACCGTCAGCATGTCCCGAATCGCAAGGTCGCCATCAAGATCAGCAAGCAGCGGTTG---GATTCACAGGCGGCGAATCGTTTGCGTTCCGAAGCTGACTTCATGGGACGGATCTGCACGCACCCGCATATTCTGTCCATTTACGGAAGCGGCATCACCGCGACC---GGACACGGATACACCGTGTTCGAGTACGCCCCGGGAGGCAATTTCAAGGCCTTCCTCGAGCATGAC---AGACTCACCGCAGACCAGATGCTCACCATCGGTATCGATCTGGCGAGCGCTCTGTTCACCGCACATCGTAAAGGCATTATCCACCGCGATATCAAGCCAAGCAACATACTCATCAACGCGCAACATATGCCCATGCTCGCTGATTTCGGTATCGCGGGCACCATCTATGGAGGC---CCCGGTGTGGGATTCACCGTTGCCTGGGCACCGCCCGAGGTACTGGCCAACGGCGGAGGCGGCAATGAGGCGTCCGATATTTATTCCCTAGGTGCCACACTGCTCGCTATGGTGACTGGGCAATCCCCGTATGAATACGCGTATGCCGACGAGTTAGGCAATTCCCGCGGGAAGGAACGGTCGGAACGGTTGCAGTTCATCATCATGGCAAAGCCGTTGCCGGCATTCCACCGTCCGGACATTCCCGCCCCCGTTGAGCGCGTGTTGCACAAGGCGATGAGTCCGGCTCCCGAGGACCGGTATTTTTCGGCGCTGGAATTCGCTCGCGATATGCAGCGCGCGCAACTGGAAATGTACGGTCATACCGCGTGCACGACAATCGAGGGCGAGGCGGATATCCCCGCG---------------------------------------------------------------------------------------------------------------------------------------------------------------------------------------------------------------------------------------------------------------------------------------------------------------------------------------------GATGTCGCCACGAACGCACGCTTGGCCACGACGACAACGCCGGCG---------------------------------------------------------------------------------------------------------------ACTGTCGAGTCGTCCCGCCGCAGCCTA---------------------------------CCATGGACGAAACCGCCTGTCATCGCATTGGCCGCCCTTGCCGCAATCGTCGCGATCGCGTCGGGATTCCTTTTCCTGATTGCCCCGCATATGGATACAACCTCAGACGACCGCGCCGCGCAGGTCTCG------------------------------------------------GGCAGCGGCCCCGGTGGCAAGACTTCGGGGCGAAATAACGGGAATGTCCCTGATTCGGGGGTCGTTGCAGGCTCGGTCCCCCAAGTGCGCGGTCTTTCCGGCGCGTACAACGCCGCCGGCACCAAAGCGACGTTCTCGTGGACCAATCCCGATCCCCAGGATGGCGACGTATATGCGTGGACGATTGTGGGTGGCACGGACGAATCCGCGAGTTCGCAAACCGCGCTGACCTCGTCGACATCCATCGAC---------ATCGCCCCGTCCGGTGAAGCA------CACACTTGTATCCAAGTGAGTCTGATCCGCGCGGACAGACGGATGTCCGACACCCCCGCGATGGCATGCGCCATCAGACCGTAA------------
>GCF_000522505.1_WP_034874834.1
---------------------------------------------------------------------------------------------ATGGAGGCTCCACAACCG------------------------------GTTCCGCCACAGATAACCGGCTATGATTTCGTGCAACGGCTGGGCGCAGGCTCCGAAGCAACGGTATACCTGTACCAGCAGCGTTCCCCTGCCCGGCCGGTCGCCATCAAGGTGAGCAACAAGTCCCTG---GATCCACGTGCGGCCGCACGGTTCCGCGCCGAGGCCGATTTCATGGCGCAGATTTCCTCGCACCCCTATATTCTTTCGATTTTCGAATCCGGCGTGACCAGCACC---GGACTCGGCTACACCGTATTCGAATTCGCGCCGGGCGGCAGCTACAGGGACGCCCTGCGCAGCGCC---ACGCTCAACGCCGACCAGATGCTCGATCTCGGCATCGATCTGGCGAGCGCCCTGTTCGCCGCGCACCGCAAGGGCATCATCCACCGGGACATCAAAACCAGCAACGTGCTCATCAACGCGCAAGGCATGCCGGTGCTGTCGGATTTCGGCATCTCCGCCACCATCTACGATCAC---CGCACGACCGGCTACTCGCTGCCTTGGGCCCCGCCGGAAGTGATTTCGGGTACCGGTGGCGGCAATGAGGCCTCCGACATCTATTCGCTGGGGGCCACGCTGTTCGCGACGATCACCGGTCGCTCGCCTTATGAGTATGCCTATCGC------------------------GTGTCCAACAAGCAGGAACTGGCCACGGCGATCGTCAACAGGCCGCTGCCGAAGCTCAACCGCCCCGATGTACCGCCGCAGGTGGAGCAGGTGCTGCGCAAGGCGCTCGACAAGAATCCTGACCAGCGGTATTATTCCGCGCTTGATTTCGCCCGGGCCATGCAGCGGGTGCAATATGCGCTGTACGGGCATGCCACGCCGACCACGGTGGAGGGCGTGCCGCAGTATCCGAAG---------------------------------------------------------------------------------------------------------------------------------------------------------------------------------------------------------------------------------------------------------------------------------------------------------------------------------------------GATCTTTCCTCCCATCCGGACGCGCATGCCGCGGACGACCTGCCC---------------------------------------------------------------------------------------------------------------GACTCCGGCCAATCCAAGGCA------------------------------------------TGGGCGAAGCCCGTCGTCATCGGCACGCTCGTCGTGGCCGCCATCGCCGTGGTCGCCATGGTGTTCGCCTTCATCGTGATTCCACACATGGATTCCATCTCCGATGGCGGCAATGTGCATGTCACGGAT---------------------------------------------CCCACGACGAAGGCGAAGGATGAC---------------GATACCGATGACAACGACGACATCGACACGGCGATCGTGCCCTCCGTGGAGAACCTTACCGGCCAGTAC------AACGGCGACAAGGTGAGGTTCGCCTGGGTGAATCCCGATCCGAAGAAGGGCGATTCCTACGCGTGGTCCATCGTCGGCGATTCCGGGGTGGATATGAGCACGCAGGCGACCGCCACGGACGACACACAGGTCGAG---------GTCCCGGCCGGCGACGGCCCG------CAGACCTGCATTCAGGTGAGCCTGATCCGAGCCGACCGGCGGATGTCGCAGAATCCGACGATCGCCTGTGCGGCCAAGCCATAA------------
>GCF_000706765.1_WP_052109089.1
---------------------------------------------------------------------------------------------ATGACGAGCCAACCTTGC------------GAAACCCCTCCCGCAGAC---CCCCCGGACCTGCCGGGATACCATTACGTCCGCCCCCTGGGCATGGGAGGCACCTCATCCGTTTATCTGTATGAACAGGAGTCACCCTCACGACCGGTGGCCGTCAAGGCGAGCGCATACAGC---------CAGGCCACCCACGGGCTCTTCCTGAGGGAGGCAGACTATCTGGCCAGGCTCTCCACCCACCCCTATATCCTGACCATCCACCAGGCCGTCGTCAGCAGGGAC---GGTCGGGACTGCCTGATCCTGGAGTTCGCATCGGGCGGCAACTGCAAGACCATCATGCGCTCGACC---AGGCTGAACGAGGAGCAGACACTCGACCTGGGCGTGCGGATGGCGAGCGCCCTCTACAGCGCCCACACCAAGGGAATCATCCATCGCGACGTAAAACCGGGAAATTTCCTGATAACCGAGCAGGGCCTTCCCGTCCTGTCCGATTTCGGCATCTCGGCCTCCACCTACGGAACGGCTGAGGCCAGGGGACTCTCGATACCCTGGGCGGCACCCGAGATCCTCGCCAACAGTGCAGGCGGTTCCGAGGCCAGTGACATCTACTCCCTGGGCGCCTCACTCTTCGGTATGTTGACCGGGCAATCCCCATTTGAATACGGGTATCAGGTA------------------------GCCAATGAGGATCAGCTGGCCCAGGCCATAATGCACCAGAGGCTTCCGTCTCTGCATGGGGGCGAGGCTTCGGTCATGTTCGAACAGGTTCTGGACCGGGCCATGGCCCACGATAGGGACGACCGATACTACACCGCTCTCGACTTCGGGCGGGCCATGCAGAAGATACAGCAGAAACTCTACGGCCACATGACCTCCTTCATAGGAGATGGGGTCGCCCCCTTCCCCGACAAG---------------------------------------------------------------------GGCGATGGCGGACACACGACAGGTTTGGGCATCGATGCT------------------------------------------------------------------------------------------------------------------------------------------------------------------------------------------------------------GGCCGGGATGGTCTCAGCGAT------------------GCCACCGACGTTGGCAGCCAAGGACGG------------------------------------------------------------------------------------------------TTGTACGGCGATGCAGGCCAGGCAAGGAATGGC---------------GGCCGCCTATCCGGC------------AAATGGGTGCGACCGGTCCTGGCG------GCAGGGGCGACACTGCTGGCAGTGACCCTTGTGGTCGGCCTGTTCGTTCTGCCAGACATCGACAGCATCAGGCCCGGAGCGGCCACGACTGCACCCGGG---------------------------------------------AACGAAACTTCGACGACGATTCCCGAAACAACCAACACCGAGGGACCCATTCCGCGGAACAGTTTCGAGGACCATACCCCTGTACCTTCGGTCGTTGGCGGAAGTGGGACCTACCAAGGCGCACAGGTCGTCTTTACCTGGGACAATCCGGATCCCCAGCCCGGCGACACCTATGTCTGGTACCCACTTGCC------------GATCAGGCCAGCAGG---CATGGGTCCACTGCCCAGACCAATGAACCTTCG---GCTGTACTGCCTCAGGCGGAGGGGACGCAGACCTGTATCGCAGTCAGTCTGGTTCGGGCGGATCAGCGGGTCTCCCAGGAGCCAACCACAATCTGCGCCACCCAGTGA---------------
>GCF_000737845.1_WP_081867264.1
ATGGCCTCTCCAAGGAATTGTTATGTGAAATGGTATAGAATAATAAGTCAATTAAGCCATTGCGATCATTTGACGGGAGGAAGCGTGACTCACTTGCCGACGACAGCCATC------------------------------GAGCCTCCCCATATACCGGGCTGTACATTCATTAAGGAGTTGGGTACCGGCGCCACGGCTGATGTCTATCTTTACCGACAGTCGGGCACGAACCGTTCGGTGGCCGTGAAGGTGGGTCATTCGACTCTC---GGGCGTGCGCCGCGTGATACGTTCCTAGGCGAGGCGGCGGTCATGGGACCGCTTTCCTCACATCCCTACATCCTCTCCGTGTATGGTTCGGGCGTCACCGACCGT---GGCTTGGGATACCTGATTCTGGAATATGCTCCCGGCGGCTCCTACCGTGAGATCATGCATTCGCAT---ACCCTCGACGCGCAGCAGGCCACGGATTTGGGCATCAAGATCGCCGGCGCACTCTACACCGCCCACATCCACGGTGTGGTGCACCATGACATCAAACCCGCCAATATCCTCATCAGCGAGCAGAATCAGCCCCTGCTGGGCGACTTCGGTATCTCGACCACCGCTTATCAGACCGATACGGACACTGGTTTCTCCGTACCGTGGGCTCCGCCGGAAGTGTTCGGCAAGAACGGAAGAAGTGACGAGCTCTCGGATGTCTATTCCCTGGCGGCCACGTTGTTCGGTGTGCTGACGGGACGTTCTCCGTTCGAATACGGTTACCATCCC------------------------AAAGACCGTATCGAGTTGGCTACCTTCATCAGGACCCGCGATCTGCCGAAGATCGGCAACCCTGATGTGCCCCTCGCGTTGGAGCACGTCCTGCGAAAAGCAATGAGCAAGAATCCGTCAGACCGGTACTCGTCCGCGCTAAGATTCGCCCGGGCGCTGCAACAGATACAGCTGGACTGCTTTGGCACCATGACGCCGTTCATCGCAGAAGGCGAGGCACAATACCCGTCCGGT------------------------------------------------------------------------------------------------------------------------------------------------------------------------------------------------------------------------------------------------------------------------------------------------------------------ACA---------------CACGCGACGAACGGAACTAAGCCTGCCCGGTCCGCCAATCCAAGCAGAGGC---------------------------------------------------------------------------------------------------------------ACTCGCGGCGTGCGCGCTCGCCGCGAC---------------------------------GCCAACACCCGGGCGCTGGCCGCCTGGCTCGCCGCACTGGCAGGTCTGATGGCAGTGGCCTTGGTATTCGCTTTCGTGGTACTGCCGCGAATGGATACGGCCAAAAGCACCCGGAGTACCGACATCTCGAGCGGATCGGCTCACAACGGACTTGTTCCGAGGAAATCCACGGGGGCGGATTCAGACGGCAACGTCGACGGATCTGCACGAAAACCGAGGGAAGAA---CACGATGACACTGATGGACATGCCGTTCCCACGGTCACTGGTCTGGCCGGCAAATAT------GACGGCTCTTCGGTGACCTTCACATGGAACAATCCTTCGCCCAGACCGGGAGACACGTATTCCTGGTCCCTGGTCGACGCCTCCGGATCGAGCGGCGGCGCAGCGACGGACATACCGGCCACCTCGCAGGTCAAGGACACGCATGTCACCATCGATGAGACGCAGGGCCCGCTCACCTGCATCCAGGTGAACGTCGTACGCGAAGACGGGCGCATGTCGCCCAATCCGGCCACGGCGTGCGCGGCGAAATAG---------------
>GCF_000737865.1_WP_051875596.1
---------------------------------------------------------------------------------------------ATGACGAGCCAACCTTGC------------GAAACCCCTCCCGCAGAC---CCCCCGGACCTGCCGGGATACCATTACGTCCGCCCCCTGGGCATGGGAGGCACCTCATCCGTTTATCTGTATGAACAGGAGTCACCCTCACGACCGGTGGCCGTCAAGGCGAGCGCATACAGC---------CAGGCCACCCACGGGCTCTTCCTGAGGGAGGCAGACTATCTGGCCAGGCTCTCCACCCACCCCTATATCCTGACCATCCACCAGGCCGTCGTCAGCAGGGAC---GGTCGGGACTGCCTGATCCTGGAGTTCGCATCGGGCGGCAACTGCAAGACCATCATGCGCTCGACC---AGGCTGAACGAGGAGCAGACACTCGACCTGGGCGTGCGGATGGCGAGCGCCCTCTACAGCGCCCACACCAAGGGAATCATCCATCGCGACGTAAAACCGGGAAATTTCCTGATAACCGAGCAGGGCCTTCCCGTCCTGTCCGATTTCGGCATCTCGGCCTCCACCTACGGAACGGCTGAGGCCAGGGGACTCTCGATACCCTGGGCGGCACCCGAGATCCTCGCCAACAGTGCAGGCGGTTCCGAGGCCAGTGACATCTACTCCCTGGGCGCCTCACTCTTCGGTATGTTGACCGGGCAATCCCCATTTGAATACGGGTATCAGGTA------------------------GCCAATGAGGATCAGCTGGCCCAGGCCATAATGCACCAGAGGCTTCCGTCTCTGCACGGGGGCGAGGCTTCGGTCATGTTCGAACAGGTTCTGGACCGGGCCATGGCCCACGATAGGGACGACCGATACTACACCGCTCTCGACTTCGGGCGGGCCATGCAGAAGATACAGCAGAAACTCTACGGCCACATGACCTCCTTCATAGGAGATGGGGTCGCCCCCTTCCCCGACAAG---------------------------------------------------------------------GGCGATGGCGGACACACAACAGGTTTGGGCATCGATGCT------------------------------------------------------------------------------------------------------------------------------------------------------------------------------------------------------------GGCCGGGATGGTCTCAGCGAT------------------GCCACCGACGTTGGCAGCCAAGGACGG------------------------------------------------------------------------------------------------TTGTACGGCGATGCAGGCCAAGCAAGGAATGGC---------------GGCCGCCTATCCGGC------------AAATGGGTGCGACCGGTCCTGGCG------GCAGGGGCGACACTGCTGGCAGTGACCCTTGTGGTCGGCCTGTTCGTTCTGCCAGACATCGACAGCATCAGGCCCGGAGCGGCCACGACTGCACCCGGG---------------------------------------------AACGAAACTTCGACGACGATTCCCGAAACAACCAACACCGAGGGACCCATTCCGCGGAACAGTTTCGAGGACCATGCCCCTGTACCTTCGGTCGTTGGTGGAAGTGGGACCTACCAAGGCGCACAGGTCGTCTTTACCTGGGACAATCCGGATCCCCAGCCCGGCGACACCTATGTCTGGTACCCACTTGCC------------GATCAGGGCAGCAGG---CATGGGTCCACTGCCCAGACCAATGAACCTTCG---GCTGTACTGCCTCAGGCGAAGGGGACGCAGACCTGTATCGCAGTCAGTCTGGTTCGGGCGGATCAGCGGGTCTCCCAGGAGCCAACCACAATCTGCGCCACCCAGTGA---------------
>GCF_000741165.1_WP_035138017.1
------------------------------------------------------------------------ATGCAGCATGGCAGTGCAGCATCCTCGACGATCACATCCGTCCAGCCGACGGGTGAAATCCCGTCCGAGCGTCCGCCGATGTTGCCCGGCTGCACGTTCATCCGTGCGCTCGGTCGCGGGAGTACGGCGGACGTATACCTCTATCGATTGCATCACGACGATCGCACGGTGGCGGTGAAGGTGTCGAGAGGCAGGTTG---GACGAATCCACCGGCCAACGAATGGTCGTCGAAGCCCGTGCACTGGCCGAACTTGGCGGCCATCCACATGTGCTTGCCATACATGATGCCGGTGTGTCTTCGGAC---GGTCGGGGATGGTTGATGCTTGCCTATGCGCCGGGAGGATCGCTCGCCGACCTGATCGCCCGGCAC---ACACTTGGGGCAGTTCAAGTGGCTGATTGGGGCGTCCGCCTTGCCGGCGCATTGGCCGCCGCGCACCGACTGGGTATCGCCCACCGCGATGTCAAACCCGCGAACGTGCTGATCGACGAGGATGGCATGCCGATGCTCGCCGATTTCGGCGTAGCCGCCGACGTGTACCGTCCCGGGGAACAGACAGGACATTCGGCATTATGGGCCGCCCCGGAGGTGACGGACGGCGATCGCGGCGGCGATGAATCGTCCGACGTTTATTCTCTGGCGGCCACGCTGTTCGCGGCGTTTGCAGGTCGATCCCCG---------------------------------------------------------------------------AAAGTGTGCGCCTTGCCG------------GAGCATATGCCGCCCGTACTGTCCGACGTGTTGGTCCGTGCGCTTTCTCCCGTTGCCGATGACAGGCCCGGGTCGGCCGTGGAATTCGCCCGCGCCCTGCAAGAAGCGCAGCGTCGCATGACCGGCCGGATGACGCCGTTGGTTGTCGAAGGATCGTCACCGTTCCCGGAAAAC---------------------------------------------------------------------------------------------------------------------------------------------------------------------------------------------------------------------------------------------------------------------------------------------------------------------------------------ACCACGGTGGCTCAGGCCGACGCCGAAACCGATGCCCGACCTTGCAAAGAGATCGGCGCTCAACCTGTCGCGCACAATGAGACAAGGCCCAAGGCAGCACTGCGACCAACGACCCCCCGGTCGATTCGCGCCGTGCGCGATACCCCAAAACGTCCGCAGGCGGCACGCCCGTCACGATGCCGGTCA---------------------------------CGTTCCCGTGGCCGTCACGCGACGGTCACCCGTCGCATTCCCGGCCCCGCCATCAGCATGGCCATGCTGGCCATGATCGCGATGGCCGGCATGCTGCTTGCCGCCCACAACGGTACAGACGCGGCGAATACA------------------------------------------------GTGGAACACACGCCGTCGGTTTCCGTATTTGATACGGTTTCGGTTCCCGATGACGCCGTTGACGTTGACGTGGTGCCGACGCCTGATCGCCTGTCCGGCACCATGCAAGAAGAC------GCGATCACGTTCACTTGGTCCAATCCTGATCCGCAGGATGGCGACTCCTATTTGTGGTCGCCTGTGGATGACGCCGACGGACCGCAGGAGGCAGCCATGGTGTCGATCGAGGACACGACGCTCACT------------------TTGCGCGGGGACGACGCCGCACCGTGCATTCAAGTGAGCATCATGCGATCGAACCGCAGGGCGTCGGCACGTCCCGCGGTGGCTTGCGCAACCCACCGATGA------------
>GCF_000741205.1_WP_044085240.1
---------------------------------------------------------------------------------ATGAGAGGACACACACGACGTCCCTCGACGTCAGCGCATGCGGGCAAACGTGCCCCGGTGCAGCCGCCCAAGCTTAATGGATACAGTTATGTGCGCGCTTTGGGTGAAGGCACGACGGCGGCCGTGTTCCTCTACGAGCAGCATGGCACCGAACGGCAAGTGGCGATCAAAGTCAGCCGAGGACGCTTG---GACCCGCGCGCGGGGGCACGGTTCCGCACGGAAGCCAATTTCATGGCCAAACTCTCAACGCACCCTTATATCCTTTCGATTTATGAAACAGGCGTGACCGATGAC---GGCCGCAGTTTCATCGTGTTCGAATACGCCACGCGCGGCAACATGAAAGACTTGCTCGACCATGGC---ACGTATGGCGTGGACGAAACGCTCGACATCGGCATCAATCTGGCCAGCGCGCTGTATACGGCACATCGCGCGGGCATTGTGCACCGCGACATCAAAACCAGCAACGTGCTGATCAGCGACCAGGGACTGCCCGCATTGGCTGATTTCGGCATCGCCACAAACATTTACGACCAT---CGCGCCACCGGCTATTCGCTGCCATGGGCGCCTCCGGAAGTGTTGCGCTCGCAAGGAGGAGGCGACGAGAAAAGCGACATGTATTCGCTGGCCGCCACATTGTATGCGATGCTCGCGGGCAAATCGCCTTATGAATACGGCTACCATCCG------------------------CATACGCAACAGGAGTTGGCGTCAGCCATCATGAACCGTCCACTGCCGGCACTCAACCGGGCCGACGTGCCTGAGGAAGTCGAGCATGTGCTCGCGCGGGCGCTGAGCAAAAACCGTGAAGACCGCTACTACTCGGTCTTGGAATTCGCATATGCCTTACAAGAGGCGCAGCAACATGCGTTCGGCCATGCCACACCCGTGACTGTGGAAGGTGTGGAACGGTTCTCGCGC---------------------------------------------------------------------------------------------------------------------------------------------------------------------------------------------------------------------------------------------------------------------------------------------------------------------------------------------GCGTTGACCAGGCAGCAGGCCGCGGCCACAGCCGCAGCCACGGGAGCACTTGGAGCCGGC---------------------------------------------------------------------------ATGCCTGGCGCGGCAGGGGCAAGCGCAGCAGTCAATGGCGCTTCAGGCGCG------------------------------CAGATGCGTCGCGGCATCGTCATTGCGTCAAGCATTGTGGCCGCATTCGCATTGATTGCACTCGTCGTCGTGCTCGTTGTGTTGCCCAATATCGACCGT---GGCCAATCGAGTTCCGTGGCCGTCGTCAAT---------------------------------------------------CCCAAT------GCCACCGCCTCACAATCGACCAATGCCGACACTGGCGATTACGCGGGTTCTGCCGTGGTGCCCGGTCCGGAAGCGTTGTCCGGCTCGATTCGTGGA------GACTCGGCCGTGTTCAGCTGGTCGAATCCCGATCCGCAAACGGGTGACAAATACAGCTGGAATCTGCTCGATGGTGCGAACTCC---TCCGAAGCG---GCCACAATCACCACAGACACGCATGTCAGC---------GTACCGGCCTCACCAGGAGCC------CAGACCTGCATCCAGGTCAGCATCATCCGCGCCGACCGCAGCATGTCG---CAAGCCGTGCCCGTATGCGCCACGCGCTAA---------------
>GCF_000741365.1_WP_026646825.1
---------------------------------------------------------------------------------------------ATGGAAGCCTCGAGGAGC------------------------------ATTCCCCCTCAAATCCCCGGTTACACGCTTGTCAAGCGTTTGGGCTCCGGATCCGAAGCCGACGTGTACCTGTACCAGCAGCTTTCACCGACCCGCCAGGTAGCCATCAAAATCAGCAAAGGCAAACTT---GATCCGCAGGCCGCCGCGCGCTTCCGTTCCGAGGCGAACCTCATGGGGCAGATCTCCTCGCATCCCAATATCCTCACCGTCTACGCAAGCGGTGTAACCGCCACA---GGCAGCGGCTACACCGTATTCGAATACGCGCCGGGCGGCAATTACAAATCCCTCCTCGCGCACAGC---AGGCTCACCGTGGAGCAGATGCTCGACCTGGGCATCAGATTGGCCAGCGCGCTGTTCACCGCCCACCGCCGAGGCATCATCCACCGCGACATCAAGCCCAGCAATATCCTCATCAGTGCGCAGGGCATGCCGTTGCTGTCCGATTTCGGCATCGCAGGATCCGTCTACGGGCGT---CCGGGCATCGGCTTCACCATCGCATGGGCCGCGCCGGAAGTGCTCGCCCAGGGCGGCGGAGGCAAGGAGTCATCCGATATCTATTCGCTGGGCGCCACGCTGTTCGCCACGCTGACGGGCCAATCGCCCTACGAATATTTCTATTCCGGGCTGCTTGGCGATGCCAAAGGCAAAGAACGCGCCGAACGGCTCAAAACCATCATCCTCAACAATCCGTTGCCGAAGTTCAACCGGCCGGACATTCCGCCACAGGTGGAGAAGGTGCTCCGCAAGGCCTTGGACAAGACGCCGGAGAATCGCTTCTACTCCGCCTTGGAATTCGCGCGCGCCCTGCAGAACGTGCAATACGAGCTGTATGGCCACATGACGCAGGCCATCATCGAGGGCATTCCGAATTATCCGCAG---------------------------------------------------------------------------------------------------------------------------------------------------------------------------------------------------------------------------------------------------------------------------------------------------------------------------------------------AATCTGCGTCGTCGCAACGATTCA---GGCAACGCCGTGCCG------------------------------------------------------------------------------------------------------------------CAGCCGGCGAAACGCTCGTCA------------------------------------------TGGGTGAAACCCGTCGCGATCGGTCTGTCCGTGACGGCGGCCATCGTCGCGCTGGTTCTGGCATTCGTTTTCGTGGTCGCGCCGAACATGGACACAGCCTCCGACAACACCACTACGCAGGTGCGC------------------------------------------------AACCGAGGC---------------ACCAAGGACCATGCCGAGGACGATTCCGATTCCGCCATCACCACGGGCAGCGTGCCCAGCGTGCAGGATCTTACGGGAACCTACGTCTCCGACGGAGGCAAAGTGAAGTTCACATGGGTCAATCCCTCCCCGGAGAAAGGCGACTCGTACGTATGGTCGCCGGTCGGCGATTCGGGCAGCGATCCTAATACGCAAGGCACCTCCACGAAGTCGACGCATGTCGAG---------ATCGATCCATCCGACGGCGCT------CAAACCTGCATCCAAGTCAGTCTGGTGCGGGCGGATCGGCAGATGTCCGATGACCCCGCGATCTACTGCGTGGCCAACCAATGA------------
>GCF_000741445.1_WP_044092425.1
------------------------------------------------------------------------------------------------------------------------------------------------------------------------------ATGCGGCTCGGATCGGGCTCGGAAGCCGACGTGTACCTGTACCGTCAGCATGTCCCCGAACGTCTGGTCGCCATCAAGATCAGCAAGCAGCGGTTG---GATTCACAGGCGGCGAATCGTTTGCGCTCCGAAGCTGATTTCATGGGACGGATCTGCACGCACCCGCATATTCTGTCCATTTACGGAAGCGGCATCACCGCGACC---GGACACGGATACACCGTGTTCGAGTACGCCCCGGGAGGCAATTTCAAGGCCTTCCTCGAGCATGAC---AGACTCACCGCAGACCTGATGCTCACCATCGGTATCGATCTGGCGAGCGCACTGTTCACCGCACATCATAAAGGCATTATCCACCGCGATATCAAGCCAAGCAACATACTCATCAACGCGCAACATATGCCCATGCTCGCTGATTTCGGTATCGCAGGCACCATCTATGAAGGC---TCCGGTGTGGGATTCACCGTTGCCTGGGCACCGCCCGAGGTACTGGCCAACGGCGGAGGCGGCAATGAGGCGTCCGATATTTATTCCCTAGGTGCCACACTGTTCGCTATGGTGACTGGGCAATCCCCGTATGAATACGCGTATGCCGACGAGTTAGGCAATTCCCGCGGGAAGGAACGGTCGGAACGGTTGCAGTCCATCATCATGGCAAAGCCGTTGCCGGCATTCCACCGTCCGGACATTCCCGCCCCCGTTGAGCGCGTGTTGCACAAGGCGATGAGTCCGGCTCCCGAGGACCGGTATTTTTCGGCGCTGGAATTCGCCCGTGCCATGCAACGCGTGCAACTGCAAATGTACGGTCATGCCGAGCGTACGACAATCGAGGGCGAGGCGGATATCCCCGCG---------------------------------------------------------------------------------------------------------------------------------------------------------------------------------------------------------------------------------------------------------------------------------------------------------------------------------------------GATGTCGCCACGAACGCACGCTTGGCCACGACGACAACGCCGGCG---------------------------------------------------------------------------------------------------------------ACTGTCGAGTCGTCCCGCCACAGCCTA---------------------------------CCATGGACGAAACCGCCTGTCATCGTATTGGCCGCTCTCGCTGCAATCGTCGCGGTTGTGTCAGGATTCGTTTTCTTGATCGCCCCGAATATGGACACGACCTCAGGAGACCTGACCATGCAGGTTCTC------------------------------------------------GGCAGTGGCCTCGACAACAAGACTTCGGAACAACGCAACGGGGACGCCCCTGATTCGGCGGCTGTCTCCGCCTCGGTCCCCCAAGTGCGCGGTCTTTCCGGCGCGTACAACGCCGCCGGCACCAAGGCGACGTTCTCGTGGACCAATCCCGATCCCCAGGATGGCGACGCATATGCGTGGACGATTGTGGGTGGCACGGACGAATCCGCGAGTTCGCAAACCGCGCTGACCTCGTCGACATCCATCGAC---------ATCGACCCGTCCGGTGAAGCA------CACACTTGTATCCAAGTGAGTCTGATCCGCGCGGACAGACGGATGTCCGACACCCCCGCGATGGCATGCGCCATCAGACCGTAA------------
>GCF_000741455.1_WP_029576646.1
------------------------------------------------------------------------------------------------------------------------------------------------------------------------------ATGCAGCTTGGATCGGGCTCGGAAGCCGACGTGTACCTGTACCGTCAGCATGTCCCGAATCGCAAGGTCGCCATCAAGATCAGCAAGCAGAAACTG---GATTCGCAGGTGGCGAACCGTTTCCGTTCCGAAGCCGATTTCATGGGCCAAATCTCTGCACATCCCTATATTCTTTCCATTTACGGAAGCGGCATCACCGCGACT---GGACACGGATACACTGTGTTCGAGTACGCCCCGGGAGGCAATTTCAAGGCCTTCCTCGAACATGAC---AGACTCACCGCAGACCAGATGCTCACCATCGGTATCGATCTGGCGAGCGCACTGTTCACCGCACATCGTAAAGGCATTATCCACCGCGATATCAAGCCAAGCAACATACTCATCAACGCGCAGCATATGCCCATGCTCGCTGATTTCGGTATCGCGGGCACCATCTATGGAGGC---CCCGGTGTGGGATTCACCGTTGCCTGGGCACCGCCCGAGGTACTGGCCAACGGCGGAGGCGGCAATGAGGCGTCCGATATTTATTCCCTAGGTGCCACACTGTTCGCTATGGTGACTGGGCAATCCCCGTATGAATACGCGTTTGCCGACGAGTTGGGCGATTCCCGCGGAAAGGAACGGGCGGAACGGTTGCAGTCCATCATCTTGGCAAAGCCGTTGCCGGCATTCCGCCGTCCGGATATTCCCGCCCCCGTTGAGCGGGTGTTGCACAGGGCGATGAGCCCGGCTCCCGAGGACCGGTATTATTCGGCGCTGGAATTCGCTCGCGATATGCAGCGCGCGCAACTGGAAATGTACGGTCATACCGCGTGCACGACAATCAAGGGCGAGATGGATATCCCCGCG---------------------------------------------------------------------------------------------------------------------------------------------------------------------------------------------------------------------------------------------------------------------------------------------------------------------------------------------GATGTCGCCACGAACGCACGCTTGGCCACGACGACAACGCCGGCG---------------------------------------------------------------------------------------------------------------ACTGTCGAGTCGTCCCGCCGCAGCCTA---------------------------------CCATGGACGAAACCGCCTGTCATCGCATTGGCCGCTCTCGCTGCAATCGTCGCGGTTGTGTCAGGATTCGTTTTCTTGATCGCCCCGAATATGGACACGACCTCAGGCGACCTGACCATGCAGATTCTC------------------------------------------------GGCAGTGGCCTCGACAACAAGACTTCGGAACAACGCAACGGGGACGCCCCTGATTCGGCGGTTGTCTCCGACTCAGTCCCACAAGTGCACGGTCTTTCCGGCGCGTACAACGCTGCCGGCACCAAAGCGACGTTCTCGTGGACCAATCCTGATCCCCGAGATGGCGACGCATACGCGTGGTCGCTTGTGGGCGGCACGGGCGAACGTGCGAGTTCGCGAAGCGCGCTGACGTCGTCGACATCCATCGAC---------ATTGACCCGTCCGGTGCAGCA------CAGACTTGTATCAAGGTGAGTCTGATCCGCGCGGACAGACGGATGTCCGACACCCCTGCGATGGCATGCGCCATCAGGCCGTAA------------
>GCF_000741525.1_WP_033521718.1
---------------------------------------------------------------------------------------------------------------------------------------------ATGCCACCAGTTATCCCCGGCTGCGACTATCTGCGCTTGTTAGGCTCCGGTTCCACTGCGGACGTTTACCTGTATCACCAGCATACACCGAATCGCGATGTGGCCGTCAAAGTCGGCAAGCAGCAGACC---GGACACGATCCGAACACGGCATTCGCCAACGAAGCGGACATAATGGCCTCGCTTTCGACCCACCCTTACATTCTGTCGATCTACGGTTTCGGATTTACCGTCGAC---GACCTGCCATACCTGATTTTGGAATACGCTCCCCACGGCTCCTACAAGGAAATCATGCTGGCCCGG---ACCATGGATGCCCGCCAGACCATCGACCTTGGAATCAAATTGGCCGGAGCACTCGAGACGGCACACCGCCACGGCATCATTCACCGTGATATCAAACCCGCCAACATTCTGGTGACGTCACAAGGACTGCCCGCCCTTTCCGATTTCGGCATCGCGACCAGCGTCTATGACGCCAAGACGCAAACCGGCTTTTCCGTTCCATGGGCGCCGCCGGAAGTGCTCACCGGGGAGGGCGGAGGCGACGAGGCCGCCGACATCTACTCACTGGCCACCTCGCTGTATGCGCTGCTGGTAGGAAAGTCGCCATTCGAATACTGGTTCCAGCCG------------------------CACACTTCCAGTCAGCTGGCGCATCATATTGTTGAGGATCGGCTGCCGAAACTCGATCCTTCCATAGCCCCGAAGCAACTCGATAGTGTGCTCCGTAAGGCCATGTCGAAAGAACCTTCCGAACGATACGCTTCCGCCTTGAAATTCGCCAGGGCGTTGCAGGCGGTGCAGCAGGAGTGTTTCGGAACCATGACGCCTCTTGTCGCGGAGGACGCCGAACCACTACCC---------------------------------------------------------------------------------------------------------------------------------------------------------------------------------------------------------------------------------------------------------------------------------------------------------------------------------------------GCCAGAAGCGGAAATCGATCCGCGAACGTGGCCCTGCCGGCTTCA------------------------------------------------------------------------------------------------------------------------AGCGAACGGACCCGCATCAAT---------------------------------CGTTCCGAAAAGCCGCTGCTCATCGCCCTGGCTGCCGTGGCAGCAATCGCCGTTGTAGTCGCCGCTTTTGCCTTCATTGTCGGGCCGAACATGGATGCCGGCAGGACAAAGCACGGCACGCATGTTGGA---------------------------------TACTCCGACACCCCATCCCCGGAG---------GAACGACGCAGCGAGGATAAAGAGGAC------ACCGCTCAAACCAGT---CAGACCGTACCCTCCCCGACCGAACTGAGCGGACATGAG------CAAGGTTCGATCGCCACATTCACCTGGCGTAACCCCAATCCAAAACCCGGAGACACCTACGCTTGGTCCACACTGACAGACGGCTCCCCGGCACCCGGA---CAGACCTCTGTCGCCAACGAAACCAGCGTCGAC---------GTGCCAGTCGACCCGGGTAGC---ACGCAGACCTGCATCCAAGTAAGCATCATCCGCAAAGACGGCCGAATGTCGAATACTCCTGCGACCGCCTGCGCCGTGAACAAAGACTGA---------
>GCF_000741535.1_WP_026502827.1
---------------------------------------------------------------------------------------------------ATGCGACTGCGG------------------------------CCCCCGGCCCAAATCCCCGGATATACGCCCGTCAAACAACTGGGCTCCGGTTCCGAAGCTGACGTGTACCTGTACCAGCAGCACTCCCCCACCCGACAGGTGGCTATCAAAATCAGCAAAAGAACGCTT---GACCCGCAAGCCGCCGCCAGTTTCCGTACCGAAGCGAATTTCATGGGGCAGGTTTCGTCACACCCGTATATTCTTTCCGTATTCGACAGCGGCGTCACCGCCGAC---GGCTGCGGCTACGCTGTGTTCGAATACGCTCCGGGCGGCAATTACAAGACGTTCCTGGAGCATGAT---CGCCTCAGCGCGAATGAGATGCTGACGGTCGGCATTGATTTGGCGAGCGCGCTGTTCACTGCGCATCGTAAGGGTATTGTTCATCGTGATATCAAACCGAGCAATATTTTGATCAATGCGCAGCGTATGCCGTTGTTGGCTGATTTCGGTATTGCCGGGTCGATTTATGGGGGT---CCCGGCGTGGGGTTCACGATCGCTTGGGCTCCGCCGGAAGTCTTGTCCCGCAGTGGTGGGGGCAATGAGTCGTCTGACATATTCTCGTTGGCGGCCACGCTGTTCGCGCTGGTGATGGGCAAGTCGCCGTATGAGTATGCGTATGCCGATCTGCTGGGCGATGCGCGGGGTGCGGATCGGGCGAAACGGTTGCAGCAGATTGTATGTGACAAACCGTTGCCCGCGTTTCATTGTCCTGAGATTCCTGCGCCGGTGGGGCGTGTGTTGCGTCAAGCGCTGAGTTATGCGCCGGAGGACCGGTATTATTCCGCGTTGGAGTTCGCGCGTGCCATGCAGCGGGTGCAACGTGAGGTGTATGGGCATGCGATGCGGACCACGGTTGAGGGGGTCCCGGATTTTCCGCCG---------------------------------------------------------------------------------------------------------------------------------------------------------------------------------------------------------------------------------------------------------------------------------------------------------------------------------------------GATATGCGTCCG------CGCCGGGAGAGCGCCGCCAAGCCTGCT---------------------------------------------------------------------------------------------------------------GATCTGCCACGTACACGGCGC---------------------------------------TCATGGGGGCGGCCGTTGGCTGTCACGTTGGCGGTGATTGCCGCGCTGGCCGCGGTAATGGTGGTGTTTGTTGTCGCGGTGGCGCCGCATATGGATGCCGCATCCGATACGAATAGGGTGCAGGTGCAT------------------------------------------------GGTTCGGGGTCCGGCGGGAGCGTTTCC---CCGCGTAACGACAGTGATCCGGATGCGGCGGTGTCTTCCGGTAGTGTTCCCAGTGTCACTGGGCTGGCTGGCACGTATTCCGCTTCGGGGGATACGGTGACGTTCACGTGGACGAATCCGTCGCCGCGTGATGGTGATGCGTACGCGTGGTCGTCTGTCGGCGATGCGGAGAATTCAACGGATTCGCAGGGCACGATTACGGAGTCGACGAGTGTTGAG---------GTTGATGCGTCCGGCGAGGTG------CAAACCTGCATTCAGGTGAGTCTGATTCGTAAGAACAGGCAGATGTCTGACACGCCTGCGATCGCGTGTGCCACCAGGCCATGA------------
>GCF_000741575.1_WP_081895490.1
------------------ATGGCAGCACCA---------------------------------CAGCAATACACGCCCGGCGAGCACGCGCACACACGCCGGCCCATCCCCGGCGGCGCCACA------CGGCCGCCGGTCAGCCCGCCGCAGCTCGACGGCTACACGTACATATCCGTGCTGGGCGAAGGCACCACCGCCGCCGTCTTCCTCTACCTGCAGCACGGCACCGACCGCCAGGTCGCCGTCAAGGTCAGCCGCGGCCGCCTC---GACCCCAAGGCCGGCGCACGCTTCCGCACCGAGGCGAACTTCATGGCGCAGCTGAGCGCCCACCCCTTCATCCTGTCCATCCACGAGACCGGCGTCACCCGCGAC---GGCCGCAGCTTCATCGTCTTCGAATACGCCACCCAGGGCAACATGAAGGACCTGCTGCGCACCCGC---ACCTACTCCGTCGACGAGACCCTCGACATGGGCATCAACCTGGCCAGCGCCCTGTACACGGCGCACCGCGCCGGCATCGTGCACCGCGACATCAAGACCAGCAACATTCTCATCACCTCGCAAGGCCTGCCCGCGCTCGCCGACTTCGGCATCGCCGCCACCGTCTACGACCAC---CGCTCCACCGGCTACTCGCTGCCCTGGGCGCCGCCGGAGGTGCTGCGCTCGCAGGGCGGCGGCGATGAACGCAGCGACATCTACTCGCTGGCCGCCACCCTCTACGCGATGCTCGCCGGCAAGTCGCCCTACGAATACGGCTACCGGCCG------------------------CGTACCCAGCAGGAACTGGCCACGGCGATCATGACCAAGCCGCTGCCCGCCATCAACCGCGCCGACGTCCCCGCACAGGTCGAACGCGTCCTGGCGAAGGCGCTCGCGAAGAACCCGGAGGACCGCCACTACTCCGCCCTCGAGTTCGCCTACGCGCTCCAGGAGGCGCAGCAGGAGGCCTGCGGGCACGCCACGCCCGTCACCGTGGAGGGCGCCGACCGTTTCTCGCGC---------------------------------------------------------------------------------------------------------------------------------------------------------------------------------------------------------------------------------------------------------------------------------------------------------------------------------------------TCCCTGGCCAGGCTCAGGACGAAGACGGCGGCCGGC---------------------------------------------------------------------------------------------------------------GTCGGCCCCGCACCGGCCGCCGACGGCACGTCG------------------------------------------CGGCGCGCCGTCGCGATCGGCGTGGGCGTCGTGGCGGCGCTCGCCGCCCTGGCCGCCGTCTTCGCGCTGCTCGTCCTGCCGAACCTCGACCGC---TCGACCTCGCGCGACGCGCTCGTCGTCAAC---------------------------------------------------CCGCAG------GCCGGCGGCACGACCGGACAG---GACGACGCGGGCGGCGTCACCGGCGAGGACAGCGTGCCCGCACCCGTCGGCCTGACCGGCACCATTCGTGGA------GATTCCGCAACATTCGACTGGAAGAACCCCGACCCGCAGCCCGGCGACATGTACAGTTGGAAGCTCATCGACGGGGAGGACGCA---GGCGGGGCG---GGCACCACCACGAGAGACACGACCGTCACC---------ATCCCCGCACAGACCGGCGCG------CAGACCTGCATCCAGGTGAGCATCGTGCGCGCCGACCGCAGCATGTCCACCACGCCGGCGACCGTGTGCGCGACACGCTGA---------------
>GCF_000741695.1_WP_044090108.1
------------------------------------------------------------------------------------------------ATGTCCATTGCCATA------------------------------GCACCACCGCAACTGCCAGGCTATGATGTCGTGCAGCGGCTGGGTTCCGGAGCCGCCGCAACGGTCTTCCTCTACAACCAACAGATGCCGCAACGCCCCGTCGCCATCAAGGTCAGCAATGCCGCGTTG---GATCCTGCATCCGCGGTCACGTTCCACAGAGAGGCCAACTTCATGGCCAGGCTTTCTTCGAATCCATATATCCTGACCGTCTACGACGCCGGAATCACCCCGGAC---GGACATGGATACATGGTCATGGAATATGCGCCCGGGGGCTCCTATAGAGACAAGGTGCAATCGCGA---TCCATGGATTGCGATCAGGTGCTCGATTTGGGCATCAAACTTGCCGGAGCGCTCTTTTGCGCCCACCGCAGCAACATCATCCACCATGACATCAAACCAAGCAATATCCTCGTCACGGCGCAGGGAGTACCGGTGCTGAGCGACTTCGGCATCTCGACCGACGCCTATGACCAC---ACCGATACCGGGTTTTCGTTGCCTTGGGCGCCGCCTGAAGTCATAGAGCATCGTTCCAACGGATCCGAATCCGCAGACATCTATTCCCTGGGAGCGACGTTGTATGCCCTTCTGGCAGGAAACTCGCCATATCAGCACACCTATCACCCG------------------------CGTACGCAGGCAGAGCTTGCCGACCTGATCATCAACTCGCCATTGCCGCCCATACAACGACCGGATATCCCCGCGAATGTGGAATCCGTACTGGGCAAGGCGCTGGCCAAGGAACCTGATCAGCGGTACTACTCCGCGCTGGAATTCGCCCAGGCAATGCAGCGTGTTCAGCAAACCGAATACGGGCACACCACCGCGATAACGGCAGAGGGCATACCGGCATACCCTGAC---------------------------------------------------------------------------------------------------------------------------------------------------------------------------------------------------------------------------------------------------------------------------------------------------------------------------------------------GACACCACACGTCAACGTCGCACCTCAACCGATCAAGGGTCC------------------------------------------------------------------------------------------------------------------GGACCTTCCCACCGGCAT---------------------------------------------TGGGGCAAACGCACCGCGATCGCA------------ATCACGCTGGTCACGGTCATCGCCGCCTTATGCCTGTCGGTCATCATTGCGGCACCGTCGTTCACCTCGGCGCATGCACCTCATGCGAATGCT---------------------------------------------CGGGACGCGGACATGCCGGGCAAGGAAAACAATCAGGCC---GAAGATACCGTCACCGGCACCGAGAACGGTCAGATTCCCTCTCCGCAGAACCTCTCCGGCCAGTATGCCGTCGATGGTTCATCGGTGACGTTCACTTGGACGAATCCAAGCCCCCAACAGGGAGACAGCTACGCCTGGTCATTCGTACAGAACGATGCATCGGACATCGGGTCTCAAGCCACTATCACGTCGGCGACATCGATTTCG---------GTCGCACCTCAAGATGGCGCC------CAGACCTGCATTCAGGTCTCCATCATCCGCAGCGACAGGCACATGTCCGCGAATCCGGCCATAGCCTGCGCAGTCCGCCCATAG------------
>GCF_000741785.1_WP_034530182.1
---------------------------------------------------------------------------------------------ATGCCGGTATCGATCATG------------------------------ACACCGCCGAGACTGCCCGGGTACACGTTCGTGCAGACGCTCGGCTCGGGCTCGACGGCGAGCGTCTACCTGTACCAGCAGCGCACCCCGAACCGCGTCGTGGCGGTGAAGGTGTCGAAGGAGTCGCTC---GACCCGCGCGCCGCCGCGCAGTTCACGCAGGAGGCCAACACGATGGCCCAGCTGTCGAGCCACCCGTACATCATGCAGATCTACGGTGCCGGCGTGACGTCGGCG---GGCCAGGGCTACATCGTGTTCGAATACGCGCCGAACGGCACATATAAGGAGATCACGCAACGCCGT---CCACTCACCTGCGACGAGATGCTCGATCTGGGGATCAAGCTGTCGAGCGCCCTGTTCACCGCGCATCGGGCGGGAGTCATCCACCACGACATCAAGACCAGCAACGTACTCGTCAACGCGCAGGGGCTGCCGATCCTCGCCGATTTCGGCATTTCGACGAACATCTACGACAAG---ACGTTCACCGGCTATTCGCTGCCGTGGGCGCCGCCCGAGGTGCTCAACGGC---CATCCGGGCGCCGAGGCCGCGGACATCTACTCGCTGGCCGCAACGCTGTATGCGACGCTGACCGGCCGCTCGCCGTTCGAATCCGGATACCGCCCG------------------------CGCACGCCCGGCCAGCTGAAGGAGCTCATCCTCACCAAGCCACTGCCGCCGATCAACCGTCCGGACGTGCCGCAGGACGTGGAGCGCGTGCTGCGCAAGGCGATGGCGAAGGACCCGGACGACCGGTACTATTCGGCGCTCCAGTTCGCGCGGGAGCTGCAGCGCGTCCAGCAGGAGCATTTCGGCCACATGACGGCGGTGGTCACCGAAGGCCAGCCGCCGTACCCG---------------------------------------------------------------------------------------------------------------------------------------------------------------------------------------------------------------------------------------------------------------------------------------------------------------------------------------------------ACGCAGCGGCGCATGGCCACGCAGAACGCCATGCCGGGCGCG---------------------------------------------------------------------------------------------------------------GCCGGAGCGAGGGGACGCGGC------------------------------------------TGGGTGAAGCCGGTCGCCATCGGCGCCGGCATCGTCGCGGCGATCGCGGCGGTGGCGCTCGTGTTCGCGTTCGTCGTCGCGCCGCGGCTCGACTCGGGTTCCACCGGCGACCGCACGTCGATCGGGGAC---------------------------------------------ACGGCCACGCGGCAGGACCGTTCCGGCGTGGATTCCGCT------------CCGGGCGACGCCGACGGCGGCGACGTGCCCTCGCCGACGAACCTGTACGGCGAATACAAC---GACGACGGCACGGTGACGTTCACCTGGGACAACCCCGATCCGAAGAAGGGCGACACGTACGCGTGGCAGCCGGCGGAGGGCTCGGATTCGGGGACCGGATCGGCCGCGTCAATCGTGAAGGAGCGGACGGTCACG---------GTGGACGCGGCACAGGGCGCCACG---CAGACCTGCATCGAGGTGTCGATCGTGCGCGCGGACCGGCAGATGTCGGCGCAGCCCACGACCGCCTGCGCGGTGAAACGCTGA------------
>GCF_000772485.1_WP_007057781.1
---------------------------------------------------------------------------------------------ATGGACAACATTCCGATG------------------------------AGACCGCCGAAGCTGCCCGGATATGATTTCGTCCAGATGTTGGGAAGCGGTGCCACCGCCACGGTGTACCTATATAACCAGCGTATGCCCGCACGCCCGGTGGCGGTAAAGGCCAGCGCCAAAACCCTT---GACCCACGGGCCGCTGCCCTGTTCAACCGCGAGGCCAACTTCATGGCCAAGCTGTCATCCCACCCGTACATTCTGCCGGTATATGGTGCCGGCGTCACCTCCGAT---GGCCATGGCTACATCGTCATCGAATATGCGCCGGGCGGCACCTACAACAGCATCATGAAGGCCCGG---TCCATGACCTGCGAGCAGGTACTCGACCTCGGCATCAAGCTGTCAAGCGCGCTGTTCACCGCGCATCGCAGCAATATCATCCATCACGACATCAAGCCCAGCAACATTCTCATCACCTCGCAGGGCTTGCCTGTTCTGGGTGATTTCGGTATCTCCACCGATGTGTATGACCGC---ACCGAAACCGGATTCTCGCCGCCGTGGGCACCGCCTGAAGTGCTTCAGCATCTGACCAATGGTTCGGAAGCCGCCGACATCTATTCACTGGCGGCCACCCTGTACGCCATGTTCGTCGGCTGCTCACCATTCCAGCACGATTATCACCCG------------------------CGTTCGCAATCGGAACTGATTTCGCTGATCGTCAACCAGCCATTGCCTCGCCTCAACCGCCCCGACGTGCCGGCCGATGTGGAAGCGGTGCTGCGCCGGGCCCTGAACAAGGACCCCGACCAGCGGTACTACTCCGCGTTGGAGTTCGCACGTGCCATGCAGCGTGTGCAATTCGCATATTTCGGGCATGCCACTCCCGTTACCGTGGAAGGGATGCCGGCCTATCCCAAA---------------------------------------------------------------------------------------------------------------------------------------------------------------------------------------------------------------------------------------------------------------------------------------------------------------------------------------------GACATCGAGCGTCGGCGCCGGGCCACGGACCAGCGAGATCAGATC---------------------------------------------------------------------------------------------------------------ACCCGTTCGTCACGGCGA---------------------------------------------TGGGTCAAACCGGTGGGTATTACCGTCGGTATACTTGCGGCGATCACCGCAGCGGCACTGATATTCGCCTTCGTGGTCGTTCCCCGCATGGACAGCGCCACCGGATCAGATACCAAACAGGTGGCGACG---------------------------------------------CCCGGCACCAAGGATGATGACAACAACCGCAATAATCAG---GATGACGTGATCACCGATACCGCGAACGCCCAGATTCCTTCCCCGGAGAATCTGAACGGCACCTATGCGGCGGATGGGTCATCCGTGACGTTCACCTGGACGAATCCAGACCCGCAAAGCGGTGATACCTATGCGTGGGCCATAGTGCAGGGCAGCAATACCGACCAGAGCGCGCAAACCGTCACAACGTCAGATCCCACGGTGACC---------GTCAACGCGCAGGAAGGCTCG------CAGACCTGCATTCAGGTGTCCATTGTGCGCAAGAACCGCCAGATGTCCGTCAGCCCCGCCATCGCCTGTGCGGCCAAGCCGCAAGAATGA------
>GCF_000966445.2_WP_082765107.1
------------------------------ATGCCGTCACGCAGAATGCTTACACCCTCAATGTGGAAGGAACGAATCATGATCAAGAACACCTCGCCTCCGTTAGGCTCCGAG------------------------------CCACCGACCATCGACGGATTCACGTTCGTCCGCCCGATTGGTTCAGGCTCCACCGCGAACGTATACCTCTACCGACAGCTGGACCGGAACCGCCCGGTGGCCGTCAAGGTGGGCAATGTCGCCCGC---CACCCGCAGGCTTCGGCTCGCATTGCCCATGAAGCCCACATTCTGGGGCTGCTGCCGCAGCACCCTCACATTCTTCCCTTGCTTGCGATGGGGACCGCAGGCCCT---GGCTTGAACTACCTTGTTTTCGAATATGCATCCGGCGGCAACTGTCATAGTCTGCTGCGCACCCGC---GAAACCTCTTGCGCCGACATGCTTCGTCTCGGCGTCAAATTGGCGGATGCGCTCTGTGCGGTGCACCGCGCGGGTATAGTGCACCGCGACATCAAACCCGGCAATGTGCTGATCACTGCGGCAGGCGAGCCCGTGCTGGCCGATTTCGGCACCGCCTGCAGCGTTTACGGGGCA---GACGACGCCTGCTATTCGATCCCCTGGTCGGCACCGGAATCGCTTGCGCATCGCAAGCCA---TGCGAAGGCACCGACATGTATTCCCTAGCCGCATTGCTGTATGCCTTGCTTGCCGGGGCGTCACCGTTCGAATACGGGTATCGCCCA------------------------CGGTCCAGTGCGCAGCTGCGGAGCATCATTCTCTCCCAGCCGGTACCCCCGCTCAACCGCCCGGACATTCCTGAACCCGTCGAACTGCTGTTGCGGCGGGCAATGGCGAAGAATCCATCGGACCGATTCCCCTCCATGCCGGATTTTGCATTGGAGCTGCGGCGCGCAGATCTACTGGTGTCCTCCAAGAGTACGATGCTCTCCCCG------------------------------------------------------------------------------------------------------------------------------------------------------------------------------------------------------------------------------------------------------------------------------------------------------------------------------------------------------------------------------------------------------------------------------------------------------------------------------------------------------------------------------------------------------------------------------------------------------------------------------GTCGCGGAAGCACCCACCGGCATGGCAATCTCCTCACCGCGATCAGCCGTTCCACCGAGAGGA---------------------------------------------------------------------------------------------------------CGATCCGCCACGCGGTCTGGCCGTGCAGACCGCAATCGGCGCTCGCCTTGGCGCAAAACGCCTATGGCGGCACTCTCCGCGATTCCGCTGCTGCTGTTCCTGATCGTGCTAGCCGGCACGCATACGGATTCGGTGCAGATGCCGGAACCG---GTTCACATCCTTGATGCCGAGGAGTCGAACGTTCAGGCGCGGATGCGGATCTCCTGA---------------------------------------------------------------------------------------------------------------------------------------------------
>GCF_001025135.1_WP_021647676.1
---------------------------------------------------------------------------------------------ATGCCGGCACAGCCA---------------------------------ACACCGCCGCGGATATCCGGCTATGATTTCATCCAGCCACTCGGCACCGGCGCCACAGCCAGCGTATACCGGTACCATCAGCGCGTCCCCAGCCGCGACGTCGCCATCAAGGTCAGCAGCGCCACCCTC---GACCCCCGCGCAGCCGCCCGATTCCGCAATGAGGCGAACTACATGGCGGAGCTTTCCGCGCACCCCTACATCCTTTCCATCCACGACGCCGGCGTGACCAGCACC---GGACTTGGCTACATCGTGCTGGAATACGCGCCCGGCGGCTCCTATAAGGAGCTGATCCGCAAGCGA---CCACTCACCGCCGACCAGATGCTCGACCTGGGCATCAAACTTTGCAGCGCCCTGTTCACCGCGCACTGCAAAGGCATCCTGCACCGCGACATCAAGCCCGCGAACATCCTCATCACCCCGCAGGGACTGCCGGTGCTCGCCGATTTCGGCATCTCCACGAACGTGTATCAGGCGGGAACCCAGACCGGTTTCTCCGTGCCATGGGCCGCGCCGGAAGTGCTGACCGGACGCAGCGGCGGCACCGAAGCCGCCGACATCTACTCCTTGGCGGCGACCCTGTACGCCACACTGACCGGCCGTTCGCCGTATGAGCACGGTTATCAGGCG------------------------CATACGCAGCAGGAACTCGCGCAGGTCATCGTCAGTCGCCGCCTGCCGCCAATCGGCCGCCCTGATGTGCCCGCGGACGTCGAACGTGTACTCGTCAGGGGGCTCGACAAGAACCCGGACAACCGTTACGGCACGGCGCTGGAATTCGCCCGCGCGATGCAGCAGGTGCAACAGGCTTACTACGGCCATGCCACGCCCGTCACCGTGGAAGGCGTCCCCGAATATCCCAGC---------------------------------------------------------------------------------------------------------------------------------------------------------------------------------------------------------------------------------------------------------------------------------------------------------------------------------------------AGCATGACCGGCAAGCGCCGCGTCGCGCCCGGCCCCGCGAACGTG---------------------------------------------------------------------------------------------------------------ACGCGAATGGACGCTCCCACCGGT------------------------------------GCGTGGAAGAAGCCGCTGGCCATCACGGCCGTGGTCGTGGCTGCGCTGACGGCGGTCGTCCTGACGTTCGTCTTCGTCGTAATGCCGCACATGGATGACACCGCGACGCGCAACCGCACATCGGTCTCCACG---------------------------------------------CCGGGCGCCACCGGCGACTCCAACGGAACGGACGGCAAT---------CCCGACGACATCACGGGAGCCGAAGTGGTGCCGACGCCCGAAAACCTGAACGGAACCTAC------GACGGCACCACCGTCACGTTCACCTGGACGAACCCGCAGCCCAAGGACGGCGACATGTACGCATGGTCGCCGGTACAGGGCAATTCTGCCACTTCCGTCCCCAGTACCAGCACCAACATCGTGGCCGACCGCAAA---------GTCGAGCTGCATGACGTGACCGACAAACAGACCTGCATCGAAGTGAAGATCGTGCGCAGTGACAAGCAGATGTCCCAGAATCCGGCCATCGCATGCGCGGTGAGGCAATAG------------
>GCF_001025175.1_WP_003828453.1
---------------------------------------------------------------------------------------------ATGGCTATCATTTCGCAT------------------------------GCACCGCCGCGCCTGTCGGGATACGATTTCGTGCGGACACTTGGCACAGGCACCACAGCAACGGTGTACCTATACCGCCTACATACGTCCGCTCATCCAGTGGCGGTAAAGGTCAGCAATCAGACATTG---GACTGTGGCATTGCCGCCCAGTTCCATCGGGAAAACGCCGCCATGGTCCGGCTCTCTGAGCATCCCTACATTCTGACGTTGTATCACGCCGACGTCACCGCCGAC---GGTCACGGCTATATGATTCTCGAATATGCGCCAGGCGGTACTTACGAACCTTTGATGAAATCCCGT---TCCTTGACATGTGCTCAGGTATTGGACTTAGGAATCAAATTGGCTGGAGCGCTCGGTACCGCCCACCGCAGCAACATCATTCACCACGATATCAAGCCCAGCAATATTCTCATCACCGGGCAAGGCCTGCCGGCACTGAGTGATTTCGGCATATCCACTGACGCGTATGACCAC---ACCGAAACCGGATGTTCCCCTCCTTGGGCACCTCCCGAAGTGCTGCTGCATATGGGCAATGGAGCCGAACGAGCGGATATCTATTCATTGGGAGCCACACTATACGCGCTACTCGTCGGCTGCTCACCCTATCAACATGAATATCATCCA------------------------CACACGCAATCAGAGTTGATTCGTCTGATTCTCAACCAACCGCTGCCCCGCATCAACCGTGCCGACGTGCCGACAAACATCGAACAGATACTGCGCAAGTCCCTCGCCAAGGATCCTGATCTGCGGTATTATTCCGCGCTCGAATTCGCGCGAGCCATGCAGCACGCCCAGCATGCGTTCTTCGGCCGGATCACACCTCTTACGGTTGATGGCGTACCGCCATATCCCAAG---------------------------------------------------------------------------------------------------------------------------------------------------------------------------------------------------------------------------------------------------------------------------------------------------------------------------------------------GAGGTTGCTCATCTACGCCGCCCTCGAGAACCCGACCTTCATAAC---------------------------------------------------------------------------------------------------------------GAGCGGACCCAGCGCCGG---------------------------------------------TGGGTCAAACCAACCATTATCGCGGCCGGGGTTGCGACCACAGCGGTCACCGTGTGTCTGGTGTTTGTCTGTGCCGTGCTGCCACGCATGGATAGCATCACCGGATCCACCACCATTCAGGTGAGTCTC---------------------------------------------GCATATAGCAGCTGCAATGGGGCAGCACACAATGGCAAG---------------------------------------GATTCAAGGGAGAATCAT---------------------GGGCACGTCATCACAATCGCATACTGA---------------------------------------------------------------------------------------------------------------------------------------------------------------------------------------------------------------------------------------------
>GCF_001025195.1_WP_033512811.1
---------------------------------------------------------------------------------------------ATGGAAGCCATGGATAGC------------------------------ATTCCCCCTCAAATCCCTGGGTACACATTCGCCCAGAAGTTGGGGTCCGGTTCCGAAGCGAACGTGTACTTGTATCAGCAGCTTTCCCCCAACCGTCAGGTGGCCATCAAAGTCAGCAAGGGAATGCTC---GACCCGCGCGCGGCGGCAAGATTCCGTTCCGAAGCGAACTTCATGGGCAAAATCTCATCACACCCTTACATTCTTTCGGTGTATGAAAGCGGCGTCACTACCACA---GGCAACGGCTACACCGTGTTCGAATACGCTCCGGGAGGCAATTACAAGACCTTCCTGGAATCCAAC---CGTCTCAACGCAGACCAGATGCTCACCGTCGGCATCAATCTGGCAAGCGCCCTTTCCACTGCGCATCGCGAAGGCATCATCCACCGCGACATCAAGCCCAGCAATATTCTCATCAACACGCACGGCATGCCCATGCTTTCCGATTTCGGCATCGCGGGAACGATTTACGGACGC---CCCGGCATCGGCTACACCATCGCGTGGGCTCCGCCGGAAGTGCTTGCGAAGAACGGCGGAGGCAACGAATCCTCCGACATTTATTCTCTGGGGGCGACGCTGTTCGCCATGCTGACAGGCCAGTCGCCGTACGAATACGGCTATTCCGAAGCTCTTGGCGCAACCCGAGGCAAAGAACGCGGCACCCTACTGAGGAACATCATTCTCACCAATCCGCTGCCCAAGCTCAACAGTCCGGATGTTCCTCCACAAGTGGAGCGGATCCTGCGCAAGGCGTTGAATGAAACGCCGGAGGACCGATATTATTCCGCATATGATTTCGCGCGCGACATGCAGCGTGTACAGCAGGAATTGTATGGCCATGCCACGCCGACCACGGTTGAGGGGGAACCGCCGTTCCCGCAG---------------------------------------------------------------------------------------------------------------------------------------------------------------------------------------------------------------------------------------------------------------------------------------------------------------------------------------------AACCTGTATGCACAGTCGCAGGCGAACATTCAGGTTTCGCCAACT---------------------------------------------------------------------------------------------------------------GCCCCAAAGCAGCGTAGCATT------------------------------------------TGGGCCAAGTCTCTTGTGATCGTTGTTTCGGTGGTCGCCGCGATTGCAGCCGTCGAGCTGGTGTTCGCGTATGTGATCATGCCGAATATGGATTCCGTCTCAGACAACAGCAGCGTGCAGATCAAG------------------------------------------------AATCCGGAA---------------ACGTATGATCAGGAGAACGATTCGCCTGATTCGGCCATCACCACCGGCAGTGTGCCCAGTATCGAGAATCTGACCGGGTCATATTCCGCCGATGGCGGCAGTGTGCAGTTCACTTGGGCAAATCCCGACCCGCAGAACGGGGATTCATACGCATGGTCGATAGTCGGCGATGCCGGTGTTAATCCGAATACCCAGGGA---ACCACCACCGACACGCATATCAGC---------ATCGAACCCGCCGACGGCTCG------CAGACCTGCATTCAGGTGAGCCTCATCCGAGCCGACCGTCAGATGTCGCAGAATCCTGCGATCGCGTGCGCAGCCAAACCATAA------------
>GCF_001025215.1_WP_004221354.1
---------------------------------------------------------------------------------------------ATGGAAGCCATGAACGGC------------------------------ATTCCCCCTCAAATCCCTGGGTATACATTCGCCCAAAAGTTGGGTTCAGGTTCCGAAGCGAACGTGTATTTGTACCAGCAGCTTTCCCCCAGCCGACAAGTGGCCATCAAGGTCAGCAAGGGAACGCTC---GATCCGCGCGCGGCGTCGCGGTTCCGTTCCGAAGCGAACTTCATGGGCAGGATCTCCTCGCATCCCTACATTCTTTCGGTGTACGAAAGCGGCATCACCGCCACA---GGCAACGGCTACACCGTATTCGAATACGCTCCGGGAGGCAATTACAAGACCTTCCTGGAATCCAAC---AGGCTCAACGCAGACCAGATGCTCACCGTCGGCATCAATCTGGCGAGCGCCCTTTCCACAGCGCACCGCGAAGGCATCATCCACCGCGACATCAAGCCCAGCAATATTCTCATCAACACGCATGGCATGCCCATGCTTGCCGATTTCGGCATCGCGGGAACGATTTACGGGCGT---CCCGGCATCGGCTACACCATCGCGTGGGCTCCGCCGGAAGTGCTTGCGAAGAACGGCGGAGGCAACGAATCCTCCGATATTTATTCGCTGGGGGCGACGCTGTTCGCCATGCTGACGGGCCAGTCGCCATATGAATACGGCTATTCCGCGGCCCTCGGCTCGACCAGGGGCAAAGAACGCGGTGCTCTGCTGAGAAACATCATTCTCACCGATCCGCTCCCTAAGCTCAATAGGCCGGATATTCCCCCGCAAGTGGAGCGGATTTTACGCAAGGCGTTGAATAAAGCGCCGGAAGACCGGTATTATTCCGCATATGATTTCGCGCGTGACATGCAGCGTGCGCAGCAGGAATTGTATGGCCATGCCACGCCGACCACGGTCGAAGGCGAACCGCCGTTCCCGCAA---------------------------------------------------------------------------------------------------------------------------------------------------------------------------------------------------------------------------------------------------------------------------------------------------------------------------------------------AATCTGTACGCACAGTCCCAGGCGAACATTCAGGTTTCACCGACC---------------------------------------------------------------------------------------------------------------GTCCCAAAGCAGCGCAGCACT------------------------------------------TGGGCCAAGCCTCTTGCGATCGTTGTTTCGGCGGTCGCCGCGATTGCAGCCGTCGAACTGGCGTTCGCGTATGTGATCTTGCCGAATATGGATTCGGCTTCCGACAATAGCAGCGTGCAGATCAAG------------------------------------------------ACTCCGGGA---------------ACGCACGATCAGGACAACGATTCGCCTGATTCGGCCATCACCACAAGTAGCGTGCCCAGTGTCGAGAATCTGGCCGGCTCATATTCCGCCGATGGCAGCAGCGTGCAGTTCACATGGGTGAACCCCGACCCTCAGGACGGCGATTCGTACGCATGGTCGCTGGTAGGCGATGCAGGAGTAGACCCGAACGCCCAAGGAACCACCACCACCGACACGCGCATCAGC---------ATCAAACCCGCCGACGGCTCG------CAGACCTGCATCCAGGTGAGCCTCATCCGAGCGGACCGGCAGATGTCGCAGAATCCTGCGATCGCGTGCGCGGCCAAACCATAA------------
>GCF_001042595.1_WP_003839029.1
---------------------------------------------------------------------------------------------ATGGAGGTTCCACAACCG------------------------------GTTCCGCCGCGGATACCCGGCTACGATTTCGTGCGACAGTTGGGTGCAGGCTCCGAGGCAACGGTGTATCTGTACCAACAGCGCTCCCCTGCCCGCCCGGTCGCCATCAAGGTGAGCAACAAGTCCTTG---GATCCGCGAGCGGCCGCGCGCTTTCGCGCCGAGGCCGATTTCATGGCGCAGATCTCCTCACACCCCTACATCCTTTCGATTTTCGAATCCGGCGTGACCGGCAAC---GGGCTCGGCTACACCGTATTCGAATTCGCACCCGGCGGCAGCTATCGGGACGCTTTGCGCAAGGTC---ACGCTCAATGCCGACCAGATACTCGATCTCGGCATCAATCTGGCGAGCGCCCTGTTTACCGCACATCGCAAGGGCATCATCCATCGAGACATCAAGACCAGCAACGTGCTCATCAATGCGCAAGGCATGCCGGTACTGTCGGATTTCGGCATCTCCGCCTCGATTTATGACCAT---CGCACGACCGGCTTCTCGCTGCCGTGGGCCCCGCCGGAGGTGATTTCCGGAGTCGGCGGAGGCAATGAGGCTTCCGATATCTATTCGCTGGGCGCCACGCTGTTCGCCACGATCACCGGCCGTTCGCCGTACGAATACGCCTATCGT------------------------GTATCCAACAAGCAGGAGCTGGCCATGACGGTCGTCAGCAAGCCTCTGCCAAAGCTCAACCGCCCCGAGGTGCCGCCGCAGGTGGAGCAGGTGCTGCGCAAGGCGCTCGACAAGAATCCCGATCAGCGGTATTATTCCGCACTCGATTTCGCCCGCGCCATGCAGCGGGTGCAATACGCGCTGTACGGACATGCCACGCCGACCACGGTGGAAGGCGTGCCACAGTATCCGAAG---------------------------------------------------------------------------------------------------------------------------------------------------------------------------------------------------------------------------------------------------------------------------------------------------------------------------------------------GACCTCCCCTCACGCCAGGACACGCACGGCACGGATGACGCATCC---------------------------------------------------------------------------------------------------------------GACTCCGGCCGCACCAAGACA------------------------------------------TGGGTGAAACCCGTCGTCATCGGTACGCTCGCAGTGTCCGCAATCACCGTGGTCGCACTGGTATTCGCCTTCATTGTGGCCCCTCGCATGGATTCCGTCTCCGATAACGGCCATGCGCGGATCAGC------------------------------------------------CCCACCACAAAGGGGTACGGCAATGGCGGCACCGGTACCGATGACGATGAGGATGACGACATCGCCACGACGGTCGTGCCTTCCGTGGAGAACCTCGCCGGCCAATAC------AACGGCGACAAGGTGAATTTCACTTGGGTGAATCCCGATCCGAAGAAGGGCGATTCCTACGCGTGGTCCATTGTCGGCGATTCCGGGACGAGTACGAACGCGCAGGCGGCCACCACGGAAGATACGCAGGTCGAA---------GTCCCGGCGGGAGACGGCACA------CAGACCTGCATTCAGGTGAGCCTGATCCGAGCCGATCGGCGGATGTCGCAGAATCCGACGATCGCCTGCGCGGCCAAGCCGTAA------------
>GCF_001042615.1_WP_033501621.1
---------------------------------------------------------------------------------------------ATGGAAGCCATGGATAGC------------------------------ATTCCCCCTCAAATCCCTGGGTACACATTCGCCCAGAAGTTGGGGTCCGGTTCCGAAGCGAACGTGTACTTGTATCAGCAGCTTTCCCCCAGCCGTCAGGTGGCCATCAAAGTCAGCAAGGAAATGCTC---GACCCGCGCGCGGCGGCAAGATTCCGTTCCGAAGCGAACTTCATGGGCAAAATCTCATCACACCCTTACATTCTTTCGGTGTACGAAAGCGGCGTCACCGCCACA---GGCAACGGCTACACCGTGTTCGAATACGCTCCGGGAGGCAATTACAAGACCTTCCTGGAATCCAAC---CGTCTCAACGCAGACCAGATGCTCACCGTCGGCATCAATCTAGCAAGCGCCCTTTCCACTGCGCATCGCGAAGGCATCATCCACCGCGACATCAAGCCCAGCAATATTCTCATCAACACGCACGGCATGCCCATGCTTTCCGATTTCGGCATCGCGAGAACGATTTACGGACGC---CCCGGAATCGGCTACACCATCGCGTGGGCTCCGCCGGAAGTGCTTGCGAAGAACGGCGGAGGCAACGAATCCTCCGACATTTATTCTCTGGGGGCGACGCTGTTTGCCATGCTGACGGGCCAGTCGCCGTACGAATACGGCTATTCCGAAGCTCTTGGCGCAACCCGAGGCAAAGAACGCGGCACTCTACTGAGGAACATCATTCTCACCAATCCGCCACCCAAGCTCAACAGTCCGGATGTTCCTCCACAAGTGGAGCGGATCCTGCGCAAGGCGTTGAATGAAACGCCGGAGGACCGATATTATTCCGCATATGATTTCGCGCGCGACATGCAGCGTGTGCAGCAGGAATTGTATGGACATGCCACGCCGACCACGGTTGAGGGGGAACCGCCGTTCCCACAG---------------------------------------------------------------------------------------------------------------------------------------------------------------------------------------------------------------------------------------------------------------------------------------------------------------------------------------------AACCTGTATGCACAGTCGCAGGCGAACATTCAGGTTTCGCCAACT---------------------------------------------------------------------------------------------------------------GCCCCAAAGCAGCGCAGCATT------------------------------------------TGGGCCAAGCCTCTTACGATCGTTGTTTCGGTGGTCGCCGCGATTGCAGCCGTCGAGCTGGCGTTCGCGTATGTGATCATGCCGAATATGGATTCCGTCTCAGACAACAGCAGCGTGCAAATCAAG------------------------------------------------AATCCGGAA---------------ACGTATGATCCGGAGAACGATTCGCCTGATTCGGCCATCACCACCGGCAGTGTGCCCAGTGTCGAGAATCTGACCGGGTCATATTCCGCCGATGGCGGCAGTGTGCAGTTCACTTGGGCGAATCCCGACCCGCAGAACGGGGATTCATACGCATGGTCGATGGTCGGCAATGCTGGTGTTAATCCGAATACCCAGGGAACCACCACCACCGACACGCATATCAGC---------ATCGAACCCGCCGACGGCTCG------CAGACCTGCATTCAGGTGAGCCTCATCCGAGCCGACCGTCAGATGTCACAGAATCCTGCGATCGCGTGCGCAGCCAAACCATAA------------
>GCF_001042635.1_WP_051923168.1
------------------------------------------------------------------------------------------ATGATGACCAGCAACGCTATG---------------------------------CCGCCGCGGCTGCCGGGCTACGATTTCAAACGCCGGATCGGTTCGGGAGCGACATCCATCGTGTATCTGTACCGTCAGAGGATGCCCGATCGCGACGTCGCCGTCAAGGTGTCGCGGACCGTGCTC---GACCCGTATGCGGCGGCGCGATACCGCATCGAGGCCGAATGCCTGGCCCGGCTCTCCTCGCATCCGGCCATCCTGCCCATCCATGCCGTCGGCGTCACCGATGAC---GGTCATGGGTATCTGGTGCTCGGCTACGCCCCGTTCGGCTCGTATCGGGAACGGTGCCGGCGCCGC---CCGCTGAGCGCCGATCAGACCCTCGACCTGGGCGTCGTGCTGGCCGGAGCGCTGTACGCCGCGCATCGGGTAGGGATCGTGCACCGCGATGTCAAGCCGTCGAACGTGCTGATCGATGTGCAGGGTGCGCCGGTCCTCGCGGACTTCGGCATCGCCGCCAGTATGTACCGGTCCGACCATGCCACCGGGCACTCGGCGCCATGGGCCGCGCCGGAGGTGCTTGAAGGCCGGAGCGGCGGCACGGATGCATCCGACGTGTATTCGTTGGGCGCCACATTGTTCGGCGTGCTGACGGGATCGCCGCCGCCCCGCCCCATCTCCGGCCCG------------------------------CAAGGCGACCCGGGCGGAGCCATCGCCCATGCGAGCCGTCCGCGGCTCGACCTCCCGGATGTTTCGCACGACGCCGGGGACGTGCTGCGCACCGCCTTGTCATGGCATCCGGACGACCGGTACGGTTCGGCGTTGGAATTCGCCCGGGCCATGCAGCATGCGCAGCACCGGCATGGTGGCCACGTCACGCCATTCATGGCATCGGGCGTCTCACCGTACCCGTCCGGG---------------------------------------------------------------------------------------------------------------------------------------------------------------------------------------------------------------------------------------------------------------------------------------CTGTCCGATGAGCATGGGGGCCGATCCGCCGCCGGGCACGGCGGATCAGTCCTGATCGCCCCGACACAAGGACCGCCGAAAGCCGCCGCTTCCGGCGACTGGACCCGAGCGAGCCATGAGTTCCCTGGGGAAGGCCGGCCTCCGGACTTCACGCATAAGGCGATTCCGCCCCAGTCCGAGCCCGGGCCCGTGGGGGCCGGCCCGTACCCGGCCGGTTCCCCCGACTCGCCAGGCGCGATGGCGCCGGCACGGGCGCAGGTTCCGATCAGGCGTGCCGGCACGGGCCTGTCCGGCAGCGCAACGGCATCGACGATCGCCGGCACGGCGCCTCTCGTGACGGCCGCGGTCGCATTGGCGGCCGCACTGACCGCCGGCATGCCGGCGACGATCATATCCGGC---------------------------------------ACGGCACCGGCCATCGCGCCGGAAACGATCAGCGCCGGCGCGGCGCAGGACGATCCGCGCACCGGCGAGGATGCCGGATATGTGCCATCCGTCGAACGACTGAACGGCGTGTAT------CAGGGCAATACCGTCACGTTCACCTGGATCAATCCCGAACCGCGGGAAGGCGATCTGTACGCATGGGCGCCGATCGACGGCGGCACGGCGCAGCCGCAGGCGAATGCCGGCATCGTCGCAGACCGATCGGTCGTG---------------CTCCATGACGTCACCGATACGCGGACGTGCATTCAGGTGAGCATCGTGCGCAGCGATCGTCGCATGTCCGCGAAACCGGCCGCCGTCTGCGCGGACCAGCCATAG------------
>GCF_001263395.1_WP_051905191.1
---------------------------------------------------------------------------------------------ATGGCGGACCCTGAGGAC------------ACCGAGTCCGCCGTCGAGGGCGCCCCGCAAATCAGCGGTTACCTCTACCTGCGGCCCCTGGGCCAGGGGGGCACCTGCTGGGTCTACCTTTACCGGCAGCTGGAGCCCCGACGGCTGGTGGCAGTCAAGGTAAGCAAGCGGCGGGCCTCA---GACCGGTCGCACGCCCTCTTCCTCAAAGAGGCAACGTTCATGGCGCGCCTGTCGGCCCACCCGGCCATCCTGACCATCCTCTCAGCCGGCGTCAGCCATGAC---GGGCGCGACTATATCGTGATGGAGTACGCGCCCGGCGGCAACTACAAGCGGATCATGAAAACCACC---CGCCTGGACGAGCGCGGCGCCCTGGACCTCGGCGTGCGCATCGCCTCCGCCCTCTACGCCGCCCATCAGCAGGGCATCATCCACCGCGACGTGAAGCCTGGCAACTTCCTGGTCACCACGCGCGGCCTGCCGGTCCTGTCCGATTTCGGCATCTCGGCCTCCACCTACACGGCCTCCCAAGCCAAAGGGCTGTCCGTGCCCTGGGCCGCTCCCGAAATCATAGCCCACAAGTCCGGAGGCTCCGAGGCTTCGGACATCTACTCCCTGGGCGCCTCCATCTTCGGCCTGCTCACGGGAAAATCTCCCTACGAGTATGGTTTCCGGGTA------------------------CGCGATGAGCAGGAGCTCGCCCAGCTCATCGAGCATGAGGGACCGCCCAGGCTACGGCGGGGCGAGGCTTCGCCGGACTTCGAGCGGGTGCTTGACAAGGCCATGGCCCACGACCGCGAGGAACGCTACTTCTCCTCCCTGGATTTCGGCCGCGACATGCAGGTGCTCCAGGCCCGGCTCTACGGCCATATGACGCCTCTGGTCGCGCGGGGGGCGGACCCCTACCCCAGTCAAGAGGAGCTGGGCATGGCGGGGCGCCTCAGTGCGAGAAAGCAAAAGAGGGACGCGACGCTGGCGACGACTGGGGCTGGCGACGGGAACACGGATCTTGGCAGCGCTGATTCCGAGGACTTGGATTCAGCAGAAGGCGGTGAAAGCGGCGAGCGCGCGCGGATCGGCTACGCGGATGGCTCCGGGTTCAAGCAATCGGATGGACGGAGCGACGCGAGCAAGGGTGAATCCGATGGGAATCAAGCGGACGCTCGGGCCTTCGACGAGGACCAGGCTCCCGCCACCGCCGCGCGGGTCGTGCGGAAGCCGTCTGGCGGACGAATCGCGACTTCCACGAACGCCCGAAGGCCAGTAAGCGCTCGGACGGGGTCGGCCGGCCGCCTGGATGCGCTGGGTGGCTCGCGACCAGCCGCCCCAGAGGCAAACCGTGTCAAGGGGAAGGGGAGCGAGCGTTCCGAACTGGGCTGGTTGCGGAGTCTGAGGGCCCAACCAGCGCATGCTCGAGGACCGTCAAGCGCTTCCGGCCACCCGATCAGCGGTCAGCAGGCATGGGGGCTGCGCCGGGCAGCCGTCTTCGCCCTGGCTTGCCTCCTGGCTGCGGTCCTGTCCTTGGGCGTTGGCTTCCTGGCGGCCAAACGGGCTGGCGAAGCAGGCGGGGCCGCAGGGACCGGCAATGCCGGG---------------------------------------------TTCAGCGCCTCTTCTTCCTTGCCCTCCTCCACCGGGTCCAGCGGGGATCAGATCGGCCAATCCGCCCCT------GCCAGCGTGCCCACGGTGACTGCGGGACGAGGGGATCTGCATGAGGGCCTGGCGCTTTTCTCCTGGTCGAACCCGGCTCCAGAGCCCGGCGACGCTTACCTGTGGAAGACTGTGCCCGCCACCGCCCCCGAGGACGGCCAGGCCGATTGGCGCGGGGCCGAGCGCAGCAGCGAGCCCAAG---ACCCAGGTCAATGCGGGGCAGGAACGGGCCGTCTGCATCCAAGTGGCCCTTTTACGCGCCGACCAACGCATCTCCAACCAGCCAGCTCGCATCTGCGCCACCCTCCCC------------TGA
>GCF_001281305.1_WP_060620037.1
---------------------------------------------------------------------------------------------ATGGCCAATATTCCGATG------------------------------AGGCCGCCGAAACTGCCCGGATATGATTTCGTCCAGATGCTGGGAAGCGGTGCCACCGCCACGGTGTACCTATATAACCAGCGTATGCCCGCACGCCCGGTGGCGGTAAAGGTCAGCGCCAAAACCCTT---GACCCACGGGCCGCTGCCCTGTTCAACCGCGAGGCCAACTTCATGGCCAAGCTGTCATCCCACCCGTACATTCTGCCGGTATATGGTGCCGGCGTCACCTCCGAT---GGCCATGGCTACATCGTCATCGAATATGCGCCGGGCGGCACCTACAACAGCATCATGAAGGACCGG---TCCATGACCTGCGAGCAGGTACTCGACCTCGGCATCAAGCTGTCAAGCGCGCTGTTCACCGCGCATCGCAGCAATATCATCCATCACGACATCAAGCCCAGCAACATTCTCATCACCTCGAAGGGCTTGCCTGTTCTGGGTGATTTCGGTATCTCCACCGATGTGTATGACCGT---ACCGAAACCGGATTCTCGCCGCCGTGGGCACCGCCTGAAGTGCTTCAGCATCTGACCAATGGTTCGGAAGCCGCCGACATCTATTCACTGGCGGCCACCCTGTACGCCATGTTCGTCGGCTGCTCGCCATTCCAGCACGAATATCATCCG------------------------CGTTCGCAATCGGAACTGATTTCGCTGATCGTCAACCAGCCATTGCCTCGCCTCAACCGCCCCGATGTGCCGGTCGATGTGGAAGCGGTGCTGCGCCGGGCCCTGAACAAGGACCCCGACCAGCGGTACTACTCCGCGTTGGAGTTCGCACGTGCCATGCAGCGTGCGCAATTCGCATATTTCGGGCATGCCACTCCCGTTACCGTGGAAGGGATGCCGGCCTACCCCAAA---------------------------------------------------------------------------------------------------------------------------------------------------------------------------------------------------------------------------------------------------------------------------------------------------------------------------------------------GACATCGAGCGTCGGCGCCGGGCCACGGACCAGCGAGATCAGATC---------------------------------------------------------------------------------------------------------------ACCCATTCGTCACGGCGA---------------------------------------------TGGGTCAAACCGGTGGGCATTACCGTCGGTATACTTGCGGCGATCACCGCGGCGGCACAGATATTCGCCTTCGTGGTCGTTCCCCGCATGGACAGCGCCACCGGATCAGATACCAAACAGGTGGCGACG---------------------------------------------CCCCGCACCAAGGACGATGACAACAACCGCAATAATCAG---GATGACGTGATCACCGATACCGCGAACGCCCAGATTCCTTCCCCGGAGAATCTGAACGGCACCTATGCGGCGGATGGGTCATCCGTGACGTTCACCTGGACGAATCCAGACCCGCAAAGCGGTGATACCTATGCGTGGGCCATAGTGCAGGGCAGCAATACCGACCAGAGCGCGCAAACCGTCACAACGTCAGATCCCACGGTGACC---------GTCAACGCGCAGGAAGGCTCG------CAGACCTGCATTCAGGTGTCCATTGTGCGCAAGAACCGCCAGATGTCCGTCAGCCCAGCCATCGCCTGTGCGTCCAAGCCGCAAGAGTGA------
>GCF_001417815.1_WP_055426874.1
---------------------------------------------------------------------------------------------ATGTCGGCATCAATCATG------------------------------ACACCGCCGAAGATACCCGGCTATACGTTCGTCCAGACGCTCGGCTCCGGTTCCACGGCAAGCGTGTACCTGTACCAGCAGCACACACCGAACCGCGTCGTGGCGGTGAAGGTGTCTCACGAGGCGCTG---GACCCCCGCGCGGCCGCGCGGTTCACACAGGAGGCCAATACGATGGCCCAGCTGTCGAGTCACCCGTACATCATGCAGATCTATGGCGCGGGCGTCACGTCGAAC---GGACTGGGATACATCGTGCTCGAATACGCGCCGAACGGCACGTACAAGGAGATCACGCAACGCACG---TCACTCACCTGCGACCAGATGCTCGACCTCGGCATCAAACTGTCGGGCGCGCTGTTCACCGCGCATCGCGCCGGCATCATCCACCACGACATCAAGACCAGCAACGTGCTCGTCAACGCGCAGGGGCTGCCGGTCCTCGCCGATTTCGGCATCTCCACGAACATCTACGACAGG---ACGTTCACCGGATTCTCGCTGCCGTGGGCGCCGCCCGAAGTGCTGGGCGGG---CACCCGGGCACCGAGGCCGCGGACATCTACTCGCTCGCGGCCACCCTGTACGCGACATTGACGGGCCGCTCCCCGTTCGAGCATGGGTACCGGCCG------------------------CGCACGCCGGGGCAGCTGAAGGACCTCATCCTCACCAAGCCGGTTCCCCCCATCAACCGCCCGGACGTCCCCGCGGACGTGGAGCGCGTGCTGCGCAAGGCGATGTCGAAGGACCCCGACGACCGGTATTATTCCGCGCTGCAGTTCGCACGCGAGATGCAACGCGTCCAGCAGGAGCATTACGGGCATATGACGGCCGTGGTCGCCGAGGGGCAACCGCCCTACCCG---------------------------------------------------------------------------------------------------------------------------------------------------------------------------------------------------------------------------------------------------------------------------------------------------------------------------------------------------ACCCAACGGCGGATGGCCACGAACGCGGACGCTCCGGCGGGC---------------------------------------------------------------------------------------------------------------ACGACGGAACGC---CGCCGA------------------------------------------TGGCTGCGGCCCGCGGCCATCACGACGGGCGTCATGGCGGCGGCAGCAGCCATCGCGCTGACGTTCGTGTTCGTCGTCGCCCCGCGGCTCGATTCCGGCTCCGCCTCGGATCGCACCTCGATCGGCGAC------------------------------------------------GCGACGACCGACGAAGGTTCCGCGACGACCACGACC------------CCCGACGAGACCGACACGTCGGCAGTGCCCTCCCCCACGAACCTGTACGGCGACTACAAC---GACGACGGCACGGTCACGTTCACATGGGAGAACCCCGATCCACACGAAGGCGACACCTACGCGTGGCAACCCGCCGAGACCTCC------GGGCAGACCCCGACGGCATCGATCGCGAAGGACACGAAGGTGACG---------CTCAAGGCGGTCCAGGGCGCGGGA---CAGACCTGCATCGAGGTGTCGATCGTGCGGGCGGACCGGCAGATGTCGGCGCAGCCGGCGACGGCCTGCGCCGTCGAACACTGA------------
>GCF_001895165.1_WP_072723618.1
------------------------------------------------------------------------------ATGATCAAC------GCACCACCATTCCCGTCT---------------------------------CCGCCACGGTTGCCCGGCTATGATTTCATCCGAGTGTTGGGCTCCGGATCCACCGCCGTGGTGCTGCTCTACGCCCATCACACGCCCAGCCGCCATGTGGCGGTGAAGGTCAGCGATCCCGCCGCA---GGCTCCCTCGCCGCGAGCGCGCTCCGGCACGAGGCCGCGGTGATGGCCCGACTGCCCCGTCATCCGCACATCCTTCGCATCTTCGACTCCGGGTGCACCGATGAC---GGTCGCGCTTACATCGTCGTCGACTACGCCGAGCAGGGCGCCCTCGCCGATCTGCTGCGCCACGGG---CCGTTGCCCTGCGCACGCGCGGTGGATGTGGGCGTCCGTCTGGCAAGCGGCTTGTATGCCGCCCACCGCTGCGGCATCATCCACCACGACATCAAACCCAGCAATGTGCTGATCGGAACGCGGGGACTGCCGATATTGGGCGACTTCGGCGTTTCCCGCGACATCTACGCAGAC---CATCCGGCCGGACATTCGCCGCCATGGGCCGCACCGGAGGTGTTGCGGGGAACCAGCGCCGGCGACGAGGCGTCGGATATCTATTCGCTGGCCGCCACGATATTCGCGATGCTCGCGGGAGCCTCCCCCTACGAGCACGGATACCGTCCC------------------------CGCTGCGAGACCGAGCTGATCGCGTCGATACTCGGAAAGCCGCTGCCGCATATCGGACGTGACGATGTTCCCGCGGATGTGGAACGAGCCCTGCGCATGGCGCTTGACAAGAATCCCGGCGACCGCCATTACTCCGCGCTGGAATTCGCCAGGGCGTTGCAGCGGGCGCAGCACGCCAGCGGATTCCCACCCACTCCTGTGGACGCGGAGAACACGCCCCGATACCCGGACGAT---------------------------------------------------------------------------------------------------------------------------------------------------------------------------------------------------------------------------------------------------------------------------------------------------------------------------------------------------------------------------------------------------------------------------------------------------------------------------------------------------------------------------------------------------------------------CTTCAGCGGTGTGTATCGGGAGGGTTTCGCAGGTGCGATGGATCCGACGGACTTGACGAACGCAACGGGTTTCGCGGGCTTGACGAACGCGATGCGTTTCGCAGACGCAAGGGGCGCGGCATGCCACGC---------------------------------------------CCGTCGCGTTCGGATACGTCCCATCCGACGGCGGCGCTTTCAACATGCCCGGCACGTTCGCGGCACCGGGCGAAAACCCTCGCCGTCATCGTCGCCGGCACGGCGGTGTCGGCGACCGTGGCGGCGATAGTCGCATGTACCGTCATGGTTTTCATGGATGCCGTGCCCAGCCCGACCGGAAGTCGGATCGACGTTCCCCGCGGCAACGGTGGATACCGCCTACGCGCGCCGGACGAGGCCCTCGTCCAA---------------------------------------ACCGCCGGAACAGGCGGTTCCATCCGCGTCGCGCCTGGCGGCACGCTTCAGAAGGAGGTGGCATGA---------------------------
>GCF_002234915.1_WP_093960375.1
------------------------------------------------------------------------------------------------------ATGATCGCC------------------------------GATCCGCCTGATCTTGAGGGCTATGATTTCATCCGCACGCTGGGCTCCGGAGGTACGGCCACCGTGTTCCTGTACCGGCAGCGCGTGCCAAACCGTCAGGTGGCGATCAAGGTGGGCAACCGGCCGATCACGGACGCCGGCGTTCGCCGCCGCTTCCACGACGAGTCGGATTTCATGGCGCGGCTTTCCGAGCATCCGTTCATCGTGTCCATCTACAACGCGGGCATCACGGCCGAC---GGACGCGGCTACATGGTGCTCGAGTATGCGAGCGCCGGCAGCTATCGGGACCTGATGAAGCGTCGG---CAGCTGTCCGTCGACGAGGTGCTGTCGTGCGGCATCAACGTGGCGAGCGCCCTGTATGCCGCGCACCGGCAGGGTATCATCCATCGTGATCTGAAGCCGGGCAACATTCTCATCTCCGCGCAGGGTCTGCCGCTGCTGGCGGACTTCGGCATTTCGGCCACCATCTACGCCACC---GGCGTGATGGGCTTTTCGGTTCCCTGGGCGCCGCCGGAGGTGCTGACCGGCCGCTCCTCCGGCTCCGAGGCCGCCGACATCTATTCGCTGGCGGCCACCCTGTTCGCGTTGCTGGTGGGTCGTTCCCCGTTCGAATACGGATACGAGGTG------------------------CATGACCGCGACGAGCTGGCCCGCACGATCGTGCACGGTGAGCTGCCGCGCATCCGCCGCCCGGATGTGCCCAAGGGGTTCGAGGATGTGCTGCGCAAGGCGATGGCCAAGGATCCCGATGACCGGTACTATTCGGCGCTCGAGTTCGCCCGTGACATGCAGCGCGTGCAGATGCGCGAATACGGCCATCAGACTCCGGTGACGGTGGAGAACGTGCCGCAGTATCCGCAG---------------------------------------------------------------------------------------------------------------------------------------------------------------------------------------------------------------------------------------------------------------------------------------------------------------------------------------------GATCGTGGGGGTCGACGTTCCCGCGATGAGGCCACACAACGGCCGGGCGGAGGACCTGAG---------------------------------------------------------------------------AGACCAGGTGGTCGGTCCGGCGCGTTGCCGCAGACGGCTCCGGAACGA---------------------------------CTCGGAAGACGGCGTGTCATCGTTGCGGCCGGCGCGGCGGTGGCGGTGATCGCGGCGGTGGCGCTGTTCGTCACGCTGGTGCTGCCGAATGTCGACGCCGTGTCGGGTAGCGGCTCCTCGTCGGTCGCCGGAGGT---GACGTGCCG---------------------TCGCCGTCTTCGTCCTCCTCGTCATCC------------------------GCCGACGAATCCGAGGGATCGGCCGGCGAGTCTGTGCCGTCTCCAGCCGATCTGACCGGATCGTAT------GACGGCACGTCGGTCACGTTCACGTGGACGAACCCGGATCCGCGCGCAGGCGACCGGTATTCGTGGACGCGCATCACCGGCGATGCCGGCAGTCAGGAGGCGAACGCCACGCTCACGGATTCCACCACGCTACGT---------------TTGGACAACGTGACCGACGATCAGACGTGCATCCAGGTGAGCATCGTGCGTGAGAACAGGAGGATGTCGCAGTCACCGGCCACTGCGTGCGCGGTCCGCAGGTAG------------
>GCF_002259645.1_WP_094663102.1
------------------------------------------------------------------------------------------------------ATGCTCGCC------------------------------GATCCACCTCATCTTGAAGGCTACGATTTCATCCGCACGCTGGGTTCCGGCGGCACGGCCACTGTGTTCCTGTACCGCCAGCGGGTGCCGAACCGTCAGGTGGCGATCAAGGTGGGCAACCGTCCGATCACGGACGCCGGTGTGCGACGCCGATTCCACGATGAGGCTGATTTCATGGCCAGGCTTTCCGAGCACCCGTTCATCGTGACCATCTATAACGCTGGCATCACCGCCGAC---GGCCGTGGCTACATGGTGTTGGAATATGCGAGTGCCGGTAGCTGCCGGGATCTGATGAAGCGCCGT---CAGCTGTCCGTCGATGAGGTGTTGTCCTGCGGCATCAATGTGGCGAGCGCGTTGTATGCCGCCCATCGTCAGGGCATCATCCACCGCGATCTGAAGCCCGCCAACATCCTCATCTCCGCGCAGGGGCTTCCGTTGCTTGCGGACTTCGGCATCTCGGCCAACGTCTACGCCACC---GGCGTGATGGGGTTTTCGATTCCGTGGGCGGCACCCGAAGTACTGCTTGGCAGATCGTCCGGCTCGGAGGCGGCCGATATCTATTCCCTTGCCGCCACGCTGTTCGCGCTGCTCGTGGGGCGTTCCCCGTTCGAGTACGGCTATGAGGTC------------------------CATGATCGCAATGAGCTGGCCCAGATGATCGTCAACGCGGATCTGCCGCGCATCCGACGTGCGGACGTGCCCAAGGGGTTCGAGGATGTGCTGCGCAAGGCGATGGCCAAGGATCCGGACGACCGGTATTATTCGGCGCTGGAGTTCGCACGGGACATGCAGCGCGTGCAGATGCGCGAGTATGGGCATCAGACGCCGGTGACGGTGGAGGAGGTGCCGCAGTTTCCTCCG---------------------------------------------------------------------------------------------------------------------------------------------------------------------------------------------------------------------------------------------------------------------------------------------------------------------------------------------CAGCGGGTCGGTGACCGGTCCGGAAGCGACACGTCGCAGAAG---------------------------------------------------------------------------------------------GCCCCTGGCGGTGGTTTCGGTTCCGTGCCGCAGACCGCACCGGAGCGG---------------------------------CATGGCCGGCGCAGGATCGTGCTGGCGTCTGGTGCGGCGATTGCGGCGATCGTTGCGATTGTGCTGTTCATCACGCTGGTGTTGCCGAATGTCGACGCCGTATCGGGAGGGCGTGCCGCTCCGACCGCCGGCGGT---GGCATATCGTCGTTGGGTGGATCGTCCCGGTCGCCATCGCCCGACGATTCTTCCTCCGATGGTTCGTCCGATGCGAACGGCACGGATGACGCTGACGGTCAGTCGTCGGAGACGGTTCCCTCCCCTACCGGCCTGAGCGGATCATAT------ACCGGCACGTCGGTCACCTTCACTTGGACGAATCCGGATCCGCGGGACGGCGACCGGTATTCGTGGACTCGCATCACCGGCGATGCGGGAGATCAGGAGGCAAAGGCCACGCTCACGGATTCCACCACGCTGCGT---------------CTGGAGAATGTGACCGACGATCAGACATGCGTTCAGGTGAGCATCGTGCGGCAGGACCGTCGGATGTCGCAATCTCCGGCCACCGCATGCGCAGTACGTCGATGA------------
>GCF_002259685.1_WP_094636552.1
------------------------------------------------------------------------------ATGATCAAC------GCACCGCCATTCCCATCC---------------------------------GCGCCGCGGCTGCGCGGCTACGATTTCATCCGGGTGTTGGGCTCGGGATCCACCGCCGTGGTGCTGCTCTACGCCCAACATGCGCCCCGTCGTCATGTGGCGGTGAAGGTCGGCGATCCCGCCGCA---GGAGCGCATGCCGCGGACGCGCTCCGCCATGAGGCGTCGGTGATGGCGCGTCTGCCCCTCCACCCGCATATCCTTCCTTTCCTCGACTCCGGTCGCACCGATGAC---GGTCGCGACTACATCGTCATCGCCTACGCTCCTTACGGCACCCTCGCCGATCTGCTGCGCCGGGGA---CCGCTGCCATGCGAACGCGCGATGGACATGGGAGTCCGTCTGGCAAGCGGCCTGTATGTCGCCCATCGCCACGGCATCATCCACCACGACATCAAACCCAGCAATGTACTGATCGGCGCGCGGGAACAGCCGATGCTCGGCGATTTCGGCGTTTCCTCCGATGTCTACGCCGTC---CGACCGGCCGGCCACTCGCCGCCATGGGCCGCGCCGGAGGTGCTGCGAGGTGTTCAGGCCGGCGATGAGGCGTCGGATGTCTATTCCTTGGCCGCCACGGTTTTCGCGATGCTGACGGGCTTCTCCCCTTACGAACACGGATACCGGCCT------------------------CGGTCGCAATCCGAGCTGATCGCGTCGATACTCGACGAACCGCTGCCGCGTATCGGACGTGACGACGTTCCCACAGACGCGGAGCGAGCCCTGCGTATGGCGCTCGACAAGAATCCGGGCAACCGCCACTATTCCGCTTTGGAATTCGCCCGGGATCTGCAACGGGCGCAGTATGCCAACGGTTTTCCGCCCACTCCCGTGGACGCGGAGGGCGAGCCCCGATATCCGGACGCT---------------------------------------------------------------------------------------------------------------------------------------------------------------------------------------------------------------------------------------------------------------------------------------------------------------------------------------------------------------------------------------------------------------------------------------------------------------------------------------------------------------------------------------------------------------------TTTAAGCGG---------------CTCGGACGCTGC---GGATCTCATGGATCCCACGAATCCCTTGGATCCCAGGAATCCCAGGGACACGAG------------------------------CCATCC---------------------------------------------CCATCG---------------CATCCGACGGCGACGGGT---------CCGTTGCCGTCGCGGCGCTGGGCGAGGCCCTTCGCCGTCGTTACAGGCACGGCGGCGGCAACGACGGCCGTGGTGCTGATATTCGTGTGCGCCGTCGCGCCCTTGATGGATTGCGCGCCCACCCCGTCCGAGACACGTATCGACGTTCCCCAAAGCGACGGCGGATACCGCCGGAGGGTTCCGGACGAGTCCATCACCGAA---------------------------------------GCCGTCGGTTCCGCCGCAACCGCCCGAACCGCATACGGCGGC---ATAGTCAAGGAGGCGTCATGA---------------------------
>GCF_002259745.1_WP_094667131.1
---------------------------------------------------------------------------------------------ATGGCCAATAACCAAAAT------------------------------CAGCCGCCAAAGTTGCCCGGCTACGATTTCGTGCAACTGCTGGGCGCTGGAGCCACGGCAACGGTGTACCTGTACCGTCAGCGCATGCCCGCACGTCCCGTGGCAGTGAAGGTCAGCGCGAAGACCCTC---GACCCCCGCGCCGCGGCGTTGTTCAACCGCGAAGCCAATTTCATGGCCAGATTGTCGTCGCACCCGTACATCCTTCCGGTGTACGACGCCGGTGTGACCTCCGAC---GGCCACGGCTTCATCGTGGTCGAGTACGCGCCGGGCGGCACCTACAACAGCATCATGAAGGCCCAA---TCCCTGACCTGCGAGCAGGTGCTCGATCTGGGCATCAAGCTGGCGAGCGCGCTGTTCACCGCCCATCGCAGCAACATCATCCACCATGACATCAAGCCGAGCAACATTCTCATCACCGCGCAGGGGCTGCCGGCGCTGGCGGACTTCGGCATCTCCACCGACGTGTATGACCGC---ACGGAAACCGGATTCTCCCCGCCGTGGGCCCCTCCCGAAGTGCTGCAGCACAGGACCAACGGTTCCGAGGCCGCGGATATCTATTCGCTGGCGGCCACGTTGTACGCCCTTCTCGTGGGGTGTTCGCCATATCAGCATGAGTATCATCCA------------------------CGCTCGCAATCCGAGCTCATCGACCTCATCATCAATCAGCCGCTGCCTCGCATCAACCGTGCGGATGTCCCCGCGGACGTGGAATCGGTGCTGCGTCGCGCATTGGATAAGGACCCAGACCGCCGCTACTATTCGGCGCTTGAATTCGCCCGCGCCTTGCAGCGCGCACAATTCGCGCATTTCGGCCACGCCACGCCAGTCACGGTGGAGGGCATGCCGCAATATCCCAAG---------------------------------------------------------------------------------------------------------------------------------------------------------------------------------------------------------------------------------------------------------------------------------------------------------------------------------------------GATGTCGAGCGTCGTCGGCGGTCTGCCGACAATCAGTCCGGACCG---------------------------------------------------------------------------------------------------------------GCATCCGTGAGCCGGCGTGGT------------------------------------------TGGGTCAGGCCCGTCGCCATCGCGACGACCGTCATCGCAGTGCTGGCGGCGATCGGTCTGACGTTCGCATTCGTGGTGCTGCCCCGCATGGACAGCGCCGTGGGCCCGGGCTCCCGGGAACTGATGGCG---------------------------------------------CCCGGCACCGACGGCACCGACGACGCGAAGTCCGGGCAGGGGGACGATGCGATCACCGGCACGTCGAACGCCCCCGTCCCCTCGCCGGAGAATGTGACCGGTTCTTACAGCACGGACAGCTCGTCGGTGACCTTCACCTGGACCAATCCGGACCCGCAGAACGGGGACGCCTACGCATGGTCCGTCATGGAGGGCAGCGCCGCCGATCAAAGCGCCAAGACCACCACCACGACGCAGACGCAGGTGACC---------GTGGACGCGCAGGAGGGGTCT------CAGACCTGCATTCAGGTCTCGATAGTCCGCGAGAACCGCCAGATGTCGGCAAATCCGTCCATCGCATGCGCAGCCAAGCCGCAGTGA---------
>GCF_002259755.1_WP_094730573.1
---------------------------------------------------------------------------------------------ATGCATCACATCACAGAACCCAAC------------------GCATTACCTGTGCCGCAGGTGCCTGACTGTGTGTTCATTCGCATGCTCGGCTCGGGTGCAGCCGCCAACGTGTACCTGTTTCGTCATGTCCAACAGCATCGTGATCTGGCCGTAAAGGTTTCTCATCAGCCTCTT---CACTATCAAGATCAACAACGATTCCAATCGGAAGCAAAAGCACTAACAGCACTGTCAGCGCATCCGCACATCCTCACCATCCACGGCTCATTCGTGGATGCTTGT---GGACGTGGTTGTCTACTGCTCGATTATGCAACAAACGGATCTTGTCAAGATCTGATTCGTCACCAG---CCCATGTCAGTTATGCGAACGCTTGATATCGGCATCCAGCTCGCCGACGCCTTATCGTTCGCACACAGGCAAGGTTTTGTCCATCGCGATGTCAAACCATCTAATGTGTTGCTTGACGCGCATGGGCTACCATTACTTGCCGATTTTGGCATCTGCGCGCATTTGTATCAGACCTCGGTTATCACCGGGCACTCACCACTGTGGTCTGCACCAGAAGTACTCGCTGGGTTAAGTGGCGGCAATGACATGTCCGATATGTACTCGATGGGAGCCACACTAGCAGCACTACTGACTGGTATGCCTCCCGAACGATGCGATCTTGATACT------------------------------------------------------------------------------------TACGATTTGCCCGCTGACCTCGTGCGTATACTTCGTCGCTTGATGGCGCACCATCCTGATGACCGCTATGGTTCAATGCGCGAATGCATGCACACATTGCAGGAGGTTCAGTATCGTCTTATACACGAAGCAGAGCCACATGCACTACCAGCCCCATCGGATTTGCCGTCA---------------------------------------------------------------------------------------------------------------------------------------------------------------------------------------------------------------------------------------------------------------------------------------------------------------------------------------------------------------------------------------------------------------------------------------------------------------------------------------------------------------------------------------------------------------------------------------------------GGCCCAACCGTTTCCATAATGGCTTCTTCCTCAAGCCAACCATATACACGTACACCATCAGCACATCCGAAGCCCGTTACACCCTTACGCCGTATCCGCAGA------------------------------------------------------------------------------------------------TCACATATACATCCATCACTACACACACTGCTAGCAATCATCATCGCAGCTGCATTACTCGCAGCTCTATTGGCAGCAATGCTTTTATGGCACGGCAGTGAAACTGTCGATACCGACATGCTCGGCGTGGTAAATGACAACAACCGACATATGCCACCACCTGAGGTGGCCTCAACGCAGCCAAACCGTCACTTCAAA------------------------------------------------------------CATGAGGATGCTACAGCAATAGCGAACTCACCGGCTGCAACGTGCGAGGCAGGAGTCTCATCATGA------
>GCF_002706665.1_WP_051592004.1
---------------------------------------------------------------------------------ATGTACCACACAGCGCATGGCGCCACGCCAGACTCGGCAGCA------------------GCCCCACCACAATTGGACGGCTACGAGTACCGCGGCACCCTCGGGTCCGGGTCGACGGCCACCGTGTACCGGTACCTGCAGCACGGCACCAACCGCGAAGTGGCGGTCAAGGTGAGCACGGCGCAACTC---GACCCCAAGGCGGGCGCGCGCTTCCGCACCGAGGCCAACTTCATGGCCAAGCTTTCCGCGCACCCCTACATCCTGTCGATCTACGGCGCCGGCATCACCGCCGAC---GGCCGCAGCTACATCGTCTTCGAATACGCGCCCGGCGGCAACCTCAAGGACCTGCTGGCCACACGC---CGCTTCGACGCCGAAGAGACGCTCGACATCGGCGTCAACCTCGCGAGCGCGCTGGCCACCGCGCACCGCAACGGCATCGTGCACCGCGACATCAAGACGAGCAACGTGCTCATCACCGAGCAAGGGCTGCCCGCGCTCGCCGACTTCGGCATCTCCGCTTCGGTGTACGACAAG---CGCAGCACCGGCTTCTCGCTGCCGTGGGCTCCGCCGGAGGTGCTCGCCTCCAATGGCTCGGGCACCGACGCGAGCGACATCTACTCGCTCGCCGCCACGCTGTATGCGATGCTCGCGGGGCGCTCGCCGTTCGAACACGGCTACCGCCCG------------------------CGCACGATGCAGGAGCTCGGCGCGCATATCATGAACGATCCGGTGCCGCCGCTGAACCGCCCCGACGTGCCGGCGCAGGTGGAGCGCGTGCTCGCCAAGGCGATGAGCCACAACCCCGAGGACCGCTATTATTCCGCCGTCGAGTTCGCGCGCGCCATGCAGCAGGCGCAGATCGACTGCTACGGCCATGCCACGCCGCTGACAGTGGAAGGCGTGGACCGCTTCGGCAAG---------------------------------------------------------------------------------------------------------------------------------------------------------------------------------------------------------------------------------------------------------------------------------------------------------------------------------------------GCCGTGCTGCAGCGCCGTGGCGCGCACACCGCCACCACG------------------------------------------------------------------------------------------------------------GCCACCGCCGACACCGCCAAGCGCGGCCCCTCG------------------------------------------CGCGGCGCGTGGATCGCGATCGGTGCCGCCGTGGCCGCGGTGGCCGCCGGTGTGGCGCTGTTCTGCACGCTTGTGCTGCCGAACCTCGACCAT---GTGGACAGCGGCGAGGCGCAGGTGGTCAAC---------------------------------------------------CCGAGC------TTCGGCTCGCAGGCCACGCCAAGCGCCGGCGCGCAGCCCTCCGCCGGC---GCCGCCGTGCCCTCCCCCACCGACGTGGTGGGCAGGTACAGCGGC------GATTCCGTGATATTTACGTGGAAGAATCCCGATCCGCAGCCCGGCGACCGGTATGCGTGGGTTATCGTCGACGACGATGCGGAA---GGGCTCACGAACTCCGCCCTCACCGCCGACCAGCGCGTTGTG---------GTGAAGGCGGGCGACCGCACG------CAGACCTGCATCCGCGTGAGCATCGTGCGCGAGGACCGGCAGATGTCCACCAACCCGGCCACGATCTGTGCCGCGCGCTGA---------------
>GCF_002715865.1_WP_015021446.1
---------------------------------------------------------------------------TTGCAACAGAATGGTTCCCAGGCCCAGCGCCCGGGT------------ACGGTTCCAGCCGTGGACCAAGCCCCGGTGCTGCCCGGGCTGCGGCTCATGCGCCCCCTGGATCTTGGAGGCACAGCCGCCGTCTACCTGTATGAGCAGGAGGGGCTCAACCGACCTGTGGCAGTCAAGGTGGCACTCCAAGGCAGCATGGACCGACAGACCCATCAGCTCTTTCTGCGGGAGGCCAAGAACCTGGCCAAGCTTTCCACCCACCCCTGCATCCTGAGCATCCACCAGGCCCTGGTCAGCGATGAC---GGACGGGATTGCCTGGTACTCGAATACGCCCCGGGCGGCAGCTGCAAGACCATCATGCTCAAGGGG---GGCATGGACCAGGAAAGCGTGCTGGACCTGGGAGTGCGCATGGCCTCGGCCCTCTGCTGCGCCCATGAACGCGGAATCCTGCACCGGGACGTCAAACCCAGCAACTTTCTCATCACGGACCAGGGCCTGCCCGTCCTGGCTGACTTCGGCATCTCCTCGGGCATCTATGGAAGCGAACGGGCCGGCGGACTTTCCATACCCTGGGCGGCCCCAGAGGTCCTGGCAAACCGCTCGGGAGGATCCGAGGCCAGCGACATCTACTCCCTGGGTGCCTCGCTCTTCGGCATGCTGGCCGGCCGCTCCCCCTACGAGTACGCCTACCAGGCC------------------------CGGAATGAGGATCACCTTGCCCGGCTGATTCTGACAGCGGAAACCCCGGTTCTGCACATGGGCGAAGCTTCTCCTATGCTGTCCGCCGCCTTGGAGAAAGCCATGGCTCATGACCGGGATGATCGCTACTACTCGGCGCTGGAGTTCGGTCGCGCACTTCAGGAGGTCCAGCAGGAGCTCTACGGCCATGCAACGCCCTTCATCGGCGAGGGAATCGACCCCTATCCGAAGGCA---------------------------------------------------------------------TATGCGGGCCCACATGCCCGG---ATCGCAGTCATCGCA------------------------------------------------------------------------------------------------------------------------------------------------------------------------------------------------------------GGCCGGGAAGAATGCAAGGAGTCCGGCCGCCCCTGGACCGGGGCACGGGCCAGCTCCCAACCGCGT------------------------------------------------------------------------------------------------CTGCGCCCAGACAGTGAGGCGGTCACTGACCATGAAGGCAGCCAGGCCAGGCATTTCCCCGGC------------GGCAGCCGCCGTTTGATCCTTTTAGGACTGATCCTCGCCATCGTCCTGGCCCTGGCCCTGGCCTGGGCCCTGGTTGTCGGCCTGCCGAACGGTTCCGAACGAGGCTCACGGCCGACCACGGGTTCCTCC---------------------------------------------CAGGTCCAATCCCAACAGATGCAGTCCCCGGACCCGACGGATTCGAGCGACCCCCAGGCTTTGCAGGAG------GGTCCGGTTCCCTCGCCCACCCAGGGCCAAGGCCACTACCAGGGCACCACGGCCGTGTTCACCTGGGTCAATCCCGACCCCAAACCGGCAGACAGCTACGTTTGGCATCCCCTGGAC------------CAGGGCGGCACCGGAGATCGTGGCCGCAGCGTGCAGACCCGACAGCCGACC---GCCCGCATCGACAGTCCGCAGGGGGGCCAGACCTGCATCAGCGTCACCCTGGTGCGGGCCGACCGGAGCATGTCCCAGGAGCCCACCATTATCTGCGCTGTTCAGTGA---------------
>GCF_002761235.1_WP_099720756.1
------------------ATGGCGGCCCCGGGGGCGGAACCGCATCGACGGCGGCGCGGCGGGCTGCGACAAAAGGACGGAATCAGCTTCATGCCACAGAGGACCGCATCCACGGCCGCACATCAACCGGCGGGCATGCCCGTGCCGCCACGTCTGAGGGGATACCGCTACGTGGGCGTCATCGGCAAGGGCTCCACGGCCTACGTCTTCCGCTACCGGCAGGAGGCGACCGAGCGCGACGTGGCGATCAAGGTCGGCACGACGCATCTC---GATTCGAAGGCCGGCGCGCGCTTCAAGACCGAGGCGGTCTTCATGGCGAAGCTGCAG---CATCCGAACATCCTCACCGTCCACGGCGCCGGCGTCACCGACGAC---GGCCGCCCGTACACGATCTTCGAATACGCGCCCAACGGCTCGGTCAAGGACATCATCGCCAAGCAGGGCGTCTACTCGGTCGAGAAGACGCTCGACTACGGCGTGCAGCTCGCGAGCGCGCTCTATCTGGCGCACCGCAGCAACACCGTGCACCGCGACCTCAAGACGAGCAACATCCTGATCACGGCGCAGGGCCTGCCGGCGATCGCCGACTTCGGCATCGCGACGAACATCTACGACCAC---CGCAGCACCGGCTACTCGCCGCCGTGGGCGCCGCCGGAGGTCATCGCCTCGCACGGCGGCGGCGACGACCGCAGCGACATCTATTCGCTCGCGGCGACGCTGTACGCGATGCTCGCCGGCAAGTCGCCGTTCGAGTACGCGTACGACCCG------------------------CATACGATCGACGAGCTCGTCGACTGTATCCTGCACAAGCCGGCGCCGCCGATCAACCGCGCCGACGTGCCGCAGTCGCTGCAGCGGGTGCTCCTCAAGGCGCTCGACCCGGACCCGGCGCACCGCTATTTCACGGCACTCGAGTTCGCGCGCGCGCTGCAGGAGGTGCAGATCCAGCTGTACGGGCATGCGACGCCGGTCAACGTGCAGGGCATCGAGCCGTATCCGACG---------------------------------------------------------------------------------------------------------------------------------------------------------------------------------------------------------------------------------------------------------------------------------------------------------------------------------------------CGCGCCGCGATGGCGACGGCGGGCGCGCAGGGCGCG---------------------------------------------------------------------------------------------------------------CTGCCTGCCGCGCCGGAGGCGAAGCCGAGGAAC------------------------------------------CGCAAGCCGCTGATCATCACGGCGATCGTCGTCGCCGTGCTCGTCGTGTTCGGCGTCGTCTTCGCGCAGTTCATCCTGCCGAACATCGACCATTCGGGCGACGCGAGGACGGCCACCGTCGTCAAC---------------------------------------------------CCGGGC------ATGAACGGCTCGCCCGGCAACGACGACGGCGACGATGATGACGACGCGATGACGTCGGTGCCGGCGCCGATCGAACTGTCCGGCAAATACGTGAACAACAACACCGAGGTCAAGTTCACCTGGAGCAATCCCGACCCGCAGGACGGCGACCGCTACGCGTGGTCGCTCGTCAGCAACAGCGGCGACGGCGACCAGGCGAACGCGAAGCTCGTCGACGAGCCGACGGTGACG---------GTGCCGGCGACGGACGGCGGG------CCGACCTGCATCAAGGTGAGCATCCTGCGTCAGGACCGGCAGCTGTCGTCGGACGCGGTGACCGCCTGCGCGGCCAAGTGA---------------
>GCF_900094885.1_WP_091847748.1
---------------------------------------------------------------------ATGGACTTAGAGAAAACGGACCCGCAGAACAGAAGGATCACC------------------------------ATGGCGCCGACGATACCCGATTGTGATTTCATCCGCAAACTGGACTCCGGCTCCACTGCGGATATATATCTGTATCGTCAGCGCACTCTCAAACGCGAAGTTGCGGTCAAAGTGGGCAAAGCACGGCAA---GATCGTCGTTTCGATGCGGCGTTTGACAATGAAGCCAGGATGATGGCCCAGTTCTCCACGCACCCCTACATCATCTCGATCTACGGATCCGGCCTAACCACCCAAACCCATTTGCCCTACCTCATTTTGGAATATGCCCCGCACGGTTCATACAAGGACATCATGCGCAATCGC---AGATTCACCGTCGCCGAAGTGCTGGATCTGGGCGTTAAACTTACCGGAGCCTTGCAAACGGCACACCATCACGGCATCATCCACAGAGACATCAAACCGGCGAACATTCTCGTCACCGCCGCAAACCTGCCGGCACTGTCCGATTTCGGCATTTCCAGAAGTATTTACGAAACCAAAGCAGATATCAGCTTTTCCACACCTTGGGCGCCGCCGGAAGTGCTTACCGGTAAAAGCAGCGGATCCGAAACCTCCGACATCTATTCACTGGCAGCCACACTGTATGGTCTTCTGGCCGGAAAATCACCCTTCGAATACATCTTCCAGCCG------------------------CGCACCAGGGACGAGCTGGAGAGGCATATCGTTTCGGACCCGATGCCGAAAAACGGCATTTCCGGTGTACCGAAGGAAGTCGAACGAGTGCTGTTGAAGGCAATGAGCAAGGACCCCGATGCACGGTATCTTTCGGCGCAGCAAATGGGCAGGGCTTTACAAAAGGCTCAGGAGGATTGCGCACTGAACGTAACTTCGTTCGTGTCGAAAGGCTGCGACGAATTCCCTCCA------------------------------------------------------------------------------------------------------------------------------------------------------------------------------------------------------------------------------------------------------------------------------------------------------------------------------------------CACCGCGCAATGCCTCAGCCAGTACGGAATCACTCCGGAGCGAAA------------------------------------------------------------------------------------------------------------------------ACGATCAAACACCCGGAAAAA---------------------------------CGCTCGAAAAAAACGCTCGCCACAGCCCTCGCGTCGCTGGCTGCGGTGATGCTTGTTGCAGCTACGTTTATTTTTGGGGTGATGCCACGCGTGGATACCGGGAAATCAAGCAAACACACACAAATCAATACGCTGACACCGGACTCG------------AAGAATAGCGACACAGCCGGAAGCTCAGGGAAAACGAAGGGCCGCAAAGACTACCGTAAGGATGACATCACCGAACAGGACGCCGGAGCATCAGTGCCTCAACCCTCCAATCTCAGTGGAACCTGG------GATGGGCAAAATGCGACGTTCACCTGGAGCAACCCCGACCCTCAGGTCGGAGACACTTATGCATGGGCATTGATCGAAGATGGATCCACTACCACCGGAGAGCAGACCTCGATTGCCGATGAGACCAAAGTCACT---------TTCGAGACAAACGACCAGAAA---CCCCAGACCTGCATTCAGGTCAGCATCGTGAGATCCGACGGACATATGTCCGCAACCCCAGCGATGGCTTGTGTAGTAACCAAACAGTAA---------
>GCF_900129045.1_WP_081888392.1
------------------------------ATGCCGTCACGCAGAATGCTTACACCCTCAATGTGGAAGGAACGAATCATGATCAAGAACACCTCGCCTCCGTTAGGCTCCGAG------------------------------CCACCGACCATCGACGGATTCACGTTCGTCCGCCCGATTGGTTCAGGCTCCACCGCGAACGTATACCTCTACCGACAGCTGGACCGGAACCGCCCGGTGGCCGTCAAGGTGGGCAATGTCGCCCGC---CACCCGCAGGCTTCGGCTCGCATCGCCCATGAAGCCCACATTCTGGGGCTGCTGCCGCAGCACCCTCACATTCTTCCCTTGCTTGCGATGGGGACCGCAGGCCCT---GGCTTGAACTACCTTGTTTTCGAATATGCATCCGGCGGCAACTGCCATAGTCTGCTGCGCACCCGC---GAAACCTCTTGCGCCGACATGCTTCGTCTCGGCGTCAAATTGGCGGATGCGCTCTGTGCGGTGCACCGCGCGGGTATAGTGCACCGCGACATCAAACCCGGCAACGTGCTGATCACCGCGGCAGGCGAGCCCATGCTGGCCGATTTCGGCACCGCCTGCAGCGTTTACGGGGCA---GACGACGCCTGCTATTCGATCCCCTGGTCGGCACCGGAATCGCTTGCGCATCGCAAGCCA---TGCGAAGGCACCGACATGTATTCCCTAGCCGCATTGCTGTATGCCTTGCTTGCCGGGGCGTCACCGTTCGAATACGGGTATCGCCCA------------------------CGGTCCAGTGCGCAGCTGCGGAGCATCATTCTCTCCCAGCCGGTACCCCCGCTCAACCGCCCTGACGTTCCTGAACCCGTCGAACTGCTGTTGCGGCGGGCAATGGCGAAGAATCCATCGGACCGATTCCCCTCCATGACGGATTTTGCATTGGAGCTGCGGCGCGCAGATCTACTGGTGTCCTCCAAGCGCACGATGCTCTCCCCG------------------------------------------------------------------------------------------------------------------------------------------------------------------------------------------------------------------------------------------------------------------------------------------------------------------------------------------------------------------------------------------------------------------------------------------------------------------------------------------------------------------------------------------------------------------------------------------------------------------------------GTCGCGGAAGCACCCACCGGCATGGCAATCTCCTCACCGCGATCAGCCGTTCCACCGAGAGGA---------------------------------------------------------------------------------------------------------CGATCCACCACGCGGCCTGGCCGTGCAGACCGGAATCGGCGCTCGCCTTGGCACAAAACGCCTATGGCGGCACTCTCCGCGATTCCGCTGCTGCTGTTCCTGATCGTGCTAGCCGGCACGCATACGGATTCGGTGCAGATGCCGGAACCG---GTTCACATCCTTGATGCCGAGGAGTCGAACGTTCAGGCGCGGATGCGGATCTCCTGA---------------------------------------------------------------------------------------------------------------------------------------------------
>GCF_000771625.1_WP_033889517.1
------------------------------------------------------------------------------------------------atgtccgttaccatc------------------------------gcaccgccgcaattgccgggctatgattttgttcaacgcttaggctctggcgccgcagccacggttttcctctacaatcaacgcatgccgcagcgcccggttgcggtaaaagtcagcaatgccacactg---gaaccccatgccgccgccgctttcagccgcgaagcgaacttcatggccaagctttcctccaacccatatatcctgtcggtctatgatgccggagtaagcgctaat---ggtcatggtttcatggttcttgagtatgcttctggcggctcatacaacagcgctatgaaatcacgc---tccatgtcatgcgagcaggtgctggatctcggcatcaaactcgcaggtgcgttatataccgcgcatcgcaataacatcattcaccacgatatcaagcctagtaatatcctcatcaccacgcaggggctacccgtcctcagcgatttcggcatttcaaccgatgtatacgatcgt---gcagccaccggtttttctcttccctgggctcccccggaagtacttgaacatcggaccaatgggtcggaaacagcagatatttattcgcttgcggccacgttatatgcactgttggcaggatgctcgccataccaacatgagtatcatcca------------------------cacacatcatccgaacttgccgaactcattatcaaccagccattgccccgtattggcagaccagatgtaccggcaacggtggaatcggtactcggcaaggctttatcgaaaaatcctgatcaacgctattattcggcacttgaattcgcgcgcgctatgcaacgagtccagcatgaagaatacggacagatcactccactagtcgccgaagggatacccccatatcccaaa---------------------------------------------------------------------------------------------------------------------------------------------------------------------------------------------------------------------------------------------------------------------------------------------------------------------------------------------gatgccaaacgccgtatcaagaatgcaacaaacacgcatacaccc---------------------------------------------------------------------------------------------------------------aatcgaacgcatcgaacc---------------------------------------------tggcttaagcctgcaatcatcacgggagcggcgttagcagcgattgcagtcgtaacctcgacgttcgtctttgtggttcttcctcatatggattctgcctcaacagccacacccacacatgtcgatgca---------------------------------------------tccggtgtagacgattcaacacgcaaccgcagcaataca---gatgattctgcagccgcaacgcttaataaccagataccatctcctgagaatctttccggacaatattctcaagacggctcttcagtcactttcacctggacgaatcccgatccacaaaacggcgacagctatgcatggtcattcatccagtccacagcagctgatcagagtgtgcaaaccaccaccactacggatacttcaattacg---------gtcgatgctcaggacggcgca------caaacctgtattcaggtttccatagtgcgcagcaaccggcagatgtccaccagtcccgcagttgcttgtacagcaaaacctgaatcagactag---
>GCF_000741325.1_WP_033489425.1
------------------------------------------------------------------------------------------ATGCCCAACGCGACCACACATACGGCCGGGTGCAGGACCGCA------------CCACCACGGCTCAAGGGATACCGTTATGTGGATGTCATCGGCAAAGGGTCGACCGCCCATGTCTACCGCTACCGGCAGGAAGCCACCGAACGCGACGTCGCGATCAAGGTGAGCAACACGCACCTC---GACCCGAAGGCCGGCGCGCGGTTCAGCGCCGAAGCGACGTTCATGGCGTCGTTCCCG---CACCCGAACATCCTCACCGTCTACGGCGCGGGCGTCACGAACGAC---GGCCGCAGCTACATCATCTTCGAGTACGCGCCGGGCGGCTCCGTCAAGGACATCATCGCGCAACAGGGCGTCTATCCGGTCGACAAGACACTCGACTACGGCGTGCAGCTCGCGAGCGCGCTCTATCTGGCGCACCGCAACCGCACCGTGCACCGCGACATCAAGACGAGCAACATCCTCATCACCGCGCAGGGACTGCCGGCGATCGCCGACTTCGGCATCGCGACGAGCCTGTACGACCAC---CGCAGCACCGGCTACTCGCCGCCGTGGGCCCCACCGGAAGTGCTTGCGTCGAACGGTTCGGGGGATGACCACAGCGACATCTATTCGCTCGCGGCGACGCTCTATGCGATGCTCGCCGGCAAATCGCCGTTTGAATACATGTATGCGCCG------------------------CATACGCTCGACGAGCTCGTCGACTGCATCATGCACAAGCCGCCGCTGCCGATCAACCGCGCCGACGTGCCGAACACCGTGCAGCGGGTGCTGCTCAAGGCGCTCAGCCCGGACCCAACGGACCGCTATTTCACGGCGCTCGAATTCGCCCGCGCGCTGCAGGAGGCCCAGATCCAGCTGTACGGCCATGCGACGCCGGTCACCGTGCAGGGCATCGAGGCGTACCCGGCG---------------------------------------------------------------------------------------------------------------------------------------------------------------------------------------------------------------------------------------------------------------------------------------------------------------------------------------------CGCGCCGCGCTTCCGGCCGCCGGCACGAACGGCGGC---------------------------------------------------------------------------------------------------------------CTGCCGGATGCGCCCACGCCCCGGCAGAAGAAC------------------------------------------CGCAAGCCGCTCATCATCACGTCGGTCGTCGTCGCCGCGCTCGCGGCGATCGGCATCGTCTTCGCGACCGTCGTCATGCCGAACATGGACCGGTCGGCGAACACG---ACGGCGGCGGTCGTCAAC---------------------------------------------------CCGGAT------ATGGACGGCACGCCCTCGGACGGCGGGGATCCGGATGTGACGGGGGGCGGTGCGGCGGTGCCGTCGCCGATTGAGCTTTCGGGAACCTATGCGGGC------GACACCGTGAAGTTCACGTGGGGCAACCCCGACCCGCAGGACGGGGACGCGTACGCGTGGTCCGTCATCGACAGCAGTGGGTCC---GCGCACGCGGGCACAAAGCTCACCAAGGACACGTCGGTGAGC---------GTGCCGGCGTCCAGCGGCCCC------CAGACCTGCATCCAGGTGAGCATCGTGAGGAAGGACCGCCGTATGTCGTCGACGCCTGCAACCGTGTGCACTGTGAGGTGA---------------
