# Supplementary material for: Positive Selection in Bifidobacterium Genes Drives Species-Specific Host–Bacteria Communication
Source: Front Microbiol. 2019 Oct 15;10:2374. doi: 10.3389/fmicb.2019.02374 (PMC6803598; doi:10.3389/fmicb.2019.02374)
Supplement: DATA SHEET S3 — MSA of the fn3 gene before treatment with Gblocks. [file Data_Sheet_3.FASTA]

>GCF_000010425.1_WP_041777402.1
---------------------------------------------------------------------------------------------------------------------------------------------------------------------------------------------------------------------------------ATGAGCAAGCATAGGAACGCCGAGAACCAG---TCGGCGCAATCGTACGAACGGCAGTTGCGATTCGGGTCGATGCTGCGCAAGCTGCTG---------------------------------------------------------------------------------------------CCTTCCGGCAGTCGC------------------------------------------CGGTGGATCACGCCGATCGTCATGCTGCTGCTGTTGCTGGGCATCGTCGCCGGGGCCGTCATCGTCAGTTCGGTGACGCAACGTCACGTGCAGCTCGACGATGGCACCGTGTGGGTCACTTCGCTCAAAGACCGCAAGGCCGCCCGTTTCAACGTGCGCAACCGGGACGCCGATGCGGGCGTCGCCTCCACTGCGGCCCGGTTCGACGTGGCCCAGCATGATGGCTCCACCGTGATCTCCGAAGGTACGAAGGCCAGCAACATCGAGGCCTCCACCGTCAGCGAAAGCGGCAACACCACCATCAAATCGGATATGCGGACCGTCGTCGGAGGCAACACCGCGGCGTTCATCAACGTCAAGACGGGCAATGTGTGGGTCGGGTCAGCAGATGATGTGAAATCCATGAATCCGACCACCGATTCGCCGAAGATGAAGCTGGGGTCGGGTGGCCGTATCGCGGTGACGCATGACGGTGTCGTCTACGGCTATCGCGCGTCCGACGGCGCGGTGCTCAGTGTCGACGGACCT---CAGGGAACGCCCGGCAAG---GATGCGACGATCAAGGGC------GCCACGAATGTCGAATCGTTCACCGTGGTCGGCAAGACGCCGGTCGTAGCCGGTGCCGGCAAGGTGTTCTGGCCGAAGGGC---AGCGCGGATATCGGCCTGCAGGGTCAGGCGACGTTGCAGGCGCCGTCCACGGATGGC---------AGGCAGACTGGCTGGGTGGCGGTTTCCACGCCGCGGGGCATCGCCATGGTCGATTTGGGTAGTAAAAAGGTCACG------CAGCTGCCGAATGCCGGCAAGGGCGATGCCGCGCAGCCGGTGTCCACCAATGGCTGCGTGTTCGCCGCGTGGGCGCAGAAGGCCAACAATTACATCAGGGTGTGCGCGGCGAACGACAAGGAC---------------------------------------GCACAGTTTTCCTCGTTGGAAGATGTCAATCCCACCTCGCAGCTCGTGTTCCGCACCAACCATCGTCTGGTGGTGCTCAACGACGTGGTCAACGGCAATGTGTGGAATCCGCAGGAGTCCACCAAGGTCATCAAAATCCAGTGGAACAAGGTGGAGACCAAGCAGTCG---AAGCAACAGCAGCAGAACAACGACAGCGCCAACAACCAGCATAATTTCAGCAAGAACTGTTCGGCGCAGTCG---------GGGCAGATCAAGGCCGTGGACGATTCGTTCGGCGCGCGCGTGGGATCGCAGCAGATTCTCGACGTGTTGCGCAACGACGAGCAGACCGACTGTTCCGTGCTGCGCATCACGTCGGTGAGCGCTCCGGATGGCGCGAACATCACCGTCTCCCCCGTCTATGACGGCCGGTATCTGCAGCTCGACGCCTCCGGTGCCGCCGCGGGCAACGTGTCC---------TTCAGCTATGAGATTTCCGACGGGCGCGGGCAGACGTCCAGCGCCACCGTGTCGCTCACGCTGGCC---GGC---------GGCGACGACCATGCGCCGCTGCAGAGCGAC---ACTCCGCCGGAAATCGACGTGGAGCAGGGTGCTTCGTACACCGCGAACGCGTTGGGCAGCTTCTCCGACCCCGACGGCGATCCGCTGACCTTGGTGTCGGCATCGCCGCAGAACACCGAT---CAGGTGACGGTGTCCACGCGAGCCGACGGACAATTGGTCTTCAACGCCGGTTCGATGTCGTCCGGCAGGGCGGGCATCGAGGTCACGGTGTCCGACGGCCAGCAGACCGGCATCGGCATGATCTACTTCTCCGTGAAGCCGGCGAACACGCTGGGCGCGGTCATCGACCCCGTGGTCAAACAGACCACGCCCGACACCCGCACCACCATCGCGCTCAAACCGTACGTGCACGGCACGTCCGTCGAACCGGCCGAATTGACCGCGGTGGAGACGCCGTCCGGC---------GCGGCCACCACCATGAACGCCACCGACATGTCGATCACGTTCACCGCCTCCAATCCCGGCACCTACTATGTGCCGTACACCATCACGCAGGGTTCCATTCCGTCGACCGGTCTGGCTCGTGTGGAGGTGCAGGCGGTGGCCGGAGACGCCGCCAAGCCGATCGCGGCGAACGATGTGGCGCTGCTAGGCGCGGACAATACCGCGATTGTGGAGCCGCTTGCCAACGACGTCGACCCGATGGGCGGCGTGCTGTCGGTGACCAGCGTCACCGCGGAC------GCGCAAAGCGGCATCAAAACCGGTGTGGTGAGCAACAAGCGCGTCTATATCACCGCGCGTCAGGTGCCGACCGAGCCGGTGCGGATCTCCTACACCGTGGCCAACGCGGCCGGATCGTCGACCGGCGTCATCGTCCTGCAGCCGCCGGCGCTGACCACGTCGAATTCCGTGCCAAAGGCCGAGAACATCACCACACAGGTGCGCACCGAAGGCATCGTGTCCGTGGACGTGCTCGACCATGTCACGTATTCCGACGGC---ACCACGGTGAGCCTGCAGAACGACTTGCAGTATGACAAGAACACGTTCAAGGGTCTGGTGTTCGTGTCCGGCGACACCGTGCGCTATCAGGCCACCAGACAAACCGGCTCCTTCCCCGTCACCTACACGGTGAAGGACAATCTCGGCAACGCGGCCTCGGCCACCATCACCATCAACGTGCATCAGAAGGACGCGTCCAACAAGGCGGCTCCGACACCGTCCGACGTCGAGGCGCAGGTGGCGGCCGGGCAGAAGGTGCAGATTCCGATCACGCTCACCGGCATCGACGCTGACGGCGATGACGTGCAGCTGCTCGGCTTGGGCAACAAAGCGCCGAAACTGGGCCGTATCAGCGAGATGGGCGCCACGTATCTGGTGTATGAGGCGTATGCCGATTCGTCCGGAACGGACACGTTCTCCTACGCCGTGGAGGATTGGACCGGTCAGAGGGCCACCGCGCAGGTGCGTGTGGGCGTGTTCAAATCCGGAGCC---------GATTCGGGTGTGTACGCGCGCGACGACGAGATCACGCTGCGTCCGAACACCGCGGCCACCGTGCCGGTGGCGCAGAACGACATTTCCGGGGACAATACTGATCTGACCGTGGCCAAGGACGTGGAATCGCAAGGCATCGGCGGCATTCAGGTCGTTGACAACATGCTGTCGTTCACCACGCCGAAGCAGGCGGGCACGTATTACGTGGTCTACACCGTCAAGGACAAGGCTGGCCTGTCCGATTCGGCGACGTTGACGGTGAATGTCGACGAGAACGCCGCCATCGACCCGCCGACCGCGTACGATTACCGTGTTCCGGCCGCCGCCACGATCGACAAGAAATCCGTGGACGTGGACGTTTCGCAGTGGATTGCCAATCCGTCCGGCACCGCCGACGAGCTTCAGGTGGGCGTGGATCCTTCCGCGACCGACCATGCGCATGTCAAGGGCGGCAAGGATTCCACCATCATCACCGTTGATCTGACCGATGAGGCGCGCGCGGTGCCGTACACCGTCACGAACACGACGTACGGCATCACGTCCACCGCGTTCATCCAAGTGCCCGCATATGGCGTGTTTCCGCCGGTTCTGCGTCCGAAGGCGCCGGCGTTGAAGGTCAATGCGCGTGAGACCATCACCATCAACATCGCCGACTACGTGCGTGTGGGCGCGGGCAAGACCGCGTATGTGGACGGCGCCGATTCGGTGAGCGCCACGAAGGCCGCGGACGGCGACCTGTACGTCAACGACCAGACGTTGAGGTTCACCGCGCCGAAGGATTACGCGGGTCCCGCGTCCATCACCTTCACCGCGGTGGACGGCAAGCGAGACAAGAAC---------------------------------GACAAGGTGAAGATCGTCAATTCGGCGGTGCTCACGCTTCCGATCACGGTGATCGGACGTGAGGTTCCGCCGCCGACGTTCTCGTCCTCCACCGTCGATGTGGTGGCCGGCGAGAAGGCCACTACCATCGATCTGACGGCGCTGACCCATTCGACG------------------------------TCGGGCCTGTACGAGGATGAGAAGCAG---------------TACTCGTATTCCGGCGGCGTGAATTCCGGCAGT---GTGGATGCCAGAGTGTCTCCCTCCGGCACGTTGACCGTGTCCGCGGACAAGACGGCCACGCCGGGCACCACGGTGAGCGTGCCCGTCTCGATCAAATATGCG------AAGGGTACGGTGAGCGCCGGTATGACCGTGCGCGTCACCGCGTCCAACAGGCCGCTCGCCCGCGTCACCGAGAAGACCGTGAAAATCAAGGCCGGTTCCAGCGAGCAGGTGAATCTGCTGTCCGACGCGTACAATCCGTTCCCCGACACTCCGCTGACGGTGACCGGATGCACATCCGACGGCGCGTCGAAGCTGACGGTG---------------GATTGCCCGTCCAACGGCGTGGTGTCCATCAGGGCGGCTTCCGACATCGGCGCGAGCACCAACAAGGTGGTCGTCACCGTGCGCGACGCCACCAAAACAAAGGAACGTGAGGTGACCGGCACCATCAGCGTTTCGGTGATGGACAAGCCTGATGCGCCGCTGCTTTCCGCGGTGTCCGGCGAC---CCGCAGGATGGCGCCGTGAATCTGAGCTGGACGGCCGGTTCGGCC------AACGGCAGCCCGATCACCGAATACAAGGTGATGTGGGGC------GGAGACGCGTCCGGCGAGCGCTCGTGCGGGCAGAAGACCTCCTGTCTCATCGACGGGTTGAAGAACGGCAAGACCTACTCGTTCAAGGTGCAGGCCAGGAACGAGGTCGGCTGGTCCAAGGATTCCAAC---GCCGTCGAGGGCACGCCGGACAAGCTGCCTGATGCGCCGACGGATGTGACGGCCAGTGTGAAGGGC---AACACGGTGAGCGTCACGTGGAAGGCTCCG---------GACGGCAATTTCTCGTCGGTGAACAATTACGAGGTGACTTTGTCCGGCAGGAACGCACCG---TCCAAGCAGACGACAAAT---TCC------ACCGGAATCGATTTTGTTTTCGATAACAACGCGATTTTCGACGGCGACTCGTACACGGCTACGGTACGCGCCCACAACAAGGTGAATTGGAGC---------CAACCGTCCAAGGCGTCCGACGCTGTCAAGCCGTGGGGCAAGCCCGAT---GCGCCGAAGATCTCC------GTGACGAACGACGACACCACGGGA---------ACCGTCACCGTCGAATCCGTGGGCAACACCCACAACGCGGGATGCAAGGCCGTCGAGATTTCCGGA---GATGTCAGCGCAAGCATCGACGGATGTTCC---GGATCCTACGATTTCAAGATTCCGGATCATGATCTCAACACCAGGGAATACACCATCAAGGCGGCGGTGGTCGGCAAGGAGAAAACGACCAGTGACGATTCGACC---GTACGTTTCACACCGAAATAC------GCGGTGAAGGCGCCCGAATCG---------GTCAGCGTCAAGGGGCATGACGACGTG------TGCGTAGTCAGTTGGAAGGAGAACGGC---CACGCCGACGGGTTCACGGTGAGCGCGGACGGACTCGGCTCCTACCATGCCGGCGCTTCCGAACGATCGCACGATTTCCCGCTCAAG---GAATGGCAGTCCTGTTCCTCGGGCTCCGTCACGCAGCATTTCAATGGCGCGGCAAGCACCTCCAAGTCCGGCAGGGCCGATCCGGCATACGTCCGC---AAGGTGAAGGCCGCCGTCAAG---GCGCCGATGCTGACGTGGGACGCCAATGATCCGAACATCATCAAGGTC---------AGCGGCGGATCGGTGAACATGTACGGCCAGCCCGGCAAAACCGTGATCACCTTCACCGCGGACGGCAAA---------TCCTATGACGTCGCCTGGGCATTGGGCTCCGAC---------------------------------------------------------------------------------------------------AAACTGAACGTCAAGGAT---------GTGCTGCCGACCGGAGCCGATTACGCGTGGAAGGCGAAGGTGGTGGGCACCGAC---------------------------------------------------------------------------------------------------------------------------------------------------------------------------------------------------------------------------ACCGCGCTCAACAACGAGGACAATGGCGGCACACTGCTGGACCATGACAGGTACAAGACTCCCACGCCGAAACCCGAACCGTCGGAACCTTCAGAACCATCAAAACCGTCGGAACCA------------------------------------------------------------------------------------------TCGGATTCTGACGCGTCCACGGAAGGCGAAGCGGCCACGCGGAATGACCGGCCTGTGGCATCCTCCATCGCCCTGTCCACCGTCGACGGCGCATCCAAGCCTTGGATCCGCGGCCTGGCCTACTACGCCAGATGGTGA---------------------------------------------------------------------------------------------------------
>GCF_000022965.1_WP_004218259.1
---------------------------------------------------------------------------------------------------------------------------------------------------------------------------------------------------------------------------------------------------------------------ATGACCGAATCGCCACGCAACAGCATGCACAAGTTCTCGCCACGGCGCATATTCCGC---------------------------------------------------------------------------------------------GGTCGCGGCAAA------------------------------------------ACGTGGATGGTGCCCGCGGCCATGCTCGTCATCGTGCTCGCCGTCATCGCGGGAGCCCTCGTCATGCACTCGGTCTCGCAACGGCATCTGCAACTCGACGACGGGACCGTCTGGGTGACCTCGCAGGCCGACCAGAAGGCGGCCCGCTACAACGTGCGGCTGCGTGAGCCGGATGCGAGCGTCACCGCACAGTCGCCGAACTTCGACATCGCGCAGCACGGTGGAGACGTCATCCTGGCTGAGCCGCAAAAAGCCTCGGGCATCGACCAATCCACCATGGGTACCGCCGACGCCACCGCGACCACCTCCACGATGCGCACGCTGGTGGGTGGCCGTACCGCCGCGATCATCGACGCCGACCGCGGCGAGGTATGGGTGGGAAAAGCCGATGGCATCGCGCACCTCTCCCCCACCACAGCCACCGCGACGATGAAACTCGGCACCGGCGGCCGAATCGCCATCGCCGCGGACGGCACCGTCTACGGCCTCGACGCCCACACGGCAAAGGTGTACACCGTCGGGGCTGGT------TCGAACACGGCGCATGAAATCGTCACACTGAACGAAGGCGAACCCATTGCCGCGGATTCCTTCACCGTGGTCGACGGCCAACCAGTGGCCAGCAGCGGCAACCGCCTGTACTTCGGTCGGAGC---CATATCACCGTGGATGGCGTGGGAACCTTGACGTTGCAGGCACCTCCAGCCGACACCGACGACCGCTCACAACGCGGTTGGGTCGCGGCGGCCGCACCGGGCGCACTGGTCACGATGCCGCTCAACGAGGGA---GCCAAACCCGCCATCCACCGCACCGCAGGCACCGGCGAGGCCGCACAACCCGTGTCGGTGAACGGATGCGTGCACGGGGCATGGAGTCAAACCGCGCGAAACTATGCCACCGTCTGCTCGGCGAACGGC------------------------------------------GAACCCGATATGCTCGATCTGCAGGCGATCACCGCGACGGCCAATCTTCGCCTTCGTGTGAACCACAGGCTCGTCGTGCTCAACGACATCGCGAACGGCAACATATGGAACCCGGCGGATTCGCCGGATGTGATCCAGATTCAGTGGAAGCGGCTCGACAACGACACCAGC---CGTCAGACGAGCACCACCACCGATAGCACGAGTTCGAAGCACACGTTCGCACGGGAATGCTCCACGAAATCA---------GGGCAGATTCGCGCAGTGGACGACGAGTTCGGCATACGCGCCGGCTCCAACACCGTCATCGACCCGTTGCGCAACGACGAGCAGACCGACTGCTCGGTGCTACGCATCACCTCAGTGAGCTCGCCGGAGAATGATTCGGTGAAGGCGTCCGCCATATATGATGGCCGGTTCCTGCAGGTCAGCGCGCACAACCCC------GGCCGCGCGACC---------TTCACCTATGAGATCGGCGATGGGCGCGGACAATCCTCAAGGGCGACCGTGACGCTGACGATTGCCGGC------------GACCAGAACCGCACACCAACCCGCAAGGAG---CAGCCGGAGGAAACCGAGGTCGAACAGGGTGCCACGTACACCATGAACGCGCTTGGCGGCTTCGTCGACCCAGACGGCGATCCGCTCACCCTGGTCGGCGCCAGTGTGGAGAACACCGAC---GAGGCGACGGTCTCCGCACGCCCGGACGGCGAACTCGTGTTCCACGCCGGTTCGATGCGCGAAGGCCGTGCAGCGGTGCGGCTGCAGGTCTCCGACGGCAGGAACCTCACCGAGGCAACCGTGTACTTCACCATCCGTCCGCCGCACACCTTGGCGGCGAACATAGATCCGGTCTGCCGCACCACCACGCCGAACACAGCAGTGACCGTCGATCTGTCCAAGGTCGTGCACGCCACCTCGGCCGATACCCCGCAATTGACACGGGTAGACAATCCCGAACGC---------ACGAACGTCACCATGCGCGCCACCGACATGTCGTTCACCTTCCAGTCGAGCGAACCGGGCACCTATCATGTGCCCTACACGATTGTCCAAGGCGATGTGGAAGCCTCGGGACTGGCACGCATAGACGTCGAACCCGACCAGGAGGAATCGGCAAGGCCGGTCGCCGCCAACGACGTGGCATTGCTCGGAGCCGACAAGACGGCCATCGTGGAACCGCTTGCCAATGACGTCGACCCCATGGGCGGCGTGCTGGCCGTCACCGATGTCAGGGCCGAC------GCCAAATCCGGCATCAAAGCGGGCATCGTGGGAAATAAACGCGTGTATATCACGGCTCAGACGCTGCCATCTGCACCAGTGAGTCTCGACTACACAGTGGCGAACGCACAGGGCATCGCCACCGGCACCATCGTGGTGCAACCGCCGGCGCTCACCAGTGCCGATTCCGTGCCGAAGGCCTCCGACATCACCGTACCCGTACGCACCGGGGGCATAGTGTCGGTGGATGTGCTCGACCATGTCTCGTACACCGGTGCC---TCGGCCCTCGCGCTGGACCGAAACCTCAAGACTGATGCGGGCAAGTTCCGCGGGCTCGCCTTCGCCTCGTCGAACACCGTACGGTACCAAGCTCCCAGTACGTCGGGTAATTACCCGCTCACCTACACGGTGACCGATGCCCTCGGCAACGCGTCATCGGCCGTCGTCACCTTCGCCGTGCATGACAGTGACGCGGAATCGAAATCCGCGCCGAAACCCACCGATGTCGAGGCGCAAGTGGCTGCTGGCCGAAAGATCCGCATCCCGATTCGCGTGACCGGCATCGACACGGACGGCGATGACGTGCAGTTGCTCGGCTTGGGCAACAATGCGCCCAAACTCGGCCGCGTGATGGAAACCGGAGCGGATTATCTGGTGTACGAGGCATTCGCCGATTCCGTGGGCACCGACACCTTCAGCTACGCGGTGGAGGACTGGACGGGCAGGCGCGCCCAAGCGCAGGTTCGCGTCGGCGTGTTCCAAAGCGGCGCG---------GATTCGGGAGTCTACGCCCGCGATGACTCGGTGACACTGCGCCCGGGAACCTCGACCACCGTGCCCGTGCTGCGCAACGACATCGCGTCTGACAACAGCAATCTTGTGCTCGAGAACAACGTGCAATGCCAAGGCATCGACAACGTGAAGGTGCAGGGCGGCATGATCTCGCTCACCGCACCCGACCATACCGGCACCGCCTACATCATCTACACGGTCCGCAACGCAGCGGGGGTCAAGGATGTCGGGTTGCTGAGCGTCACCGTCGATCCGAACGCACCCATCCAACCGCCGAGCGCCTACGATTACCGGGTGCCGGCAAGCGCCACCGTGGACAAAAGGACGGTGAACGTGGATGTCTCGGCATGGATCTCCAACCCGTCAGGAAGCCTCGACGAGCTCGCAGTGAATGTGGACAAGTCCGCCGCCCAGCATGCGCGTGCCACCGGCGAC---------ACCACGCTCTCCATCGATCTCACCGATGAGGCGAGGGCCATTGCCTATACGGTAACGAACACGACGCACGGCATCACCTCGACGGCATTCATCCATGTTCCCGCCTACGGCGTGTTCCCGCCAACCCTACGACCTCAGGCACCCCCTCTGCGGGTCAATGCCGGGGAGACCATCACCATCCCGCTTGCCGACCACGTACGCGTAGGGGCCGGCAAGGCGCCGATGCTGGCGAACTCGGAGTCGGTGAGTGCCACGAAAAGCGACAACGACGATTATGTGGTGAACAGCGGAACGCTCAGATTCACCGCGAGAAGGGACTACTCCGGACCGGCATCGATCACCTTCACCGTGACTGACGGC---AGCCGGGGCACGAAT------------------------------------GTGAGATTCGTCAACACGGCAGTGATCACATTGCCCATCACCGTAATCGGCAACACGCGTCCCGCGCCGACGTTCGCAGGCACCACCGTGGATGTCGTCGCAGGTGAGGCCGCCACGGTGATCGACCTCAACGCACTGGTCTCAGGC------------------------------------GGGGCGAATGAGGATCGGAAACCA---------------TACTCGTTCACTGGAGGTCAATCGTCTGCACCC---TTCACCACATCACTCACCACCGACGGCAAACTCACCGTGGCGGCCGACGCCACCGCCACACCGGGTGCCACCCAATCGATTCCCATCACGCTCGACTATGGC------AATGGTGCGCTCCACGCCGGTATCACCGTTCGGGCCGTGCCGTCCACACGCCCATTGGCCCGGCTCAACCCCGCCACCATCAGGCTCAAACCCGGTGAAAGCACCGGCATCGATGTGACTCAAGGAGCGTACAACCCATTCCCCCAAACCCCGCTGAGCCTTGTTTCGGCGAACGCGGATGCAGACTCCACGCTGCAAATG------------------CAAACCGAGGGAACCGTTCTGCGTCTCTCGGCGCCTCCAACAATGCCAGCCGCCACCTACCATGTGGTGATCACCGTCATGGATGCCACCAAAACCGAGGAACGCAGCGTAAGCGCCACGCTCACAGTCGTCGTGCAGAATGTTCCCGGCGCCCCGTTGCTTTCCCCCGTGGCCGCAAAA---CCCGAGGATTCAGCGGTAACACTCAATTGGACGACCGGCAGCGCC------AACGGCTCGCCCATCACCGACTATCTGGTGAGATGGCAG---GGAGGCGAA------------CAATCCTGCGGAAACGTGACATCATGCCGCATCGGGAATCTGCACAATGGCACCACCTATACGTTCACGGTGCGGGCACGCAACGCCATAGGCTGGTCGCCGGACTCCAAT---GCGGTGACGGGTAGACCCAATCGGGCACCGGAACCCCCCGGACAGGTGCAGGTGAGGGGCGGTCAC---CGCAGCGTCGAGGTCTCGTGGAACGAGCCG---------GACTACGCAGGCTCGCGCCCAAGTTCCTACACCGTGCAATTGCAGGGGCCCGACGGTTGGACGAAGACGAACACCAGGGTGACGGCG------CTCGCCACATCCTTCGAGATCGACAACAACGTGATCACCGACTCGAGCGCCTTCTCCGCCACCGTCGTGGCGAACAAC---------GAAGTCGGAGCCAGTGTGCCGAGCCGACTCGTGTCAACCCGGGACGTGTGGGGAGACCCCGAT---GCCCCGCAAGTGAGCATCACGCAGGCC---AACGACCATGAG------------ATCACCGGCACCGTGACGCTCGGCAACATGCGCAGGGCGGGGTGCGCCTCCATCCAGCTCTCCCATGGCACG------------ACATCGTGCGAATCG---CTGCGGTTCAGGGTTCCCCTCGACAATGCCATGTATTTCAAGCCGTTGAGCGTGAGCGCCACCGTGCACACATCAAGGCGTCCCGCAACTGTGGCGACGGGACAATCGAACACCATCGAGCCCACCATC------GGCATTGCCGAGCCAAGT------------------GTGCGCATGGAGGGCAGGAATGACGAGTGCATATTGGAATGGTCGGTGCCACGCGGCAGGCATGACGGCGTTCATGTGAAATTCGGTTCCATCGATGCAAACAGGGAGCCC------GCCGGCAGTGAGACAGTGCGGCTCAGT---CCGTGGGAGCGCTGCCCTGCGGGCGAGGTACGCACCCGGCTCCAAGGCCATTACAGC------CCACCGGCACGGGCAACGAGCACACACCAGTACCGTGTGGCGCCAACCGTCGACGCCAAC---GAAATCGAGGTGAGCTGGTCGCAGCACAACCGCGATGCCATCGTGATGCGCAACACAGGGCGCGCCTTCACCGACTACGGCCAGCCCGTCACCATCACCTTGTCGTTCAGCAACGGATTCACC------------------ACGCGCTGGAATCCGGACACCGATGTC------------------------------------------------------------------------------------------------ACGGTTCGTCCGGCACCCGGCGAGAGCACAGTCCCAGACAATCTGCGCTGGACCGCAAGCATCACCATGAACGAGGATGCCGGC---------------------------------------------------------------------------------------------------------------------------------------------------------------------------------------------------------------------TATGCCGCACGCACCGAAGAGCACACGGTACAGGGCATTCGCCGGGCGGCCACAACCCGCACAATCGCCTGGCACACGACACCACGACTTCCG------------------------------------------------------------------------------------------------------------------------------------------------------------------------------GCAGGGCATCACAGTCTCGAGCCGCATCATATTGCAAAGGAGAGGTTCCATGACAGCCAAGCATGA------------------------------------------------------------------------------------------------------------------------
>GCF_000260715.1_WP_014698128.1
---------------------------------------------------------------------------------------------------------------------------------------------------------------------------------------------------------------------------------------------------------------------ATGACCGAATCGCCACGCAACAGCATGCACAAGTTCTCGCCACGGCGCATATTCCGC---------------------------------------------------------------------------------------------GGTCGCGGCAAA------------------------------------------ACGTGGATGGTGCCCGTGGCCATGCTCGTCATCGTGCTCGCCGTCATCGCGGGAGCCCTCATCATGCACTCGGTCTCGCAACGGCATCTGCAACTCGACGACGGGACCGTCTGGGTGACTTCGCAGGCCGACCAGAAGGCGGCGCGCTACAACGTGAGACTGCGTGAGCCGGATGCGAGCGTCAACGCGCAGTCGCAGAACTTCGACATTGCACAGCACGATGGCGATGCCATTCTGGCGGAACCACAGAAGGCCTCGGGTATCAACCAATCCACCATGGGGACCGCCGACTCCACCGCGACCACCGCCGCGATGCGCACGCTGGTGGGCGGCCGCACCGCCGCGATCATCGACACCGATCGAGGTGACGTATGGGTGGGTGGCGCCGACGGGGTTGCGCACATCTCCCCCGCCACAGCCACCGCAACCATGAGTCTCGGCGCCGGCGGCCGAATCGCCATTGCCGCGGACGGCACCGTGTACGGGCTCGATGCCCGCACGGCCAAGGTGTATGCCGTCGGAGCCGGT------TCGAACACCGCGCATGGAATCGCCACACTGAACCAAGGCGAGCCCATTGCCGCGGATTCCTTCACCGTGATCGACGGCCAACCGGTGGCCAGCAGCGGCAACCGCCTGTACTTCGGTCGGAAC---CATGTCACCGTAGATGGCGTGGGGACCTTGGCGTTGCAGGCGCCTCCAACCGATACCGGTGAGCGCTCCCAACGCGGTTGGGTCGCGGCGGCGGCACCGGGAGCACTAGTCACGATGCCGCTCAACGAGGGA---GCCGAGCCCGTCGTCCATCGCACCACAGGCACCGGCGAAGCCACACAACCCGTGTCGGTGAACGGGTGCGTGTATGGGGCGTGGAGCCAAACCGCACGAAACTACGCCACCGTCTGCTCGGCGAACGGC------------------------------------------AAACCCGACATGCTCGATCTGCAGGCGATCACCGCGACGTCCAATCTTCGTCTTCGTGTGAACCACAGGCTCGTCGTGCTCAACGACATCGCAAACGGCAACATATGGAACCCGGCGAATTCGCCGGATGTGATCCAGATCCAGTGGAAACGGCTCGGCAACGACACCAGT---CGGCAGACGAGCACCACCACCGACAGCACGAGTTCGAAGCACACGTTCGAACGGGAATGCTCCACGAAATCA---------GGGCAGATTCGCGCAGTGGACGACGAGTTCGGCATACGCGCCGGCTCCAACACCGTCATCGACCCGTTGCGCAACGACGAGCAGACCGACTGCTCGGTGCTGCGCATCACCTCGGTGAGCTCACCGGAGAATGATTCGGTGAAGGCATCTGCCATATATGATGGGCGGTTCCTGCAGGTCAGTGCGCACAACCCC------GGCCGCGCGACC---------TTCACCTATGAGATCGGCGACGGGCGCGGGCAATCCTCACGCGCAACCGTGACGCTGACGATTGCCGGC------------GACCAGAACCGCACACCGATCCGCAAGGAG---CAGCCGGAGGAAACCGAAGTCGAGCAGGGCGCCACATACACCATGAACGCGCTTGGTGGTTTCATTGATCCAGACGGCGATCCGCTCACTCTGGTCGGCGCCAGCGTGGAGAACACCAAC---GAGGCGACGGTCTCTGCACGTCCGGACGGCGAACTCGTGTTCCACGCCGGTTCGATGCACGAAGGCCGTGCAGCGGTGCGGCTGCAGGTCTCCGACGGCAGGAACCTCACCGAGGCGACCATGTACTTCACCATCCGTCCGGCGCGCACCTTGGCGGCGAACATCGATCCGGTCTGCCGCACCACCGCGCCGAATACGAGCGTGACCGTCGATCTTTCCAAGGCCGTGCACGCCACCTCGGCCGATGCCCCGAGATTGACACGGGTAGACAATCCCGAACGC---------ACGAACGTCACCATGCGCGCCACCGACATGTCGTTCACCTTCCAGTCGAGCGAACCGGGCACCTATCATGTGCCCTACACGGTTGTCCAAGGCGATGTGGAAGCCACCGGCCTGGCGCGCATCGATGTCGAGCCCGCCCAGGAGGAATCGGCAAAACCGGTCGCCGCCAACGATGTGGCGTTGCTCGGAGCCGACAAGACGGCCATTGTGGAACCGCTCGCCAACGATGTCGATCCCATGGGCGGCGTGCTGGCCGTCACCGATGTCAGGGCCGAC------GCCAAATCCGGCATCAAAGCGGGCATTGTAGGGAATAAACGCGTGTATATCACGGCGCAGACGCTGCCATCCGCACCCGTGAGGCTCGACTACACAGTGGCGAATGCACAGGGCGTTGCCACCGGCACCATCGTGGTGCAACCGCCGGCGCTCACCAGTGCCGATTCCGTGCCGAAGGCCTCCGACGTCACCGTGCCCATGCGCACCGGGGGCATAGTGTCGGTGGATGTGCTCGACCATGTCTCGTACACCGGCGCC---TCGGCCCTCACGCTGAACCGGAATCTCAAGACCGATGCCAGCAAGTTCCGCGGGCTCGCCTTTGCCTCGGCGAACACCGTACGGTACCAAGCGCCCAGTGCGGCGGGCAATTACCCCCTCACCTACACGGTGACCGATGCCCTCGGCAACGCGTCATCGGCCGTCGTTACTTTCGCGGTGCACGCCAGTGACGCGGAATCGAAATCCGCGCCGAAACCCACCGATGTCAAGGCACAGGTGGCTGCCGGCAGAAAGATCCGCATCCCGATCCGCGTGACCGGCATCGACACGGACGGCGATGACGTGCAGCTGCTGGGCTTGGGCAACAGTGCGCCCAAACTCGGCCGTGTGATGGAAACCGGAGCGGATTATTTGGTGTACGAGGCGTTCGCCGATTCCGTGGGCACCGATACCTTCAGCTATGCGGTGGAGGACTGGACCGGCAGGCGCGCCCAGGCGCAGGTTCGCGTAGGAGTGTTCCAGAGCGGCACA---------GATTCGGGAGTCTACGCCCGCGACGACTCGGTGACATTGCGTCCGGGGACCTCGACCACCGTGCCTGTGCTGCGCAACGACATCGCATCGGACAACAGCAATCTCGTGCTCGAGAACAACGTGCAATGCCAAGGCATCGACAATGTGAAAGTGCGGGGCGGCATGATCTCGCTCACCACACCCGAGCATGCCGGCACCGCCTACATCATCTACACGGTACGCAACGCCGCAGGCGTCAAGGATGTCGGGTTGCTGAGCGTCACCATCGACCCGAATGCGCCCATCCAACCGCCGAGCGCCTACGATTACCGGGTGCCGGCAAGCGCCACCGTGGACAAGAGGACGGTGAACGTGGACGTCTCGGCATGGATCTCCAACCCGTCAGGCAGCCTCAACGAGCTCTCAGTGAATGTAGACAAATCTGCAGCCCGGTATGCACGTGCCACCGGCGGC---------ACCACGCTCTCCATCGACCTCACCGACGAGGCACGGGCCATTCCCTATACGGTGACGAACACGACGCACGGCATCACTTCGACGGCGTTCATCCATGTTCCCGCCTACGGCGTGTTCCCGCCAACCCTACGACCCCAGGCACCCCCTCTTCGGGTCAATGCCGGAGAGACCATCACCATCCCGCTTGCCGACCACGTACGCGTAGGGGCCGGCAAAACACCGATGCTGGCGAATTCGGATTCGGTGAGCGCCACGAAAAGCGACAACGACGATTACGTGGTGAACAGTGGCACGCTCAGATTCACCGCAAGAAAGGACTACTCCGGACCGGCATCAATCACCTTCACCGTGACCGACGGC---AACCGCGGCACGAAT------------------------------------GTGAGATTCGTCAACACGGCAGTGATCACATTGCCCATCACTATAATCGGCAGCACACGTCCCGCGCCGACGTTCGCAGGCACCACCGTGGCTGTCGTTGCAGGTGAGGCCGCCACGGTGATCGACCTCAACGCACTGGTCTCAGGC------------------------------------AGGGCGAATGAGAATCAGAAACCA---------------TACTCGTTCACCGGAGGTCAATCGTCTGCACCC---TTCACCACATCACTCACCGCCGACGGCAAACTCACCGTGGCGGCCGACGCCACCGCCACACCGGGTGCCACCCAATCGATTCCCATCACGCTCGACTATGGC------AATGGTGCGCTCCACGCCGGTATCACCGTTCGGGCCGTGCCGTCCACGCGTCCGTTGGCCCGGCTCAACGCCGCCACCATCAGGCTCAAACCCGGGGGAAGCACCAGCATCGATGTGACTCAAGGAGCGTACAATCCGTTCCCCGAGACCCCTCTGAGCATTGTGTCGGCACACGGCGATGCCGGCTCGGCGCTGCAGACG------------------CAGACCGAGGGCACCATTCTGCGTCTCTCCGCGGCGCCAACGGTGCCAGCCGCAACCTACCATGTGGTGGTTACCGTCATGGATGCCACCAGAACCGAGGAACGCAGCGTGAGCGCCACGTTCACGGTCGTCGTGCAGAATGTTCCCGGCGCCCCGTTGCTTTCCCCCGTGGCCGCAAAA---CCCGAGGATTCAGCGGTGACGCTCAACTGGGCGCCCGGCAGCGCC------AACGGCTCGCTCATCACCGACTATCTGGTGAGGTGGCAG---GGAGGCGAA------------CAATCCTGCGGAAATGTGACATCATGCCGCATTGGGAATCTGAGCAACGGCACCACCTATACGTTCACGGTGCGAGCACGCAACGCCATAGGCTGGTCGCCGGATTCCAAT---GCGGTGACGGGCAAACCGGATCGCGCACCGAATCCCCCCGGGCAGGTGCGGGTGAGAGGCGGTCAC---CGCAGTGTCGAGGTCTCGTGGAACGAGCCG---------GACTACGCAGGCTCGCGCCCAAGTTCCTACACCGTGCAATTACAGGGACCCGATGGTTGGACGAAGACGAGCACGAGAGTGACGGCG------CTCGCCGCATCCTTCGAAATCGACAACAACGTGATCACCGACTCGAGCACCTTCTCGGCCACCGTCGTGGCGAACAAC---------GAAGTCGGGGCCAGCGCGCCGAGCCAACCCGTGTCTACCCGGGACGTGTGGGGAGATCCCGAT---GCCCCGCAAGTGAGCATCACGCAGGCC---AACGATCATGAG------------ATCACCGGCACAGTGACACTCGGCAACATGCGCAGGGCGGGGTGCGCCTCCATCCAGCTCTCCCACGGCACG------------ACATCATGCGAATCG---CTGCGGTTCAGGGTACCCCTCGACAACGCCATGTATTTCAAGCCGCTGAGCGTGAGCGCCACCGTGCATACATCAAGACAACCCGCAGCTGTGACGACGGGACAATCGAACACCATCGAGCCCACCATC------GGCATCGCGGAGCCAAGT------------------GTGCGCATAGAGGGCAGGAATGACGAGTGCACATTGGAATGGTCGGTGCCACGCGGCAGACATGACGGCGTCCATGTGAAATTCGGTTCCATCGATGCAAACAGGGAGTCC------GCCGGCAGTGAGACAGTGCAGCTCAGT---CCGTGGGAGCGCTGCCCTGCAGGCGAGGTACGCACCCGACTCCAAGGCCATTACAGC------TCACCGGCACGGGCAACGAGCACACACCAGTACCGTGTGGCCCCCGCCATCGACGCCGGT---GAGATCGAGGTGAGCTGGTCGCAGCACAACCGCGATGCCATCGTGATGCATAACAAAGGGCGTGCCTTCACTGACTATGGCCAACCCGTCACCATCACCTTGTCGTTCAGCAATGGATTCACC------------------ACGCAATGGAATCCCGATACCGATGTC------------------------------------------------------------------------------------------------ACGGTTCGTCCGGCACCCGGCGAGAGCACAGTCCCAGACAATCTGCGCTGGACCGCAAGCATCACCATGAACGAGGATGCCGGC---------------------------------------------------------------------------------------------------------------------------------------------------------------------------------------------------------------------TATGCCGCACGTACCGAAGAGCACACGGTACAGGGCATTCGCCGGGCGGCCACAACCCGCACAATCGTCTGGCATACGACACCACGACTTCCG------------------------------------------------------------------------------------------------------------------------------------------------------------------------------GCAGAGCATCGTAGTCTCGAGCCGCATCATATTGCAAAGGAGAGGTTCCATGACAGCCAAGCATGA------------------------------------------------------------------------------------------------------------------------
>GCF_000347695.1_WP_015449965.1
---------------------------------------------------------------------------------------------------------------------------------------------------------------------------------------------------------------------------------ATGAGCAGCAGCAATTTCACCGAACGTCAACCGTTGCCGCCGCCCAACGAGATGCGGAAGCGTTTCCCTGCCATGACGCGACGGCTGGTA---------------------------------------------------------------------------------------------CCGCCCGGCAACCGG------------------------------------------CGGTGGATTACCCCGGTCGTCATGCTGGTTCTGCTGCTTGGCATCGTCGCCGGTTGCGTCATTGTCAGTTCAGTGACGCAGCCGCACGTGCAGCTTGATGACGGCACGGTATGGGTCACTTCGCTCAAGGACCATAAGGCCGCGCGGTTCAACGTGAAGAACCGGGATGCCGATGCCGGTATCGCTTCGACTGCAGCGCGTTTCGAGATAGCCCAGCACGATGGCGACACCGTGATTGCCGAGGGAACAAAAGCGAGCAATATCGCGGCTTCCACAGTAAGCGTACACGGGAACACCAGCATCACCGCCGATATGGAAACCGTAATCGGCGGGAAGACGGCGGCGGTTATCAACACGAAAACGGGGAACGTGTGGGTGGGTTCTGCCTCCGATATTGCCTCGGTGAACCCGACAAGCGGCAGTCCGACCATGAAACTCGGCTCCTCGGGTGCGATTGCCGTGACCCATGATGGTGTCGTGTACGGGTATCGCCCGTCCGATCATGCGGTGTTGAGCGTTGACGGCCCA---CAGGGCTCGTCGAACGAG---GTCGCTCGAATCGAGAAC------GCCACGGGGGTTGAATCGTTCACGGTCATCGGCGGCACGCCGGTCGTCGGCGGCAATGGTAAGGTGTTCTGGCCGAAAGGA---AACGCCGACATCGGCTTGCAAGGTAAGGTGACGCTACAGGCCCCATCCACCGATGGC---------AAGCAGAGCAGCTGGGTAGCGGCGGCGACCCCGCGCGGCCTCGCCTTGGTCAATCTACATTCCGGTGCTGCAAAC------ACATTGCCGAAAGCGGGCAAGGGCGACGCGGCACGACCGGTGTCGACCGGCGGATGCGTCTTCGCGGCGTGGGCACAGCAGGCGGAAAACTATGTCAGTGCATGCGCCGCAAACGGCAAGGGA---------------------------------------GCGACATACTCATCACTGGAATCCATCGACCCCACCTCGCAACTCGTCTTCCGCACCAACCATCGTCTGGTGGTGCTCAACGACGTAATCAACGGCAATGTGTGGAACCCGCGGGATTCCGCCAAAGTCATCAAAATCCAGTGGAACAAGGTGGAAACCAAGGAATCC---AAACAGCAGGAGCGCAACAACGACAGCGCCAGCAATCAGCGTCATTTCAGCAAAAGCTGCTCCTCCCAGTCA---------GGGCAAATCAGGGCGCAGGATGATGCGTTCGGTGCGCGTACCGGATCGCAGCAGATTCTCGACGTGTTGCGTAACGATGAGCAGACCGACTGCTCGGTGCTGCACATCGATTCGGTCAGCGCGCCCGACGGTGCGAATATCTCGGTCTTCCCCGTTTATGACGGACGGTACCTGCAACTTGATGCCTCGGCCGCAGGGGCGGGTGAAGTGACG---------TTCAGCTATGAGATTTCTGACGGACGCGGCCAGACCGCCAGCGCGAATGTGTCTCTGAACCTCACC---GAC---------GGCGAGGACCGGGCCCCGCAACAAACCGAC---GTTCCCCCGGAAATCGACGTCGAACAGGGGGCTTCCTACACTGCCAATGCGTTGGAAAGCTTCTCCGACCCCGACGGCGACCCGCTGACCTTGGTTTCGGCGTCACCGCAGAACACCGAT---CAGGTAACTGTCTCCACACGAGCCGACGGCCAACTCGTGTTCAACGCCGGTTCTATGTCCTCAGGACGCGCGGGCATCGAAGTCACCATATCGGACGGGAAGCAAACCGGTACGGGAATAATCTATTTCTCGGTGAAACCGGCGAACACGCTCGCCGCCGTAATCGACCCGGTGGCTAGGCAGACCACGCCTGGCACCCGCACCACCATCGCGCTCAAGCAGTATGTGCACGGCACCAGCGCGGAACCCGCCCAACTGACCTCGGTGGAATCCGTGCCCGGC---------GTATCCGCCACCATGAACGCGGCGGATATGTCGATTGCGTTCAGCGCGTCAAGCCCGGGCACCTACTATGTGCCGTACACCATCACCCAAGGCACCATTGCGGCGACCGGCCTCGTACGGGTGGAGGTGCAGGCCGTAACCGGCGACGCCGCCAAGCCGGTTGCGACGAACGATGTGGCTCTGCTGGGCGCGGATAACACCGCAATCGTCGAACCACTGACCAACGATGTCGACCCGTTGGGCGGCGTCCTGTCAGTGACCAGCGTCGCCGCGGAC------ACGCACAGCGGCATAAAAACCGGTATCGTGGGCAACAAGCGAATCTACATCACCGCCCGCCAAGTGCCGACAGAACCGGCGCAATTGACATACACCGTGGCCAATGCCGCGGGATCTTCGACCGGCATCATCACCTTGCAACCGCCCGCATTGACCAGATCAAACTCCGTACCGAAAGCCGAGAATGTCACAGCGCAGGTGAGAACTGGCGGCATCGTGTCCGTAAACGTGCTCGACCATGTGACCTACTCGGACGGG---ACCACAGTGAAACTGCAAGACAACCTGCAGGTCGACAAGACCACGTTCAAGGGCCTGGTGTTCGTCTCCGGGAACAACGTACGTTATCAGGCCGCGGGAGAACCCGGGTCCTACCCCGTCACATACACGGTCAAAGACAATCTGGGCAACACAGACTCCGCCACCATCACCATTGATGTGCACCGCAAGGATGCCGCCGACAAGGCTGCTCCAACCCCCTCGGATGCGGAGGCCCAGGTGGCAGCAGGCAGGAAAGTCCAGATTCCAATCACACTGACCGGTATCGACCCTGACGGCGACGACGTGCAACTGCTCGGATTGGGTAGCAAGGCACCGAAACTCGGCCGCATCACCGAAGTGGGCGCCACATACCTGGTGTATGAGGCGTACGCCGATTCGTCAGGCACCGACACCTTCTCCTACGCTGTGGAGGATTGGACCGGACAGCGGGCGACCGCGCAAATCCGTGTGGGCGTCTTCTCCTCCGGCTCC---------GATTCCGGCGTGTACGCGCGCGATGACGAAATCACTCTGCGCCCGAATACGGCGACGACCGTACCAGTAGCCCAGAACGACATCTGCGGCGATAACACGGACCTCACGGTCGCCGAACACGTCGAATCGCAAGGCATCAACGGCATCACCTTCATCGACGGTATGCTCGCTTTCACCACGCCAAAACAGGCAGGCACCTATTACGTGGCGTATACGGTCAAGAACAAGGCCGGCCTGTCCGACACCGCGACCCTGACGGTGAACGTCGACGCGAACGCCCCCATCGATCCTCCGACCGCTTACGATTACCGCGTTCCCGCAGCGGCCACAATCGACAAGAAATCCGTGGACGTGGATGTCTCGCAGTGGATCGCCAATCCTTCGGGAACCGCCGACGAGCTGACCGTGGGCGTCGATCCCTCCGCCGCAGATCATGCTCATGTCAAAGGTGGCAAGGGTTCCACCACCATCACCGTGGAGCTGACCGACGAGGCGCGTGCGGTCCCGTACACCGTGACGAACACGACGTACAGCATCACATCCACCGCGTTCATCCAAGTGCCGGCGTACGGCGTCTTCCCGCCCACCCTGCGTCCGAAAGCCCCCACGTTGAAAGTCAACGCGCGTGAAACCATCACCATCAACATCGCCGACTATGTTCGTGTGGGCGCGGGCAAAACCGCCTACGTGGACGGCGCGGATTCGGTGAGCGCCACAAAAGCCGCGGACGACAACCTGTACGTCAACGACCAAACGCTACGGTTCACCGCGCCCAGCGACTATGCCGGTCCAGCTTCCATCACCTTCACTGCAACGGACGGCAAACGCGGCAAGAAC---------------------------------GACAACGTGAAAATCGTCAATTCCGCGGTGCTTACCCTGCCGATCACCGTGATCGGACGTGACGTGCCCGCCCCGACCTTCTCCTCTTCCACAATCGATGTGGTTGCCGGCGAAAGCGCTTCGACCATCGACTTGAAAGCGCTGACCCATTCGGCA------------------------------TCCGGATTATACGATGACGAGAAGCAA---------------TACACGTATTCCGGTGGGGCGAGCACCAACGGT---GTCACCGCCAAGGTGAGTTCGACCGGCAAACTGACCGTGTCCGCAGATAAAACCGCCACAGCCGGCACCACCGTCAATGTGCCGATTGCCATCGCCTATGCG------AAAGACACAGTCAACGCCGGCTTGACGGTGCGCGTCACCTCATCCACCAGACCGTTGGCGCGTCTGGGTGACAAGGCGATAACCATCAAAGCCGGATCCGTCAGGCAGGTCAATATGCTGTCCGACGCCTTCAACCCGTTCCCGGACACCCCTTTGACCGTAACCGGCTGCGTTTCGGACAAGAACGCGAAATTCACCGTG---------------GATTGTTCGCCCGACGGCGTGGTATCCATCAAGGCGGCCTTAGACATCGGCGCAAGCACGAACAGGGTGATCGTCACCGTGCGCGACGCCACCCAGGCCAAGGACCGCGAAGTGACCGGGACCATCAACGTTTCCGTGACGGACAAGCCCGATGCGCCGCTCCTGTCCGCGGTTTCAGGCAAA---CCGCAGGATGGCAGAGTCGATTTGAGTTGGACGGCCGGATCGGCC------AACGGCAGCCCAATCACCGAATATCGGGTCATCTGGGGC------GGCGAGGGTTCCGGCCAGAAATCCTGCGGCGCGGCAACCTCGTGTACGGTGGACGGCCTGAGAAACGGCAGAACCTACACGTTCAAGGTGCAGGCGAAGAACGAGGTCGGCTGGTCGAAGGAATCCAAC---GCCGTGGAAAGCACACCCGACAAACTGCCGGACGCGCCGACAGATGTGACGGCCGAAGCAGGTGAA---TACACTGTCACGGTCACGTGGAAAGCCCCG---------AACGGCGATTTCTCTACGATTGACAAGTACCGGGTGACGCTGAGCGGCACGAACGCGCCC---GCCCCCGTTGAAACGAAC---GGC------ACCAGCGTCACCTTCGCCATCGAAAACAACACGATTGTCGACGGCGCATCCTACAAGGCGACCGTGCAATCGCACAACAAGGTGAACTGGAGC---------CAGCCTTCCAAACAGTCCGGCGATGCGAAGCCCTGGGGCAAGCCGGAC---GCCCCGGCCGTCACA------TTGACCAATAATGACACGCGCGGA---------ACCGTCACCGTCGAATCGGTCGGCAATACACGCAACGCGGGATGCAAGTCCATTGAACTGTCCGGA---GACGTCACCATGACGATGTCC---TGCTCC---GGATCGGAATCCTTCGACATCCCGGAGCGTAATCTCAACACAAAGGAATACGTCGTCGAAGCGATCGTCATCGGCAAGAAGGCAACGCGAAGCGACCCCGCCAAG---GTGACTTTCACTCCGCGGTAC------ACCGTGGAAAAGCCGGAACGC---------GTCTCCGTTTCCGGCGACAACGGCATC------TGCACGGTCACATGGAAGATGCGGGGG---CACGCCGACGGGTACACCGTACACGCAAGCGGGTTCGATCCCTATGAGGCCGGGGCATCCGAACGGTCGCACGATTTCATGATGGCC---CCATGGCAGTCCTGCACTTCGGCCAGCGTGATGCAGCGGTTCAAGGGTGTGACAAGCAAACCGACCGAAGGCAGCGCCTCCCCTGCCTATGCGAAC---AAGCAGAAAGCGGGCATCCAG---GCACCGCAATTGCGCTGGAGCAGCACCGATACGGACACCATCGACATC---------ACCGGCGGAACCGTGAACATGTACGGGCAGTCAGGCAAAACCATGATCACCTTCACAGCAGAAGGCAAG---------TCGTACGATGTCCCGTGGGCACCCTCCGATCGC---------------------------------------------------------------------------------------------------ACGCTCAATGTCAACAAC---------ATACTCCCGACGGGAGCCGACTATGTCTGGAAGGCGCGCGTGGTCGGCGACGAC---------------------------------------------------------------------------------------------------------------------------------------------------------------------------------------------------------------------------CCGGCATTGAGCAATGAGACCAGCGGCGAGCGCCTGAAAGATGCCGACAGGTACCAGCCGCCCGCG---CAGCCGGACCCGACACCGAGCCCGAGCGCGAGTCCCATCACAAACCCCAGCAAG------------------------------------------------------------------AACCCGAGCACAACGCTCGGCGTGACGCCCAGCACAAGTCGGAATGTCCGATCGAACAGGACGAGCAAGGCACTCGCAGGCACGGTTACCGTGAACACGGCGAGACGGGAATCGGCCCCTGTCTCCCCCATGGCACTGTTCCAGCATCGGCAGCAGGTCCAAGCCCTAGGACTCAGGGCATGGCGTACGCCGTCGACCAAGGAGCAACGCATCCCGACCATGATCACCCAACAGCAAGGAGCAATCATCCCATGA------
>GCF_000522505.1_WP_051428874.1
---------------------------------------------------------------------------------------------------------------------------------------------------------------------------------------------------------------------------------ATGGGCAAGTCAGCGCAGCCGAGACGGACCGCGACCTCACGGTCGTACGAGAGGTCCCGCAAGATCGGCGCGATGTTCCGCAGACTGATG---------------------------------------------------------------------------------------------CCGTCCGGCAAGGGG------------------------------------------CAATGGATGACGCCGATCATCATGCTGCTGCTCTTGCTGGGCATCGTGGCCGGCGCGCTGATCATCAGTTCGGTGACCCAGCAGCATGTGCGGCTTGACGACGGCACCGTGTGGATCACCTCGCTGAAGGACCGCAAGGCCGCGCGGTTCAATGTGAAGGTCAAGGACACCGACGCGGGCGTCTCCTCGTCCGCCGCACGGTTCGACGTGGCCCAGCATGACGGCGACACCGTGCTTCTGGAAGGTACGAAGGCCAGTCATATCGCGGCCTCCACCGTCAGCGAGGACGGCGATACCGCCATCAAGGCGGACATGCAGACGTTGGTCGGCGGAAACACCATCGCCTTCATCAACGTGAAGACCGGCAACGTATGGGCGGGTGCCTCGTCCGATGTGAAATCCGTGAACCCGACCACCGCGTCACCGAAGATGAAGCTCGGGGCGGGCGGTAGAATCGCCGTGACCCATGACGGCGCGGTCTACGGCTATCGGCAGTCCGACGGCGCGATCCTGAAAATGGACGGACCG---CAGGCAACGCCCGCCAAG---GTGGCGGAAATCGGTGCAGGCCAACGATTGCAGGCGGATTCCTTCACCGTGGTGGCGGATACCCCTGTGCTCGCTTCCGGCAATGCGATCCATTGGCCGGACGGC---AATGCGGAGGTCTCGATGCGTGGCACGCTCACCCTGCAGGCACCGCCCACGGACGGC---------AGGCAGAGCGGTTGGGTGGCCGCCGCGGGCCAACGTGGGCTGGTTACGGTCGATCTGAAGGCCACGAATCCGACACCCGTGGAAACCTCCAACTCCGGCAAGGGCAACGCCGCACAGCCCGTATCCACCAACGGCTGCGTATCCGCCGCCTGGAGCCAGAAGGCGAACAACTACCTGCGCGTATGCTCGGCGCATGACGGGAAG---------------------------------------CCGCAATTCAAATCCCTACAGAACGTGAACGCCACCTCCGAACTCGTGTTCCGAGCCAACCATCGTCTGACGGTGCTCAACGACGTGGTCAACGGCAACGTGTGGAATCCGCAGGAATCCACGAAGGTCATCAAGATCCAGTGGAACAAGGTGCAGACGCAGCAGACG---AAGCAGCAGGAGCAGAACACCGACAGTGCCAACAACCGGCATAACTTCAGCAAGACCTGCTCGTCACAGTCC---------GGTCAGATCAAGGCGGAGGACGATATGTTCGGCGTCCGGGCCGGCTCGTCGCAGATCCTCGACGTGCTGCGTAACGACGAACAGACCGATTGCTCGGTACTGCGCATCACCTCGGCGAGTGCGCCGGACGGCGGCGACGTCACCGTCTCGCCCATATATGACGGCCGATATCTGCAGCTGAACGCCACGTCCGCAAGTGCGGGAACGGTGACG---------TTCAGCTACGAGATCAGCGACGGCCGCGGCCAGACGTCGAGCGCCATCGTGACCTTGAACATCACC---GAC---------GGGGCCGATCTTGCGCCGGTCCAGACCGAT---ACGCCGCCGGAGACCGACGTGGAGCAGGGCGCCACGTACACGACGAACGCGCTGGGCAGCTTCGCCGACCCGGACGGCGATCCGCTGACGCTGGTTTCCGCGGTGCCGACCAACACCGAC---CAGGTGACGGTCTCCACCCGAGCGGACGGACAGCTGGTATTCAACGCCGGTTCGATGATGTCCGGCAGGGCAAGCATCGAAGTGAGCGTGTCCGATGGCGAGCAGACCGGCACCGGCACACTGTATTTCTCGGTGAAGCCGGCCAACACGCTGGGGGCCGTGATCGATCCGGTGGTCAGGCAGACCACGCCCGATACGCGCACCACGGTGTCGCTCAAACAGTATGTGCACGGCACTTCCGCCGAACCGGCGCAGCTGACCGCGGTGGAGACGCCGAACGGA---------GCCTCGACCACCATGAACGCGACGGATATGTCGTTCACGTTCACCGCCGCGAATCCGGGCACCTACTATGTGCCGTACACCATTACGCAGGGATCGATTCCCACGACTGGCCTGGCGCGTGTGGAAGTGCAGGCCGTGACCGGCGATTCCGCCAAGCCGGTGGCCGCCAATGACGTCGCGCTGCTCGGGGCGGACAACACCGCCATCGTGGAGCCGCTTTCCAATGACGTCGATCCGATGGGCGGCGTACTGTCGGTCACCTCCGTGAAGGCCGAC------GCGGCCAGCGGCATCAAAACCGGCGTGGTCAGCAACAAGCGCGTGTACATCACCGCCCGCCAGATGCCGACCAGGCCGGTGCAGCTCACCTACAGCGTGGCGAATGCGGCCGGATCGTCGACCGGCACCATCGTGCTGCAGCCGCCGGCATTGACCACCGCGAATTCCGTGCCGAAGGCCGACAACATCGACGCACAGGTACGTACCGACGGCATCGTGTCCGTCGACGTGCTCGACCACGTCACCTATTCGGACGGC---ACCACGGTAAGCCTGCAGAACAACCTGCAGTATGACAGGGGCACGTTCAAGGGTCTGGTGTTCGTTTCCGGCGACACCGTGCGGTATCAGGCCTCCGACCAGACCGGCACGTTCCCCGTGACGTACACCGTCAAAGACAATCTCGACAATGCCGCCTCCGGAACGATCACCTTCACCGTGCATCAGAAAGACGCCTCCAACAAGACCGCACCGACGCCGTCCGATGCGGAGGCGCAGGTGGCCGCCGGGCAGAAGGTGCGGATTCCGATCACGCTGACCGGCATCGACTCCGATGGCGACGACGATCAGCTGCTGGGACTGGGCAACAAGGCGCCGCAGCTGGGCCGCATCACCGAAGTCGGCGCGACCTATCTGGTGTATGAGGCGTATGCGGACTCCTCCGGCACCGACACCTTCTCGTATGCCGTCGAGGATTGGACCGGACAGCGCGCGCAGGCGCAGATCCGCGTCGGCGTGTTCAGATCGGGCACC---------GATTCCGGCGTGTACGCGCGTGACGACGAGATCACACTGCGACCGAACACCGCGGCCACCGTGCCGGTCTCGCAGAACGACATCTCCGGAGACAACACGGACCTCACCGTCGACCGTAACGTGGAATCACAGGGCATCGATGGCGTGAAGGTGAAGGACAACACGCTCTCGTTCACCACCCCGAAGCAGTCGGGAACGTATTACGTCATCTATACGGTGAAGGACAAGGCTGGCCTTTCCGACACGGCCACGCTGACGGTGAACGTCGATGAGCACGCGACCATCGAACCGCCGACGGCCTACGATTACCGTGTGCCGTCCTCCGCGACGATCGATAGGAAGTCGGTCGACGTCGACGTGTCGCGCTGGATCGCGAACCCGTCCGGCACCGCCGACGAACTGCGGGTCGGCGTGGACGCCTCCGCCGCCGACCATGCGCGGGTGAAGGGCGACAGGAAGTCCACCGTGATCACGGTGGATCTGACCGACGAGGCGCGTGCGGTGCCGTATACGGTGACGAACACCACGGAAAACATCACCTCCACCGCATTCATCCAGGTGCCGGCATACGGCGTCTTCCCGCCGACGCTACGCCCGAAGGCGCCGGCGTTGAAGGTGAACGCGCGTGAGACGATCACCATCAACATCGCCGATTACGTACGCGTCGGCGCCGGCAAGACCGCCTACGTGGACGGTGCAGGTTCGGTGAGCGCCACCAAAGCCGGCAACGACGACCTATATGTGAACGACCAGACGCTCAAGTTCACCGCGCCAAAGGATTACGCGGGTCCCGCCTCGATCACGTTCACCGCCGTCGACGGCAAGCACGGCAAGAAC---------------------------------GACAAGGTGAAGATTGTCAATTCGGCGGTGCTGACCCTGCCGATCACCGTGGTCGGCCGTGACGTGCCCGCGCCGACCTTCTCCTCCACCACGGTGGATGTGGTGGCCGGCGAAGACCCCACCACCATCGACCTGACCGCCCTGACGCATTCGCCG------------------------------TCCGGAGCGTACGACGATGAAAGGGAA---------------TACACGTATTCCGGTGGGGTCTCCTCCGATCAG---GTGGCCACAAACGTGAGCCCCGATGGCAAACTGGCGGTGAGCGCCGACAGGGCGGCGGCGCCGGGAACCACGGTGAGCGTGCCGATCACCATCTCCTATGCG------AAGGGTAGCGTACAAGCCGGCGTGACCGTGCGTGTGGTGGCCTCCACCAGGCCGATAGCGCGTATCGGCGCGAAGAGCCTGAAGGTCAAGGCCGGGTCGAGCGAACAGGTGAACGTGCTGGCCGATGCCTATAATCCGTTCCCTGACACCGCGCTCACCGTGACGGGATGCCAGAGCGATGGATCCGCCAGACTGATGGTG---------------GATTGCCCCGCCAACGGAGTGATATCGATCACGGCGGCCTCCGATATCGGCGCAAGCACGAACCATGTGATCGTGACCGTGCGTGACGCCACCAGGACCAAGGAACGCGAAGTGACCGGGACCATCAGCGTTTCGGTGACGGACAGGCCGGAAGCCCCACTGCTCTCCCCCATCGCCGGCGAC---CCCCAGGATGGCGCGGTGAACCTGAGCTGGACGGCCGGCTCCTCG------AACGGCAGCCCGATCACCGAATACAGGGTGTCGTGGACG------GGCGACGCCTCCGGCGAGAAATCATGCGGCACGGTGACCGCCTGCCAGGTGACGGGGCTCACCAACGGCAGGAAGTACACGTTCACCGTCACGGCGCAGAACGAGGTCGGCTGGTCCAATCCATCGAAC---GCCGTTGACGGGCAACCCGACAAGATACCTTCCGCGCCGGAAGACGTGAGGGCCGAAGCCAACGGT---AACATCGTGGCCGTGACATGGTCGGCGCCG---------CAGGGCAACTTCTCGGAAGTCACCGAATACGAGGTGACCCTGACGGGCGACGGCATATCC---AAGAGGGAGAGCACCTCC---GCG------ACCGCCGTCAACTTCAACTTCGAGAACAACGCCATCAAGGACGGCATGTCCATAAGCGCGACCGTGCGGGCCAGGAACAGGGTGAACTGGAGC---------CAGCCCTCCCAGGCCTCGAACGCCATCACGCCACGGGGAGTCCCGGAC---AAGCCGACCGTCACC------GCCGTGCAGCAGGGCGAGCGG------------ATCGTCGTCTCCGGCAAGCTCGGCGACATGCGCAACGCAGGCTGTGAAGCCGTCACCGTGAGTTTCGCCGGCATCGACACCGGTGTGGCATGCGGATCG---TCGGATGTCTCCGCAACCTTCGACATCGTCGACTCCTGGTATTACCAAAGCTTCACGCCGACGATCACGTTGACCACCAAATACGCCGGAACCGTCACCGCGCAGGGCGACGCCATCACGCCCGACGTC------AAGCCCGACAAGCCGACCGGT---------GTCAGGGTCGCTCCCGAAGGCGACCAT------TGCGTGGCTTCATGGAACGCCGCCGGCAGGCATCATGACGGCTTCATCGTGAACGTGCCGAAGCAG------GGCAACACCCCGACCACGAGCCTCGGCACCACCTATCCGCTTGAA---CGATGGGGCAGCTGCGGCACCGTGACCGTGTGGCAGACCTTCAAGGGTCATACCAGCGATCCGGAA------CAGGCCAGCAACGGCGAAATCGGCAACAAGGTCCAGGCGTCTATCACC---CTGCCGTCGCTGTATTGGGACAATGGCGACGCCAATGTCATCCATGTC---------TCCGGCGGCGCCGTGAACGCCTATAACCAGGCCGTGACCGTGACCATAGTCCTATCGGACGAATCCAAG------AAACCGTACTCGTTCGAATGGCATCCGGGCCTCACG---------------------------------------------------------------------------------------------------ACCACGTTGGACGCCTCG---------ACGCTGCCGCAAGGTTCCTCATACTCCTGGCTCGTCAAGGTGGAGGGCACCACCGAC---------------------------------------------------------------------------------------------------------------------------------------------------------------------------------------------------------------------AAGGCGATCGACAACACGCAGCAAAGCCATACCGAGCTCAAGGACGGCGACAGATACAAGGCCCCT---TCGCCCAGCCCGTCCACGCCG------------------------------------------------------------------------------------------------------------------------------------------GATTCCTCAGGCGGATCGCAAGGCGGGGCCGGTACGCCTTCGGCATCGACGGCCTCGCTGTTCTCGGCGGAACGCGGCCATCCCTGGGTCAGGGAGATCCGCCTGCTGCGGCAATCGCCGAACAGCCAACCCGCCGAACAGCCCATCATTCGCCAGTAA------------------------------------------------------------------
>GCF_000706765.1_WP_052109088.1
---------------------------------------------------------------------------------------------------------------------------------------------------------------------------------------------------------------------------------ATGGGTAGTGGG---------------------------AGCGGCCCCTCGCGGCGGCACCGAATCAGGCAGCGGATCCGT---TCCCTCATGTCCTCG---------------------------------------------------------------------------------------ACGCGCAGC---------------------------------------------CCCTGGGCCATCCCTGTCGTGGTTTTTATTGCCCTGGTCCTGATTGCGACAGGCGCCATCCTGCTGAATACAATCAACCGGCAACAGGTACAGGTTGATGATGGAAGCGTCTGGATCACCTCCCAGGACGAGCGCAAGGTGGCCCGTTTCAAACCGGGAATCGGCGAGGCCGACGTGGCCTTGTCGACCAATACCAGCCGCTTCGACCTGGCGCAGAGCGGCTACACCACCATCCTGGGGCAGGATGGTGCCATGTCGCCCATCAACGCCTCGACCGCCAGCATCGGTGACCGAACCAGGCTGGGAACCCAGGTTGAGCAGATTGTCAACGGCCCGACCGTCGCCCTCCATCAGCGGACCACAGGCAAGGTGTGGGTGGGGCGGGGCGATGACCTGAAAGCCCTGGACCCGAATCAGCAACAACCAATCTTGACCCTTGGCCGCGGAGGGGCCGTATCCGTCACCCCCCAGGGTTCCGTCTACGCCTTCCGTCCCTCCGATGGAGCCGTACTGGTGGTGGACGGCCCC---GGCGGGAAAACCCACCGTACCCTGGAATCCATAACCGACGGAAAGCCGATCAAGGCCGATGGGATGGCCGTGGTCGGAGACCAGGCAGTGGTCCTTTCAGGCAGGACACTGTACTGGTCCAAGGGA---TCCACCCGAATCCACAGTTCAGGCGACCTGACGATACAGGAGACCCCGGTCGACCGCATC------CAACGTAACGACTGGGTGGGGGTCAGCGATCAGGGGGGTGTCCACCTGGTCAATCTGGATGCCCCGGGCACGGATCCCACCCTGATCACCACCGGCGGGAGCGGACAACCCGCCCGTCCGGTCTCTTCAGGAGGCTGCCTCTGGGCGGCGTGGTCCTCGCCCAGCCGCAACTTCATCCGCCTATGCGGCACAGGGGGCGCAATGCCCTCAGCGCAGGATGGGGGAAGGAAATCCGATCCTGATCCCCGCCTGTCCACGCTCCAGTCCATCTCCCCGACCGACAACCTGGTCTTCCGCGCCAATCACCGGCAGGTCATCCTCAATGACGTCCTGGCAGGCAACGTATGGAATCCCCGCGAGTCCACGAAGATGATCAAGGTCCAGTGGCGAACCATGGAGGTCAAGGAGACC---CAGACCAGGGACCAGAAAGAGGACTCGGCAAACAACCAACAACGGTTCGCCCCCTCCTGCGACAGCCGGTCC---------GGGTCCATCAAGGCCGAAGACGACCAGTTCGGGATACGAGCGGGAACCCAGGCCCTCCTGGACCCCCTACGCAACGACCACCAGACGGATTGCTCGGTTCTGCAGATCAGCGATGCACAGACCTCC---AGCGGCGAGGTGACCCTGGCCCCGGTCTACGATGGCCGATTCCTCCAGGTCGATGCAGGACGAGCCAACCCCGGCACCATACGG---------ATCAACTACTCCATCACCGACGGCCACGGGCAGGTGTCCTCGGCCGGCATCGTCCTGACAATCGCCCCGGCCAAGATGATCGAGGAAAACAGGGCCCCCGAGCAGGTCGAT---ACCCCACCCGAATACGAGGTGGAGCAAGGAGCCACCATCAGCATCAATGCCTTGGCCGGATTCATGGACCCCGACGGGGACACGATGACCCTGGTTGCGGCAGCCCCCACCAATTCCGAC---CAGGTATCGGTCACGACAAGGACCGATGGCAGGCTGACCCTATCCACCGGATCCGCCACATCCGGACGAGTCGGCATACGAGTGACCGTCTCCGATGGGAGACAGAGCGGAGACGGACTGGTCTACTTCTCCATCAGGCCCGCCAATACCCTGAGTCCCCTGGTCGACCCGGTCATCAGGCAGGTCCAACCCGGGAGGACCGTCAGGATAAATCTGAAGGAAACCACACACGGCAATTCCGCCCAGCCTCTGCAACTGGCAAAAATCAGCCAACCCGACGAG---------GCCCGGGTGGAGTTCAACACCGAGGACCTCTCCTTCACCTTCAGCGCCCAGAATCCCGGCACATACTACGTGCCCTACACCGTCGCCCAGGGCGATCACACCACACAGGGGCTGGCACGGTTGGAGGTGGCCCAGATCAAGGGGGAGGCAGCCAAACCGGTCGCGGTCAATGACGTGGCCCTCCTGGGAGCCGACCAGACCGCAATCGTCGATCCTCTTGACAATGACCTTGATCCCATGGGCGGGGTCCTTGCCCTGACTTCCGTATCAGCCGAT------CCGTCTTCGGGCATCAAGGCCGGAATCGTCAATCATAAGAGGATCTATCTGACAGCACGTCAGATCCCCTCCCACCCGGTCAACATCACCTACACCGTCGCCAACTCGGCCGGTGACGCACAGGGGACCATCACCCTGCAGCCACCGCCCCTGGATCGGGGATCCTCAACCCCCAAGGCCGACAACATCAGCGCCCAGGTCCGGCAGGGAGGCCTGGTCACGGTCAGGGTCATGGACCATGTGACCTACCCCGATGGA---ACCACAGTCAGCCTGGAACCCGATCTGGGCAGGGACCAGGGAACCTTCAAGGGACTTGTCTTCGTCTCCGGCGATGTGGTGCGTTATCAGGCAGGCCAGGAACCGGGAACCTATCCCGTGACCTACACGGTCAAGGACAACCTCGGCAACACCGCCTCGGGAGTCATCACCTTCGAGGTCCATACCGGCAACCAGAAGGACAAACCGGCTCCAACCCCCGACGACGTACAGGCCCAGGTGGCCGCAGGGTCCAAGGTCCGGATTCCCGTCGCCCTGACCGGCATCGACCCCGATGGGGACTGTGACACACTGTCCGGACTGGGAAACCAGGCACCCAAACTGGGGCGCATCACCCAGGTCGGGGCCGATTACCTGATATATGAGGCCTATGCCGACTCCAGTGGGACCGACGATTTCACCTATGCGGTCGAGGACTGGGTGGGACAACGCGCCCAGGGCCATATCCGAGTCGGAGTCTTCCGGAATTCCACA---------GGCGGGGGCGTATTCAGCCGGGACGACCAGGTGACCATGAGACCGGGCATGGCAGTGGATGTGCCCGTCCTGTCCAATGACATTTCGGGAGACGACACCCCACTGACCCTTGACCCCCATCTGGAGGCCACCGGTGTGAGCGAAGCCAAGGTGGTGGACAACATGATCCGCCTGACCACACCACCCCAGGCCGGCACCGCATATGTGGTCTACCGTGCCAGGAACCAGGCGGGCATCAGCGACCAGGCGACCCTGACCATCACCACGGACCCCAAGGCTCCGATACAGCCGCCGACCCTGCAGGATTATGACGTGGCCCCTGCCGATACCATCGACAAGCGCACGGTCGAGGTCGATTTGGCCGACTCCATGTCCAATCCCTCGGGAACCGTGGAGGACCTGAAACTTGAGGTGCATCCCAGTGCCGGAGAACATGCCCGGGTCAAGGGTGGTCCGGGGTCCACAGTCCTCAGCATTGACCTCACCGATCAAGCCAGGGCGGTCCCCTACACGGTCACCAACACCAGGTACGGCATTACCTCCACGGCCTTCGTCAAGGTGCCCGCGTTCGGGGTATTTCCACCCACCATCCGCCCCAAGGCCCCTGATCTGCGTGTCCGGGCCGGGCAGAGCATCACCATCGATATCGCCGACCATGTACGGGTGGGAGCAGGCAAGACCGCCCGAATCGCGTCACCCGATTCCGTTTCGGCCACCAAGTCCGACGGGTCCGACCCCTATGTGGATCCAACCACCCTCAGGTTCACCGCAGACAGGGACTATTCCGGGCCTGCCTCCCTGACCTTCACCGCCCAGGATGGAGTACCCGACGGG------------------------------------------AAGACCATTGTCAACTCGGCCGTCCTGACCCTTCCCATCACCGTTGAGGGAGGGCGTGAAGAACCGCCCACCCTCTCGGCTCCACCCATAGACCTGGTGGCCGGAGACCCGGCTCAAACCATCTCCCTGAAAGCCCTGACCCGGATTCCC------------------------------CGGGGAAGCGCCTCCGACTCC---------------------TACACCTATTCGACAAGCGGGGCCAGCGGCCCC---ATCCAGGTATCGCTCACACCCCAGGGTCAGCTCTCCGTCAGCGCGGACAAGACGGCTGCGCCCGGTGCCCGGGCAACCCTCCCCGTCACCATTGCCTATAAG------GACGGCACCGTCAAAGGGGGCCTGACCTTCAGGGTCGTAAAGACCACCCGGCCTCTGGCATCGATACCGTCGCGGACCGTCAGGGCCAAGGCGGGGCAGAGCCTCAATGTCGACATGCTGGACGGGGCCATGAACCCCTTCCCCGACACTCCTCTGCGGGTGGTCGGCGTGGTGACGGACGATACATCCAAGCTGACCGCCTCA---------------CACTCCGGGGACGGACGGGTGACCATCAAGACCGATAGGGATATCGGCGCCTCGACCAACACCGTCCTGGTGACCGTGGAAGACGGCACCAGAGACAAGGACCGACGCGTAAGCGCATCCATAACAGTCAGTATCGTCGACAGGCCCCAGGCCCCCAAGATGCTGGCAGGGTCCCCCCGT---GCAGGCGATGGAACAGTCTCGCTGGCCTGGCTGCCGGGGAGCGCC------AACGGGAGTCCCATCGACGAGTACCGGGTCTCCTACCGG---TCGAGCACCGGCTCCGGTCAGCAATCCTGCTCGCAAGCCACCACCTGCACCATCAGCGGCCTGTCCAACGGGCAGGACTACAGCTTTACGGTTCAGGCCCACAACGAGGTCGGATGGTCCCCGGCCTCCTCC---CCGCTGGCGGCCAGACCTGACGTGATACCCGGCGGCGTTCGGAACCTATCCATGGACGGCAACACCAAGGAGACTCTGACGGTGAGGTGGGACCAGCCC---------GAGAACCGCGGTTCCGCCATTGACCGATACCTGATACAGACCACCGGATCAGGCTGCGGATCGATGAGGGGGCGCTCCCCCACGTCC------------ACCAGCGCAGTCTTCTCCGTGGACCATCAGGATGCCGGACAGGCCTGCTCCATCACCGTTACACCATCCAATCTCGCCGGTGCCGGT---------------GAAGCCCGGTCAGTCTCCGGTTCCACCTGGTCGCACCCCGAC---CCGCCCGCCTTCGGCAAGATAGAGCAGTCCGACCCCACCAACAACCCCGGTCTGATCGACCTGGCACTCATCCCGGGCGCCGACCACGGCAGGCCCTGCGGGGACATCCTGGTCACCATCGAGGGA------------GCCGACCCCTCGGCT---------GACTCCTGGACCCTGGGCTGCACTTCCGGAATGGCCACGGGGCAAATCACTCTGCCAGCCTCGATGGCAAGGCCCGGGAATACCATCCGGTTCAAGGCCATCAGCCGCATCGGCGGCATGGGA------------------------------------------------------------------------------------GAGGAAGGGCAGTCGCCAGCCACGACCAGGGAGCTGACGCTTGCAGGGACACGTCCACCCAAGAAGAGA------------------------------------GCCATGGAGAGCCGTCGAGCACAGGCCACCCGGGAAGCGGAATACGCGCCATCAGAACCACGGAACCGGGGGAAACCGCAAGCAAACGCAACCAGCCGGTCTTACGAGAGAACAAGGATTGACAGACATGAATGA---------------------------------------------------------------------------------------------------------------------------------------------------------------------------------------------------------------------------------------------------------------------------------------------------------------------------------------------------------------------------------------------------------------------------------------------------------------------------------------------------------------------------------------------------------------------------------------------------------------------------------------------------------------------------------------------------------------------------------------------------------------------------------------------------------------------------------------------------------------------------------------------------------------------------------------------------------------------------------------------------------------------------------------------
>GCF_000737845.1_WP_081867383.1
---------------------------------------------------------------------------------------------------------------------------------------------------------------------------------------------------------------------------------ATGAGGTCG---------------------------GCAAACGAGCATTCCGCTCCCCCGAGAGAGGATGCAGGAAATCACGACGTACGA---------------------------------------------------------------------------------------CGCTTGCACTCCACGACGTTTTCCCGACATCGGGATACACATGGGAACAATGGAGTCGGACGCGCACACGTCACCACAGTGGCCGTGGTACTCGCGATCCTCGCCATCCTGGCCGGTGCCGTCATCATCACCACCATCACCCGCGCCCACGTGAATCTTGACGACGGCACCGTATGGGTGACTTCACTCAAGGACCATAAGGCCGCACGCTTCAACGTCAAAATCAAGGACGCCAACGCTGCGGTCACGCCTAAGACGGCGAGATTCGACGTAGCACAAAGCGGCGAACAGACCGTGCTCCTAGACGGCGGGCGTGCACAAAACATACTGGCATCCACGTTGGGACCCCACGGTTCCAGCGAGATGAAGAACTCGACTACGACCTTCATGGGAGGTCCGACGGTCGCCTTCCTCAATACTCAATCAGGCAATGTCTGGACCGGACGATCCTCCGACATGGATTCAATCTCCCCGACCACGGCGAGCCCGCAGATGCAGCTCGGAACCGGAGGAAAGGTCGCAGTCACCCACGAAGGCGCAGTGTACGGGTATCGCCCCGGCGACGGCGTGGTCCTTAAAATGGACGGCCCC---AATTCCCCCGCCCGCACG---TTCAAGTCCCTGACGGACGGCAGACGCAGTGACGCCGACAGCTTCACCGTGATAGGCGACACCCCTGTCATTTCGGTAGGGCGCAGACTCATGTGGCCGGGCGGA---AGCGGAACCACAAAGGCTATAGGAAGGCTGACGCTGCAAGCGGCGCCGACTGATGAC---------TCGCAACGGGGCTGGGCTGCCGCGAGCGCGTCAAACGGCATCTTCACGGTTGATCTGCATCACGGA---ACAACGAAGGACTTCATCACCTCGGGG---AAGGCGCAGGCCGCACAACCCGTTTCGACCGACGGTTGCGTATACGGCGCCTGGAGTCAATCATCGCGCAACTACGTACGCCTATGTTCTGCCGAAGGCGGCGAG------------------GGCGCCGCGGATGCGAAGGCCACTGAATTCTCCACGCTGCAATCGGTCTCGCCTACTTCACAGCTCGTCTTCCGCACCAACCACCGACAGGTGGTTCTCAACGACGTCTCCGATGGCAAGGTATGGAATCCGAACGAATCCCCGAAAGCCATGAGGATCCAGTGGAGAAAACTCCAGGCCAAAAAAGTT---TCCACCCGCGAGCGCGACCAGGATACGGCGAACAACCAGACGCAGTTCAAACCCAACTGCTCGACGAAATCA---------GGATCGATCAAGGCCCAGGATGACACGTTCGGCGTGCGGGCGGGGTCGGAACAGATCCTCGACGTTCTGCGCAACGACGAACAGAGCGACTGCTCTATCATCACCATTTCCAAGATAGGCCCCGTTCAGGGATCGGGCATCACGGTCTCCCCCATCTATTCGGGGAGGTACCTTCAACTCGACGCCACCGGTGCCAGAGCCGGCAAAAGCTCA---------TTCAGCTATGAGATAGACGATGGAAAGGGACAGACATCCCAGGCCACGGTGACACTCGACATCGAAAGCGCC---------ACAGCCAACAAACCGCCCGTTCAGGGCGAC---ACCCCGCCTGAATACGACGTCGAGCAGGGAGCCTCGTTGACCGTCAATGCGCTCGGCGGCTTCACCGACCCGGAAGGCGACCCCCTCACCCTGGTTTCGGCCACACCGGAAAACAGCGAT---CAGGTGACGGTGTCCACGCGCGCGGACGGGCAGCTCGTCTTCAATGCGGGTTCGGTATCGAGCGGTCGTGTGGGTGTCACACTCACCGTGAGCGACGGACAAGCCACAGGTACAGGGAGCATCTATTTCTCCATACGTCAGGCGAACACACTCCCGGCACTCATCGACGCAGTCGTCCAGACCACCGCGCCAGGCATGTCGACGACGGTGAATCTTAAACCTTATGTCCACGGCACCAGCAGCGAGCCTCCTACACTGACCTCAGTGGAATCACCGACCGGA---------TCCAGCACCTACGCCAACCCCGCGGACCTTTCCTTCACCTTTTCCAGCGACACCCCAGGAACCTACACGGTGCCATACACCATTAGCCAAGGTTCCGTCACGGCGCAAGGACTGGCGCGCGTGGAGGTCAGGGCCGCCAACGACGAATCAGCCAAACCCGTCGCTGCCAACGACGTTGCTCTGCTCGGTGCTGACCACACTGCCATCGTCGAACCTCTGAACAACGACGTGGACCCCTTGGGAGGCGTGCTGGCCGTCACATCAGTGGACGCGGAC------CCGTCACTGGGCATCAAGACAGGCCTCGTCGCCCATAAACGTGTGTACATGACCGCCCGCCAAATACCGACACGCCCCGCGAAAATAAACTACACGGTGTCCAACTCGGTTGGATCCTCCAAAGGCACCATCGTTTTGCAACCTCCCACATTGACGGCATCCAACTCTGCACCGAAGGCGGCCAACATCACGGCGAACGTGCGTACGGGTGGGATAGTCTCCCTCGACATCCTCGACCACGTCTCACACTCGGACGGA---ACCACGGTCAAGCTCAACGACGACCTGCAATATGACAGGAAGACCTTCAAGGGACTGGTCTTCGTCTCCGGCGACAACGTACGCTACCAGGCCCCAGAAGAGGCCGGCGTCTACCGGGTCACATATACCGTGCAGGACAACCTGGGCAACGCAGCGTCCGGACTCATTAGCATCACCGTTCACTCCAAGAACGCGCAGACCAAATCCCCACCGACACCCCAAGACGTCCAAGCGCAGGTCGCCGCGGGGCAGAAAGTGCGCATTCCCATCACGATGACGGGCATCGACCAGGATGGTGACGACGACACATTGCTGGGTCTGGGAAACAAGGCGCCCAAATTGGGACGTATCGATGAGGTGGGGGCCAACTACATCGTTTACGAGGCTTACAACGACTCCTCCGGCACCGATACTTTCTCATATGCCGTGGAGGACTGGACGGGCCAGCGCGCACAGGCGCAGGTGCGGGTGGGGGTCTTCACGGGTTCGACG---------GACTCCGGAGTATATGCACGAGACGACCAAGTGACGCTGCGTCCGAACAAGAAAGCCACGGTGCCAGTGACGCTCAACGACATCTCCGGGGACAACACTGACCTGAAGATATCGAAGACCATCGAAGCACAGGGAATCCAAGGGGCAACCGTCGAAGACAACTCCATCAGCTTCACGACCCCCCAGACGCCGGGTGTCTCCTACATCATCTACACGGTGCACGATAAGGCCGGGCTCTCCGACACCGCAACCCTGACGATCACCAGCGACCCCAAGGCACCGATAGACCCGCCGATCGCCTATGACTACCGGGTGCCATCCTCAGCTACGATAGACAAGAAATCGGTGGACGTCGATCTTTCACCCTGGATAGCGAATCCCTCAGGAACCGCCGGAGAATTACGCATCGGCGTGGATCCTTCGGTGGCGGACCATGCGCACGTCAAAGAAGGCAAGGACTCCACCACGCTGAGCGTGGACCTGACCGACGAGGCGCGCAGCGTCCCCTATACCGTCACGAACACCACATACAACGTCAGAACCACGGCATTCGTGCAGGTTCCCGCCTACGGCGTGTTTCCGCCAACGCTGCGCCCGAAAGCCCCGGCGTTGCGGGTCAACGCCAAACAGTCCATCACCATCAACATCGCCGATTACGTACGCGTGGGAGCAGGCAAGTCACCACACGTCGATAAG---GATTCGGTCAGCGCCACCAAGAGCGCGAACTCCGATTACTTCGTCAACGACCAGACCCTCAGGTTCACCGCACCGAAAGACTATGCGGGGCCGGCATCCATCACCTTCGACGTGGCGGACGGAGTGCGCGAAAAAGGCAGAGATATACGCAAAGTCGATAAGAACGGCAATGTGCAGGCGAAGATCATCAATTCCTCCACCCTTACCCTCCCCATAACCGTGATCGGGCGCAATGTGCCGCCACCGACGTTCTCCTCATCGACCGTCTCCGTAGTGGCCGGAGAGGATGCCAAAACAATCGACTTGAAAGCCCTGACCCACGCGCCC------------------------------GGCGGACTCGATCCGGACGAAACTGAA---------------TACACATATTCCGGCGCGGAGGTATCCGGACCG---GTCACCGCCCATCTGGGCAATGGCGGCAGACTCACGATTCGTGCGGCCGAGGATGCGCCCGTGGGCTCGATGACCAGCATTCCCCTGAACATCAAATACACC------AACGGCACCGTCAACACCGGAATCACCGCCCAGGTCGTTCAATCCACACGTCCATTGGCTCAGATACAAGGAGTACGGCGGCAGATAAAGGCTGGTGACAGCGAAACTGTGAACGTACTTTCCGACGCGTTCAATCCGTTCCCCGGCAAGCCGCTGACCGTCACCGACTGTCGATCGGATGACAGCGCCAAGCTGAAAGTC---------------GATTGCGGCGCTTCCGGTTCCGTCACCATCCATGCGGCTTCCGATATCGGAGCTTCCACAAACACCGTCGTCGTCACCGTGCAGGACGCCACGAAAACACGCGAGCGTCAGGTGAGCGGCACGATTACGCTTTCCGTCATCGACAAGCCCGCACCTCCACTGCTTTCCCCTGTTTCAGGCAAA---CCTACCGACGGCGCGGTGAACCTCTCCTGGACCCCGGGCAGCGCC------AACGGCAGCCCTATCACCGAATATCGGGCCGATTGGGAT---------------GGCGGCGGCAAATCGTGCGGAGCAGTCACCACATGCAATATCACCGGTCTGACAAATGGTAAAGAGTACCATTTCACCGTCAAGGCAAAAAACGAGGCTGGATGGTCGAAACCGTCCGAA---TCGGTCTACGCAAAGCCCGACAAAGTGCCAGACCCACCGTCAAGCATCAGACTGGAAGGCGGATAC---AAGACCATCGATGTGAGTTGGTCGAGACCC---------GATTACACAGGGACGGCGCCGGACAGCTATACCGTGACGCTCAACGGG---------------GTCTCAAAGGTGACCACG---GGG------CTGAGCACGTCCTTCACGCTCGATAACGGCGCCATCACCGGA------TCGTATGCCGTGACGGTGCAGGGACACAACCGCGCCGGCGACGGACCGGTGAGCGCACCCGCTCAGATGGGCGACGAAAACGGCCCGTGGGGGGACCCTGAC---GCCCCTGTGATCGCAGACTTCAGCTCACAAAACGACGGTAGAACGATG------AACATCGGGGTGTATCCCGGAGCATCCCTACGAAACGCGGGGTGTTCGTCGATCGCAATCAGTGGAGCCTTCGGCAACCACACCCTACCCTGTCAGGGA---GGGAACGTCAGCGTCAATGTGAGCAGAAACCAATACAACCGCCCGCAAACCATCACGGCCACCCTGATGGCGAGGAAAAACGGCGCCCAAAACAGCCATAGC---CAAGCCACCGCTACCCCGACATAC------GCGATAAGGCCCGTCCAGGGT---------CTGCACGTGAACCGCAACGGGAACACC------TGCAAGGCCTTATGGCACGGCGATGGG---GATTATGATTCCTTCGTCTTCAACGGC---------------ATGGACATCGGC---AACACCACCGAAAGGTCCTACTCCATCAAC---GAATGGAGCAGTTGCGGCAGAGTGACGCTCGTGCAAAAACTCAACGGCGTG---ACCGGCAGCACCCCCGTCACCGTCGATGCCTCGGGCGATGTCTATAAGGTGCCGGCGGCAATAACACCG---CCCACCCTGACGTGGGACGGCAATGACCCTGACCTCATCAGGATC---------AACGGAGGAAGCATCAACCTGTGGGGG------CAGTCCGGCACCGTTCAGATCGTGATCGAC---GGCAGACCGTATTCATGGGCCGGCGACCGACTAGATGTGCACGGATTG------------------------------------------------------------------------------------------------CCAGCAGGAAGGTATCAATGGAAAGTCATAGTGACCGGCGCCACTGACTCGGCATTGAACAACACCGCCGAGGGAGGGACGCCA---------------------------------------------------------------------------------------------------------------------------------------------------------------------------------------------------------------------GTACAGGGG------TTCCGTAACAGAGCCGGCGCGATGGGCGCGAGGTTGTCCTTGGCTCGAGCACCGGTGGAACCCTTCGCATCGGGC------------------------------------------------------------------------------------------------------------------------------------------------------------------------ATCTTCGTATCCAACTGCCAGGTCTGCGAGGAAAATACACGGGAGACGGCGCCGATCGTCGACGCTTTGCCGCCCGTGGGCACCGGCTTCGGCAGGCCCGAACCTGAAACCAGGACCGCCAAGCACTGCACGGATGTCAGGCACACGGTCTGTCATAACCACCATGAGAAGAGGAACCAATGA------------
>GCF_000737865.1_WP_051875595.1
---------------------------------------------------------------------------------------------------------------------------------------------------------------------------------------------------------------------------------ATGGGTAGTGGG---------------------------AGCGGCCCCTCGCGGCGGCACCGAATCAGGCAGCGGATCCGT---TCCCTCATGTCCTCG---------------------------------------------------------------------------------------ACGCGCAGC---------------------------------------------CCCTGGTCCATCCCTGTCGTGGTTTTTATTGCCCTGGTCCTGATTGCGACAGGCGCCATCCTGCTGAATACAATCAACCGGCAACAGGTACAGGTTGATGATGGAAGCGTCTGGATCACCTCCCAGGACGAGCGCAAGGTGGCCCGTTTCAAACCGGGAATCGGCGAGGCCGACGTGGCCTTGTCGACCAATACCAGCCGCTTCGACCTGGCGCAGAGCGGCTACACCACCATCCTGGGGCAGGATGGTGCCATGTCGCCCATCAACGCCTCGACCGCCAGCATCGGTGACCTAACCAGGCTGGGGACCCAGGTTGAGCAGATTGTCAACGGCCCGACCGTCGCCCTCCATCAGCGGACCACAGGCAAGGTGTGGGTGGGGCGGGGCGATGACCTGAAAGCCCTGGACCCGAATCAGCAACAACCAATCCTGACCCTTGGCCGTGGAGGGGCCGTATCCGTCACCCCCCAGGGTTCCGTCTACGCCTTCCGTCCCTCCGATGGAGCCGTACTGGTGGTGGACGGCCCC---GGCGGGAAAACCCACCGTACCCTGGAATCCATAACCGACGGAAAGCCGATCAAGGCCGATGGGATGGCCGTGGTCGGAGACCAGGCAGTGGTCCTTTCAGGCAGGACACTGTACTGGTCCAAGGGA---TCCACCCGAATCCACAGTTCAGGCGACCTGACGATACAGGAGACCCCGGTCGACCGCATC------CAACGTAACGACTGGGTGGGGGTCAGCGATCAGGGGGGTGTCCACCTGGTCAATCTGGATGCCCCGGGCACGGATCCCACCCTGATCACCACCGGCGGGAGCGGACAACCCGCCCGTCCGGTCTCTTCAGGAGGCTGCCTCTGGGCGGCGTGGTCCTCGCCCAGCCGCAACTTCATCCGCCTATGCGGCACAGGGGGCGCAATGCCATCAGCCCAGGCTGAGGGAAGGAAGTCCGATCCGGACCCCCGCCTGACCACGCTCCAGTCCATCTCCCCGACCGACAACCTGGTCTTCCGCGCCAATCACCGGCAGGTCATCCTCAATGACGTCCTGGCAGGCAACGTATGGAATCCCCGCGAGTCCACGAAGATGATCAAGGTCCAGTGGCGAACCATGGAGGTCAAGGAGACC---CAGACCAGGGACCAGAAAGAGGACTCGGCAAACAACCAACAACGGTTCGCCCCCTCCTGCGACAGCCAGTCC---------GGGTCCATCAAGGCCGAAGACGACCAGTTCGGCATACGAGCGGGAACCCAGGCCCTCCTGGACCCCCTACGCAACGACCACCAGACGGATTGCTCGGTTCTGCAGATCAGCGATGCACAGACCTCC---AGCGGCAATGTGACCCTGGCCCCGGTCTACGATGGTCGATTCCTCCAGGTAGATGCAGGACGAGCCAACCCAGGCACCATACGG---------ATCAACTACTCCATCACCGACGGCCACGGACAGGTGTCCTCGGCCGGCATCGTCCTGACAATCGCCCCGGAAAATATGATCGAGGAAAACAGGGCCCCCGAGCAGGTCGAT---ACCCCACCCGAATACGAGGTGGAGCAAGGAGCCACCATCAGCATCAATGCCCTGGCCGGATTCATGGACCCCGACGGGGACACGATGACCCTGGTTGCGGCAGCCCCCACCAATTCCGAC---CAGGTATCGGTCACGACAAGGACCGATGGCAGGCTGACCCTATCCACCGGATCCGCCACATCCGGACGAGTCGGCATACGAGTGACCGTCTCCGATGGGAGACAGAGCGGAGACGGACTGGTCTACTTCTCCATCAGGCCCGCCAATACCCTGAGTCCCCTGGTCGACCCGGTCATCAGGCAGGTCCAACCCGGGAGGACCGTCAGGATAAATCTGAAGGAAACCACACACGGCAATTCCGCCCAGCCTCTGCGACTGGCAAAAATCAGCCAACCCGACGAT---------ACCCGGGTGGAGTCCAACACCGAGGACCTCTCCTTCACCTTCAGCGCCCAGAATCCCGGCACATACTACGTGCCCTACACCGTCGCCCAAGGTGATCACACCACACAGGGGCTGGCACGGTTGGAGGTGGCCCAGATCAAGGGGGAGGCAGCCAAACCGGTCGCGGTCAATGACGTGGCCCTCCTGGGAGCCGACCAGACCGCAATCGTCGATCCTCTTGACAATGACCTCGATCCCACGGGCGGGGTCCTTGCCCTGACTTCCGTATCAGCCGAT------CCGTCTTCGGGCATCAAGGCCGGAATCGTCAATCATAAGAGGATCTATCTGACAGCACGTCAGATCCCCTCCCACCCGGTCAACATCACCTACACCGTCGCCAACTCGGCCGGTGACGCACAGGGAACCATCACCCTGCAGCCACCGCCCCTGGATCGGGGATCCTCCACCCCCAAGGCCGACAACATCAGCGCCCAGGTCCGGCAGGGAGGCCTGGTCACGGTCAGGGTCATGAACCATGTGACCTACCCCGATGGA---ACCACAGTCAGCCTGGAACCCGATTTGGGCAGGGACCAGGGAACCTTCAAGGGACTTGTCTTCGTCTCCGGCGATGTGGTGCGTTATCAGGCAGGCCAGGAACCGGGAACCTATCCCGTGACCTACACGGTCAAGGACAACCTCGGCAACACCGCCTCGGGAGTCATCACCTTCGAGGTCCATACCGGCAACCAGAAGGACAAACCGGCTCCAACCCCCGACGATGTACAGGCCCAGGTGGCCGCAGGGTCCAAGGTCCGGATTCCCGTCGCCCTGACCGGCATCGACCCCGATGGGGACTGTGACACACTGTCCGGACTGGGAAACCAGGCACCCAAACTGGGGCGCATCACCCAGGTCGGGGCCGATTACCTGATATATGAGGCCTATGCCGACTCCAGTGGGACCGACGATTTCACCTATGCGGTCGAGGACTGGGTGGGACAACGCGCCCAGGGCCATATCCGAGTCGGAGTCTTCCGGAATTCCACA---------GGCGGGGGCGTATTCAGCCGGGACGACCAGGTGACCATGAGACCGGGCATGGCAGTGGATGTGCCCGTCCTGTCCAATGACATTTCGGGAGACGACACCCCACTGACCCTTGACCCCCATCTGGAGGCCACCGGTGTGAGCGAAGCCAAGGTAGTGGACAACATGATCCGCCTGACCACACCACCCCAGGCCGGCGCCGCATATGTGGTCTACCGTGCCAGGAACCAGGCGGGCATCAGCGACCAGGCGACCCTGACCATCACCACGGACCCCAAGGCTCCGATACAGCCGCCGACCCTGCAGGATTATGACGTGGCCCCTGCCGATACCATCGACAAGCGCACGGTCGAGGTCGATTTGGCCGACTCCATGTCCAATCCCTCGGGAACCGTGGAGGACCTGAAACTTGAGGTGCATCCCAGTGCCGGAGAACATGCCCGGGTCAAGGGCGGTCCGGGGTTCACAGTCCTCAGCATTGACCTCACCGATCAAGCCAGGGCGGTCCCCTACACGGTCACCAACACCAGGTACGGCATTACCTCCACGGCCTTCGTCAAGGTGCCCGCGTTCGGGGTATTTCCACCCACCATCCGCCCCAAGGCCCCTGATCTGCGTGTCCGGGCCGGGCAGAGCATCACCATCGATATCGCCGACCATGTACGGGTGGGAGCAGGCAAGACCGCCCGAATCGCGTCACCCGATTCCGTTTCGGCCACCAAGTCCGACGGGTCCGACCCCTATGTGGATCCAACCACCCTCAGGTTCACCGCAGACAGGGACTATTCCGGGCCTGCCTCCCTGACCTTCACCGCCCAGGATGGGGTACCCGACGGG------------------------------------------AAGACCATTGTCAACTCGGCCGTCTTGACCCTTCCCATCACCGTTGAGGGAGGGCGTGAAGAACCGCCCACCCTCTCGGCTCCACCCATAGACCTGGTGGCCGGAGACCCGGCTCAAACCATCTCCCTGAAGGCCCTGACCCGGATTCCC------------------------------CGGGGAAGCGCCTCCGACTCC---------------------TACACCTATTCGACAAGCGGGGCCAGCGGCCCC---ATCCAGGTATCGCTCACACCCCAGGGTCAGCTCTCCGTCAGTGCGGACAAGACGGCTGCGCCCGGTGCCCGGGCAACCCTCCCCGTCACCATTGCCTATAAA------GACGGCACCGTCAAAGGGGGCCTGACCTTCAGGGTCGTAAAGACCACCCGGCCTCTGGCATCGATACCGTCGCGGACCGTCAGGGCCAAGGCCGGGCAAAGCCTCAATGTCGACGTGCTGGACGGGGCCATGAACCCCTTCCCCGACACTCCTCTGCGGGTGGTCGGCGTGGTGACGGACGATACATCCAAGCTGACCGCCTCA---------------CACTCCGGGGACGGACGGGTGACCATCAAGACCGATAGGGATATCGGAGCCTCGACCAACACCGTCCTGGTGACCGTGGAAGACGGCACCAGAGACAAGGACCGACGCGTAAGCGCATCCATAACAGTCAGTATCGTCGACAGGCCCCAGGCCCCCAAGATGCTGGCAGGGTCCCCCCGT---GCAGGCGATGGAACAGTCTCGCTGGCCTGGCTGCCGGGGAGCGCC------AACGGAAGTCCCATCGACGAGTACCGGGTCTCCTACCGG---TCGAGCACCGGCTCCGGTCAGCAATCCTGCTCGCAAGCCACCACCTGCACCATCAGCGGCCTGTCCAACGGGCAGGACTACAGCTTTACGGTTCAGGCCCACAACGAGGTCGGATGGTCCCCGGCCTCCTCC---CCGCTGGCGGCCAGACCTGACGTGATACCCGGCGGTGTTCGGAACCTATCCATGGACGGCAACACCAAGGAGACCCTGACGGTGAGGTGGGACCAGCCC---------GAGAACCGCGGTTCCGCCATTGACCGATACCTGATACAGACCACCGGATCAGGCTGCGGATCGATGAGGGGGCGCTCCCCCACGTCC------------ACCAGTGCAGTCTTCTCCGTGGACCATCAGGACGCCGGACAGGCCTGCTCCATCACCGTTACACCATCCAATCTCGCCGGTGCCGGT---------------GAAGCCCGGTCAGTCTCCGGTTCCACCTGGTCGCACCCCGAC---CCGCCCGCCTTCGGCAAGATAGAGCAGTCCGACCCCACCAACAACCCCGGTCTGATCGACCTGGCACTCATCCCGGGCGCCGACCACGGCAGGCCCTGCGGGGACATCCTGGTCACCATCGAGGGA------------GCCGACCCCTCGGCC---------GACTCCTGGACCCTTGGCTGCACTTCCGGAATGGCCACAGGGCAGATTACTCTGCCAGCCTCGATGGCAAGGCCCGGGAATACCATCCGGTTCAAGGCCATCAGCCGCATCGGCGGCATGGGA------------------------------------------------------------------------------------GAGGAAGGGCAGTCGCCAACCACGACCAGGGAGCTGACGCTTGCAGGAACACGTCCACCCAAGAAGAGA------------------------------------GCCATGGAGAGCCGTCGAGCACAGGCCACCCGGGAAGCGGAATACGCGCCATCAGAACCACGGAACCGGGGGAAACCGCAAGCAAACGCAACCAGCCGGTCTTACGAGAGAACAAGGATTGACAGACATGAATGA---------------------------------------------------------------------------------------------------------------------------------------------------------------------------------------------------------------------------------------------------------------------------------------------------------------------------------------------------------------------------------------------------------------------------------------------------------------------------------------------------------------------------------------------------------------------------------------------------------------------------------------------------------------------------------------------------------------------------------------------------------------------------------------------------------------------------------------------------------------------------------------------------------------------------------------------------------------------------------------------------------------------------------------------
>GCF_000741165.1_WP_081891954.1
------------------------------------------------------------------------------------------------------------------------------------------------------------------------------TTGCGCAACCCACCGATGATCAGCTGCCAACAGACACGATGGGAGTTTCCGATGTCGCATCACCCAGTTTCACCGTTTCGCCGGTCCGGCAGGCAAAGGTTGCCGAATACCGGCAGGCTACGGCGAGTGCGCTCGCTTCTTCCGATTCGCCGAATCGCGGATGCAGGT---------------------------------------------------GCCTCGCATCGTCACGCCGGAAAACACCGC------------------------------------------GATTTTTTGCCGTTCCAGGGAGCCTTGCTCTGTGTGCTCGCCATCGCGTTCGCCGCGATATGGGCGGTGTCAGTGACCAGTCATCAGGTGACGTTGGATGACGGCACGGTATGGGTAACGTCGTTGAAGGATCGCAAAGCCGCACGGTTCAATGTGCTGGCTGAGGAAACCAATGCCTCGTTGTCCGTGGATGCCGCACGCTTTGACGTCATGCAGCATGGCGACGACATGCTGCTCACGAACGGCTCGACGTCCACACGGATTTTGGCTTCATCGTTGTCGGAGGACGGCAGTCTTCCTGCCGACGCCAGAACCAAGACGCTATTGGGAGGCGAAACGGTTGCAATGATCGACACCGCAACCGGCCAAGTGTGGTCCGGGCGGACGGATGCGCTCGAATCTATCAGGCCGCGGACTGGGGAACCACAGCTTACGTTGGGCGACGGAGGTCGGGCCGTGGTCACCCATGACGGCTCATTGTACGGGTATCGACCTCGGGACGGCGACGTGCTGCGCATCGCCAAGCCC---GGCGGC---CGGGCGCAACGCATCACGGCAATCGATGTCGGCGCTTCCCTTCCGGTGGATGGGTTTACCGTGATTTGCGGCGTGCCAATCGTCTCGATCGGCGGCGACGTGCACTGGCCATCCGGC---AAGGCCAGCACCGGA---GAGCAGCGTCTGCTCCTGCAATCCCCTTCCATTGACGGA---------GAACAGGCATGCCAGGTTGCGGCCGCCGGACGTGACGGGTTATATCTGATCGATCTGTCCGAA---TCAGGCGAAATGGACACCATGACGGCCGGAATCCCGGCCGAGCCGGCGCAACCGGTGTCCGTGGCGGGCTGCATCCATGCGGCGTGGAGCCGTGTGGGCGACAATTATCTGCGTGTTTGCGATCTCGACGACGTTGCTGCCGGCTCC---------------------TCCAACGGCGCCGGGTTTACGACGCTGGAAACGGTCGACGGCACTTCCGATCTGGTGTTTCGTGCCAATCACCGTCACGCCCTGCTCAATGACGTGGCCAACGGCGTTGTGTGGAATCCCGCAGCCTCCACGCAAGCCGTCAGCGTCCAGTGGAACACCACGAGCGCCGACGAGTCCAAGGATCGTACCGGCAACGACGCTTCGGCCAATGGG---CAGCGGGAATTCTCGTCAACGTGTTCAGCTGAATCG---------GGGTCGATTCGCGCCATGGACGATGAGCTCGGCGCCCGTGCAGGTGGTATGCAGATTCTTGACGTGCAGCGCAACGATGAGCAGACCGACTGTTCGGTGCTGCGCATCGCCGCGGTGAACGTACCCGCCGATGCCGCGTTTGCCGTACAGCCGATTCATGGCGGACGGTACTTGCAATTGGACGCAAGTCACGCCGAAGCTGGTACCGCGTCA---------TTCTCGTATACGGTCGACGACGGACGGGGGCAATCATCCACAGCATCCGTAACGTTGAATCTGACCGACGCG---------GACGACAATCACGCGCCTGTGCAAGCCGAT---GCTCCCGCGGAATACGATGTTGAACAGGGAGCCATCTATACGGTGAACGCGCTTGCCGGTTTTCTGGATACGGATGGCGACCCGTTGTCTCTGGTCGCCGCCGCGCCACATACAGAAGAAGGCAGGGTATCGGTATCCGTCCGCGCCGACGGGCAGCTAATTTTTGACCCGGGTTCAGTGGAATCAGGAAGAATCGGCGTCGAAGTGATGGTGTCCGACGGTCGGAACACCTGCTTTGGCACGGTATATTTCTCCGTCCATCCCGCCGACACCTTGGCAGCGACCGTGGAGGCGGTCTGCGCGCAGGCGACGCCGGGCGTTCGCACCATCGTCGATCTCGAACCGCATGTGCGAGCCACATCGAGCCGTCCCGTGTCATTGATTGCCGCCGAAGCGCCGGACGGT---------GCCAGTGTGACGTTGGATGCG---GGACTGTCGTTCTCGTTTTCGGCAGCACAGGAAGGCACTTACTATGTGCCGTACACCGTTGTCCAAGGCGAGGTGCCGACGATCGGGTTGGCTCGCGTCGAGGTGGCGGACGTCTCCGGCGAGGCTGCGATGCCCGTGGCCGCAAACGATGTGGCGCTCCTCGGCAATGACGGAACCGCCATCGTCGAACCGTTGGCCAATGACATCGATCCGATGGGCGGCGTACTGAGCGTCACGTCGGTGCGCGCCGAC------GCGGATTCCGGCATTTCCGCCGGATTGGTGGCTTATAAGCGCGTGTACCTGACCGCAAGGAGGATTCCGACGGCTCCCGTGCGCATATCCTATGTGGCCGCCAATGCCGCCGGGACTGCGACGGGAACCATCATCCTGCACCCGCCGGCTTCAGCCGTGTCCGAGGTCGCGCCAACGGCTCCGGATCTCAGCATGCGGGTGCGTACCGGCGGCATCGCATCGGTTAACGTACTCGACCGGGTCCTGCACTCGAATGGC---GCCGGCATAACACTGCTTGACGAGCTGCGGTATGACCGAGACCTGTTTTGCGGACTGGCATTCGTGTCCGATGGGAGCATTCGCTATCAGGCCGGTCATGAACCCGGCACGTATCAGCTGACCTACACGATACGCGACGGTTACGGCAACGCCGCATCGGGGCGACTCACGATAACTGTGCATGCCGGCGATGCAGAAGGCAAAGCCGCGCCCATGCCGCGTAACGTGGAGGCGCAGACCGTTGCCGGGCATACGGTGCACGTGACGATTCCCCTGTCCAACATTGACGCCGACGGCGATGACGTCATACTGCTCGGACTGGGCAATACCGTGCCTTCACTGGGCCGGGTCGTCGAAGTCGGCGCGGACCATCTGACTTACGAGGCGTATGCGGATTCGGCTGGAACCGACACGTTCTCCTATGCTGTGGAGGATTGGACCGGGCAGCGGGCGCAGGCAACCATTCGCGTCGGCATCGTGCCCAACGCGGCA---------AGATCCGGCGTGGTGGCCCGAGATGACGGAATCACGCTGCGTCCCGGCACGCGTGCCTTGGTTCCAGTCACCGCTAACGACATCGCGGCGGAAGGAGTTGAGCTGTCGTTGGACGAACGGCTGGAAACGCAGGGCATCGATGACGCGCACGTCAACGGCTCATCCATCGAGCTGATCGCGCCACGTGTTTCCGGCACGGGGTATGTGACCTACACGGTCAGGGATCCGGCCGGGCTCAGCAGTACGGCAACACTGACCGTCACGGTTGACGAAGAGGCCGGAATCGAGCCGCCAACGGCTTACGACTATCGTGTGCCGGCGTCGGCGACGATCGACCGGCAAAGCGTGGAGATCGATGTGTCTCCCTGGATCGCGAATCCTTCCGGTTCTCCCGACGAGCTCAAGGTTGCGGTCGCATCGTCTGCAGCCGACCATGCGCGGATGATCGGC---GACGGTTCCACGACAATCAGCATTGATCTGGTCGACGAGGCGCGCGCCGTGCCCTACACGGTGACGAACACGACGTACGGCATTGTCGCGACCGCGTTCATCCATGTGCCGGCATACGGCGTGTTTCCTCCGATGTTGCGCCCCAAGGCGCCGGCATTGGCTGTGAATGCAAGGGAGACGATCGTCATCCGTCTTGCGGACCATGTGCGCGTCGGTGCAGGTAAAACGGCGTATATCAGTGCTCCCGAACTGGTCAGCGCTACCAAATCGGATGGGGGCGATCTGGTCGTTGACGATCAGACGCTGCAGTTCACTGCTGCCGCTGGCTATGCCGGGCCTGCTTCGATCACGTTCACGGTCACGGATGCGAAG---TCCGACGACTCG------------------------------------GCGCGGATCGTTAATTCCTCCGTGCTGACGCTGCCCATCACGGTCATCGGCAGGGAGACGCCCGCTCCCGCATTCACGGCGGCATCGATCGAACTGGAGCCCGGCGAG---CGCCAGGATATTGATCTTCGCGAGCTGACCACGGCACCT---------------------------ATCGGATATGCGGCGGCCGGGAAGGCGCCC------------GAATACTCATATTCCGGA---GGCATGACGGCGAATGGCCTGGAGGCAGCGGTCTCCGGCTCCGGGTTGTTGTCCGTCACGGCCGCCGTTGATGCGAAACCCGGGACCACTGTGGCGGTGCCTGTATCCGTTCATTATGCG------GCCGGCATCGTGTGGTCCGAGATGACGGTGCAGGTGACGGCGTCCAAACGCCCGATGGCCAAAGTGCAGGATGCTGCCGTGCAGGCCGGGGCAGGCGAGCGTGTCCGGATTGATCCGTTGGCAAACGCGTACAATCCGTTCCCCGATACGCCGCTGAAGCTTGTCGGATGTGATCCGGGACAAGACTCTCCGCTGATTGTGGAC------------GGCTGCGACGGATCCGGTCCCCTGTTCGTTCGCGTGCCTGCGGATAGCGGTGCGGCAGCGTATTCGATACGGTTCACCGTCGAGGATGCCACGTGTGATCCGGAACGAAGGGTGGACGGCACGATCAGCGTGTCCGTGTCCGATGTGCCTGCTCCTCCGCTGCCTTCACCAGTTTCCGGAGAA---CCGGCGGACGGCATGGTCAGCCTATCGTGGACGCCGGGAGCGGCG------AACGGCAGTCCGATCGTCGAATATGCGGTGTCTTGGGAT---------------GATGGCGAACGATCGTGCGGATTGGCGACCGTATGCAGCATCACCGGTTTGGAGAACGGAAGGACGTATGAGTTCACCGTTCGCGCGCGCAATGCGGTTGGCTGGTCTGAACCATCCGCA---GCGGTTCGGGCAACTCCCGACCGGTTGCCTGGAGTACCCGTCGATGTGACGGTGACTGCCGACTAT---CACGGCGTTGTCGTGAAATGGAGCGCCCCC---------GATTATTCAGGCAGCGCGCCGGACGAATATCGGGTGACCTTGTCAAGCGCTTCGGGCAGCTATTCGGCTGTGCAGACCGTAACCGGA------TTGGAAGCAGCGTTTACGATTCCGGACGAGGCGATTACAGATGGTGCGTCGTTTCGGGCCTCGGTCGCAGCAGTCAACCGTGTGGGAGTCGGC---------AACCATGGCGAGTCCATCGAGTCGGCGCTTCCATGGGGAGACCCGGTG---CCCATTGCCGTTTCT------TTGGAATCGACGGATCGTAAGGGCGGG------ATGCGTATCGTCGTTACGCTTGGAGACCTGCGCAATGCGGGATGCGGAGGCATTTCGGTCAGTGGG---GATGCGACCGTTGACATGGATTGTGCGTCA---CCGTCTACGTCGTTCACGGCTGACGCATCTCAGTGGGGACGGCGGCTGCGCGTTACCGCAACGCTGCGTCCTGCCCGGTCCGGTGCCGCCTCGGTAACAGCTTCCAGCAACGAAGCG---------------------GTTGCCGGATACGATGTGGAGGCCCCGTCGTCACCGTCGTTTTCCTGCGCGGATGCCGTCTGCACAGCCTCATGG---AGTGCGGAGGGGGCGTTCGATTCGTTCGTCGTGTCGTCGCCCGGTTTTTCCGACCGGACGGTGACAGGGACTTCCGCAACTTTCGAGTTGAAACCGTGG---------CAGACGTTCTCCGGTTTCCGCGTGCGGCAGCTACTCAACGGCGTGTCCGGA---------CCGGAGGCCGCGGGTTCAGCGACTCCGTACGTGTATCGGGTGCCGGCGGTCATCGAGCTGCCCGGCAATGTGTCGTGGAGCGCCGACACCGCCGATCTTATCGACGTC------AACGGAGGCGGCATCGAAGCTTGGGGCCGGGATGTCTCCTCGTATATCGTGGTCACGCCCGAAGGTGGATCTTCCTGCATGGTGGCGTGGAACGGCGGCAGTCAAAAACTGGATGTTGCGCAGTGCCGGCTTGAACGGGCCGAATCGTATACGTGGTCGGTTCGTGTTGTGTCCAATGCCGGGGAAACCGGCATCGAGCACGAAGCGAACGGCGGGTTCGTGCAAGGGTTTCGCGCAAATCCGAACAAGGAGGAAAGCAAAGACAAAGACGACCGGAAGGACACAGACGATACAGAAGACAACGAGAATAAAGAGGAGGACAAAGACAAGAACGACAAGAACGACAAGGACAATAAGGACACGGAGATAACTGAGGGCAACGGCGGCAACGACAAAGACGCCGGCGATGCGGGTTCGGGCGCCAAAAACCAAGAGGGCAAAGGCGCTGGCGGTGGTGACGGGGCCAAGGAGCCATCCAACGCCGACTCCTCCGACGATGCCGTTCCCGTCGATGACCGCGGCGAGGAGGCTGACTCCGAACGAAACCGCGGGCAACGTTCCAGCAACCGGAACCGTTCCAGGATCGTTGATCCGCTGCGG---------------------------------------------------------------------------------------------------------------------------------------------------------------------------GAATCCACGACGGGCGAACATCCGAATCGACACACGGCGAAGACGGCCACTGCGTCAGCACTGCCGTCCACACGGACTTTTTCGGCATTTGCCGTCGCAACGTTCAGCGAATCCGTCCTGGGACGCACCGCTTCCGATCGGCCCCTCCAGCGGGCACGGGTGCCGCCGACGAATGCTGTC------TGA
>GCF_000741205.1_WP_052380779.1
---------------------------------------------------------------------------------------------------------------------------------------------------------------------------------------------------------------------------------ATGGCCTTATTCAACAAGCCGCAAGGACCACAATCAGCGCAATCCTATGAGCGCACGCAACGCCGCAGCGCACGGCTGCAAGCGTTGATCAGC---------------------------------------------------------------------------------------------AATTGCAAGCGC------------------------------------------CCTTGGCTGCTGCCTGTGGTCGCGCTGCTCGCGATGGTTGCAATGATTGTGGGCGCGATCATCATCAGTTCGGTAACACAACGCCATTTGCAGCTCGATGACGGCACCGTATGGGTGACCTCCACCGCCAATGGCAAAGCCGCACGTTATAACGCACGCCTCAAGGAGGCCGATGCTTCGGTGCGCGCCGGTTCACCACAGTTCGACGTGGCGCAATACAACGGCACCACCATGCTGGCCGAAGATGCGCAAACCAGCGCCATTGAAGCATCCACGATTGCGATGAGCGATTCGACGGCGACCAAAACCGGCATGCACACGCTGATTGGCGGCGACACGGTGGCGTTCGTTGACACGACGCGTGGCAACATGTGGGTTGCCGACGCTGCCGATGTGACCACGGCCAAGCCGGCCGATGCCGATCCCGACTTGAAACTGGGTGCCAATGGCATGGCTGTGGTCACGCATGACGGCACCGTGTACGGGTATCGTCCGGCTGATGGCGCAGTGCTCAAAGTCGAGCAGCGC---AATACCGACAAACCCGTCACGATTGACTCGCCTACGGGTGGCAAGGCCATGGAAGTGGATTCGTTCACCGTGGTGAACGACGTACCATTCGTCACGCATGACGACCAGGTGTTCTGGCCCGGACAC---AGCGCTCAGTTTGAAGGCGTGAAATCCATGACATTGCAAGCGCCTCCTGCCGATGAT---------CAGCAGTCGGATTGGGTGGCTGTGTCCTATGCGGGCGGCACGGGCACGATCGACGTGAAGAAA------GGCACGCCCGTCTCGCTGCCCTCGGGCGGCAATGGCGAGGCTGCACAGCCGGTGTCGGTCAATGGATGCGCGTATGCCGCGTTCAGCCAGCAATCCCGCAATTTCTTGCGCGTGTGCGCGGCCAACGATGCA---------------------------------------CAACCGGCGTATCAGACGTTGCAAGAGATCACGGCCACATCCAAACTGCGTTTCCGTGTGAACCATCGTTTGGTGGTGCTCAACGACACGACGAACGGGTATTTGTGGAATCCTGATGATTCGACCGACGTGATCAAACTGCAATGGCAGAAGATGCAAACCGAGGAAACA---CGCACCGAGCAAAGCAATGATCAGACCACCACGAACACGAACGACTTCGCGAAGGAATGCTCGGCAACATCA---------GGCAAGATCAAAGCCGAAGACGATTCGTTCGGCGTGCGCCCGGGCAGCCATGAAGTGCTTGACGTGCTGCGCAATGACCAGCAAACCGATTGCTCCGTGTTGCGCATCACTGAGGTGAGCGCTCCCAAAGACAGCAGCGTGAAACCTTCCATCGCGTATGACGGCAGGTTCATCCAGCTTGACGCCACGGCGGCGTCTTCGGGCAAGGCAAGT---------TTCACCTACACGATTTCCGACGGCCATGAGCAGACGTCGCAAGCCACTGTGCACCTCGATGTGACGCGT------------GCGGGCAATCGCGCACCTCAAAGTCATGAG---AAGCCTGAGGAAATCATGGTTGAGCAGAACGCGTCGTATACGATGAACGCGTTGGGCACGTTCAAAGATCCCGACGGCGATCCGTTGACATTGCTGTCCGCCACTGTTGACAACAGTGAC---AAGGCCACTGTGTCCACGCGTGCCGACGGCCAGCTCACGTTCAATTCGGGCGGCATGGAACAAGGCAACGCCACTGTCAACGTCACGGTCACCGACGGCACCGACACAGCCACGCAATCGATTTATTTCTCCGTGCGTCCGGCACATACGTTGCCCGCACATATTGATCCCGTGCTTAAGCGCACGACGCCGAACACGCCCACACGCGTGGATTTGCGGCCGTATGTGCATGGCACGAGCGCCGATCCGGCACAGTTGACGAGCGTTGACAAAGTCGACAAA---------GTCAGCACGTCGATGCTGGCTTCCGAAATGGCGTTCACGTTCACAGCCCAGACGCCAGGCACGTATTACGTGCCGTACACGATCACACAGGGCACGATTCCCGCCACGGGTCTGGTGCGTGTGGAAGTCGAACCGATGACCGAAGACCAGGCCAAGCCAATCGCCGTCAACGATACGGCGTTGCTGGGCGCCGATAACACGGCGATTGTGGAACCGTTGACGAACGATATCGATCCGTTGGGCGGCGTGTTGTCGGTCACCTCGGTCAAAGCGCCCACGGCTGACGGCACGAACGTCAAAGTCGGTATGGTCGCGAACAAACGCGTCTATATCACGGCAATCACAGCCCCAACCAAGCCCGTCTCAATCCGCTACGAAGTCGCCAATGGCGCAGGACGTTCCACAGGCACGATTGTGTTGCAGCCCGCAAACTTTGAACGTTCCAGCAGCATGCCGAAAGCTTCGAATGTGAAGGTTTCCGTGCGTACGGGCGGCATTGTGTCGGTGGATGTGCCCGACCATGTTTCGTATAGTGACGGC---ACGTCGATTAGCGTGGACAACGAGCTCAAATATGATGAGGCCACGTTCAAAGGTTTGGCGTTCGTTTCGGCCGACGTGGTGCGTTACCTGGCTCCCACAGAGCCCGGCACCTACCCCGTGACCTATACGGTGCGCGACAATTTGGGCTATACGGCTTCGGCCACGATCACGTTTGACGTGCATCGTGCTGATGCGGAAAACAAGAACGCCCCCTCGCCTATCGCAACGGAAGCCCAGGTGGCGGCCGGGCAGAAAATCCGTGTGCCCGTAACGCTGCGTGGCATTGATCCCGATGGCGACGATGTGCAGTTGACCGGTTTGGGCAACAAAGCGCCAACCAAGGGCCGTGTCACTGAAGTCGGCTCCGATTATTTGGTCTACGAAGCCTATGACGATAGTTTCGGCACTGATGAATTCACCTATGCCGTTGAGGATTGGACGGGACGGCGTGCCCAGGCTACGGCTCGCGTCGGCATTTTCAGTGATGGCGCG---------AATTCCAACGTGTATGCGCGCAACGATGAGATCACGTTGCGTCCGCACACGTCAACGACCGTGCCCGTGCTGATCAATGACGTGTCGAGTGATGATTCCGAATTGACGTTGTCGAAAGATGTGGAGGTCACGAATCTTGATGACGTGACCGTGCACGACAACCAGATTTCGTTCACGACCAAAGGCAAAGCGGGTATCGGATATATCACGTATACGATTTCGAACGATGCGGGCATCACTGATACGGCCACATTGAGTGTGACCGTGGACCCGGATGCGAAAATCCAAGCCCCGACAGCCTACGATTACCGTGTGCCGGCCATCGCGACGATTGATAAGCGCAGCGTGGACGTGGACGTTTCCCCGTGGATTGCCAATCCGTCGGGCTCGTTGGATGAGCTGAAAGTGGCTGTGGATCCGTCAGCCACCGACCATGCCTCGTTGGTTTCTGGCAGT---ACGACCACGATCAATGTGGAATTGACCGATGAAGCGCGTGCCGTGCCTTACACGGTCACGAACACGACACATGGCATCACGTCGACGGCGTTCATCCAAGTGCCTGCCTATGGCGTGTTCCCGCCATTGCTGCGT---AAGGCTCCGCCGATCAGCGTGAATGCGGGCGAACCCGTCACGCTTAAAGTCGCCGATTATGTGCGCGTGGGCGCCGGCAAGACGCCTGTTATTGAA---AAGGGTTCGGTCAGTGCCACCAAG------GGTTCCGGCCAGCTCAAGGATGACCAGACGATGGTGTTTACAGCCGACAAAGACTATGGCGGCCCGGCCTCGATCACGTTCACTGTGACTGACGGCAAGAGTGAAGGCACGAATGCT---------------------------GGATCGGTCAAGCATGTCAATTCAAGCGTGATCACATTGCCAATCACCGTGATTGGCCATGAGATTCCAGCACCTACATTCTCGACGACCACCGTGGACGTGGAAGCTGGCGAACAACCGACCACAGTGGATTTGACGGCGTTGACGCATTCC------------------------------------ACTGCCGCTGAGGAAGACCGCAAG---------------TTCACGTATGCGGGCGGTCAGGGCGGCAACGGT---ATCGAGTCGTCACTGACCTCGGACGGCAAGCTGACCGTGAGCGCTCCGGCTGGCACGAAGCCTGGTGCGCAAACCTCAATCACGTTCACGATTGAATACGGC---AAGGGCACGCCGATCACGGCCGGTGTGACGGCACGCGTTGTGGCATCGAAGAAACCGTTGGCCCAAGTGCCGAATCAGACAGTGGAACTCAACGCTGGTGAAACCAAAAAGGTCAATGTGTTGGAGCAGGCGCAAAACCCGTTCTCCGATAAGCCGTTGAAGATTATGTCGGCCACGGCCGCTGAAGGCTCCAAGCTCAGCGTG------------------GCCGTGGAGGGCGATTCGATTGCGGTGACTGCGGCCAAGGATTTGAACCGCACGCAGTCGTCCGTCGTCGTCACTGTGGCCGATGCCACGAACGACCAGAACCGTTATGTGACGGCAACCATCACGTTCGCGGTGATTGGCAAGCCGATGGCTCCGATTCTGGCGGCCGCCAAAGCCGCG---------GATGGTTCAGTCACGCTCAACTGGTCGATGCCGCAAAACGGTGAGGGTGGCAGCCCGATCACAAAGTATGAAGTGGTGTGGGCC---AATGGTTCC------------CAGGACTGCGGCACCGCCATGCAATGCAACATCACTGGTTTGGCCAATGGCACCGAATACACGTTCCGTGTCACAGCGGCGAACAAAGTCGGCGTTTCCGAACCCTCCAAC---GAGCTAAAAGCCACGCCGGATCGTGCGTCCGACAAACCCGAGATCACGAGCGCTGTGGTCACCGGTGGCAACACGGTGAAGGTGACTTGGAACAAACCC---------AAATATACCGACAAGCAGTTCAGCGGGTACACCGTGTATATCGGTGCCTCTGCGAACGAAAAGCTTGCTGAATCATCCGCATCCGTAGGCGCGACCAGCTGCGACCTTAGTGTTGATCCCGACGCGATCAACAAGGCGACCACGTATCAAGCTTATGTTGTCGCTGAAAGCAAGAACGCTGATTTTGGCCCGGTCACTTCTGAGGGTCATAAGTTGTCGGGTGATTTCTATGGCACGCCGGAG---GAACCGAGCATAAACGCTTCGTTCAATCCGCAAGACGAAATC------------ATCACGGTCACAGTCAATACCGGCAATGACCACAATGCCGGCTGCAAAGCGATTGAAGTGACCGATGCCAAGGAA---GGTCCGCAATCTTGCGGCAAT---CAGACATTCACCATTGATGTCCGTGAGCAAATCAATGAGAGTCCAACCTATACCGTGACCGGTAGCGTGACGTACGCACATAGTGCAACGAAGCCAATCAGCAAAGAGGTACCTACCCCTCTGTCGGCG------TCCGCTGTTGGAAATCCGAAGTTTGACGGTTTGACCCCCAATGAGGATAAAACCGAAGGTACTTGCGTTTATACTTGGACGAATCCTGGG---------AAGAGCACTGGCATTACCGTCAGCGACAATGCGACGCTTGACCCATCC------GGAACTCGTGCGACGGCCAAGATTGGA---CGATGGCAACCATGCCCCACGATTAGGGTGACCAATCACTATAAGCAACACTCTAAGAACACAACGGAGATTGTTGCCCACAGTGATGCGGTATTGAAGGTTGAACCTGAGGTGAAT---------GCCAATGACTCCAGTGTTGAATGGACCGACCGCAATACAATCAGGCTCCATATTCAAGACAATGCGTTTGATCGCAAGGGCTACGATGGCGCATCCACCGCTTCAATCATGTTCTTCAAGAAAGCTGACAACAGTCCTCTGAAGACCATTGACTCCCCTTATGATGGC------------------------------------------------------------------------------------------------CAAACGCTGACTGTGCATGAAGATTGGAATTGGCCTGATGATGTGCAGTGGAAGCTGACGTTGCAAACTGACCCTTCA---TTG---------------------------------------------------------------------------------------------------------------------------------------------------------------------------------------------------------------------AGAACAGCCCAGTCCGGTCCATATGACACCACAAACTCACGTCCGGCTGCCCCAACCCCAGAC---------------CCCGAGCCTTCAGAC------------------------------------------------------------------------------------------------------------------------------------------------------------------------------TCGTCCTCCTCAACCGACCCGCCGCAGCGTCGCCGAGTGCGTGGCATACACCGCGCACATCGCGCACATCGCGCTTGCAGTCGCCGTCTGTGTTCCGCCAATTATGGCAGCAACAAGGATTCCTGCCCGTGA------------------------------------------------------
>GCF_000741365.1_WP_033498919.1
---------------------------------------------------------------------------------------------------------------------------------------------------------------------------------------------------------------------------------ATGAGCAAGCATAGGAACGTCGAGAACCAG---TCGGCGCAATCGTACGAACGGCAAATGCGATTCGGATCGATGCTGAGCAAGCTGCGT---------------------------------------------------------------------------------------------CCGTCCGGCGGACGC------------------------------------------CAGTGGATCACACCGATCGTCATGCTGCTTCTGCTGCTCGGCATCGTCGCCGGAGCCATCATCGTCAGCTCGGTAACACAACGGCATGTGCAGCTCGACGACGGCACCGTGTGGATCACCTCGCTCAAAGACCGCAAGGCAGCCCGATTCAACGTGAAGAACAAGGACGCCAACGCAGGCGTCTCCTCGGCGGCGGCACGGTTCGACGTGGCCCAGAACAACGGCGACACCGTGATCTCCGAAGGCACGAAGGCCAGCAACATCGAAGCCTCCACCGTCAGCGAAGGTGGCAGCACCACCATCAAATCCGATATCGAAACCGTCATCGGCGGCGACACGGCGGCATTCATCAACAGCAAGACCGGCAACGTCTGGGTTGGATCAGCCGGCGAGGTGAAGTCGATGAACCCCACCACCGACACTCCGAAGATGAAACTGGGATCCGGCGGCAAAATCGCGGTGACGCACGACGGCGTCGTATATGGCTACCGTCCATCCGACGGCACGGTGTTCAGCATCGACGGACCA---CAGGGCACGCTCGGCAAG---GAAGATACGATCAAGGGC------GCAGGCAACGCCGAATCGTTCACCGTGATCGGCAAGACGCCGGTCGTGGCCGGCGAAGGCAAGATCTTCTGGCCGAAAGGC---AGCGCGGACATTGGCTTGCAAGGCAAGACGACATTGCAGGCGCCTTCCACGGATGGC---------AAACAGTCCGATTGGGTGGCGGCTTCGACGCCGCGCGGCATCGCCATGGTCGATCTTCACAGCAAGAAGGTCACG------TCACTGCGCAATTCCGGCAAGGGCGAGGCCGCGCAGCCGGTGTCCACCAACGGATGCGTGTTCGCGGCATGGGCCCAGCAGGCCAGCAACTACGTCAAGGTGTGCGCCGCGGATGACGCCACC---------------------------------------GCGCAATTCGGCTCGCTCGAGGACATCAACGCCACATCGCAGCTCGTGTTCCGCACCAACCATCGTCTGGTGGTGCTCAACGACGTGGTCAACGGCAATGTATGGAATCCCCAGGAATCCACCAAGGTCATCAAGATCCAATGGAACAAGATAGAGACCAAGCAGTCG---AAGCAGCAGGAACAGAACAACGACAGCGCCAACAACCAGCACAACTTCAGCAAGAACTGCTCCTCGCAATCG---------GGACAGATCAAGGCCGAGGACGATTCCTTCGGCGCACGCGTGGGATCGGAGCAGATCCTCGACGTGCTGCGCAACGACGAGCAGACCGACTGCTCCGTGCTGCGCATCACTTCAGTGAGCGCACCGGACGGCGCCAACATCACCGTCTCCCCCGTATACGACGGGCGGTACCTGCAGCTCGACGCTTCGGCGGCCACCGCAGGCAACGTCTCC---------TTCAGCTATGAGATCTCCGACGGCCGTGGGCAGACGTCCAGCGCCAACGTGTCGCTCACGCTGGCC---GAT---------GATGCAGACAAGGCGCCTGCGCAGACCGAC---ACTCCGCCGGAAATCGATGTGGAGCAGGGCGCTTCATACACCACCAACGCGTTGGGCAGCTTCTCCGATCCCGACGGCGATCCGCTGACTTTGGTGTCGGCGACGCCGCAGAACACCGAC---CAAGTGACCGTGTCCACGCGTGCCGACGGCCAGCTCGTCTTCAACGCCGGTTCCATGTCCTCGGGCCGCGCCGGCATCGAGGTCACGGTGTCCGATGGCCAGCAGACCGGCACCGGCATGATCTACTTCTCCGTGAAACCGGCGAAGACTTTGGCCGCGGTGATCGACCCCGTGGTCAAGCAGACCACGCCCGACACCCGTACCACGATCGCGCTCAAGCAGTATGTGCACGGCACCTCCGTAGAGCCCGCCGAGCTGACCGCGGCGGAAACCCCGTCCGGC---------GCGTCCACCACCATGAACGCCACCGACATGTCGATCACGTTCACCGCTTCCAATCCGGGCACCTACTATGTGCCGTACACCATCACGCAGGGGTCCATTCCGACGACCGGTCTGGCACGCGTGGAAGTACAGGCAGTGACCGGCGACGCGGCCAAGCCGGTCGCTGCGAACGATGTGGCGCTGCTCGGCGCGGACAATACCGCGATTGTGGAGCCGCTGGCCAACGACGTCGATCCGATGGGCGGCGTGCTGTCGGTGACCAACGTCACCGCCGAT------GCGCAAAGCGGCATCAAAACAGGCGTGGTGAGTAACAAGAGGGTCTATATCACCGCCCGCCAAGTGCCGACGAAGCCGGTGCGGCTCACCTACACCGTGGCCAACGCCGCGGGATCGTCGACAGGCGTGATCGTATTGCAGCCGCCGGCGCTGACCACATCGAACTCCGTGCCGAAGGCCGAGAACATCACCGCGCAGGTACGCACTGGAGGCATCGTCTCCGTGGACGTGCTCGACCATGTCACCTATTCCGACGGT---ACCACGGTGAGCCTGCAGAACGACCTGCAGTATGACAAGAACACGTTCAAGGGTCTGGTGTTCGTCTCCGGCAACACCGTGCGCTACCAAGCCACCGGACAGACCGGATCCTTCCCCGTCACCTATACGGTGAAGGACAACCTCGGCAACGCGGCCTCCGCCACCATCACCATCAACGTGCATGAGAAGGACGCGTCCAACAAGGCCGCGCCGACACCGTCCGATGTCGAGGCGCAGGTGGCCGCCGGGCAGAAGGTGCAGATTCCGATCACGCTCACCGGCATCGATCCGGATGGCGATGACGTGCAGCTTCTGGGCCTGGGCAACAAGGCGCCGACCCTCGGACGCATCACCGAAGTGGGCGCCACCTATCTCGTCTACGAGGCGTACAGCGATTCCTCCGGCACCGACACCTTCTCCTACGCCGTGGAGGATTGGACCGGACAGCGCGCCACCGCACAGATCCGCGTGGGCGTGTTCAAATCCGGCAAC---------GATTCCGGCGTGTACGCGCGCGACGACGAGATCACGCTGCGACCGAACATCGCGGCCACCGTACCGGTGTCGCAGAACGACATCTCCGGCGACAACACGAATCTGACGGTGTCCAAGGACGTCCAATCACAAGGCATCAACGGCATCACGGTCGTCGACAACATGCTGGCGTTCACCACGCCGAAGCAGGCCGGCACGTACTACGTCGTCTACACCGTCAAAGACAAGGCAGGTCTGTCCGACACGGCCACGTTGACGGTGAACGTCGACGAAAACGCTCCCATCGATCCGCCGACCGCCTACGATTACCGCGTTCCCGCGGCCGCCACAATCGACAAGAAATCAGTGGATGTGGATGTGTCGCAGTGGATCGCCAACCCATCCGGCACAGCGGACGAACTGCAGGTGGGCGTCGATGCCTCCGCCACCGATCATGCGCATGTCAAGGGCGGCAAAGGCTCCACCACCATCACCGTGGACCTGACCAGCGAGGCCCGCGCGGTGCCATACACCGTCACCAACACGACGTATGGCATCACATCCACCGCGTTCATCCAAGTGCCCGCATATGGCGTGTTCCCGCCGACCCTGCGCCCGAAGGCTCCGGCGTTGAAGGTGAACGCAAGGGAGACCATCACCATCAACATCGCCGACTACGTGCGCGTGGGCGTGGGCAAGACCGCCTACGTGGACGGCGCCGATTCGGTGAGCGCCACAAAGGCGGCCGACGGCGACCTGTACGTCAACGACCAGACGCTGAAATTCACCGCGCCGAAGGACTACGCGGGCCCTGCCTCCATCACCTTCACCGCGGTGGATGGCAAGCGTGGCAAGGGC---------------------------------GACAAGGTGAAAATCGTCAATTCGGCGGTGCTCACGCTGCCGATCACCGTGATCGGACGAGACGTGCCCGCGCCGACGTTCTCCTCCTCCACCGTCGACGTGGTGGCCGGAGAAAGCGTCACCACTATCGATCTGACGGCACTGACTCATTCGGTC------------------------------TCCGGACTGTACGACGATGAGAAGCAG---------------TACACATATTCCGGCGGTTCAAGCGCCAATGGC---GTGGATGCCAAGGTGAGTTCTGACGGCACATTGACTGTGTCGGCGGACAAGACGGCCACCCCAGGCACTACCATCAGCGTGCCGGTCGACATCAAGTATTCG------AAGGGCACGGTGAGTGCCGGTATGACCGTTCGCGTCACCGCGTCCAACAGGCCGTTGGCCCGGCTCGGCGACAAAACCGTGAAGATCAAGGCCGGATCCAGAGAACAGGTGAATATGCTGTCCGACGCCTACAACCCGTTCCCCGACACCCCACTGACCGTAACCGGCTGCACATCCGACGGTGCTTCGAAACTGACCGTG---------------GAATGCCCATCCGGCGGCGTGATCTCCATCACGGCGGCATCCGACATCGGCGCGAGCACCAACAAAGTGATCATCACCGCGCGCGACGCCACCAAGACGAAGGAACGCGAAGTGACCGGCACCATCAGCGTCTCGGTGATGGACAAGCCGGATGCGCCGCTGCTGTCCGCAGTGTCCGGCGAC---CCGCAGGACGGTGCCGTGAATCTGAGTTGGACGGCCGGTTCGGCG------AACGGCAGCCCGATCACCGAATACAAGGTGGCCTGGAGT------GGCGATGGTTCCGGAGAGCAATCGTGCGGGCAGAAGACCTCCTGCCTCATCGACGGCTTGAAGAACGGCAAAACCTATTCGTTCAAGGTGCAAGCCAAGAACGAAGTCGGCTGGTCCAAGGAATCCAAC---ACCGTGGACGGCACGCCGGACAAGCTGCCGGATGCACCGACGGACGTGAAGGCCGAAGTCAACGGA---AACACGATAAGCGTCACATGGAAGGCGCCA---------AACGGCAATTTCTCCGCGATCGACACCTACGAGGTGACCCTGTCCGGCAGGAACGCACCG---GCGAAACAGACGACGAAT---TCC------ACCCGAATCGACTTCGAATTTGAAGCCAACGCGATCACCGATGGCGACTCGTATACGGCAACGGTGAGAGCCCACAACAAGGTGAACTGGAGC---------CAGCCGTCCAAGTCCTCCGACTCGGTCAAACCGTGGAGCAAGCCCGAT---GCTCCGAAGATTTCC------GTGACGAACGACGACACCGAAGGA---------ACCATCACCATCGAATCGGTGGGCAACACCCGCAATGCCGGATGCAGTGCCGTCGAGATTTCCGGA---GACGTCACAAAGACCATGAAA---TGCGGC---GGAAGCGCGCAGTTCGGCATACCCGAGCATGATCTCAACACAAAGGAATACACCATCAAAGCGGCAGTGGTCGGCAAGGAAAACGTGCACAGCGACGAAGTCGTC---GTGAAGTTCACACCGAAATAC------ACAATACAGGCGCCGAAGTCA---------GTCACCATCAAAGGACATGACGACGTG------TGCACCGTCAGCTGGACGCCGTCAGGG---CATGCCGACGGATTCATCGTGAACGCGACCGGACTCGGCTCCTATACCGCCAGCGATTCCGAAAAAAAGCATGATTTCCGCCTCTCC---GAATGGCAATCCTGCTCCGAAGCCTCAGTCATCCAGCAATTCAACGGCGCGCAAAGCGCCGCCACGCCCGGCAAAGCCAATCCGGAATACGTCCAT---AAGGTGAAGGCCGTTATCAAT---GCGCCGACGCTCACATGGGACGCCAACGACACGAACCTCATCAAGGTC---------AGCGGCGGGTCGGCGACCATGTACGGCCAGCCCGGCAGGACCCTGATCACCTTCACCGTGAATGGCAAA---------CCCCACGACTTCGATTGGACGCCGAGCACCAACGGA------------------------------------------------------------------------------------------------ACGCTGGACGTCAAGGAC---------ATCCTGCCCACAGGCGCCGATTACGAGTGGAAGGCAAGAGTCGTGGGATCCGAT---------------------------------------------------------------------------------------------------------------------------------------------------------------------------------------------------------------------------CCCGCGTTGAACAACGAAGCCGACGGCAAGCGGCTGCTTGACAAGGACCGGTACACGCCTCCGGCACCGGTACCGGATCCCGAT---------------------------------------------------------------------------------------------------------------------------CCGGACACCGATTCCGGACAGGAC---GCGCAATCCGCCCGCGAAACCAAGCCCGTAGCCGCATCCGTCGCCCTGTCCACCATCGACGGCGAATCCAAACCTTGGATTCGCGGCCTGGCCTACTACGCGAGACGCTGA---------------------------------------------------------------------------------------------------------
>GCF_000741445.1_WP_044092427.1
---------------------------------------------------------------------------------------------------------------------------------------------------------------------------------------------------------------------------------ATGAGCAGCAGCAATTTCGTCGAACGTCAACCGTTGCCGCCGCCCAACGAGATGCGGAAGCGTTTCCCTGCCATGACACGACGGCTGGTA---------------------------------------------------------------------------------------------CCGCCCGGCAACCGG------------------------------------------CGGTGGATTACCCCGGTCGTCATGCTGGTTCTGCTGCTTGGCATCGTCGCCGGTTGCGTCATTGTCAGTTCAGTGACGCAGCCGCACGTACAGCTTGATGACGGCACGGTATGGGTCACTTCGCTCAAGGACCATAAGGCCGCGCGGTTCAACGTGAAGAACCGGGATGCCGATGCCGGTATCACTTCGACGGCAGCACGTTTCGACATAGCCCAGCACGATGGTGACACCGTGATTGCCGAGGGGACAAAAGCGAGCAATATCGCGGCTTCCACAGTCAGCGTACACGGAAACACCAGCATCACCGCCGATATGGAAACCGTAATCGGTGGGAAGACGGCGGCGATTATCAACACGAAAACGGGGAACGTATGGGTGGGTTCTGCCTCCGATATTGCCTCGGTGAACCCGACAAGCGGCAGTCCGACCATGAAACTCGGTTCCTCAGGCGCGATTGCCGTGACCCATGATGGTGTCGTGTACGGGTATCGCCCGTCCGATCATGCGGTGTTGAGCGTTGACGGCCTA---CAGGGCTCGCCGAGTAAG---GTCGCTCGAATCGAGAAC------GCCATGGGGGTTGAATCGTTCACAGTCATCGGCGGCACGCCGGTCGTCGCCGGCAATGGTAAGGTGTTCTGGCCGAAAGGA---AACGCCGACATCGGCTTGCAAGGTAAGGTGACGCTACAGGCCCCATCCACCGATGGC---------AAGCAGAGCAGCTGGGTAGCGGCGGCGACCCCGCGCGGCCTCGCCTTGGTCAATCTACATTCCGGTGCTGTAAAC------ACATTGCCGAAAGCGGGCAAGGGCGACGCGGCACGACCGGTGTCGACCGGCGGATGCGTCTTCGCGGCGTGGGCACAGCAGGCGGAAAACTATGTCAGTGCATGCGCCGCAAACGGCAAGGGA---------------------------------------GCGACATACTCATCACTGGAATCCATCGACCCCACCTCGCAACTCGTCTTCCGCACCAACCATCGTCTGGTGGTGCTCAACGACGTAATCAACGGCAATGTGTGGAACCCGCGGGATTCCGCCAAAGTCATCAAAATCCAGTGGAACAAGGTGGAAACCAAGGAATCC---AAACAGCAGGAGCACAACAACGACAGCGCCAGCAATCAGCGTCATTTCAGCAAAAGCTGCTCCTCCCAGTCA---------GGGCAAATCAGGGCGCAGGATGATGCGTTCGGTGCGCGTACCGGATCGCAGCAGATTCTCGACGTGTTGCGTAACGATGAGCAGACCGACTGCTCGGTGCTGCACATCGATTCGGTCAGCGCGCCCGACGGTGCGAATATCTCGGTCTTCCCCGTTTATGACGGACGGTACCTGCAACTTGATGCCTCGGCCGCAGGGGCGGGTGAAGTGACG---------TTCAGCTATGAGATTTCTGACGGACGCGGCCAGACCGCCAGCGCGAATGTGTCTCTGAACCTCACC---GAC---------GGCGAGGACCGGGCCCCGCAACAAACCGAC---GTTCCTCCGGAAATCGACGTCGAACAGGGGGCTTCCTACACTGCCAATGCGTTGGAAAGCTTCTCCGACCCCGACGGCGACCCGCTGACCTTGGTTTCGGCGTCACCGCAGAACACCGAT---CAGGTGACTGTCTCCACACGAGCCGACGGCCAACTCGTGTTCAACGCCGGTTCTATGTCCTCAGGACGCGCGGGCATCGAAGTCACCGTGTCGGACGGGAAGCAAACCGGTACGGGAATGATCTATTTCTCGGTGAAACCGGCGAACACGCTCGCCGCCGTGATCGACCCGGTGGCTAGGCAGACCACGCCCGGCACCCGCACCACCATCGCGCTCAAGCAGTATGTGCACGGCACCAGCGCGGAACCCGCCCGACTGACCTCGGTGGAATCCGTGCCCGGC---------GTATCCGCCACCATGAACGCGGCGGATATGTCGATTGCGTTCAGCGCGTCAAGCCCGGGCACCTACTATGTGCCGTACACCATCACCCAAGGCACCATTGCGGCGACCGGCCTCGTACGGGTGGAGGTGCAGGCCGTGACCGGCGACGCCGCCAAGCCGGTTGCAGCGAACGATGTGGCTCTGCTTGGCGCAGACAACACCGCAATCGTCGAACCGCTGACCAACGATGTCGACCCGTTGGGCGGCGTCCTGTCAGTGACCAGCGTCGCCGCGGAC------ACGCACAGCGGCATCAAAACCGGTATCGTGGGCAACAAGCGAATCTACATCACCGCCCGCCAGGTACCGACCGAACCGGTGCAATTGACATACACCGTGGCCAACGCAGCCGGATCTTCGACCGGCATAATCACCCTGCAACCGCCCGCATTGACCAGATCAAACTCCGTACCGAAAGCCGAGAATGTCACAGCGCAGGTGAGAACTGGCGGCATCGTGTCCGTAAACGTGCTCGACCATGTGGCTTACTCGGACGGG---ACCACAGTAAAACTGCAAGACAACCTGCAGGTCGACAAGGCCACATTCAAGGGCCTGGTGTTCGTCTCCGGGAACACCGTACGTTATCAGGCCGCGGGAGAACCCGGGTCCTACCCCGTCACATACACGGTCAAAGACAATCTGGGCAACACAGCCTCCGCCACCATCACCATTGATGTGCACCGCAAGGATGCCGCCGATAAGGCTGCTCCAACCCCCTCGGATGCGGAAGCCCAGGTGGCCGCAGGCAGGAAAGTCCAGATTCCAATCACACTAACCGGTATCGACCCTGACGGCGACGACGTGCAACTGCTCGGATTGGGTAGCAAGGCACCGAAACTCGGCCGCATCACCGAAGTGGGCGCCACATACCTGGTGTATGAGGCGTACGCCGATTCGTCAGGCACCGACACCTTCTCCTACGCTGTGGAGGATTGGACCGGACAGCGGGCGACCGCGCAAATCCGTGTGGGCGTCTTCTCCTCCGGCTCC---------GATTCCGGCGTGTACGCGCGCGATGACGAAATCACCCTGCGCCCGAATACGGCGACGACCGTACCAGTAGCCCAGAACGACATCTGCGGCGATAACACGGGCCTCGCAGTCGCCGAACACGTCGAATCGCAAGGCATCAACGGCATCACCGTCATCGACGGCATGCTCGCGTTCACCACGCCAAAACAGGCAGGCACCTATTACGCGGCGTATACGGTCAAGAACAAGGCCGGCCTGTCCGACACCGCGACCCTGACGGTGAACGTCGACGCGAACGCCCCCATCGATCCTCCGACCGCTTACGATTACCGCGTTCCCGCAGCGGCCACAATCGACAAGAAATCCGTGGACGTAGATGTCTCGCAGTGGATCGCCAATCCTTCGGGAACCGCCGACGAACTGACCGTGGGCGTCGATCCCTCCGCCGCAGATCATGCTCATGTCAAAGGTGGCAAGGGTTCCACCACCATCACCGTGGAGCTGACCGACGAGGCGCGTGCGGTCCCGTACACCGTGACGAACACGACGTACAGCGTCACATCCACCGCGTTCATCCAAGTGCCGGCGTACGGCGTCTTCCCGCCCACCCTGCGTCCGAAAGCCCCCACGTTGAAAGTCAACGCACGTGAAACCATCACCATCAACATCGCCGACTATGTTCGTGTGGGCGCGGGCAAAACCGCCTACGTGGACGGTGCGGATTCGGTGAGCGCCACAAAAGCCGCGGACGACAACCTGTACGTCAACGACCAAACGCTACGGTTCACCGCGCCCAGCGACTATGCCGGTCCAGCTTCCATCACCTTCACCGCAACGGACGGCAAACGCGGCAAGAAC---------------------------------GACAACGTGAAAATCGTCAATTCCGCGGTGCTCACCCTGCCGATCACCGTGATCGGACGTGACGTACCCGCCCCGACCTTCTCCTCCTCCACAATCGATGTGGTGGCCGGCGAAAGCGCTTCAACCATCGACTTGAAAACGCTGACCCATTCGGCA------------------------------TCCGGATTATACGATGACGAGAAGCAA---------------TACACGTATTCCGGTGGGGCGAGCACCAACGGC---GTCACCGCCAAGGTGAGTTCGACCGGCAAACTGACCGTGTCCGCGGACAAAACCGCCACAGCCGGCACCACCGTCAATGTGCCGATTGCCATCGCCTATGCG------AAAGGCACAGTCAACGCCGGCTTGACGGTGCGCGTCACCTCATCCACCAGACCGTTGGCGCGTCTGGGTGACAAGGCGATAACCATCAAAGCCGGATCCGTCAGGCAGGTCAATATGCTGTCCGACGCCTTCAACCCGTTCCCGGACACCCCTTTGACCGTAACCGGCTGCGTTTCGGACAAGAACGCGAAATTCACCGTG---------------GATTGTTCGCCCAACGGCGTGGTATCCATCAAGGCGGCCTTAGACATCGGCGCAAGTACGAACAGGGTGATCGTCACCGTGCGCGACGCCACCCAGGCCAAGGACCGCGAAGTGACCGGGACCATCAACGTTTCCGTGACGGACAAGCCCGATGCGCCGCTCCTGTCCGCGGTTTCGGGCAAA---CCGCAGGACGGCAGGGTCGATTTGAGTTGGACGGCCGGATCGGCC------AACGGCAGCCCAATCACCGAATATCGGGTCATCTGGAGC------GGCGAGGGTTCCGGCCAGAAATCCTGCGGCGCGGCAACCTCGTGTACGGTGGACGGCCTGAGAAACGGCAGAACCTACACGTTCAAGGTGCAGGCGAAAAACGAGGTCGGCTGGTCGAAGGAATCCAAC---GCCGCGGAAAGCACGCCCGACAAACTGCCGGACGCGCCGACAGATGTGACGGCCGAAGCAGGTGAA---TACACTGTCACGGTCACGTGGAAAGCCCCG---------AACGGCGATTTCTCCGCGATTGACAAGTACCGGGTGACGCTGAGCGGCACGAACGCGCCC---GCCCCCATTGAAACGAAC---GGC------ACCAGCGTCACCTTCGCCATCGAAAACAACACGATCGTCGACGGCGCATCCTACAAGGCGACCGTGCAATCACACAACAACGTGAACTGGAGC---------CAGCCTTCCAAACAGTCCGGCGATGCGAAGCCCTGGGGCAAGCCGGAC---GCCCCTGCCGTCACA------TTGACCAATAATGACACGCGCGGA---------ACCGTCACCGTCGAATCGGTCGGCAATACACGCAACGCGGGGTGCAAGTCCATTGAACTGTCTGGA---GACGTCACCATGACGATGTCC---TGCTCC---GGATCGGAATCCTTCGACATCCCAGAGCGTAATCTCAACACAAAGGAATACGTCGTCGAAGCGATCGTCATCGGCAAGAAGGCGACGCGAAGCGAGCCCTCCAAG---GTGACTTTCACTCCGCGGTAC------ACCGTGGAAAAGCCGGAACGC---------GTCTCCGTTTCCGGCGACAACGGCATC------TGCACGGTCACATGGAAGATGCGGGGG---CACGCCGACGGGTACACCGTACACGCAAGCGGGTTCGATCCCTATGAGGCCGGGGCATCCGAACGGTCGCACGATTTCATGATGGCC---CCATGGCAGTCCTGCACTTCGGCCAGCGTGATGCAGCGGTTCAAGGGTGTGACAAGCAAACCGACCGAAGGCAGCGCCTCCCCTGCCTATGCGAAC---AAGCAGAAAGCGGGCATCCAG---GCACCGCAATTGCGCTGGAGCAGCACCGATACGGACACCATCGACATC---------ACCGGCGGAACCGTGAACATGTACGGGCAGTCAGGCAAAACCATGATCACCTTCACAGCAGAAGGCAAG---------TCGTACGATGTCCCGTGGGCACCCTCCGATCGC---------------------------------------------------------------------------------------------------ACGCTCAATGTCAACAAC---------ATACTCCCGACGGGAGCCGACTATGTCTGGAAGGCGCGCGTGGTCGGCGACGAC---------------------------------------------------------------------------------------------------------------------------------------------------------------------------------------------------------------------------CCGGCATTGAGCAATGAGACCAGCGGCGAGCGCCTGAAAGATGCCGACAGGTACCAGCCGCCCGCG---CAGCCGGACCCGACAACGAGCCCGAGCGCGAGTCCCATCACAAACCCCAGCAAG------------------------------------------------------------------AACCCGAGCACAACGCTCGGCGTGACGCCCAGCACAAGTCGGAATGTCCGATCGAACAGGACGAGCAAGGCACTCGCAGGCACGGTTACCGTGAACACGGCGAGTCGGAAATCGGCCCCCGTCTCCCCCATGGCACTGTTCCAGCATCGGCAGCAGATCCAAGCCCTAGGACTGAGGGCATGGCGTACGCCGTCGACCAAGGAGCAACGCATCCCGACCATGATCATCCAACAGCAAGGAGCAATCATCCCATGA------
>GCF_000741455.1_WP_029576647.1
---------------------------------------------------------------------------------------------------------------------------------------------------------------------------------------------------------------------------------ATGAGCAGCAGCAATTTCACCGAACGTCAACTGTTGCCGCCGTCCAGAGAGAGACGGAAGCGTTTCCCTGCCATGATGCGCCGGTTGGTG---------------------------------------------------------------------------------------------CCGTCCGGCAACCGG------------------------------------------CGGTGGATTACCCCGGTCGTCATGCTGGTTCTGCTGCTTGGCATCGTTGCCGGTTGCGTCATTGTCAGTTCGGTGACACAGCCGCACGTGCAGCTTGATGACGGCACGGTATGGGTCACTTCGCTCAAGGACCATAAAGCCGCGCGGTTCAACGTGAAGAACAGGGATGCCGACGCCGGTGTCACTTCGACAGCAGCACGTTTCGACATAGCCCAGCACGATGGTGACACCGTGATTGCCGAGGGGACAAAAGCGAGCAATATCGCGGCTTCCACAGTCAGCGTACACGGAAACACCAGCATCACCGCCGATATGGAAACCGTGATCGGCGGGAAGACTGCGGCGATTATCAACACGAAAACGGGGAACGTGTGGGTGGGTTCCGCCTCCGATATCGCCTCGTTGAACCCGACAAGCGGCAGTCCGGCTATGAAGCTCGGCTCCTCGGGTGCGATTGCCGTGACCCATGATGGTGTCGTGTACGGGTATCGCCCGTCCGATTATGCGGTGTTGAGCGTTGACGGCCCA---CAGGGCTCGCCGAGTAAG---GTCGCTCGAATCGAGAAC------GCCACGGGGGTTGAATCGTTCACGGTCATCGGCGGCACGCCGGTCGTCGCCGGCAATGGTAAGGTGTTCTGGCCGAAAGGA---AACGCCGACATCGGCTTGCAAGGCAAGGTGACGCTACAGGCCCCGCCCACCGATGGC---------AAGCAGAGCAACTGGGTGGCGGCGGCGACCCCGCGCGGCCTCGCCTTGGTCAATCTGCATTCCGGTGCTGTCAAC------ACATTGCCGAAAGCGGGCAAGGGCGACGCGGCACGACCGGTGTCGACCGGCGGATGCGTCTTCGCGGCGTGGGCGCAGCGGGCGGAAAACTACGTCAGTGTATGCGATGCAAACGGCAAGGGA---------------------------------------GCGACATACTCATCGCTGGAATCCATCGACCCCACCTCGCAACTCGTCTTCCGCACCAACCATCGTCTGGTGGTCCTCAACGACGTAATCAACGGCAATGTGTGGAACCCGCAGGATTCCGCCAAAGTCATCAAAATCCAGTGGAACAAGGTGGAAACCAAGGAATCC---AAGCAGCAGGAGCGCAACAAC---AGCGCCAACAATCAACGCCGTTTCAGCAAGAGCTGCTCCTCCCAGTCA---------GGGCACATCAGGGCGCAGGACGATGCGTTCGGCGCGCGTACCGGATCGCAGCAGATTCTCGACGTGTTGCGTAACGATGAGCAGACCGACTGTTCGGTGTTGCACATCGATTCGGTCAGCGCGCCCGACGGCGCGAATATCTCGGTCTTGCCCATTTATGACGGACGGTACCTGCAACTTGATGCCTCGGCCGCAGGGGCGGGTGAAGTGACG---------TTCAGCTACGAGATTTCTGACGGACGCGGCCAGACCGCCAGTGCGAACGTGTCCCTGAACCTCACC---GAC---------GGCGAGGACTGGGCCCCGCAACAAACCGAT---GTTCCCCCGGAAATCGACGTCGAACAGGGGGCTTCCTACACTGCCAATGCGTTGGAAAGCTTCTCCGATCCCGACGGGGACCCGCTGACCTTGGTTTCGGCGTCACCGCAGAACACCAAT---CAGGTGACTGTCTCCACGCGAGCCGACGGCCAACTTGTGTTCAACGCCGGTTCTATGTCCTCAGGACGCGCGGGCATCGAAGTCACCGTGTCGGACGGGAAGCAGACCGGTACGGGGATAATCTATTTCTCGGTGAAACCGGCGAACACGCTCGCCGCCGTGATCGACCCGGTGGCTAGGCAGACCACGCCCGGTACCCGCACCACCATCGCGCTCAAGCAGTATGTGCACGGCACCAGCGCGGAACCCGCCCAACTGACCTCGGTGGAATCCGTGCCCGGC---------GTATCCGCCACCATGAACGCGGCGGATATGTCGATTGCGTTCAGCGCGTCAAGCCCGGGCACCTACTATGTGCCGTACACCATCACCCAAGGCACCATTGCGGCGACCGGCCTCGTACGGGTGGAGGTGCAGGCCGTGACCGGCGACGCCGCCAAGCCGGTTGCGGCGAACGATGTGGCTCTGCTGGGCGCGGATAACACCGCAATCGTCGAGCCGCTGACCAACGATGTGGACCCGTTGGGCGGCGTCCTGTCAGTGACCAGCGTCGCTGCGGAC------ACGCACAGCGGCATCAAAGCCGGTATTGTGGGCAACAAGCGAATCTACATCACCGCCCGCCAAGTGCCGACCGAACCGGTGCAATTGACATACACCGTGGCCAATGCCGCGGGATCTTCGACCGGCATCATCACCCTGCAACCGCCCGCATCGACCAGATCGAACTCCGTACCGAAAGCCGAGAATGTCACAGCGCGGGTGAGGACCGGCGGCATCGTGTCCGTAAACGTGCTCGACCATGTGACTTACTCGGACGGG---ACCACAGTGAAACTGCAAGACAATCTGCAGGTCGACAAGGCCACATTCAAGGGCCTGGTGTTCGTCTCCGGGAACACCGTACGTTATCAGGCCACGGGAGAACCCGGGTCCTACCCCGTCACATACACGGTCAAAGACAATCTGGGCAACACAGCCTCCGCCACCATCATCATTGATGTGCACCGCAAGGATGCCGCCGACAAGGCTGCTCCAACCCCCTCGGATGCGGAAGCCCAAGTGGCAGCCGGCAGAAAGGTCCAAATCCCGATCACACTGACCGGTATCGACCCTGACGGCGACGACGTGCAACTGCTCGGATTGGGTAACAAGGCGCCAAAACTCGGTCGCATCACCGAAGTGGGCGCCACATACCTGGTGTATGAGGCGTACGCCGATTCGTCAGGCACCGACACCTTCTCCTACGCCGTGGAGGATTGGACCGGACAGCGGGCGACCGCGCAGATCCGCGTGGGCGTCTTCTCCTCCGGCTCC---------GATTCGGGCGTGTACGCACGCGATGACGAAATCACCCTGCGCCCGAATACGGCGACGACCGTACCAGTAGCCCAGAACGACATCTGCGGCGACAACACGGATCTCACGGTCGCCGACCATGTCGAATCGCAAGGCATCAACGGCATCACCGTCATCGACGGTATGCTCGCGTTCACCACGCCGAAACAGGCAGGCACCTATTACGCGGCGTATACGATCAAGAACAAGGCCGGTCTGTCCGACACCGCGACCCTGACGGTGAACGTCGACGCGAACGCCCCCATCGACCCTCCGACCGCTTACGATTACCGCGTTCCCGCAGCGGCCACAATCGACAAGAAATCCGTAGATGTGGACGTCTCGCAGTGGATTGCCAATCCTTCGGGAACCGCAGACGAGCTGACCGTGGGCGTCGCCCCCTCCGCCACGGGGCATGCTCATGTCAAAGGCGGCAAGGGTTCCACCACCATCACTGTGGAGCTGACCGACGAGGCACGTGCGGTCCCGTACACCGTGACAAACACGACGTACGGCCTCACATCCACCGCATTCATCCAAGTGCCGGCGTACGGCGTCTTCCCGCCCACCCTGCGTCCAAAAGCCCCCGCGTTGAAAGTCAACGCGCGTGAAACCATCACCATCAACATCGCCGACTATGTTCGTGTGGGCGCGGGCAAAACAGCCTACGTGGACGGCGCGGATTCGGTGAGCGCCACAAAAGCCGCGGACGACAACCTGTACGTCAACGACCAAACGCTACGGTTCACCGCGCCCAGCGACTATGCCGGCCCGGCTTCCATCACCTTCACGGCAACGGACGGCAAACGCGGCAAGAAC---------------------------------GACAACGTGAAAATCGTCAATTCCGCGGTGCTCACCCTGTCGATCACCGTGATCGGACGTGACGTGCCCGCCCCGACCTTCTCCTCTTCCACAATCGATGTGGTTGCCGGCGAAAGCGCTTCAACCATCGACTTGAAAGCGCTGACCCATTCGGCA------------------------------TCCGGATTATACGATGACGAGAAGCAA---------------TACACGTATTCCGGTGGGGCGAGCACCAACGGT---GTCACCGCCAAGGTGAGTTCGACCGGCAAACTGACCGTGTCCGCAGATAAAACCGCCACAGCCGGCACCACCGTCAATGTGCCGATTGCCATCGCCTATGCG------AAAGGCACAGTCAACGCCGGCTTGACGGTGCGCGTCACCTCATCCACCAGACCGTTGGCGCGTCTGGGTGACAAGGCGATAACCATCAAAGCCGGGTCCGTCAGGCAGGTCAATATGCTGTCCGACGCTTTCAACCCGTTCCCGGACATCCCTTTGACCGTAACCGGCTGCGTTTCGGACAAGAACGCGAAATTCACCGTG---------------GATTGTTCGCCCGACGGCGTGGTATCCATCAAGGCGGCCTTAGACATCGGCGCAAGCACGAACAGGGTGATTGTCACCGTGCGCGACGCCACCCAGGCCAAGGACCGCGAAGTGACCGGGACCATCAACGTTTCCGTGACGGACAAGCCCGATGCGCCGCTCCTGTCCGCGGTTTCGGGCAAA---CCGCAGGATGGCAGAGTCGATTTGAGTTGGACGGCCGGATCGGCC------AACGGCAGCCCAATCACCGAATATCGGGTCATCTGGGGC------GGCGAGGGTTCCGGCCAGAAATCCTGCGGCGCGGCGACCTCGTGTACGGTGGACGGCCTGAGAAACGGCAGAACCTACACGTTCAAGGTGCAGGCGAAGAACGAGGTCGGCTGGTCGAAGGAATCCAAC---GCCGTGGAAAGCACACCCGACAAACTGCCGGACGCGCCGACAGATGTGACGGCCGAAGCAGGTGAA---TACACTGTCACGGTCACGTGGAAAGCCACG---------AACGGCGATTTCTCCGCGATTGACAAGTACCGGGTGACGCTGAGCGGCACGAACGCGCCC---GCCCCCGTTGAAACGACC---GGC------ACCAGCGTCACCTTCGCCATCGAAAACAACACGATTGTCGACGGCGCATCCTACAAGGCGACCGTGCAATCGCACAACAACGTGAACTGGAGC---------CAGCCTTCCAAACAGTCCGGCGATGCGAAGCCCTGGGGCAAGCCGGAC---GCCCCTGCCGTCACA------TTGACCAATGATGACACGCGCGGA---------ACCGTCACCGTCGAATCGGTAGGCAATACACGCAACGCGGGGTGCAAGTCCATTGAACTGTCCGGA---GACGTCACCATGACGATGTCC---TGCTCT---GGATCGGAATCCTTCGACATCCCGGAGCGTAATCTCAACACAAAGGAATACGTCGTCGAAGCGATCGTCATCGGCAAGAAGGCGACGCGAAGCGACCCCGCCAAG---GTGACTTTCACCCCGCGGTAC------ACCGTGGAGAAGCCGGAACGC---------GTCTCCGTTTCCGGCGACAACGGCATC------TGCACGGTCACATGGAAGATGCGGGGG---CACGCCGACGGGTACACCGTACACGCAAGCGGGTTCGATCCCTATGAGGCCGGGGCGTCCGAACGGTCGCACGATTTCATGATGGCC---CCATGGCAGTCCTGCACTTCGGCCAGCGTGATGCAGCGGTTCAAGGGCGTGACAAGCAAACCGACCGAAGGCAGCGCCTCCCCTGCCTATGTGAAC---AAGCAGAAAGCGGGCATCCAG---GCACCGCAATTGCGCTGGAGCAGCACCGATGCGGACACCATCGACATC---------ACCGGCGGAACCGTGAACATGTACGGGCAGTCAGGCAAAACCATGATCACCTTCACAGCAGATGGCAAG---------TCGTACGATGTCCCGTGGGCATCCTCCGATCGC---------------------------------------------------------------------------------------------------ACGCTCAACGTCAACAAC---------ATACTTCCGACGGGAGCCGACTATGTCTGGAAGGCGCGCGTGGTCGGCGACGAC---------------------------------------------------------------------------------------------------------------------------------------------------------------------------------------------------------------------------CCGGCATTGAGCAATGAGACCAGCGGTGAGCACCTGAAAGATGCCAACAGGTACCAGCCGCCCGCG---CAGCCGGATCCGACACCGGGCCCGAGCGCGAGTCCCATCGCAAACCCCCGCAAG------------------------------------------------------------------AACCCGAGCACAACTCTCGGCGTGACTCCCAGCACAAGTCGGAATGTCCTATCGAACAGGACGAACAAGGCACTCACAGGCACGGTTACCGTGAACACGGCGAGACGGGAATCGGCCCCCGTCTCCCCCATGACGCTGTTCCAGCATCGGCAGCAGATCCAAGCCCTAGGACTCAGGGCATGGCGTACGCCGTCGACCAAGGAGCAACGCATCCCGACCATGATCACCCAACAGCAAGGAGCAATCATCCCATGA------
>GCF_000741525.1_WP_052118201.1
------------------------------------------------------------------------------------------------------------------------------------------------------------------------------------------------------------------------------ATGATCAAGAAG---------------------------CGCGACGGCGAGTCCGCCCCCAGTCAGGCAAACCATCGGAGTCGCTCCATTCGTTCGGCGTTC---------------------------------------------------------------------------ATGCGCCTCAATTCGCAATCCACG---------------------------------------CGCACTTGGCTCACACCGGTGCTAACGCTTCTTCTGCTCTTGGGAATAGTCGCCGGAGCCATTATCGTCAGCACCCTGACCCGCGCACATGTTCAGCTTGACAACGGCACCGTATGGGTCACCTCACTCAAAGACCGCAAAGCCGCACGCTTCAACGTCAAACTCAGTCAGGCCGACGGCGGCGTATCATCCAGCGACGCGACGTTCGATGTCGCCCAGCACAGCGATGACACCGTGCTCACCGGGGGCACGAAAGCCCAATCCATCCTGGCTTCAACGCTGGGCGTACACGGCAAAAGCGAGATCAAAGGCTCGACGTCAACCCTCGTCGGCGGCGATACCACGGCTTTCATCAACGAGAAAACCGGAAATGTGTGGGTGGGCGCCTCCAATAACCTCGATTCAATCGCGCCAACGACTGCGAACCCGCAAATGAGGCTCGGCGCCGGCGGCAAAATCGCCGTAACACACGACGGCGCGGTTTACGGATATAGGCCCGACGACGGCATGGTGCTCAAGATCGACGACGCG---CAGTCCGCCGCGCACGAG---CTCGGATCCGTGACCGACGGCAGACACGTGAACGCCGAAAGCTTCACCGTCATCGGCAATCGGCCGGTGGTTGCCTCCAAAGGCGAGATCATGTGGAACGGGGGC---GGCGCGAAGGTCGATGCACGGGGCACACTTGTACTGCAGGCACCCCCCACGGATGAT---------GCCCAACAAGGATGGGTTGCGGCGAGCGCCAAAAACGCCTTGTTCACCGTCGATTTCAAGCATGGCGGCAAGACGTCCGAGTTCGCCACCCACGGT---ACGGCGGACCCGGCGCAGCCGGTTTCTTCAAAAGGATGCCTGCATGCGGCATGGTCTCAAGCCGCACATAACTATATTCGGGTGTGCTCGGCGTCCGGCGCCCAG------------------GAAGCCGAATCTGATGAACCAGCGCAGTTCCAATCATTGCAATCCGTACTGCCGACCTCGCAACTGACCTTCCGCACCAACCACCGGCTTGTGGTGCTCAACGACGTGACCAACGGCAATGTGTGGAATCCGGATCAGTCCACCAAGGTCATCAAAATTCAGTGGCGGCAGATCCGGACCAAGAAAATC---GTGTCGAAGCAGCATGAAAGCGATTCGGCCAACAACCAGACCCAGTTCAAACCCAACTGCTCGGCGAAGTCC---------GGTGCCATCAAGGCCGAGGATGATTCGTTCGGCTCACGTGTGGGCAGCGAGCAGATCCTCGATGTCCTGCGCAACGACGAGCAGACCGACTGCTCGGTGTTGCACATCTCCAAAATCGGCCCGGTGTCCGGCGGCGGCATCACCGTCGCCCCCATTTACGCGGGCCGTTACCTGCAACTCGACACGACCGGAGCGAAGCCGGGCAAGACCAGT---------TTCACATACGAAATCAACGACGGCCGAGGCCAGACCAGCCAGGCGACAGTCACATTGAATCTGGCAGGCAGC---------GGCACCAATCAAGCCCCGGCTCAGGTCGAC---ACCCCTCCGGAATATTCCGTGGAACAGGGGGCGAACTTCACCGTCAACGCCTTAGGCTCGTTTGCCGACCCGGAGGGCGATCCGATGACGCTGGTTTCCGCAGCCCCTCAAAACGACAGT---CAAGTGGCGGTTTCCACGCGCGCCGACGGCCAACTCGTATTCAATACCGGTTCCCTTGCGGGCGGACGAGTCGGCATCGAACTGACCGTTTCCGACGGACAGGCGACCGGCACAGGGGTTATTTATTTCTCCGTGCGCCCGACCAACACGCTACCCGCCCTAATCGATCCGGTGACGCGCACCACCGCACCCGACACATCCACAACGGTCAAACTCAAACAATTCGTGCATGGAACCAGCGCCCAGCCCGCCACTCTTTCCTCGGTCTCCGCGCCTGCGGGC---------ACCTCGACCTCGACCAACGCCACGGACCTGTCCTTCACCTTCAAAGCGTCGGATCCGGGCACCTATTACGTTCCATATGTCATCAGCCAAGGCAGTATCGAAGCGCAGGGACTGGCACGTATCGAAGTGCAGCCGGTGACCGACCAGTCAGCCAGACCCGTGGCCGCGAACGATGTGGCATTGATCGGCGCCGATCGCACGGCCATCGTCGAACCTCTTGAGAACGACACAGACCCGATGGGAGGCGTCCTGTCGATCACTTCGGTCAACGCAGAC------CCAAGGTTGGGCATCAAGACCGGACTGGTGGCGCACAAGCGCGTATACATGACCGCAAGGCAGATTCCCACCAGGCCCGTCACCGTGAGCTACACCGTGGCAAACGCCTCCGGCAGCACTCGCGGCACGATAGTATTGCAACCGCCGGCTTTGACGAGCACGAACGCCGCGCCGAAAGCCGGCAACGTGGAGGCAAACGTACGCACCGGCGGTATCGTCTCCGTCGACGCGCTCGACCACGTATCCCACGCAGACGGC---ACGACCGTCAAGCTGCAGAACGACTTGCAATACAACAAGAAGACCTTCAAAGGCCTGGCCTTCGTTTCCGGCGACGATGTGCGCTACCAGGCCTCCGACACCCCAGGGGTATACCCCATCACCTATACCGTGCGGGACAACGTGGGCAACGCGGCATCCGGCACCATCACCGTCACCGTGCACGCCAAGGACGGCGCGACCAAGGCGCCCCCTACCCCGCAGGACGTCCAGGCGCAGGTGGCCGCCGGCCAGAAGGTCCGCATTCCGATTACCCTCACCGGCATCGACCCGGACGGCGACGACGACACCCTCCTTGGCCTTGGAAACAAGGCTCCCAGGCTCGGGCGCATTGAAGAGGTGGGCGCCAACTACATCGTCTATGAGGCATACAACGATTCGGCCGGCACCGATACCTTCTCCTATGCGGTCGAGGATTGGACCGGACAGCGCGCACAGGCCCAGATTCGCGTGGGCGTATTCAAAGGCACTTCG---------GACTCGGGCGTCTACGCTCGTGACGACCAGGTGACGCTGCGCCCGAACACCGAGGCCACGGTGCCTGTTGCCCAGAATGACATATCCAGCGACAACACCGACCTGAAGATCTCTTCCGAGTTGGAGACGCAAGGCATCAACGGCGCCCACGTCCAAGACAACATGGTCCATTTCAAAACTCCTTCGCAACCCGGTACCGCATACGTCATCTATACCGTCCAGGATAAGGCGGGGCTGACCGATACGGCGACCTTGACCGTCGTGACCGACACGAATGCGCCAATCGAACCGCCCACGGCCTACGACTACCGTGTTCCCTCGGCAGCGACGATCGACAAAAAGTCGGTGGACGTCGATTTGTCGCAATGGATCGCCAACCCGTCGGGCACCACTCAGGAGCTCAGGCTCGGCATCGACCCCTCGGCACAGAACCACGCGCACGTCAAGGGCGGCAAGGACTCCACAACCGTGAGCGTGGAGCTGACCGACGAGGCTCGCAGCGTGCCATACACGGTGACGAACACGACCTATCACATCACCTCCACGGCCTTCGTCCAAGTGCCCGCCTATGGGGTGTTCGCACCGACGCTGCGCCCGAAGGCGCCCCCCATCAAAGTGAACGCCAAACGCAGCGTCACCATCAATATCGCCGATTATGTGCGCGTAGGCGCCGGCAAGACGGCTTACGTCGAGAAG---GACTCGGTTTCCGCGACAAAAAGCGCCGACTCCGACTGCTTCGTCAACGATCAGACGCTGAAGTTCACCGCCCCGCGCGACTATGCCGGACCGGCCTCCATCACCTTCACGGCCACCGACGCCAAA---------------CGCAACGACAGGGTCGACAAGAACGGCTCCAAACAGGCGAAAATCATCAATTCGGCCGTATTGACATTGCCCATCACCGTCATCGGCCGCAATGTGCCGCCGCCCACTTTCTCCGCCCCCACGATCAACGTGGCCGCCGGCGAGGGCGCCAAGACGATCGATCTGAAAGCCCTAACCCACGCGCCC------------------------------GGCGACCTCGACGCCGATGAGATGGAC---------------TATACCTACTCGGGCGGCGAGGTGTCCGGCCCG---GTCACCACCCACCTGACCGCTGGCGGCAAGCTGACCGTAGAGGCGGCCACGGATGCCGCGGTCGGTTCGGTCACCAGCATCCCCATCTCGATCAAGTATTCC------AACGGCGCCGTTTCGGCGGGATTGACGGCGCAGGTGACGCAATCCACCAGACCGCTGGCGCAAGTCCAGCCGGTGCACAAGCAGATCAAGGCCGGTTCCAGCGAAACGGTTGACATACTCGACGGCGCCTTCAACCCGTTCCCCGGCAAGACTTTGACGGTGACGGACTGCAAGGCCGACGACTCCGTCAAACTCAAGGTG---------------GAGTGCGGCAGGTCCGGCTCAATCACCATTCGAGCCGGCGAGGGTATTGGAGCCTCCTCCAATACAGTAGTCGTGAACATCCAGGATGCCACCAAGACCCGCGAGCGCCAGGTTTCGGGCACCATCACCCTTTCGGTCATCGACAGGCCGGCCGCGCCGTTGCTCGCGCCGTATTCCAGCATCAAACCGCAGGACGGCATGATCACCCTGTCGTGGACGCCAGGTACCGCA------AACGGCAGTCCTATCACCGATTATCAAGTGGACTACGGG---------------TCCGGCAACAAGTCGTGCGGGGCCGTGACCACCTGCGACATCGGCGGACTGACGAACGGCAAGACCTACACCTTCACCGTAAAGGCGAAGAACGAGGTGGGCTGGTCAAAGGCATCGAAC---TCCGTGAACGGTATGCCCGACAAGGTGCCTCCCGCCCCCAACGACGTCAAGGTCAAAGCCGGATAC---CATACCGTGACGGTCAGCTGGGGCATGCCC---------CAATACGACGGCACGCCTGTCAGGGACTTCCGCATATCCACCAATGGCGGCAAT------TACGTATCGACAGGGAGCACG---GCA------GGCAGCAGGACCTACACCCTTAGCGACGACGAAATCAACGATGGTTCATCATTCAGCGCAAGCGTCGAAGCCGAAAACGGTGCCGGCGTCGGT------------TCCCCAAGCAGTTCGGCCAGCGACGTGCCGTGGGGCAATCCGGAC---AGGCCCGGGCTGTCG------CTGAAACAGGATGACGACGACCACATG------ACCGCAACCGTCACCAAACCTTCGAATATGCGCAATGCCGGATGCGCAAGCATCACATTGAGTGGCGACGTCACCGGAAACCTTTCGTGTCCGGACGGG---GGTCCGAGGCAGTTCGACATCCCCGAAGCAAAGTATGGTGGCACCGTGGAGGTCAACGTCACCTTCACGCCGAACAAGTCGGGGTCCGTCCCGAGCTCCGAC---CATGCCTCGTTGGCGGTACGCTAC------AGCGTTCCGGAACCCACAAAC---------GTGAATCTGACCGGACCGGACGCGAACGGCATCTGCACGTTGAAATGGAACGGACAGGGA---CGGCACGACGGATTCGAAGTCGATGGACGT------------GCCTACGGCAAG---GGAACGAGCCATTGGGATTATCAAATCGGT---CCGTGGCAGTCCTGCGGCGCCAGGACCGTGAAGCAAAAGCACAAG---------ACCAACTTAAGTAACGGAGTGACCGTTTCCGATTCGAACGTGTTTAAGAAGCCTGCGGAAATCAGCTCTTCCATAACGGTTCAATGGCAGGATCACAAC------CATGTTGCCTTA---------TCCGGCGGCGGCGTCGAGAATTGGGGC---------ATCGGCAAGATTCAGCTTCATCTGTGGTCCGGGTCGCAAGAAAGGACCTACGATTGGCAACCC---------------------------------------------------------------------------------------------------------------ACCGGCGCATATGACGTCCAGGATCTGCCCGATACCGGACCT------TACATGTGGCAAGTTACAGTAAAAGGCGACGACCCT---------------------------------------------------------------------------------------------------------------------------------------------------------------------------------------------------------------------GCGATCAACGCAACAGGACAAAAGAACAACGTCCAAGGCGCGCGAGGACCCAGCGCACTGGGTCTTTCGCCGTTTTCCCTACCGTTCGAC------------------------------------------------------------------------------------------------------------------------------------------------------------------------ATACCCGTGCGCTCATTCCACGATGCATTGCACGCATCGACCACCGCAACGGACATACGAACCAAAGCCCCGCGTACCGAACGA---------------------------------------TCCACATATCATCACAACCACCAACCTCCATTATGGGAAACAGCAAAGGAGAACCTATGA------------
>GCF_000741535.1_WP_081815501.1
---------------------------------------------------------------------------------------------------------------------------------------------------------------------------------------------------------------------------------ATGAACAACAGCAGTATGGGCAGGCCGGCGGCGCATTCGCCT---------ATGCGCCATTCACGGTTCGGGGCAGTACGCCGGCTGGTG---------------------------------------------------------------------------------------------TCTTCCGGCAGGCGA------------------------------------------CGGTGGGTCACGCCGGTGGTCATGCTGGTGTTGCTGTTGGGGATTGTCGCGGGGGCGATTATCGTCAGTTCGGTGACACAACCGCATGTGCAGCTTGATGACGGCACAGTGTGGGTCACGTCGCTGAAAGATCATAAGGCTGCACGGTTCAACGTGAAGAACCGGGACGCCGATGCCGGTGTCGCCTCGAAGGCCGCACGATTCGATATCGCCCAGCATGATGGCGACACGGTGCTTTCCGAAGGCACGAAAGCCAGTAATATCGCGGCTTCCACGGTCAGTGAGAGCGGCAATACGACGATGACGTCGGATATGGAAACCGTGGTCGGCGGTTCGACGGTGGCGCTGTTCAACGCCAAAACAGGCAACGTGTGGGTGGGGTCCGCCTCGGATGTGGAATCCATGAACCCCACCGCCGACGCTCCGAATATGAAACTTGGCGCGGGCAGTGCGATTGCGGTGACGCATGACGGTACGGTGTACGGCTATCGTGCTTCCGATCACACGGTGATGAGTGTTGACGGGCCG---CAGGGCACGCTCGCCGCA---GTCGGCAGCATTCCAGGC------GCGTCGAGTGCGGAATCGTTCACTGTGGTGGGCGGTACCCCGGTTGTCGCCGGCAATGGCAAAGTGTTCTGGCCGTCCGGC---AATGTGACGATAGGGCTGACGGGCAGGGCGGTATTGCAAGCCCCGTCCACTGACGGC---------AGGCAGCGGGACTGGGTGGCGGTGTCGACGCCACGTGGCATCGCGACGGTTGATTTGCGCAGCAAGAAGGTCGTG------CCACTGTCGAATTCCGGCAAGGGGGATGCGGCGCGGCCGGTGTCGACCGGGGGTTGCGTGTTCGCGGCATGGTCGCAGCGTGCCAACAACTACGTGTCGGTGTGTGATGCTCATGGCGTCAGC---------------------------------------GCGAAGTTCTCGTCGTTGGAATCGGTCAATCCGACTTCACAGCTGGTGTTCCGTACGAATCATCGCCTGGTGGTGCTCAACGATGTCATCAACGGCAATGTGTGGAATCCGCAGGAGTCCACGAAAGTCATCAAAATCCAGTGGAACAAGGTGGACACCAAGCAGTCC---AAGCAGCAGGAGCAGAATAATGACAGCGCGAACAACCAACGTCATTTCAGTAAAACCTGCTCCTCTCAATCC---------GGGCAGATCAAAGCGCAGGATGATGCGTTCGGCGCTCGGACGGGTTCGCAGCAGATTCTTGATGTGCTGCGCAATGATGAGCAGACCGATTGTTCGGTGCTGCGCATCGATTCGGTGAGCGCTCCCGATGGGGCCGATATCAAGGTTTCTCCGATTTATGATGGCCGGTATCTTCAGCTTGACGCTTCAGCGGCGTCGGCTGGTTCTGTGACG---------TTCAGCTATACCATTTCCGATGGTCGCGGTCAGACATCCAGCGCCAACGTGTCGCTTGACCTTACG---GCG---------GGAGCCAATCGCGCGCCACTGCAAATCGAC---ACTCCCCCGGAGTTTGATGTCGAGCAGGGGGCTTCGACCACAGTCAACGCGTCGGGCAGTTTCCGCGATCCCGACGGCGATCCGCTGACCTTGGTGTCAGCGACCCCGCAGAACACCGAT---CAGGTGACGGTTTCCACGCGTGCCGACGGCCAGCTGGTGTTCAACGCCGGTTCGATGTCTTCAGGGCGTGCAGGTATCGAGGTCACCGTGTCCGACGGTCTGCAAATCGGCACCGGCATGATCTACTTTTCAGTGAAACCGGCGAATACGCTCGCCGCCACTATTGATCCCGTGGTCAGGCAGACCACGCCGGATACTCGCACCACGATCGCGTTGAAGCAGTATGTTCATGGCACGTCGCTCGAGCCGGCACAACTGACCGCGGTGGAATCCCCTGCCGGC---------GTGTCCGCCACGATGAATGCGACCGATATGTCGATCACGTTCAGTGCGAGCGATCCGGGCACGTACTATGTGCCGTACACTATCACGCAAGGGTCCGTTCCGACGACCGGCCTGGTTCGTGTGGACGTGCAGGCCGTCACCGGGGATGCCGCCAAACCGGTCGCGGCGAACGATGTCGCGTTGCTTGGTGCGGACAATACCGCGATTGTGGAACCGTTGGCCAATGATGTCGACCCGTTGGGCGGCGTACTGTCGGTGACCAGTGTCGCCGCCGAC------TCGCAGAGCGGCATCAAAACAGGCATCGTCGGCAATAAGCGGGTGTATATTACGGCGCGACGCGTCCCGACCCAACCGGTGCAACTCACGTACACGGTGGCCAATGCCGCCGGATCGTCAACCGGTGTGATCACCTTGCAGCCGCCGGCGCTGACAAGCTCGAATTCCGTGCCGAAGGCGGGCAATATCACCGCCCAGGTGCGTACCGGCGGCATCGTGTCCGTGGACGTGCTCGACCATGTCACATACTCCGATGGC---ACTACGGTGAAGTTGCAGAACAATCTTGAGGTCGACAAGCATACGTTCAAGGGGCTGGTGTTTGTCTCCGGCGATACCGTGCGCTACCAAGCCAGCCGGCAGACCGGTTCCTTCCCCGTCACGTACACGGTGAAAGACAACCTCGGCAATACGGCTTCCGCCACCATCACCATCAACGTGCATGAGAAGGACGCTTCGAACAAGGCGGCTCCGACGCCGGCCGACGTCGAAGCGCAGGTCGCCGCCGGGCAGAAAGTCCAGATCCCGGTTACGCTCACCGGCATCGATCCGGACGGTGATGACGTGCAGCTGCTCGGCTTGGGCAACAAGGCGCCGAAACTCGGTCGTATCACCGAAGTGGGCGCCACGTATCTGGTGTATGAGGCGTACGCGGATTCTACGGGCACCGACACATTCTCGTATGCGGTGGAGGATTGGACCGGACAGCGGGCAACCGCGCAAATCCGCGTCGGCGTGTTCTCTTCCGGCGCG---------GATTCAGGCGTGTATGCGCGTGACGATGAGATCACGTTGCGTCCAAACACCGCAACCACCGTCCCAGTCGCCCAGAATGATATCTCCGGTGACAGCACGGACCTGACCGTGGGCAAGCATGTCGAATCGCAAGGCATCAGCGGTATCAGCGTGAGCGACAACATGCTCTCGTTCACTACGCCGAAGCAGCCGGGAACGTATTACGTGGCGTACACCGTGAACAACAAGGCGGGCCTGTCCGATACCGCGACGTTAACGGTGAATGTCGATGCGAACGCCCCCATCGACCCGCCGACCGCCTACGATTATCGTGTGCCCGCGGCCGCGACCATCGACAAGAAATCCGTGGATGTGGACGTCTCCCAGTGGATCGCGAACCCTTCAGGCACCGCTGATGAACTCCAAGTTGGTGTGGATCCGTCCGCCGCCGATCATGCGCATGTCAAGGGCGGTAAAGGTTCCACAACCATCAGCGTGGATCTGACCGATGAGGCGCGTGCCGTGCCGTACACCGTGACGAACACGACGTACGGCATTACTTCCACCGCGTTCATCCAAGTGCCGGCCTACGGCGTGTTCCCGCCGACCTTACGGCCGAAAGCCCCGGCGTTGAAAGTCAACGCACATGAGACCATCACCATCAATATCGCCGATTACGTGCGTGTGGGGGCCGGAAAAACCGCGTACGTGGATGACGCCGGTTCGGTGAGCGCCACCAAAGCCGCGAACAACGACCTGTATGTCAATGATCAAACGTTGCGGTTCACCGCCCCGAAGGATTATGCGGGGCCGGCATCCATCACCTTCACCGCGGTGGATGGCAAACGCAGCAAAGGC---------------------------------GATAGCGTGAAAATCGTCAATTCGGCGGTGCTGACCCTGCCGATCACGGTAATCGGGCGTGACGTGCCCGCGCCGACATTCTCCTCCCCCACGGTTGACGTGGCAGCCGGGGAAAGCGCCACCACCATCGATTTGACCGCGCTGACGCATTCGCCT------------------------------TCCGGATTATACGACGATGAGAAGCAG---------------TACACGTATGCCGGAGGCGCGAACTCCAATGGG---GTTGACGCGAAAGTGAGCGCTGCCGGCAAACTGACGGTTTCCGCAAGCAAAACCGCCGCGCCCGGCACCACGGTGAGCGTGCCGGTGAATATCACGTATGCG------AAAGGCACGGTGAATGCCGGCGTGACCGTACGAGTCACCGCATCCAACCGGCCGTTGGCGCGGGTCAGCGGCAAAACCGTGAACATCAAGGCGGGGTCAAGCCAACAGGTCAATATGCTGGCCGACGCATACAACCCGTTCCCTGACACGCCGTTGACCGTCACCGATTGCACGGCGGACAAGGGCGCGAAATTCATCGTG---------------ACCTGCCCGTCCAACGGCGTGATTTCCATCACCGCGTCCTCTGATATCGGGGCGAGCAACAACACGGTGGTCGTAACCGTGCGTGACGCCACCCAGACGCGGGAACGTGAGACGACCGGCACCATCAACGTCGCCGTAAGCGATAAGCCCGACGCGCCGCTGCTGTCAGCCGTGTCCACCAAG---CCGCAGGATGGCAGAATCGATTTGAACTGGACCGCCGGGTCAGCG------AACGGCAGTCCGATCACCGAATACAAGGTCCTGTGGAGC------GGCGCCGGGAGCGGCGAGCGCTCATGCGGGGCGGCGACCTCATGCACGATTGACGGTTTGAGCAACGGCAAAACCTACACGTTCAAGGTGCGAGCCAAGAACGAGGTCGGCTGGTCCAAGGAGTCCAAT---GCCGTGGAAGGTACGCCGGACAAGCTGCCGGACGCACCAACCGACGTGAGTATCGAAGGCGGGGAG---CGTACGATCACCGTCACATGGAAAGCCCCG---------AGCGGCAATTTCTCTGCGATTGACAATTATCGGGTCACGTTGAGCGGGACGAACGCGCCG---GCACCGCAGGAAACCACC---GGT------ACCAGCGTCACGTTCCCCATCGACGACAACGCCATCATCGACGGCGTTTCCTACAAGGCGACCGTCCAATCCCATAACAAGGTGAATTGGAGC---------CAGCCGTCCAAACAGTCCGGGGATGCGAAACCGTGGGGTAAGCCCGAT---GCCCCGCATATCACG------GTGACGAATGACGACACCAAGGGG---------ACGCTCACCGTCGAATCGGTTGGCAATACCCGCAACGCGGGCTGCAAGGCGGTCGAATTGTCCGGC---GATCTTGACTTCACGGTGGCA---TGCGAC---GGGTCGAAGACGTTCGATATTCCGGAACATGACCTCAATACGAAGGAATACACCGTTCATGCCAGCGTCGTCGGCGACAAGGCGACGCGCAGCGACCCGGCGACG---GTGAAGTTCACGCCTCATTAC------ACAGTGGAGACACCGGCTTCG---------GTCAAAGTCTCAAGCAAGGGCGACACG------TGCAAGGTCGAGTGGACCAAGCGCGGC---CATGCCGACGGGTTCACCGTGCAGGCGGCCGGCTTCGTCCCGTACGTCGCCGAAGCGTCCGAACGGTCGCATGATTTCACACTCGCC---CCATGGCAGGCGTGCACCACCGGCAGTGTCGCGCAGATGTTCAATGGTGCGGCAAGCGACATGGTTGCCGACGCCCTGGCCCAACCGTATGTGAAC---AAGAAGAAGGCGCAGATCACC---GTGCCGAGTTTGCGTTGGAACGCGAAGGACGCGAATATCATCGACGTT---------GACGGCGGAGTGGTGACCACGTACGGTCAGGCAGGAACCAGTGCAATCGTGTTCAAAGCCAACGGCAAG---------TCGTGGACTGTCGCATGGACGCCCGGCACCCAT---------------------------------------------------------------------------------------------------GCGCTGGATGTCAAGGAT---------CTGTTGCCGGCGGGAGCCGACTACACGTGGAGCGTGAACGTGACAGGCGCAGAT---------------------------------------------------------------------------------------------------------------------------------------------------------------------------------------------------------------------------CCGGCATTGAGCAACGCCAAGGACGGCGGGCGGCTGCTGGACAAAGACCGGGTCGCGCCGCCCGCACCACAGCCCGATCCAAGTCCGAATTCCAGCGCCAATCCGAGCGCGAGCCCG---------------------------------------------------------------------------------------------------------------------------------------------------------------------ACAACATCCGCGAAACCAGCGGAACCCGCTTCCGTCAGGATGCCGTTCCCACGTCGCCCAGGCATCCGAATCCTGCAATCGCAGGATGACGCGACGGCATGGATGAGCACACGGACTATCGCAGCAATGACAACCCAACAGCAAGGAGCAACCCATGAGCACTGA---
>GCF_000741575.1_WP_051920582.1
---------------------------------------------------------------------------------------------------------------------------------------------------------------------------------------------------------------------------------ATGGCCATCCGCAGGAAGCAGGACACCCCCGGC---------------------ACGCCGCGGCGCGGCGCACGGCTGCGCACGCTGGTGCGC---------------------------------------------------------------------------------------------GGCCGGCGGCAC------------------------------------------CCGTGGCTCATGCCGCTGCTGGCGTTGCTGGCGGTCCTCGCCGTCATCGTCGGCGCGGTCCTCGTCAGCTCGGTCAGCTGGCACCACCTGCAGCTCGACGACGGCACCGTGTGGGTGACCTCGCAGGCCGACGGCAAGGCGGCCCGCTACAACGCCAGGCTGCGCGAACAGGACGCGTCGGTGGCGGCCGGCAGCGCCACCTTCGACGTGGCGCAACACGACGGCGTGACCATGATGGCCGAGGAGACGCAGACGAGCTCCATCGACGCCGCCACCGTCACCATGTCCGAGGGGACGGTGACCGGCACGCAGATGAGCACGCTGGTAGGCGGCGACACGGTCGTCTTCCTCGACCGCGCGCACGGCAACGCGTGGATCGCCGACGCCGCCGACGTGGACGCCACCAAGCCCAAGGACTCCGACCCGGACCTGCGCCTGGGGCTCAACGGGCTGGTCGCCGTCACCCACGACGGCACCGTCTACGGCTACCGGCCCAAGGACGGCGCCGTGCTCAAGGTCACGGACCGC---GACGTCAACGCGGCCGAGACCCTCGACTCGCTCACCGACGGCCAGCACAAGGACGCCGACTCCTTCACCGTGGTGGACGGCACGCCCGTGATCGCCATGGACGACACCGTCGCCTGGCCGGGCGGG---TCGGCGGACTTCGAGGACGCCGCACCCCTGACCCTGCAGGCGCCCGACGCGGACGGC---------GCCCAGTCCGGCTGGGTGGCCGTCGCCTCCGAACGCGGCATCGGCACCGTGGACCTCGACGGC------GGCACCGCACGCCTCGTCGAGACCGGCACGCGCGGCAACCCGGCCGAACCGGTCTCCCTTGGCGGATGCGTGTACGGCGCCTTCGAACAGAACGCCGCCAACTACATCCGCCTGTGCTCGCCGGATGCCAAG---------------------------------------GACGCGCACTACCAGGACCTGCAGGAGGTCACCGCCACCTCGCAGCTCAGGTTCCGCGTCAACCACCGCCTCGTGGTGCTCAACGACGTCAACAACGGCAACATCTGGAACCCGGACGAGTCCACCGACGTGATCAAGCTGCAGTGGAAGACCATGGAGACCGAGGAACAC---TCCACCCAGCAGAGCAACGACGACTCCACCACCAACAAGCACGACTTCGAGAGGACCTGCTCGACCACCTCC---------GGCAAGATCGCCGCCGCCGACGACTCCTTCGGCGTGCGCGCCGGCAGCCACCAGGTCCTCGACGTGCTGCGCAACGACGAGCAGACCGACTGCTCCGTGCTGCGCATCACCTCCGTGAGCGCCCCCAAGGACAGCGCGGTCACCGTCACGCCCATCTACGACGGCCGCTACCTGCAGCTCGACGCCTCCGCCACCCCCGCCGGCCGCGCCACC---------TTCACCTACGAGATCTCCGACGGGCACGACCAGACCGCCAAGGCCACCGTCACGCTCGACATCACCGGT------------TCGGGCAACCGCGCCCCGCGCGCCCTGGACGCCAAGCCCGAGCAGATCGAGATCGAGCAGGGCGCCAGCTACTCCATGAACGCGCTCGGCGGCTTCACCGACCCCGACGGCGACCCCCTGACCCTCGTGGCCGCCCACGTGGAGAACACGGAG---GAGGCGACCGTCTCCACGCGCGCCGACGGCCAGCTGACCTTCAACTCGGGCGGCATGACCGGCGGTCAGGCCACCGTGCGCTTCACCGTCTCCGACGGCACCGAGACCGCCGACGGCACCGTCATCTTCGCCATCCGGCCCGAGCATACGCTCGCCGCGTCCATCGACCCGGTGCTCAAGCGCACCACGCCCGGCACCTCCACCCTGGTCAACCTCAAGCCCTACGTGCACGGCACCGGCAAGGAACCCGCGCAGCTCACCGAGGTCGACCGCCCCGACAAG---------GCCGTCACCACGCCCTTGGCCTCCGAGATGGCCTTCACCTTCACCGCCGAGGAGCCCGGCACCTACTACGTGCCCTACACCATCACGCAGGGCACGATCCCCGCCACCGGCCTGGTGCGCATGGAGGTCGAGGCGCTCGCCGAGGACGAGGCCAAGCCCGTCGCCGTCAACGACACCGCCCTGCTGGGCGCCGACGGCACCGCCATCGTGGAACCGCTGTCCAACGACATCGACCCGCTGGGCGGCGTGCTGTCCGTCACGGGCGTCACGTCC---------TCCGACACGAGCGTCAAGATGGGCGTCGTGTCCAACAAGCGCGTCTACATCACCGCCGTGCGCGCCTCCTCCAAGCCGATCCCCATCACCTACACCGTGTCCAACGGCAAGGGCGAGAGCACCGGCACCATCGTGCTGCAGCCGGCCGTCGCCTCCCACGCCAACAGCGCACCGAAGGCGTCGAACGTGACCGTGTCCGTGCGCACCGGCGGCATCGTCTCCGTGGACGTGCCCGACCACGTCAGCTACAGCGACGGC---ACCACCATCACCCTGGACAACGAGCTCAAGGTCAACGAGGACTCTTTCAAGGGCCTCGCCTTCGTCGCCTCGGACGTCGTGCGCTACCAGGCGCCCGACGAGCCCGGCTCCTACCAGACCACCTACACCGTGCGCGACAACGACGGCAAGACCGACTCCGCCACCATCACCTTCGCCGTGCACAAGGCGGACGCGGCGAACAAGACGCCGCCGACGCCCGGCGAGGCGGAGGCGCAGGTGGCCGCCGGACAGAAGATCCGCGTGCCGATCACGCTGCGCGGCATCGACCGCGACGGCGACGACGTGCAGCTGACCGGCCTGGGCAAGCAGGCGCCCGAGCTGGGGCGCATCACCGAGGTCGGCGCCGACTACCTCATCTACGAGGCCTACCCGGACAGCTCGGGCACCGACGTGTTCGACTACGCCGTGGAGGACTGGACCGGCCAGCGTGCGCAGGGCACGGTGCGCGTCGGCATCTTCGCCGACGGCGCC---------AGCTCCAACGTGTACGCGCGCGACGACGAGATCACGCTGCGCACCGACACCTCCACCACCGTGCCGGTGCTGCTCAACGACGTCTCCAGCGACGACTCCGAGCTGGAGATCGACCCGAAGGTCGAGGCGCAGGGCCTCAAGGACGTCAAGGTGCACGACGGCCAGATCTCCTTCACCACCGGCGACCACGCCGGCACCGCTTACGTCACCTACACCGTCGCCAACAAGGCGGGCCTGACGGACACGGCTACCCTGACCGTGACCGTCGACCCGGAGGCGCCGATCCAGCCGCCGACCGCCTACGACTACCGCGTGCCGGCGATTGCGACCATCGACCGGCGTTCCGTGGACGTGGACGTCTCCCCCTGGATCGCGAACCCCTCCGGCGCCCTCGACGAGCTGGAGGTGGGCGTGCACCCCTCCGCGCAGGACCACGCGTCCGTGGTGCCCGGCCAG---AAGGCCACCATCCGCGTGGAACTGACCGACGAGGCGCGCGCCGTGCCCTACACGGTCACGAACACCACCTACGGCATCACCTCCACGGCCTTCATCCAGGTACCGGCCTACGGCGTCTTCCCGCCGCAGCTGCGCCCCAAGACGGAGCCGCTGACGGTCAACGCCGGCGAGAAGCTCACCATCGACATCGCCGACTACGTGCGCGTGGGCGCCGGCAAGACGGCCGTGGTGGTC---AAGGATTCCGTCACGGCCACCAAGAACGCGAACACGGACCTGTTCAAGGACGACCAGACCCTCGAGTTCGTGGCCGAGAAGGACTACGGCGGCCCCGCCTCCATCACCTTCGACGTCACGGACGGCAAGAGCGAGGGCTCC---------------------------------GGCTCGGTCAAGCACGTCAACATGAACCGCATCACGCTGCCCATCACCGTCCTGGGCCATGAGGTGGCGCCGCCGACCTTCTCCACCACCACGGTGGACGTGGTGGCCGGCGAGGCGCCCGTCACCATCGACCTGACAGCGTTGACCCACACG------------------------------------GCCGTGTCGGACGAGGACATGACG---------------CTGACCTACTCGGGCGGCTCCTCCGGCGGCGAG---ATCACCTCCTCGCTCACCGCGGACGGCAAGCTCACCGTGGGCGCCTCCGCGAGCGCGCACGCCGGCACCACCCAGTCGGTCAACTTCGCCATCGACTACGGC---AAGGGCACGCCCGTGGCCGCCGGCGTGACCGTGCGCGTGGTCGGCTCCAAGCGCGCCCTGGCGCGCGTGCCGGACCAGACGCGCGAGATCCAGGCAGGCAAGACGGAAAGCGTGGACGTGCTCTCCGGCGCGCAGAACCCCTTCCCGGACACGCCGCTGACCATCATCTCCGCCTCGCCCATCTCCGGCGCGAACCTGGCGGTG------------------GCCACCAACGGCGGCACGATCTCCGTGACCGCGCCGGACGACATGACCGCAGGTCAGGCCTCCGTGCTGGTCACCGTGGGCGACGCCACGCGGGACGAGGACCGCTACGTGACTGCCACCGTCACCTTCGTGGTGCGCGGCAAACCGAAGGCGCCGATCGTCGGCGAGCACGGCGCCGTG---CCGCAGGACGGCGCCGTGCAGCTCACGTGGAGCGCCCCCAGCGAC---GACGGCAACAGCCCGATCGAGTACTACACCGTGAAGTTCGCC---GCCGGCGGCAAGGGCGGCGAGCAGCAGTGCGACTCGCAGACCACCTGCCTGGTCAAGGGCCTGTCCAACGGCACCGAGTACGGCTTCCAGGTGAAGGCCACGAACGCGGTGGGCGACTCCCCATGGTCGGCCGGCACCGCCCGCGCCACCCCGGACCGCATGTCCGACGCGCCGAAGATCACCGCGGCCACCGGCAACGGC---ACCAAGGTCACCGTCAAGTGGACGAAGCCG---------AAATACACGGACAAGGAGTTCAGCGGCTACGAGGTCACCCTGACCGAGGCCAACGGCGCCTACTCCGCCACGCAGAACGCGACGCAGAACGCCACCTCCATCGAGTTCACCGTCCCCGGCGACCGCATCGGCGACTCCTTCGCGCTGACGGCGCACGTGCGCGCCACGAGCCGCAACGCGCAGTTCGCCGCCACCCCCGAGGACACCATGGCCGTGGGCGGCGAACTGTATGGGGAGCCGGATCCGGTCACCTCCGCCAAGGCGGACTTCGACCAGAACACCGAGGCC------------GTGACCGTCACGGTGGTGCCGGGCGCCGGCCACGGCCAGCGGTGCGAGTCCGTCACGCTGGACAGCGGCGAG---------TCCGCCTCCTGCGCCAGC---CCCGCCACGATCACCGTGCCCAAGGTGAACCTCAACGAGCGGATCGTCTAC------GCGGGCACCGTACGCTACGCGCACAGCACCGTGGAATTCCGCACCAACGAGGTGTCCACCCAGGTCGTCACG------CCGCCCGTCGAGAAC---------------CTCTCGGCCAGGCTGGACGGC------TCCACCTGCGTCTACGAGTGGAAGACGCCGGGG---------CGCAGCTCGCGCGTGACCGTCGATTCCCCGGACGGGCCCGCCTCCTCC------TCCACGTACTCCAGGGCCGCCACC------GCCTGGCAGACCTGCCCCGCGCTCACGGTGTTCAACCACTACAAGGGCGTGGCGTCCAAGGGAGCGTCCGTCAGTCCCGGCGAGGACACCCGCTACAAGGTTCAGCCGACGCTCAACGACGTC---GCGGTGGACGTGTCCTGGGACAGCACGGACCGCACCAAGGTGCACGTGAAGGTCAACGGCAGTGCCTTCGATGCCAAGGGCAAGGCGGATCCGTCCTACACCATCACGCTGTACGACGGCGACCGTGCGATCAAGCCCACCCAGAGCGGCTGGAAGGGCGTGGGCGAC------------------------------------------------------------------------------------------------ACCACGATCACCGTGGAGGAAGGCGAC------CCGGACACCCTGACCTGGAAGGCCAAGGTCACGCTCGAACCCGGC---TAC---------------------------------------------------------------------------------------------------------------------------------------------------------------------------------------------------------------------GAGGCCGAGAGCGGCGAGGCACACCAGATGTCCAACAGCCGTCCGGACAAGCCGCAAGTCGAC---------------CCGTCGCCCTCGCCC------------------------------------------------------------------------------------------------------------------------------------------------------------------------------TCCCCCTCGGTCTCGCCCAGC---------------------GCATGGCACCTGGCCAACCGCACCGTGCCGCCCATCTGGCAGCGCAGCCTGCAGCCGGCCTTCGCCATCCGGCAGGCCTGA---------------------------------------------------------------
>GCF_000741695.1_WP_081886491.1
---------------------------------------------------------------------------------------------------------------------------------------------------------------------------------------------------------------------------------ATGGCCACATCA------------------------TCGCACCAACAGGACAGG---CGGAAGAAT---GCCTTCATGCGGCGCATGACG---------------------------------------------------------------------------------------------CCTGCGGCGAAACAA------------------------------------------TCCTGGGCCCTTCCGGTGATCGCTCTTCTCGTACTGCTCACACTGGTCGTCGGGGCCATCATCGTAAATGCGGCAACGCGAAGTCATGTGCAATTGGATGATGGAACCGTATGGGTCACATCGCTCAATCAGCAAAAAGCCGCACGGTTCAATGTCCGGAATCAGGAAGCGGACGCGGGCATCTCGTCATCGGCTCCACGATTTGATATCGCCCAGCATAATGGCGATACCATCCTCACCGAACCGAGACGTGCTACCGCCATCAAGGCATCCACCCTCGGCACCGAAGTCACCACTGATACGTCACCCGATATCACTGCCGTGTCGGGCGGAAGCACCCTTGCGTTCCTCAATACACGAACCGGAAACGTATGGGCCGGGCCGTCCGACCACCTCGATTCACTGGCACCGGACACAACCGCCTCGCAGATGGCGCTGGGCACTGGCGCACGCATAGCCGTGACCGACACCGGACAGGTATACGGATATCGTCCCTCAGATGGCATGGTACTCATGTTGAAGGATGCA---CACGCTCTATCTGCGCAGCAAATCGGATCGTTATCAGGAGGAAAACCACAACCTGCCGACAGCTTCACCGTCATCGACAACACCCCGGCAATCACATCCGGAAACACGATGATGTTCCTTGACGGC---CAAGCCACCGTGGATGCCGAAGGCCCGCTCACCCTGCAGTCACCTTCCATAGACGGC---------AAGCAAACCGGATGGGTTGCCGCCGCATCGACGCAGGGACTCGCCATAGTCCATCTCGGCCCCAGCCACAAAGCGACA---TTCATCAAAACAGGCGGCACAGGCAATCCCGCCCAACCAGCGTCCATGAACAATTGCGTATATGCGGCGTGGAGCCAACAGACGAACAACTATATCCGCATATGCGCGGCCAATGGATCGCAG---------------------------------------CGCGATATGCAGTCCCTCGAATCCGTCGACGGGACCTCGGAATTGGTGTTCCGCACCAACCACAGGCTCATCGTGCTCAATGACGTGGTCACCGGCAATGTATGGAACGTCGCCCGCAATACCAAGGTCATCCGAATCCAATGGAACAGGATCCATACCGAGACCACC---GAACAGACCAAAAGCGACAGCGATTCCGCCGACAATCATCGTGAATTCTCAAAGTCGTGTTCCACGCAATCC---------GGGGAGATTCACGCCGCCGACGACCACATAGGCGCACGTGCCGGCAGCGGGCAGATTCTTGACGTGTTGCGCAATGACGAGCAGACGGACTGCTCTGTGCTCAGCATCACCAACGTGAGCGCCGTCAGCGGGGCAGCTGTCAAAGTCGCCCCCATCTATGATGGGCGCTATCTGCAATTGGACGCCTCCTCCACGCCCGCCGGGACCGCGACA---------TTCTCCTATGAGATCTCCGATGGTCGAGGCCAAAGCTCCAACGCCAACGTGACCGTGGAGCTCACG---GAC---------CAAGGCAATCGTGCGCCAGTGCAATCCGAT---ACACCCCCCGAGGTCAGCATCGAGCAAGGTGCAACTTACAACGCCAATGCGTTGGGCAGCTTCACCGACCCCGACGGCGACCCGCTGACGTTGGTTTCGGCCGTCCCGCAGAACAGCGAC---CAAGTGCAGGTCTCCACACGGGCAGACGGACAGCTGACGTTCAACGCCGGCTCCCAGACCTCAGGCCGAATAGGCGTCACAGTCACTGTTTCCGACGGCGAGGCCACCGGAAACGGCACGCTGTATTTCACCATCAAGCCGGCAAACACGCTGTCGGCAATCATCGATCCAGTCGTCAAGACCGCAGCCCCCGGCATAGAGACCATCATCGACCTTGTCCCATACGTGCATGGCACTTCCGTGCAGCCTGCACAGCTCAACCAAGTGGATACACCGAACAAT---------GCGACGACAACCACCAACACGGCTGACATGTCGATTGCATTCACGGCCTCCGAGCCGGGGACCTATTACGTGCCTTATACGATTGCCCAAGGATCGAATACCACCAACGGCCTGGCGCGCGTCGATGTACGACCTGTCGCCGGAGAGGCCGCGAAACCGGTCGCCGCCAACGACGTGGCGTTGCTCAGTGCCGGGAATACGGCGATTGTGGAACCTCTCTCCAACGATGTCGACCCCATGGGCGGCATACTATCCGTCACCTCCGTGAGTGCCCCG------GCAGATTCAAGCATCAAAGTGGGGCTGGTGAGCCATAAGCGCGTATACATCACCGCCCGTCAGATACCCACCTCGCCCGTGCCCATCACGTATATCGCGGCGAATGCCGCAGGCACGTCCACAGGCACCATCGTATTGCAGCCACCTGCTCTGACCGTCGCCACTTCCACTCCGAAAGCCGGCAATATCAATGCCCAAGTACGTACAGGCGGCATTGTGTCGGTGGATGTGCTGGACCATGTGGACTATCCGGACGGA---ACCACCATACGGTTGAAGAACAAGCTGCAATATGACAGCAACACATTCAAAGGCCTGGCCTTCGTCTCGGCGGACACCGTTCGATATCAGGCATCACAGGATACCGGCGTCTTCCCCATCACCTATACCGTGGAAGACAACCGCGGCAATGCGGCATCGGCCACCATCACCATAACCGTGCATGCCAGTAATGCCGAAAGCAAGGCGCCTCCAACCCCGCACAACACCGAAGCTCAGGTGGCCGCCGGTCACAAGGTCCGAATTCCCATCACCCTGACCGGCATCGATGCGGACGGCGATGACGACCAGCTACTCGGATTGGGGAACAAGGCTCCCTCATTGGGACGCATTTCGGAAATCGGGTCCGACTATCTGGTCTATGAGGCGTACCCGGATTCATCTGGCACCGACACCTTCTCCTATGCCGTAGAGGATTGGACCGGCCAACGTGCGCAAGCACAGATTCGCGTAGGCGTATTCCAAGGAACCTCT---------GATTCGGGGGTCTATGCAAGAGATGACGCCATCGCCCTGCGCCCCAATACCACCGCCACCGTACCGGTGGCCCAGAACGACATCTCCGGAGACAATACGGACCTGACTGTCGATCAAACCATACAGGCACAAGGCGTCAGCAACGCGACGGTTCAGGACAACGCCATCACCTTCACCACGCCGGACGAATCCACCACCGCGTACATCGCCTACACAGTTCGGGACAAGGCAGGTCTTTCGGATACGGCGACGCTCAGCATCACCGTCAATCCTGAAGCCCCCATAGAGCCACCAACGGCATACGATTACCGCGTTCCTTCTGCGGCCACCATAGACAAGCGATCGGTCGACGTGGATGTCTCACAATGGATCGCCAATCCCTCGGGCACAACCGACGAGCTGGCCGTGGCGGTACATCCCTCCGCCTCGGACCATGCGCGAGTCACCGGAGGCAAGCATTCGACCATCATCTCCGTCGATCTCACTGATGAGGCTCGTGCCGTCCCCTACACGGTGACCAACACCACATACGGCATCACTTCCACCGCGTTCATACAGGTACCGGCCTATGGCGTGTTTCCGCCCACATTGCGTCCCAAGGCGCCAGCGCTCAACGTCAATGCAGGTGAGACCATTGAAATCAACATCAATGACTATGTGCGTGTAGGCGCCGGCAAGGAAGCGTATATCACGAACGCCGATTCCGTAAGCGCCACCAAATCCATGAATTCCGACCTGTATGTCAACAGCACGACACTGAAGTTCACCGCAGATCAGGACTATGCCGGCCCGGCCTCCATCACCTTCACCGCAGTGGACGGCAAACACGGT---------------------------------------TCCAAGGCGAAAATCATCAATTCGGCTGTCATCACATTGCAGATCACAGTGCTCGGGCGCACTGTCCCGCCACCCACGTTCTCCTCCCCCACCATTGATGTGGAGGCAGGTGCGACAACGACGACCATCGACCTGACCGCTCTCACCCATGCGCCG------------------------------ACGGGTCTTGAGGAAAACGACAAGCAA---------------TACTCATATTCCGGCGGA---ATCGCATCCGGCCCGGTCACCGCCACCGTATCTTCGACCGGTCTGCTCACCATCACGGCGACCATCGACGCGGCACCCGGCACCACGGCATCCGTACCGGTTACCATCACCTACAGC------AAAGGCGTCGTACATGCGGGACTCACTGTGCGGGTAGCAGTATCCACACAACCGCTGGCTCACGTCGGCAACAGGGACATCACCATCAAAGCCGGGGCTTCCGCGACAGTGGACATGCTAGATGGAGCATACAACCCCTTCCCCCACTCGGCGTTGACCGTAGTCAGCTGCCGCACAGACGATGCATCCAAACTGTTCGTGACC------------GCATGCGGCAAGTCAGGAATCATCGAACTGTCTGCGGCCTCCGATATCGGCGCCTCCTCGCATACGGTGCTCATCACCGTCCAAGACGGCACCAAGTCCAAGGAACGTGAGGTCACAGGCAGCATCACGGCTTCTGTCGTGGACAAGCCGGACACCCCACTGCTCTCTCCCGTCGCCGGTACC---GCTCAAGACGGCGCAGTTACCCTCAGCTGGGTTGCGGGATCAGCC------AACGGCAGTCCGATAACCGATTATCGAGTGCAATGGACG------GGAGGAGGAAGCGGTGAACGGTCCTGTGGCGCAGTGACCTCCTGCCAGATCACCGGCCTGGCCAACGGTACGACATACTCATTCACCGTGAGCGCCAGGAACGAAGTCGGTTGGTCCGCACCATCCGTC---GCCGTCACGGCCACACCCGATAAGGCACCCAACGCCCCATCGCACGTCGCCGTCGAAGGAGGCAAC---AGAAAAGCGACAGTCACTTGGTCCGCTCCT---------CAAGGCGACTTCAGCGCAGTGGACAACTATACGGTGACTGTCACTGGCGCAGGGGCCACCCAGAGCAAAGAGACGGGTGGGACCAGC------ACCAGCGCAACATTCGATTTCAACACCAACGACATCACGGACGGCACTGCGGTCACTGCAACGGTCCGAGCCCACAACGCGACCAACTGGGGG---------CCGGAATCCGCAGCCTCGGATCCCGCAAGCATATGGGCAGACCCCGAT---GCCCCGACCGTCACC------GTGTCCAACGTGGGCACCACA------------GTGACAGTGACTTCGCATGCCAACGACAACCGGAACGCGGGGTGCAAAGGCATCGACGTCATCGGCCAGCTCGTGGACACCACTGTGGACTGCAATGGC---GGCAGCGCCACATTCACTGTGCCGCAAGCCGCACTCAACACCACCGAATATACGATAAAAGCAACAGTCAATCCACAACGCGATGCCACAGGCGCAACCGCGACC---ACCACGTTCACGCCGGCATAC------GCCATTCAAGCACCTTCCGAC---------GTGAGCACTTCGGGAGCGGCCGACCAA------TGCACCGTGCGCTGGAGCAGACAGGGA---CTTGCACAATCATTCATCGTCACGGCAGACGGTATAGGCACGGCCGAAACCACG---GACGAGACATCGTATTCATTCGCTATGCAG---CCTTGGGCCACCTGCAACCATGCATCTGTGCAGCAGAAACTGAACGGCACGGCGAGCGCGGCCGCAGAGGGCGGACCATCCTCAGGACAACCATATGTCCACCAAGTCCGCGCAGCCATCACCGCACCATATGAATTACGCTGGGGAGACAATGAGCACGTGGTGAATGTG---------TCCGGAGGCTCGGTGAACACCTTCGGCAAGGCAGCAAGCATCCAGATCATCATCAACGACCGACCATTC---------------------ACATGGATTCCCGGGCAACCG---------------------------------------------------------------------------------------------------TTGGATGTCACCGGTCTT---------CCACAGGAGACC------ACATACGTATGGAGCGTCAAGGTGACCGGAGACAATGGC---------------------------------------------------------------------------------------------------------------------------------------------------------------------------------------------------------------------CTGCAGGGGCTCGACAACACGGCACAAGGCGGCACGATCCAAGGGATGCGCGCT---------------GCCTCATCAGCCGATACAGGCACCGTCCCGACCGTCAACCCCGTTGGTGTCGATGACGATGACGACCCCCATGCCGGCATCGGTCGGCATATCAGCGTCAAAGAACACCATAATGCAGATCACAACACCGTCACGCACAATGGCGCCACAAAGCGGTATACGACCCGACCACCAGCGACTCCGAATGAACAACCATTGTCGCTGCGTGCCTCATCCAGCGTCAGCGACCTTGCACGGCATCCATGGATTCTCGGTCTGGCGAACACACCGACAAACGTCGGCGCAGACGGGAACATCTCCAATGACACCCCGAGCAAAACAACCCCCAGACCATCAAATCCCTGA---------------------------------------
>GCF_000741785.1_WP_034530184.1
---------------------------------------------------------------------------------------------------------------------------------------------------------------------------------------------------------------------------------ATGGCGAAGCAA---------------------TCTTCCCAGGCATACGAGCGGTCACGCAGGACCGGGGCGCTGCTGCGCCGTCTGGTG---------------------------------------------------------------------------------------------CCGTCCGGCAACCGC------------------------------------------AGGTGGATCACGCCGGTCGTCACCCTGCTGCTGATCCTCGGCGTGGTCGCGGGCGCGATCATCATCAGTTCGGTGACGCAGCGCCACGTGCAGCTCGACGACGGCTCCGTATGGGTCACCTCGCTGAAGGACCGCAAGGCGGCCCGGTTCAACGTGAAGCTCAAGCAGGCGGACGCGGGCGTCTCCTCGGCGGCGCAGCGGTTCGACGTCTCCCAGCATGACTCGGACACCGTGCTCGACGAGGCAGGCAAGGCGTCGTCGATCAAAGCGTCCACGGTCGGCGTGGACGCCTCCACCGAGACGAAGGGGAACACCACGTCGATGATCGGCGGCGGCACCATCGCGTTCCTCAACACGAAGACGGGCGACGTATGGGCCGGAACATCGGATGACGTCGAATCCGTGTCACCGGCGAACGGCGAACCGCAGATGAAGCTGGGCGCGGGCGGCAAGGCCGTGGTCGATTCGGACGGCGTAGTATGGGGCTACCGTCCGTCGGACGGCATGGTGTTCAGACTGGACAGCCCG---CAGGGCCATTCCGCCTCGCAGACCAAGTCGGTCACCGGCGGCGCGCAGACGAACGCCTCCTCGTTCACCGTGATTGACGGCGTGCCGGTCATCACCGCCGGCGGGCAGGCGATCTTCGAAGGCGGC---AAGGCCACGCTGGACGTGACGGGGCCGGCGACCCTGCAGCTGCCGTCGGTGGACGGC---------GCGCAATCCGGATGGGTCGCGGTCTCCGGGCGCAACGGCATGGACCTCATCGACCTCACCTCATCGAAACCCAAGCCGGTGGCGCTCCGCTCCGGCGGCAAGGGCGAGCCAGCGAGGCCCGTCTCCTCCGGCGGATGCGTGTTCGCCGCGTGGAGTCAGAAGGCCAACAACTACGTGTCCGCATGCTCTGCGGACGACGGCAAG---------------------------------------GCCGCGTTCCGGTCGCTCAAGGAGGTGAACGCCACCTCCGAACTGGTGTTCCGCACGAACCACCGCCAGGTGGTGCTCAACGACGTGGTCAACGGCAACGTGTGGAATCCGCGCGAATCCACGGACGTGATCAAGATCCAGTGGAACACGATCCAGACCGAACAGTCC---GAGAAGCAGCAGCAGAACGACGAGACGGCGAACAACCAGCGCAAGTTCGACAAGACCTGCTCGCAGCAGTCC---------GGCGAGATCAAGGCCGAGGACGACGCGTTCGGCGCGCGCGCCGGCGGCGAGCAGATCCTCGACGTGCTGCGCAACGACCAGCAGACCGACTGCTCGGTGCTGGAGATCACGCATGTGAACGCGCCCGCGGGCGCCACGATCACGGTCTCCCCCGTCTATGACGGCCGTTACCTCCAGCTCGACGCCACGAAGGCGAAGGCCGGCTCGGTGAGC---------TTCAGCTACGAGATCTCCGACGGGCACGGCCAGACATCCTCGGCCACCGTGGATCTGACGCTGACC---GGC---------TCGGGCGACTCAGCCCCCTCGCAGACCGAC---GTGCCGCCGGAGCTGGCCGTCGAGCAGGGCGCCACGTACACGTTCAACGCGCTGGGCAGCTTCACCGACCCGGACGGCGACCCGATGACGCTCGTCTCCGCCACGCCGCAGAACTCCGAT---CAGGTGACGGTCTCCACCCGCGCGGACGGCCAGCTCACGTTCAACACCGGTTCGATGACCTCCGGACGCGTCGGCGTCGAGCTCACCGTCTCCGACGGCGAGCAGACCGGCACCGGCATGGTGTACTTCTCGGTGAAACCGGCGAACACGCTGTCCGCCGACATCGACCCGGTGGTCAAATCCACGTTGCCCGCCACCGACACCTCCATCGACCTCAAACCCTATGTCCACGCGACCAGCGCCCAACCGGCGCAGCTGTCCGCGGCGGACACGCCGAACGGG---------GCCACGGTGACGGTGAACGCCGCCGACATGACGCTCCAGTTCAAGGCGAACGACCCGGGCACCTACTACGTGCCGTACACGATCACGCAGGGCTCCGTGCCGGTCACCGGCCTGGCGCGCGTCGAGGTGCGGCCGGTGGCCGGCGAGGCCGCGAAGCCGGTGGCCGCGAACGACGTGGCGCTGCTCGGCGCAGAGAACACGGCCATCGTCGAACCGTTGGCGAACGACATCGACCCGATGGGCGGCGTGCTGTCCGTCACCTCCGTCACGACCGAC------CCCTCGTCCGGCATCAAGACGGGTCTCGTCAGCCACAAACGCGTGTATCTGACGGCGCGTCAGGTGCCCACCAAGCCGGTGGAGGTCACCTACACGGTGGCGAACGCGGCCGGCACGTCGACCGGCACGATCGTGCTGCAGCCGCCGGCGCTGTCGACCGGCAACTCGGTGCCGAAGGCGTCGAACGTGAACACGCAGGTGCGTACCGGCGGCATCGTCTCGGTCGACGTGCTCGACCATGTGAGCTATCCGGACGGC---ACGACGGTCACGCTGCAGAACGACCTGCAGACCGACAAGGCCACGTTCAAGGGGCTTGCGTTCGTCTCCGGCGACACGGTCCGTTATCAGGCGTCCGACGAGACCGGCGTGTTCCCCGTCACCTACACGGTGAAGGACAATCTCGGCAATTCCGCCTCCGGCACGATCACCATCACCGTGCATCAGCGCAACGAGGAGAACAAGCCGGCACCCACGCCGCACGACACGGAGGCGCAGGTGGCCGCCGGCCAGAAGGTGCGCATCCCGATCACGCTCACCGGCATCGACGTGGACGGCGACGACGACCAGCTGCTCGGCCTGGGCAACAAGGCGCCGCAGCTGGGCCGCATCACCGAGGTGGGCGCGAACTATCTCATCTACGAGGCGTACGCCGACTCCTCCGGCACCGACACCTTCTCCTACGCGGTGGAGGATTGGACCGGCCAGCGCGCCCAGGCGCAGATCCGCGTCGGCGTGTTCCAGGGAGCCTCG---------GATTCGGGCGTGTACGCGCGCGACGACGAGATCACGCTGCGTCCGAACACGGCGGCCACCGTGCCGGTCGCCCAGAACGACATCTCCGGCGACAACACCGATCTGACCGTCGAGAAGAAACTCGACTCGACGGGCATACAGGGCGCGAAGGTGAACGCCAACATGATCGACTTCACCACGCCCTCGCAGGCGGGGACGAGCTACATCGTCTACACGGTGAAGGACAAGGCGGGCCTGACGGACACGGCCACGCTGACCGTCAACGTCGACCCGAACGCCCCGATCGAACCGCCGGACGCCTACGACTACCGCGTGCCCTCGGCCGCGACCATCGACAAGAAGAGCGTGGACGTGGACGTGAGCCAGTGGATCGCGAACCCGTCCGGCACCGCGTCCGACCTCAAGGTGGACGTGCACGAGTCGGCGCGCGACCATGCGCGCGTCAAGGGCGGCGACAAGTCGACCGTCATCACCGTGGATCTGACGAAGGAGGCGCGCGCCGTCCCCTACACGGTGACCAACACGAAGTACAACGTCACCTCCACCGCGTTCATCCAGGTGCCCGCGTACGGCGTGTTCCCGCCGACGCTGCGACCGAAGGCGCCCGAACTCAAGGTGAACTCGCGCGAGACCATCCAGATCAACATCGCCGACTACGTGCGCGTGGGCGCCGGCAAGGAGCCGTACGTCGACGGCGCCGACTCGGTGAGCGCCACGAAGGCGGCCGACGGGAACCTGTACGTGAACGACAAGACGCTCAAGTTCACCGCCCCCAAGGACTACTCGGGCCCCGCCTCCATCACGTTCACCGCCGTGGACGGCAAGAAGGGCTCC------------------------------------GACAAGACGAAGATCATCAACTCGGCGGTGCTCACCCTGCCGATCACCGTGATCGGACGCGACGTGCCACCTCCCACGTTCTCCTCGTCCACGATCGACGTGGTGGCCGGCGAAGACACGAAGACCATCGACCTGAAGGCGCTCACGCACGCGCCG------------------------------AGCGGCGCCTACGACGACGAGAAGCAG---------------TACACGTACTCGGGCGGCTCGAACACCGGCAAG---GTGAGCGCGACCGTCTCGAACGGCGGGCAGCTGCAGGTGAAGGCCGACAAGGACGCCTCCCCCGGCACGACGGTCAGTGTGCCCGTGCAGATCAAATACGGC------AAGGGCACGGTCGACGCCGGCGTGACCGTGCGCGTCGTCTCCTCGACGCGACCGCTGGCACGCGTGGCCGACAAGACGCTCAAGCTCAGGGCAGGCGAAAGCCAGAGCGTGAACGTGCTCGACGACGCGTACAACCCGTTCCCCTCGGATCCGCTCACCGTGGTCCAATGCGCGGCGGACGACGCCTCCAAGCTCACCGTC---------------CAGTGCGGCGCCTCGGGTTCCATCGGCATCACCGCGGCCGCGGACATCGGCGGCAGCACGAACCGCGTGCTCGTCACCGTGCAGGACGGCACGAAGACGGCCGAGCGCAAGGTCACGGGCACGATCACCGTGTCCGTGATCGACAAGCCGGACGCGCCGCTGCTCTCCCCCGTCGACGCGAAG---CCGCAGGACGGCGCGGTCGATCTGGCATGGACGCCCGGTTCGGCG------AACGGCAGCCCGATCACCGACTACGAGGTGCGTTGGGGCGACGACGGCGACAAGGCGTCGTCGAAGTCGTGCGGCGCGGTGACGACCTGCAAGATTACCGGGCTCACGAACGGCAAATCGTACACGTTCCGCGTGCGCGCGAAGAACGAGGTCGGCTGGTCGAAGGACTCCAAC---ACGGCGACCGGCACGCCGGACAAGGTGCCGCCGGCACCGTCCTCGGTAACGGTGGAAGGCTCCAGG---AACAAGGTGACCGTCTCGTGGTCGATGCCC---------GACTATGAGGGGTCCCCCGTCGACTACTACACCGTCACCTTGAGCAAC------------GGCAAGAAGGACACCGCGAAGGGCTCC------AAGACGATAGGCTTCGACATCGCCGACGCCGACATCTCGGACGGTACCGCCCTGACCGCCACGGTGGTACCTCACAACAAGGTGGGCGACGGC---------GCCGGCGCCACGTCGAAAAACGCGGCCAAGCCGTACGGCACGCCGGAC---AGGCCGTCCGTCTCC------GCCTCCCAGGAGCCGAACAGCAACAAG------GTGACGGTGACCGGCAAGCTCGGCAACATGCGCAACAACGACTGCTCCGCCGTGGGATTCGCGCTCGGCTCCGACTATGCGGAGACCGGATTATGCGGCGACACGTCGCACACGTTCACCATCGACGACTCCGACTTCGGCACCACCCTGACGCCCCGATACGGCTTCACCACGACGCACGGCGACAAGGTGTACGGGGAGGGCGGT------GCCATCACACCGACCTAC------AAGCCCGCGGCGCCGCAGAAC---------CTCGCCGTCAAGGCGAGCGACGGCCGC------TGCGTGGTCACGTGGAGCGACGGCGACGGCAAGAACGGCGGATTCGACTACACGGACGGCAACGGCGCGACCGGATCCACGTCG------GGCACGTCGTTCTCCTACGATCCCGGC---GCCTGGCGTGCCTGCGGCTCGGTGAGCGTCCGCAAGACGTTCCGCGGAGCCGCCAGCGACAACGCCACCGCGGCCAGCCAGGACATGCCGAACAAGCCGAAGGCACGCCTGAACAACTACGCCTTCCGG---------------TGGGACGACCATGACACGCTCCGCATC---------ACCAACGGCGGCATGGAGACCTACGGGCAGGGCGCCACGGCCGTGCTCACGCTGACCGACGAGAACGGCAAC---ACCCAGCAGGTGGCTTCCTGGGCGATCGGCCAA---CAG------------------------------------------------------------------------------------------------CCGACGGCCATCTCCTTCAAGGACGTCACGACCACCCTCGAAGGCGACATGACCTGGCGCATCACCCTCAAGGACGGTCCGTCG------------------------------------------------------------------------------------------------------------------------------------------------------------------------------------------------------------------------GAACTTGTCGACGGCGTCGAATCGCACGGCGACGTATCCAACTCGCGTCCGATGGCCGAAGGCGAT------------------------------------------------------------------------------------------------------------------------------------------------------------------------------------------------TCGAAGTCGCTGGCCGGCCAACTGTCCGAAAGCGGCATCAAGGCCCAACCGTGGATAAGGGGGTTGGCGTATTACGCACAGTAG------------------------------------------------------------------------------------------------------------
>GCF_000772485.1_WP_038426325.1
---------------------------------------------------------------------------------------------------------------------------------------------------------------------------------------------------------------------------------ATGGCCACATCG------------------------TCCCAGTCATACAATCGTCGCCGACGCATCAGCGCGGCTTTGCGCCGCCTTATG---------------------------------------------------------------------------------------------CCCTCCGGAGGGCAT------------------------------------------ACGTGGACGGTTCCCGTAATCACGCTCCTGCTGCTTCTGGGACTTGTTGCCGGCGCGGTGATCATGAGCACCGTCACGCGCCGCCATGTGCAACTGGACGATGGCACCGTATGGGTCACTTCGCTGAAAAACCAGAAGGCCGCACGATTCAACGTAAAGAACAAGGAGGCCGACGCCGGCGTCTCCTCCTCCGCCCCACGATTCGACATCGCACAGCATAATGGCGACACCATCCTGACCGAAACGACCAAAGCCTCCACCATCAAGGCATCCACGGTCAGCACCGGTGTCAAGACCGACATCAAAGCCAACACCACCACTGTGGTCGGCGGGGATACCGCAGCCCTGATCAACGAGAAGACCGGCAATGTGTGGACCGGCTTGTCGGAAAACCTTGATTCCGTGACCCCCACCACTTCCGATCCGAAAATAAAGCTGGGCGAGGGCGGGCGCATCGCAGTAACCCACGATGGCAAGGTCTACGGATACCGTCCATCCGACGGTATGGTGCTGCGTCTTGACAATCCC---AGCAGCGCCAAGGCCAAAACCCTCGAATCGCTGACCGACGGCAAGCAGCAGACCGTTGAAAGCTTTACCGTCATCGGGAGCACGCCGGTAATCGCAACCGGCAAAACCGTCATATTCAAGGGCGGC---CGCGTCGATGTCGACACGACCGGCACCCTCACCCTTCAGGAGCCTCCCACCGATGAC---------ATACAGTCCGATTGGGTGGCCGCGGCATCACCGAGAGGCCTTGCGCTTATCCCGTTGAAGTCCAATGCCAAGGCGAAT---TTCATAGCCAACGGGGGCAAGGCGAATCCAGCACGACCGGTATCGTCCAAGGGCTGCGTGTACTCGGCTTGGAGCCAGAAGGCCAGCAACTACATTCGCGCCTGCTCCCCCACGGATACCAGC---------------------------------------GTCAAGCCGCAAACCCTCGAATCCGTCAATACTACTTCCGAATTGGTGTTCCGCACCAACCATCGCCTTGTGGTGCTCAACGACACGGTTAACGGCAATGTGTGGAACCCTGAGGATTCCACCAAAGTCATCAAAATACAGTGGAACAAAATACAGACCGAGCAGACC---GAGAAAGAACAGCAGAACAACGACTCGGCCAACAACCACCACGACTTCTCCAAGACCTGTTCCGCACAATCC---------GGCCAAATCAAAGCCGAGGATGATGAAATCGGCGCACGAGCCGGTTCGGAACAGATTCTCGACGCGCTGCGCAATGACGAGCAGACCGATTGTTCCGTACTGAAAATCACCAAGGTTGGCGCACCAAACAACAAAGACGTCACCATTTCGCCGATTTACGACGGCCGGTATCTGCAACTCGATGCCTCCGCCGCATCCGCAGGCACCGTTACC---------TTTACTTACGATATTTCCGATGGTCGCGGCCAGACCTCTTCCGCCACGGTGACCGTAACCCTGAAT---GAT---------GGAGGCAACCACGCTCCCGTACAGTTCGAC---ACTCCTCCCGAGATCGATGTGGAGCAGGGAGCCAGTTATACCGCCAATGCGCTGAGCAGCTTCAACGATCCGGATGGAGACCCGCTCACTCTGGTCTCCGCTGTGGCCCAGAACACCGAA---CCGGTGCAGGTGTCCACCCGAGCCGACGGCCAGCTTACGTTCAACACCGGTGCGCTGGCGTCGGGACGCGTGGGCGTCGAGGTCACCGTCTCCGACGGCACGGCGACCGGCACCGGCATGGTGTATTTCTCGGTCAAGCCCGCGAACACCTTGGCCGCGGTCATCGACCCGGTAGCGAAAACCACCGTTCCCAACACGGATACCGTCGTCAAGCTGTCCTCTTACGTGCATGGCACTTCCTTGCAGCCGGCACAGCTGACTCAGGTGGATACGCCCAACGGC---------GCTTCGACGACCACCAATGCGGCGGATATGTCGTTGACGTTCAAGGCCACCAATCCCGGCACCTATTATGTGCCCTACACCATTGCTCAAGGCTCGATTCCGGCCACCGGATTGGCTCGCGTCGAGGTACAGCCCGCCACCGGCGAGGCCGCCAAACCGGTTGCCGCCAACGATGTCGCCCTGCTTGGCGCGGATAATACCGCCATTGTGGAGCCGCTCACCAATGACGTCGATCCGATGGGCGGCGTGCTGTCCGTCACCACGGTGAGCGCACCG------GCCGACTCCGGCATCAAGGTTGGTCTCGTCAGCCATAAGCGCGTGTATATCACTGCGCGTCAGGTGCCCACGAAGCCCGTCGCCCTTACCTACACCGTGGCCAACGCCTCCGGAACCGCCAAGGGCACCATCGTGTTGCAGCCGCCGGCTCTGGCCACCTCGAATTCAGTGCCCAAGGCCAGCAATATCAATGCCCAGGTGCGTACCGACGGCATCGTGTCCGTGGATGTGCTTGACCATGTGGCCTACTCGGATGGC---ACCACGGTCAAACTCAAGAACAACCTGCAATACGACAAGGAGACGTTCAAGGGTCTGGCCTTCGTCTCTGGAGACACGGTCCGCTACCAAGCATCCAGCGAGACCGGCAACTTCCCCATCACCTATACGGTTGAAGACAATCTGGGTAATGTGGCTTCCGCCAATATCACCATTACCGTGCATAAGAGCGACGCAGCGAGCAAGGCCGCGCCAACCCCGCATGACGCCGAAGCGCAGGTTGCCGCCGGGCAGAAGGTCCGCATCCCCATCACACTGACCGGCATAGACACGGATGGCGACGACGATCAGCTGTTGGGTCTGGGCAACAAAGCACCCACGCTGGGCCGCATATCCGAAGTCGGTTCCGACTACTTGGTCTATGAAGCGTATCCGGATTCGTCCGGCACCGACACCTTCTCCTATGCCGTGGAGGATTGGACCGGTCAGCGCGCACAGGCGCAGATCCGCGTGGGCGTATTCCAAGGATCGTCC---------GACTCCGGCGTATACGCCAGGGATGACGAAATCACGTTGAGGCCCAATACGGCCGCAACCGTGCCGGTCGCGCAGAACGACATCTCCGGCGACAACACCAATCTGACCGTCGACAAGCATGTCGAGGTCCAAGGTCTCGACGGGGTGAGCGTGAAAGACAATATGATCTCCTTCACCACGCCCGGCAGCGCCACCACCGACTATATCGCCTACACGGTCAAAGACAAGGCCGGCTTGTCCGATACGGCCACCCTCACGGTAAACGTGGATCCGAGTGCCGCCATCGAGCCGCCTACCGCCTACGACTATCGTGTGCCGTCCGCCGCCACCATCGATAAGAAGTCCGTGGATGTGGATGTTTCCCAGTGGATCGCCAATCCTTCCGGCACAGCCAATGAGCTCAAGGTCGGCGTGCATCCCTCCGCCAGCGCTCACGCTCACGTCAAGGGCGGCGAGCATTCGACCACCATCACCGTCGACCTGACGTCACAGGCGCGAGCCGTGCCTTACACGGTGACCAATACGAAATACAACATCACCTCCACCGCGTTCATCCAGGTACCGGCCTATGGTGTCTTTCCGCCCACGCTGCGTCCCAAGGCACCGGAATTGAAGGTCAACTCGCGCGAGACCATTGAAATCAACATCAATGACTATGTCCGCGTCGGCGCCGGCAAGGAACCGTATATCGAAAGCGCTGATTCCGTCAGCGCCACCAAGGCTTCCAACTCCGATTTCTACGTGAACGACAAGACCCTGAAGTTCACTGCGGCAAAAGACTACGCAGGCCCCGCCTCCATTACCTTTACCGCTGTGGATGGCAAGCAGGGATCG------------------------------------GATAAGACCAAGATCATCAATTCCGCAGTGATCACTCTCCAGATCACGGTGATAGGCCGCGATGTGCCGCCGCCCACGTTCTCGTCCTCCACTATTGATGTCGAGGCGGGCGCGGACCCCAAGACCGTTGATCTGACGGCGCTCACCCATGCACCG------------------------------TCCGGCGTGTATGACGACGAAAAGCAA---------------TACACGTATTCCGGTGGAAGCTCATCATCCAGGCAAATCACCGCAAACCTGTCCCGTTCCGGTAGCTTGCAGGTTTCCGCCACCAAGGATGCCGATCCTGGCACCACCGCGTCCATTCCCGTGCAAATCGCATACGGC------GCGGGCACCGTGAATGCCGGTGTGACCGTGCGCGTAGTGTCTTCGACCCGTCCGCTGACACGCGTCGGCAACAAGACGTTGAAGATCAAGGCCGGTGCCAGCGATGCCGTGAACGTGCTTACCGGCGCGTACAATCCGTTCCCCGATTCCTCACTGACCGTCATCAGCTGCAAGGCGGATGACGCCACCAAACTCACCATCGCC------------GGATGCGATGCCTCCGGAAACATCACCATCGCCGTCGCATCCGATGTAGGTGCTTCCACGAACACCGTGCTCGTCACCGTGCAAGACGGCACCAAGTCCAAGGATCGTGAAGTCACCGCATCGATTACCGTGTCCGTGATCGACAAGCCCGAGCCGCCACTGCTCTCCCCCGTAGCCGGGGAA---CCGCAGGACAGCGCGGTCAGCCTCACATGGACGCCCGGTGCCGCC------AATGGCAGCCCGATCACCAACTACAAGGTCAGTTGGACC------GGTGCCGCCACCGGAGAGAAGGATTGCGGTGCCGTCACCTCATGCCAGGTCACTGGTCTGAAGAACGGCAAAACCTATTCCTTCACCGTCGCCGCGCGAAATGACGTCGGCTGGTCCAAGCCGTCCACC---GCCGTCGAAGCCACACCGGACAAGGTGCCGTCCGCTCCCACCGATGTTACGGTCACAGGTGGCAAT---AAAACCGCCAAGGTGACGTGGAAAGCGCCG---------AGCGGTGATTTCAGCGCCGTCGACAACTATTCGGTGACCGTCACCGGTGCAGGTGCTCCGCAGACCAAGGAAACCGGCAATACGGCC------ACCGAGCTGTCGTTTACGTTCAACAACAACGACATTTCCGATGGCACCGCCATTACGGCGACCGTCAAAGCCCATAACAAAATCAATTGGAGT---------GCCGAGTCCGCCGCATCGCCGTCAGAGAAGATCTGGGGAGACCCGGAT---GCGCCGAACATTGCG------TTGTCGAACGACGACACCACG------------GTAACGGCGAAAGTCACTCTCGGCAATAACCGCAATGCCGGCTGCCGGCGAATTTCCTTGGGAGGA---GACGTCAAGGACACCATCGATTGCAGTGAC---AGTGGCGCTACGTTCGATATCAATGAGAACGATTTGAACACCCGGGAAATCACCGTAACGGCCACCGTGGTGCCGCAGCGCGATGCTTCCTCCGGCACGGGCAAG---AGCAGCTTTGTCCCGCAGTAC------AAGGTCCAGCCGCCCACTGAC---------GTCTACACCACCGGATCCGGCAGTACA------TGCACCGTGCATTGGACCAAGCAGGGA---CATGCGCAGTCCTACAGCGTGACTGCCGATGGCATCGATTCCGGTACAGCTACT---AACCGGAACTCACTCGACTTCCGAATGAGT---CCTTGGGCCAAATGCAACACCGCATCGGTGCAACAGGTGTTCAACGGCGCTACCAGCGACGCCGTCACCGGAGGCCCGCACAATGGCGCTCCTTACACCTATGAGAAGAAGGCTGTAATCAACAAACCGCAGGAGCTGCGCTGGTCAGACAACGCTCACGTCATTAACGTC---------ACCGGCGGTTCGGTTGATGTCTATGGCAAGTCGGCCACTGTACAAATCATCATCAATGGCCAACCGTTC---------------------ACGTGGAACTCCGGCCAGCCA---------------------------------------------------------------------------------------------------TTGGATGTCACCGACTTG---------GCCGTGGCCGCCGATGGCAACTACGCGTGGAGCGTCAAAGTCACCGGCGGGCCGGGA---------------------------------------------------------------------------------------------------------------------------------------------------------------------------------------------------------------------TACTCCGGTCTCGACAACACTGCGGACGGAGGCAGCGTCGCGGGCACACGTCCC---------------TCTGACTCCTCGGAGGGG------------------------------------------------------------------------------------------------------------------------------------------------------------------------------ACCAAGTCGCTCAAATCCGGTACCGATGTCACCACTTTGGCCAAGAACCCCTGGATTCTTGGTTTCGGCAATACCCCAATATCGTCA------------------------ACCACCATTCACAAGCAGTAG------------------------------------------------------------
>GCF_000966445.2_WP_082765108.1
---------------------------------------------------------------------------------------------------ATGCTTTCGTCTGCCAAAATCCGCTGGAGTCTGCCTGAGTCTGCCGGATGGCGTTTCCATAGCGCTTCGTCTTACCACCATCGCACCGTATTCGTCCTCACTTCGAGTCCCTGCCCTCATAATCCCCGCCGCCACTTCACCGAACGGATCATCATGCCTTTGCCTTCACCTCGTCTATGGCGCCGCATACGCAACGCCGATATACCATCTTCTTTCCCC---------------------------------------------------------------------------------------ATGCCGCCGCACATACGC------------------------------------------CGGCGCATTCCCCCAGCGCTCATCCTCGTTATGCTGCTGGCCTTCATAGCCGGCGTGCTGGTGGTGCAGTCCGTAGTCAGGCATCAGGTGCACTGCGACGATGGCAGCGTATGGGTCATGTCGCAGAGCCATGGCAAGGCGGTACGGTTCAATGCGGACATCGAAGAGCCCACAGGAGCGGTGCGCGCCATGAAGGGTCGCTTCGACATCCTGCAATCCGGAGACGATGCGCTGCTTGCCGGAAGCACGCATATCGCTTCCATAGACGCACCGACGTTGAACATCACCGACTATGACGTTTCCACACGCGACAGCATCATGCTGCTGGGCGGCGGAACCGTGGCGATGGTTTCCCGTCGCAGCGGCGACCTGCACACCGGCTCCCTGGAACGCATCGGTGAACTTGCCAAGGCGAGCGGCACGCCGGTCATGCGATTGGGAGCCGGAGGCAAGGCGGTCGTCGATTACAAAGGCACCGTATGGGGGTACCGGCCGAGCGACGGCACGGTATTATCGTTCACACGTTCA------GACCGACGAGCGGCATCGGTCTGCTCCCTGTCCGGCGGTGAGCGCCTGGCTGTTTCAGCATTCACCGTAGTCGACGGCGTTCCCGTCGTATTGTCAGGCAATCGGCTCGTGTTCCCGGGAGGC---GAAACCACCATCGATGATTCCGGGCGCATGCTCTTGCAGTCGACGCCGACCGATGAC---------AGGCAATCCGGCTGGGTTGCGATTGCTCTGCCGGGCAAACTCGCCCTGATCAGCCTTCGGACGCAGTCGCCCGAACCCGTGCTGTTGGACTCCCTACGCTCGGGAGCGCCGGCGCAACCGGTTTCGGCTGGCGGATGCGTGCATGCGGCGTTCGCGCAGCATACCGATAATGCCGTCCAAGCGTGCTCGCCGTCTGCCGAACAT---------------------------------------GCGGATTTCATATCGCTCGCATCGGTGACGCCTTCCTCGGAGCTGGTGTTTCGGGCCAACCATCGTCATGTTGTGCTCAACGACGTTGCAAACGGCACCATCTGGAACCCACAGCGTTCGCCTGAGACCATCGCGTTGCAGTGGAACGCCCTGCAACCGGATCGCGAC---CAGCAGCGCGAGGATTCCTCCACAGCCTTGGAAGCCAAGCATTCCGTAACGCCCGACTGCGATTCTTCATCCTCGTCCACCGGCCATATACGGGCTGTGGATGATGAATTCGGCATTCGCCCGTCAAGCCGCATGACGCTTGACGTGCTACGTAACGACGAAAGCACCGGCTGTTCCGCGCTTCGTATCGACCGGATCGGCGCGCCGACAGGCGGCGCTGTGCGCATCACACCGGTTCGTCATGGGCGATATCTGCAGGTCGATGCTTCCGAATTGCCAAGCGGCACCATACGG---------TTCACCTACAGCGTTTCGGACGGGCACGGCCAAAGCACTTCCGCCTCCGTACGCCTGAACGTCGCCGAGGCC---------AATCGCAATCAGCCGCCGGTGCAGACCGAC---GTTCCTGCGGATATCCCCGTCGAACGGGGCGCATCCTACACGGCCAGCGTGCTGGATTCCTTCACCGACCCGGACGGCGATCCGCTGACGTTGGTATCGGCAAAGCCTCAGAACAGTGGC------ACACGCCTCTCCGCCCGCGCGGATGGGCGGCTGACCTTCGACGCCGGAACGGTGGAATCAGGCAGGATCGGTGTTGAGCTGACCGTTTCCGATGGAACCGCCGCTACGACGGGAATCATGTTCTTCGCCATTCACGCCGCGGATAGTCTGGGCGCGCAGATCGACCCGATATCGCAGGATGCCATCTCGGCGGTTCCCGTCACCGTCGACCTGTCGCCCTACATTCATGCCACTGGCACGCATACCCCGTTATTGACCGACGTCACGGCACCAGAGAAC---------ACAAGCGCGACGGCGAACGGATCGGACATGACCATCTCGTTCACCGCGGCCTCGCCAGGCACCTACCACGTGCCGTTCACGGTGCGACAGGGGCGACAGCAATCCGCAGGAACCATACGATTCAACGTCAGTCCGCCTGCCACGGAACATTCCACACCCATCACGACAAACGATGTCGTCGTATTAGGAGCCAACGGCACCGCCATACTCGAGCCGTTATCCAACGACCTCGACCCGATGGGCGGCGTGCTTTCCCTCGCTTCCGCTTCGGCACCG------CCCGATACCACGATCCGCACGACCGTAGTGGCACGAAACAGAGTGCATCTGGAAGCCCGGCACCCGTTGGATGCTCCGATCACCATCACCTATACCGCAGTGAATGCGGTCGGCACCTCGCAGGGAAGCATCATCGTGCATCCGGCAGGCACGGTTTCAGGCCCGGCACTGATACGCGCCGAGGACTTCACCGTCCCCGTGCGATGCGGCGGCACCCGCACCGTGGATGTGCTGAGCCATATACGCTATGACGAGGAT---GCCGGAATGACGCTGGAAGGCAGGCTGAACACCACGGCATCC---TTTCAGGGCACGGTGCACGCATCGGAACATGCTATCCGCTACCAGGCGCCGGACCGCCCCGGAGAATATTCGGCCGTCTACACCGTCGGCAACGACTACGGCGAAACCGTGTCCGCAACCGTAACCTTTGCCGTGCACCAGCGTGATGCCGACGGCAAAAAACCACCCAAACCGCGCGATATCCAAACCCGAGTCGCTCCAGGCGGCACGGTACGCATTCCCATCGCACTTGGCGGCGTCGAC---GATGCCGACGACGTGATGCTGTTGGGATTGGGCAACGAGACTCCCGCGCGCGGGCGAATCGTGGAAACCGGCGCGGATTACATGATCTACGAGGCCTATACCGATGCCAACGGTACCGACAGCTTCTCCTATGCGGTGGAGGATTGGTCCGGACGCAAATCCCAAGCCACGATCCGGGTAGGCATATCCGCGGCATCCTCA---------CCCAGCGGCATAACGGCCCGCGACGATGATGTAACAGTACGCCCCGGAAGCACACTCGCCGTGCCCGTCACCGCCAATGACCTATCGCACGACGGCGCGAATCTTACGCTGCTGCGCAAACTGGAGACCCACGGGCGAATCGACGCCCGCGTGACCGGCAGCGCAATCACTTTCACAGCGCCAGAGCACGAAGGCACCTACTACATCATCTATACCGTGCGCAATCAGGCAGGTCTTGAAGACACTGCCACACTGAGCGTACAGGTCAGCAGAACCGCCAGAATCAGACCTCCGCAAGCCTACGACCACAGGATTGCGGCGCATACGACGCTCGGCAAACGCAAGGTGACGGTGAATATCGCGGACCGGATCGCAAACCCTTCCGGCCCATTCAGCGAATTATCCGTGCACGTGGACGATGCGGCCCGGAGACAAGCGCACGGCAGTGTGCAGGGT------ACCGTCATCACGTTGGAACTCGCGCAGGAGGCGTACACGATTCCATACACCGTTACGAATACCGTGCATGGACTCAGCTCCACCGCCTTCATCCATGTACCGGCATATGGGGCCTTTCCACCGACGCTGCGACCCGATGCACCGGAACTGACCGCACCATCGGGGAAAACCATCACCTTCGCCCTTGCCGATTATGTACGCGTCGGCGCAGGGAAAACGGCCTATGCCGACAGCCGCGAACCCATCGCAACCGCCAAAGGCGGGGACGGCATAGCGCTTGACGGCGGGAAAACCATACGATTCACCGCCCCGAACGATTATGCCGGCCCGGCTTCGATCGCGCTCACCGCCACGGACGCCGATCCCAGAAGC------------------------------------------GGAAAGCCTGGCGCATCCGCAACGATCATGGTGCCCGTCACCGTTACGGGAGGGCGGCAATCACTGCCCACGTTCCCCACGACGACAATCGATATGGCACCCGGCGATACCGATCGCCTCATCGACCTGCATGCATTGACCGTATCCACC---------------------------------CGCCATCGCGAGTCTTCGGAGCGT---------------TTCACCTATTCGGGGGGACTGACCTCTCAAGCC---ATACAAGCCACCGTGTCGAACACCGGGCAGTTGCGGATACGCGTCGCCGATGAGGCCAGTCCCGGCGCAACCGTCAGCATTCCGATTCGCATCCATGCCGGA------ACGGATACGGTGGAAGCGGGATTGAGCGTGCGCATCGTGGCCTCGTCGCGTCCGCTCGCCCGCATCGCGGAACGGACCATACGGCTGCACGCCGGAGCAACACAGCATGTCAACATACTGGCCGACGCCTATAACCCCTTCCCCGGCACTCCGCTTACGGTAACGCAATGCACAGGGACAGACACTGGCACAGCCACAGGAGAGTCCGTCACGATACGATGCGACGAATCAGGCGACATCGCAGTACGCGCCATCAAT------GGCAGCGGCTTGTATGATGTCGCCGTTACCGTCGCGGACGCGACCCGGGCGAAAGACCGCATGGTCACCGGCATACTGCATGTGGCGACAACGGACGTTCCCGACGCCCCGTCACTGTCAATCATGCGCGCGCAA---TCGCAGGATGGAGCCGTTACCCTAGTCTGGAATCCCGGCAGGAAC------AATGGTGCTGAGATTCTTGAATACGAGGTGCATGCCACC------------GGCCATAACACGGTATCGTGCGGAACCGATACGGTGTGTACCATCGACGGATTGTCCAATGGCAGGCAATACACGTTCACGGTGCGAGCCAGAAACGATATCGGCTGGTCGGCGTATTCCAAC---ACCGTCACCGCCACTCCGGACGCTCCTCCGGGAACGCCGTTGCGACTCCAGGCGACCGGCGGAAGG---AACGCTTTGCACGTCACGTGGCAGCCTCCTTCCGGCAGCGGCACGGCGTTCAGCGCACCGACGTCCTATACCGTCACGCTCACCGGTTCCGACGGCAGCCGCCATGAACAGCAGATCGAAGCCGAT---GCTTTACAAGCCTCATTCCAGATCTCGGACGCCATGCTATCCGCTTCCCTGTCGTTCACCGTTGGCGTCCGCGCCTCGAATGCCGTCGGATCCGGA------AATCAGGCCAGCCTGACCGTGAACGCCGGTGAAGTCTACGGCGTCCCCGAT---CGTCCTGTCATCACCATGCGCCAGGATGCCAGCGAACCGAAT---------ATCATCAGGGGATCGATCGCCCTAGGCGACATGCGCGGCAATTCCTGCACCAGCATTACGGTGAATGGCCACGCACTGAGCAGAGAGCCGACTTGCACAAGC---ACCTCGTTCGCATTCGACATCGCAGATGGCGAGTTCTTCTCACAACTGTCGATAAACGCCACCGTGGAGACGAATCATGGTCTGCGGATGCGTTCCGAATCGGCATCGGTCACTCCTGTCACGCCCATAGGG------CGCGCCGAGTTCGCGAAC---------------------GCGGACGGTTCGGATGCCGTTTGCACCATGCGATGGCGTATTACCGGC---AAAGCCGATTCCGTTATGGCCCAATTGCATGGCATGACCAGTTCCCGGAAAACC---------GGTGTATTGGAATACACGCCAGCC---CCCTGGACCCCATGCGAAACGGGGACCGTCACCGCTCTGCTGAACGGCGAATCCGGA---------GCCACCATGATCGGGCCCGCCGATCTCAGTATGAACAAGCCTGCCGCGAATATCACGCCACCGACCTCCATCCGATGGGATGGACGCAACCACATCATCGTGCGT------------GGCGGCCGCATAAACACGTATGGGCAACCAGCCACCATTCGTCTGCTCATCAATGCGGTTCCCTTC---------------------GTATGGGAACCATCAGCCGCCCAA------------------------------------------------------------------------------------------------------------CGCATCGACGTGTCCTCGCTGCCGGATGCCGCCTCATACCGTTGGACGGTTCACGTCACCGCCAACGGCGGC---------------------------------------------------------------------------------------------------------------------------------------------------------------------------------------------------------------------GACCACCGGCTTGACGCAGTGCATGAGTCCACGGGGAATCTTGTGGAGGGCGCACGCGCCGTCATTCCCTCTTCCATGCCGGCGATGCTGCGA------------------------------------------------------------------------------------------------------------------------------------------------------------------------------AGCCGGCGCGAAACGAATTCCGAACATGCAATAGCACCATCAAACAACCACTATTCAGGAGACACCTATGAATTGCATACGTATTCCCGGTAG---------------------------------------------------------------------------------------------
>GCF_001025135.1_WP_033509965.1
---------------------------------------------------------------------------------------------------------------------------------------------------------------------------------------------------------------------------------------ATG---------------------------AGCAAGCAGCCTAACCAGCGCCAACGCGAGCGGGCGTTCCGCTCCTCCATGCGC---------------------------------------------------------------------------------------CGCCTGGTCTCGCCTGACGCG---------------------------------------CACCGTTGGGCGATGCCCGTCATCGCGCTCGTCATGCTGATCGGCATCATCGCCGGCGCCATCTGGGTGAGCTCCATCACCCGCCAACACGTGCATCTCGACGACGGCACCGTTTGGGTCACCTCGCTCAAGAACCGCAAGGCGGCCCGCTTCAACGTCAAGCTCAAGGAACCGGATTCGGCGGTGGCCTCGTCTGCAGCCCGTTTCGACATCGTCCAGCACGACAGCGACACGGTGCTCACCGAAGGCGCGAAGGCCACCGGCATCTCCTCCGCCACGCTGGGTACCACCGGCAGGACGGAGACCAAGGGAGACACGACCGCGGTGACCGGCGGCGGCACCATCGCCTTCCTGAACACGAAAAACGGCAACGTGTGGGTCGGCCGCAGCTCCGACCTCAACTCCGTCAACCCCGCCACCAGCGACCCGTCCATGCGGCTGGGCACCGGAGGCAAGATCGCGGTCACCCATGACGGCACCGTGTACGGATACCGGCCCTCCGACGGTACCGTGCTCACGATGCAGGATCCG---ACAGGCAAGGCCGTGCAG---GGTGGCTCCCTCACCGAAGGGAAGACCGTATCCGCCGACGATTTCACCGTGGTGGACGGCACCGCGGTCGTCACATCCGAGGGCAGACTGTACTGGCACAAGGGC---AGCGCCGACACCGGCGCCAACAGCCCGTTGACGCTGCAATACCCCGACACGGACGGC---------CGTCAGGAGTCCTGGGTCGCGGCCGCCGGCAAGAACGGCCTGTACCTGGTCGAACTGGGCAAGGGAGAGAAGAAAGTCAACACGCTCACCTCCGGCGGTGCCGGAGACGCAGCCAAACCGGTCTCCACCGACGGCTGCGTGTCGGCCGCGTGGGCGCAAAGCGCGAACAATTACGTGCGTGTATGCTCGCCGAACGTCAGCAAC---------------------------------------CCGGAATTCGGCTCGCTGCAATCGGTCAGCGCCACGTCGGATTTGGTGTTCCGCACCAACCACCGCCTGACCGTACTCAACGACGTGGTCGACGGCAACGTGTGGAACCCTTCGGACTCCACCAAGGTCATCAAGATACAGTGGAACACCATCCAGACCGAGCAGACC---GCCCAGCAGAAGCAGAACGACCAGTCCGCCAACAACCAGCGCAACTTCAACAAGACCTGTTCCGCGCAATCC---------GGGCAGATCAAGGCGCAGGACGACGAGATCGGCGCCCGCGCGGGCGGACAACAGATCCTCGACGTGCTGCGCAACGACGAGCAGACAGACTGCTCCGTGCTGCAGATCACCAAAGTCGGGGCCCCGGCGGGCGGCGATATGACCGTATCGCCGGTGTACGACGGCCGGTACCTGCAGCTGGACGCCTCGGCGGCCTCGGCCGGCACGGTGACG---------TTCACCTATGACATCAGCGACGGGCGCGGCCAGACCTCAACGGCCAAGGTGACGGTCACGCTGACCGGCTCG---------TCCGCCAATCACGCTCCCAAGCAGGCCGAC---ACGCCGCCCGAATACGACGTGGAGCAGGGTGCCACGTACACGACGAACGCACTCGGCAGTTTCCAGGATCCAGACGGCGATCCGATGACATTGGTGTCGGCGGTCCCGCAGAACAGCGAC---CAGGTCGTCGTCTCCACCCGCGCAGACGGGCAGCTCGTGTTCAACACCGGTTCCGCCACCTCGGGGCGAGTGGGCGTGCAGGTCACCGTCTCCGACGGGCAGAACACCGGCACCGGACTCGTGTACTTCTCCATCCGCCCGGCAAACACGCTGCCGGCGACCATCGACGCCGTGGTCAAGCAGACCACACCGAACACCGAGACCACGGTCAACCTCAAGCCGTACGTGCATGGCACATCGGCGCAGCCCGCGCAGCTGTCCACCGTGGAACCGCCCGCGAAA---------ACCAGCGCGACCATGAACGCGGCGGACCTGTCCTTCACATTCAAGGCCACCGCCACGGGCACGTATTACGTGCCTTACACCGTCACCCAAGGCTCCATCCCGTCCACCGGCCTCGCACGTCTTGAGGTGCAGCCGGCCGCGGGCAAATCCGCCAAGCCAGTCGTAGCCAACGATGTGGCGCTGCTCGGTTCGAACAACACCGCCATCGTCGAACCGCTCGCCAACGACGTGGATCCAATGGGCGGCGTGCTGTCGGTCACGTCGGTCGATGCCGAC------CCGTCGCTGGGCATCAAGACCGGCCTGGTGAGCCACAAGCGCGTGTATCTGACCGCACGGCAGGTGCCGACCAAGCCCGTGGAGATCACGTACACCGTCGCCAACGCGGCCGGCTCATCCACCGGCACGATAGTGCTGCAGCCGCCGGCACTGACCGCCGGCAACTCCGCGCCCAAGGCGTCGAACGTCAACACGCAGGTGCGCACCGACGGCATCGTGTCGGTGAACGTGCTCGACCATGTCTCGCATTCCGACGGC---ACCACGGTGACGCTGCAGCAGAAGCTGCAGTACGACAAGGACACGTTCAAGGGACTGGTGTTCGTTTCCGGCGACACCGTGCGTTATCAGGCTTCCAAACAGACGGGCGTGTTCCCGGTGACCTACACCGTCAAGGACAATCTCGGCAACTCGGCCTCCGGCACAATCACCATCACCGTGCATCAGAAGGACGCCAAGAACAAGGCCGCCCCCACTCCGCAGGACGTCGAGGCGCAGGTGGCCGCGGGTCAGAAAGTGCGCATACCGATCACACTGACCGGCATCGACGTGGACGGCGACGACGACCAGCTGCTCGGCCTGGGCAACAAGGCCCCGCAACTGGGACGCATCACCGAAGTCGGCGCGAACTACATGATCTACGAGGCGTACGAGGACTCATCGGGCACCGACACGTTCTCCTACGCGGTGGAGGATTGGACCGGCCAGCGCGCACAGGCACAGGTCAGGGTGGGCGTGTTCCAGGGCGCGTCC---------GACTCCGGCGTGTACGCGCGGGACGACGAGATCACGCTGCGCCCGCACACGGCGGCCACGGTGCCGGTGACGCTCAACGACATTTCCGGGGACAACACCGATCTGACCGTTTCGAAGAAACTGGAGTCACAGGGTATCTCCGGGGCGAGCGTGAAGGACAACATGATCTCGTTCACCACGCCCGACCAGGCGGGAACGTTCTACATCATGCACACAGTCGCCGATAAGGCCGGCCTGAGCGACACCGCGACGTTGACGGTCAACGTCGACCCGAATGCGACCATCGAGCCGCCCACCGCCTATGACTACCGCGTACCGTCCGCCGCGACCATCGACAAGCGGACCGTCGAGGTCGATGTCTCGCAGTGGATCGCCAACCCGTCCGGCACCGCGAACGAACTGAAGGTCGGCGTCGACCCGTCCGCCACCGACCACGCGAAGGTCAAGGGCGGCGAGAAGTCGACCGTCATCTCCGTGGATCTGACCGACGAGGCCCGTTCGGTGCCGTACACGGTAACGAACACGACGTACGGCATCACCTCCACCGCGTTCATCCAAGTGCCCGCATACGGCGTGTTCCCGCCGACGCTGCGTCCGAAGGCTCCGCCGCTGAAGGTGAACTCGCGCGAGACCATCACCATCAACATCGCCGACTATGTGCGTGTGGGCGCCGGCAAGACCGCTTACGTGCAGTCCCCCGAATCGGTCAGCGCCACCAAATCGGATGGCGGCGACCTCTACGTGAACGACACGACGCTGAAATTCACCGCGCCGAAGGATTACGGCGGTCCCGCCTCGATCACGTTCACCGCGGTGGACGGCAAG---------------------------------------GGCAACGACAAGACGCAGATCATCAACTCCGCAGTGCTGACCCTGCCGATCACGGTCATCGGCCGCGAAGTGCCACCGCCGACCTTCTCGTCGTCCACGATCGACGTGGTGGCAGGTGAGGATGCGAAGATCATCGACCTGACCGCGCTGACCCACTCCCCC------------------------------GCCGGCACATACGAAGATGAGAAGCAG---------------TACACATATTCCGGCGGCAGCGAATCGGGCGGC---ATCACCGCGCGCGTCAGCGCCTCCGGCCAGTTGACCGTCAGCGCCCCCAAGGATGCTACCGTGGGATCGCTGGCCAGCATCCCCGTGACCATCATCTATTCG------GGCGGCACGGTCAAGGCCGGCATGACCGCCCGCGTGGTGCAGTCGAACCGCCCGCTTGCCCGTATCGGCGCGAAGACGGTGAAGCTCAAGGCCGGTTCGACCGAACGGGTGGACCTGTTCTCCGACGCCTACAATCCGTTCCCGGATTCGTCGCTGACCGCCGTCAGCTGCAAGTCCGACGATTCGGCGAAGCTGACCGTG---------------AACTGCTCTTCGAACGGCAACATCAGCATCACCGCCGGAACCGATATCGGCGCATCCTCGAACACCGTGCTCGTCACCGTGCAGGACGGCACCCGTTCGCGCGACCGACAGGTGACCGCCACCATCACCGTCTCCGTGGTGGACAAGCCCGGCGCGCCGCTGCTCTCCCCTGTCTCCGGGCAG---CCGGCTGACGGTTCGGTGAACCTCTCGTGGACCGCAGGCGCGGCC------AACGGCAGCCCGATCACCGACTACGAGGTCGATTGGGAC---------------GGCGGCAGCAAGTCGTGCGGCGCGGTCACCACCTGCCAGATCACCGGGCTGACCAACGGCAAGGAATACTCGTTCACCGTCAAGGCGAAGAACGAGGTCGGCTGGTCGAAGCCGTCTACC---TCGGTCAAAGCCATGCCCGACAAGGTGCCCGATCCACCGAAGAAGGTCACCACCGAGGCCGGCTAC---CAGCGTGTGACGGTCAAGTGGGATGTTCCG---------GATTATGTCGGTACGAAGCCGGACAGCTACACGGTGACGCTGACCGGTTCGGGCGGCGGCTCCGTCACCAAGGAGACCTCC---GGC------AATTCCCTAGTGTTCCCAATCGACAACAGCGCCACCGGCGATGGCACCTCATACACCGCCACCGTCAAAGGAAAGAACCGTGCCGGCGAAGGC---------CAGCCCAGTGCCGCCAGCAACGCGGCGACGCCCTGGGGCGACCCGGAC---GCGCCGACGGTCAGC------CTATCGGTAATAAAGGGCAATACATTG------AAGGCCACGTTGACGCTCGGC---AACATGCACAACGCGGGATGTTCCAGCGTGGAACTGAGCGGCGCAATCTCC---GTGTCGGCCCCCTGCGGCACC---CACACCTTCACCGATACGATCAGCCGCGATCAGTGGTATGAGGAGCTCAGTGTCAAGGCGACCGTGAACCCGCAGCAAAGCGGCGCCAAACCAGCTTCGGCTGACTCGAACAAGGTGACGCCGCAGTAC------AAGATACAGCCTCCGAAAAAC---------CTGCAGGTGACGCTCAAAGGTAACGAG------TGCTCCGTGTCAGTTGGCGGTAATGGC---GAGCATGACGGACTCTCCATTTTCGCCAACGGTCAGGAGTACAGAGGCAACGGC---GATTCAGCCGCCGCAACTTACCGCATCAAC---CCGTGGGAAACCTGCGGCACTGTATCAGCTACGCAGTCGTTCAAGGGG------CACTCCAGCGAAGCCATCATATTTGACGGTAAGGGCCTTGTATACAAGACCCCAGCGAAGATCGAACCG---CCTACGCTGGCGTGGAGCACGACAGACCGTAACCGCATCACGGTG---------TCCGGCGGCAGTGTGAACCTCTACGGTCAGCCGGCAACGGTCCTTGTCGCGTTCTCCACTACCAGCGGCAAGCCGACCGGTGAAAGTGATTGGAACGTCACA---TGGAGCACA------------------------------------------------------------------------------------------------GCTTCGAAGCAAGGGTACATCGATATCTCATCGTTCAGGATCGACACGGAAAAGCTGTATTGGTACATCAGC---------------------------------------------------------------------------------------------------------------------------------------------------------------------------------------------------------------------------------GTGACCGGTGCCGACTCCGCGCTGAACACCGCCGACGACATCAGGGAAGTCCAAGGAATGCGCAAACCGGCCGAG------------------------------------------------------------------------------------------------------------------------------------------------------------------------------------------GGATCCGGAACGGTCACGGAAGGCGTAGACCCGAGCCGCATCCGACGCCGGTCGTTCGGTTCCATGCCATCCATCAGCACA---------------------------------------CTGGCCTCAAACCGACCATGA---------------------------------------------------
>GCF_001025175.1_WP_003828451.1
---------------------------------------------------------------------------------------------------------------------------------------------------------------------------------------------------------------------------------ATGGGCACGTCA------------------------TCACAATCGCATACTGACCTTCATCGCATCAGGAATGACAGGCACGGCCATCCG---------------------------------------------------------------------------------------------CCCTCCGACAACTAC------------------------------------------ACGTGGGCGGTTCCTGCATTCACGCTGCTCATACTCACCGTGCTGATTGCCGGGGCGGTCATGATCAGCATCGTCACACGTCATCATGTGCAACTGGATGACGGCACCGTATGGGTCACGTCGCTCGCCAATCAGAAAGCCGCCCGTTTCAACGTCAAGAACCGTGAGGCTGATGCAAGTGTCGTCTCGCCTTCACCCCGATTCGACATCGCACAGCATAACGGCACCACCATTTTGGCCGAGCCCACCAAGGCTTCAGCCATTGCATCTTCCACGCTCAGTACCAGTATGCAGACCAGCCTCAAGGCACATACCACTGCCTCAGTAGGCGGAAGCACCGTTGCCTTTATCAACGAGAACACCGGCAACGTATGGGTCGGATCGTCCGACGAACTCGATGCGGTGTCGCCTTCCGTCGATAGCCCGCGCATGAGACTCGGCACAGGAGGCCGCATCGTAGTCACCCACGATGGAGCGGTCTATGGATACCGTCCCCGTGACGGCGTGGTATTTCGGTTGGACAGTCCA---AATAGTTCCCAGATCAAGCAGCTTGAATCCTTGACGGATGGGCAGCCGCGAGCAGCCGATAGCTTCACCGTCATCGGCGGCGTTCCAGTAATCTCATCGGGCAATACCATCATTCACGCCTCCGGG---CAGACCACCATCGAAGCCTCAGATACACTCACGCTCCAGAGTCCGCCCGTTGACGGC---------AATCAGAACGATTGGGTGGCAGCCTCATCTCCACGCGGGCTCGCAATAGTACGACTTTCTTCCACCGCCAAACCGATA---TTCCACTTGACTGGCGGCACGAGCCAGGCGGCTCGTCCAGTTTCCGTGAATGGGTGCATATACGCGGCATGGAGCCAACAGGCTCGCAATTACATCAGAACCTGTACTCCCGATAGTGCACAT---------------------------------------ATCGCATTCCAAACGCTTGAATCGATACACGCCACCTCTGAACTGGTGTTCCGCACCAATCATCGGGTTGCGGTGCTTAACGATGTGATCGAGGGCAATGTCTGGAATCCAGATGACAGCACTGCGGTCATCGCCATGCAATGGAACCAGATTCAGACGCAGCACCAT---GACAGTACCCAGCGAAACGAGGATTCCGCCACCAACCATCAGGATTTCTCGGAAACCTGCTCCGAGCAATCC---------GGTGACATCAAAGCCGAGGATGATGCATTCGGAGCTCGCGCTGGATCCGAGCAGATTCTTGATGTATTGCGCAATGACGAACAGACCGACTGCTCGGTATTGAACATCATCAGAGTAGGCGCGCCCCAAGGAGGCGACGTCACCGTCTCGCCAATCTATGCCGGGCGGTATCTGCAGCTTGATGCTTCCGCAGCATCGGCCGGAACCGTAACG---------TTCGCCTACGATATCTCCGACGGTCGAGGTCAGACCTCGACCGCCAACGTCACGGTAACGCTGCAC---GAT---------GGAGACAACCATACACCGTTGCAATCCGAC---ACCCCATCTGAAATCAATGTGGAGCAGGGAGCCAGTTACGTCGCCAATGCGCTTGGCAGCTTCGTTGATCCCGATGGGGATCCTCTTACCTTGGTTTCCGCAGTCGTGCAATACACCGAT---AAGGCGCAGGTTTTCACCCGGCCTGATGGCAAAATCACCTTCAATGCCGGCGATATGACCTCCGGCCGCGTGGGAGTGGAGATCACCGTCTCAGACGGCATGGCCACCGGCACCGGGTTCATGTATTTCTCCGTCAAACCGGCGAACACCTTGCCCGCGGTCATCGATCCAATAGCCGTGGCCACCACCCCGGATACGGATACCGTCATCGAGCTCAAGCCCTATGTGCATGGCACCTCCACGCAGCCAATGCAGCTGAGCCATGTGAATACGCTGTCCGGC---------GCTTCCACAATCGCTCACCCGTCCGATTTGTCCATTGCATTCACGGCATCCAAACCCGGCACCTACTATGTGCCGTACACCATACTCCAAGGCTCGATACCGGCCACCGGTTTGGCTCGCGTGGATGTGCACCCCGTAACCAAAGCAACAGCCAAACCGGTGGCGGCCAACGATGTGGCGCTGCTGGGCACTGACAATACGGCGATTGTGGAGCCTCTGTCAAATGACATCGACCCTATGGGTGGCGTGCTATCCGTAACCTCGGTGGACGTTCCT------TCCGACTCCGGCATCAAAGCCGGATTGGTGGACCATAAACGCGTGTATGTCACAGCACACCAAGTGCCGTCCAAACCCATTCCCATTCGTTACAACGTGGCCAATGCGGCTGGCACCGCCACAGGCACCATTGTGTTGCATCCACCGGCGTTGGCGGCGGAAAGCTCCACGCCCACAGCAGGTGACATCAACATCCAGGTACGTACTGGCGGCATCGTATCAGTAGACGTACTTAACCATGTGACATACTCCGACAGC---ACTACGATCACGCTCAAAGACAATCTGCAATACGACGAAAGCACCTTCGCGGGTCTGGTGTTCACGTCTGGCAGCATCGTGCGATATCAGGCATCCAGCCAAGCGGGGGTCTTCCCCGTCACCTACACCGTTGAAGACCATACAGGCAATGCGGCATCCGGCATCGTCATCATCACCGTGCATGAAAGCCAAGCCGGAAACAAGGCCGCACCCACACCGCACAACACTGAAGCACAAGTAGCCGCAGGCCAAACCGTACGCATTCCCATCACGCTGACCGGCATCGACGTGGATGGCGACGATGACCAGCTGCTGGGATTGGGCAACACAGCGCCGGAACTAGGGCGCATTGCCGAAGTCGGCTCCGACTATCTGGTTTACGAGGCATATCCGGACTCTTGCGGAACCGACATATTCTCCTATGCCGTGGAGGATTGGACCGGGCAGCGAGCGCAGGCACAGATTCGGGTGGGCGTGTTCCAGGGCGCATCG---------GAATCCAGCGTCCATGCGCGCGATGACGACATCACACTACGGCCCAATACATCAGCCAGCGTGCCGGTAACGCTCAACGACATCTCCGCGGACAACACCGATTTGACCATCGGCACGACGGTTGAAGCGCAGGGAATCGACGATGTGATGGTGGAAAACAATATGCTGCTATTCACCACACCCGAGCATGCCACCACCGCACATATCGCGTATACCGCGTACAACACGGCCGGACTGGCAGATACCGCCACGCTCACCGTCAACGTAGATCCAAGCGCTCCCATCGAGCCACCTGCCGCCTATGACTGCCGCGTGCCGGCCTCCGACACCATCGACAAGCAATCCGTGGACGTGGACGTCTCGCCATGGATCGCCAATCCTTCAGGCACGGCCAGCGAACTGGAAGTGGCCATACATTCCTCAGCCACCGACCATGCGAGAGTCGGAGAAGGCAGCGCATCCACCATCGTCACCGTTGATTTGACCTCGCAGGCGAGAGCCGTGCCGTATACGGTGACCAACACCACGCACCATGTCACGTCCACTGCTTTTATTCATGTGCCGGCATATGGCGTGTTTCCACCCATACTGCGCCCCAAGGCACCGGAAATCATAGTCAACGCGCGCCAGACCGTTCACATCAATATCAACGACTATGTGCGTGTAGGCGCCGGAAAAGAACCGTACCTCGAAAGCGCCGATTCCATCACCGCCACCAAAGCGTCCAACACCGATTTCCGCGTCGATGGCAAAACTCTGAAATTCACCGCCATCAAAGACTATGCCGGCCCAGCTTCAATCACCTTCACCGTGACGGATGGAAACCGGCCC---------------------------------------GACGCCTCCGCAATCATCAATACAGCCGTGGTCACTCTGCCGATCACGGTACTTGGCAGAACAACACCACCGCCCACCTTTTCTTCACCCACCATTGACATCGAGGCCGGCGCTGAACCGAAAACCATTGATCTGACCGCACTGACCCACATGCCT------------------------------CCAGGGCTCCATGACGACGAGAAACGA---------------TGCGTCTATTCCTCAGGCGGAACCTCTTCGGAGCATATCTTGTCCTCGTTGTCCAGCTCAGGCAAGCTGCATATCTCGGCATCCAAAAATGCGCCCGCCGGAGTCACCGCCTCTATTCCCGTGCACATCACATACGGC------AAGGGCACGGTGCATGCCGGCGTGATGGTTCGCGTGGTGGAATCCACTCGTCCACTGGCACGACTTGCAGCCGCAACATTGCAGCTCAAAGCCGGCTCCTCCGGCTCAGTGAATCCGTTGGAGAACGCTTACAATCCGTTCCCTGATTCCCCACTGACCGTTACCGCATGTCAAGCCGATGACACAGCGAAAATCACGATAACC------------AGCTGCTCT---TCAACAGCCATCACCATCAGCGCCTCGCCCAACATCGGAGCTTCTTCAAACATGGTGCTCGTCACCGTGCGGGACGGCACTACGGCCACAGCACGCGAAGTCACCGGCACCATCACCCTTTCCATAGTCGACAAGCCTGATGCTCCGCTGCTCTTTCCCATAGCCGGCGAC---CCGCAGGATGGTGTGGTGACACTTAATTGGTCAGCAGGTGCGGCC------AACGGCAGCCCCATTACCGACTACCGGGTGAGATGGAGC------GGAGCCAGCAACGGAGAGCAATCCTGTGGCACGTCCACCAGATGCCGAATCACTGGTTTGAAGAACGGCAGGATATATTCTTTCACTCTCTCCGCCCGCAACGATGTCGGCTGGTCGGCGGCCTCCGCA---GCCGTCACCGCCATTCCAGACAAGACTCCCACAGCTCCCGTGAATGTCACTGTGGAAGGAGGCAAT---GCCAGAGCTGCCATCACCTGGAGCCCGATA---------GATGGCGATTTCAGTGAGGTTGACAATTACATGGTGACGGTCAGCGGCGTGGGCGTATTGCAGACCAAAGAGACCGGAAATACAACG------ACCAAACTATCCTTCATCTTCAACAACGACAGCATCTCCGACGGGACCCTGGTAACGGCTACGGTCAAAGCACATAACAGAGCTGGCTGGAGC---------CCGGAATCCGGGACTTCAGAACCAAAGGCCATCTGGGGCGACCCCGAT---GCTCCATCCATTGAG------CTTGCCGATGACGACATACCA------------GCAGTAACA---ATCACGCCGGGTAATAATCGCAACGCCGGGTGCGAGCGCATCGAGTTGAGCGGG---GCCGCAGCAGACACCATCGGATGTTCCGGC---GGCACTGTTGGCTTCGATATATCCAATCAGAAAGACAGTGCTGACGAGATCACCGTCACAGCCACTCTTATTCCCTCACGCGATGCCAAACCCGCCACAGCTACG---GCCACATTCACGTCCACTGAC------TTCACTCAATCCACTACCCCG---------CAGGAGAACACCATGAACCCCACCATC------GATGACGCCACATATCTTTCAGACGCC---ACTCGGATATCGCATGCCGTATATCTGCCGGACGACACCCGATTGGCACAAACT------------CTCTATCCACCCGAGTTAGAG---CACCAAGCCCCTTGTGACGACACGAATATCAGTCTTCAACAGTTCAAGCCAATATCGCATGCAACCCAGCGT---CCGAAAACCTCTCATGCTGGAACATTCGCTCAGACTGCCGCCCAAGCAACACCC------------------------------------------------------------GACATACATTATTTTCAGCAGTCATTCAATGCGCTGGTC------------------------------------------------------------------------------------------------------------------------------------------------------------------------------------------------------------------------------------------------------------------------------------------------------------------------------------------------------------------------------------------------------------------------------------------------------------------------------------------------------------------------------------------------------------------------------------------------------------------------------------------------------------------------------------------------------------------------------------------------------------------------------------------------------------------------------------------------------------------------------------------------------------------------------------------------
>GCF_001025195.1_WP_081450282.1
------------------------------------------------------------------------------------------------------------------------------------------------------------------------------ATGTCCGGAACGAACACAACGACCATCGAAACGCTCAAGGAAGAACCGAAAATGGGCAAACGCAAGAACGCAGCCAATCAG---TCGGCACAATCGCACGAACGACAATTGCGCTTCGGACCGATGATGCGCAAACTGCTGTTG------------------------------------------------------------------------------------------CCGTCGAGAAGCAGA------------------------------------------CGGTGGATCACACCGATCGTCATGCTGCTTCTGCTGCTGGGCATCATCGCAGGCGCGTTCATCGTCAGTTCGGTAACACAACAGCATGTACAACTTGACGACGGCACCGTGTGGATCACTTCGCTGAAGGACCGCAAGGCCGCACGATTCAATGCGAAAAACAAGGATGTGGACGCTGGAGTCTCGTCCACAGCCTCCCGTTTCGACGTGGCCCAACATAATGGCAGCACCGTGATTTCCGAAGGTACGAAAGCCAGCAACATCGCAGCTTCCACAATCAGCGAAACCGGCAACACCGCCATCAAAACGGATATCGAAACCATTGTCGGAGGCGATACCGCAGCGTTCATCAACGTCAAAACCGGCAATGTGTGGGTGGGATCCGCTTCCGATGTGAAATCCGTCAATCCCACCACCGACAAGCCGAAAATGAAACTGGGATCCGGTGGAAAAATCACGGTGACGCATAACGGAACCGTGTACGGATATCGTGCTTCCGATGGCGCGGTGATGAGCATCGACAAGTCG---CAAGGCGCGTGCGAGCAA---GTTGGCACGATAGGAGGC------GCACCGCATGCCGAATCGTTCACCGTCATCGGCGAAACCCCGGTCGTGGCGGCGAAAGGCACCGTGTATTGGCCGCAGGGA---AGCGCAGCCATCAATCTGCAGGGCAGCATGACCTTGCAGGCCCCTTCCACGGACGGC---------AAACAAAACGGATGGGTGGCCGTGGCGACACCACGCGGGCTCGCAACGGTGAACCTCAGCACCAAGAAAGCCTCT------GAAACACCAAATTCCGGCAAGGGCGAGCCCGCCCAGCCGGTATCCACAGGCGGATGCGTATTCTCCGCGTGGGCGCAGAAAGCCAACAATTACGCCAAAGTATGCTCCGCCGACGGTTCGGAC---------------------------------------ATGGCGTTCGACACCCTGACCAACATCAACGCCACTTCGGAACTGATATTTCGCACCAACCATCGTCTGGTCATACTCAATGACGTGGTCAACGGCAACGTCTGGAATCCGCAGGAATCCACCAAAGTCATCAAAATCCAATGGAATAAGGTGGAAACCAAACAGTCG---AAGCAACAGGAACAGAACAACGACAGTGCCAACAACCAGCATAATTTCAGCAAAACCTGCTCGTCGCAATCC---------GGGCAGATCAAAGCGGAAGACGATTCGTTCGGCGCGAGAACAGGATCGCAGCAGATCCTCGACGTGCTTCGCAACGACGAGCAGACCGACTGTTCCGTACTGCGCATCACCTTGGTAAGTGCCCCGGACGGAGCCAACATCAGCGTCTCGCCCGTATACGACGGACGATATCTGCAGCTCGACGCATCCGCGACAGCCGAAGGATCGGCATCG---------TTCAGCTATGAGATTTCCGACGGGCGCGGGCAGACATCCAACGCCAAAGTGAACCTCACCTTGGTC---GGA---------GGCGACGACAACGCGCCCCAGCAAACCGAT---ACGCCACCGGAAATCGACGTGGAGCAAGGAGCCACCTACACCACTAACGCATTGGGCAGCTTCTCCGACCCCGACGGCGATCCGCTCACGCTCGTATCCGCAACCCCGCAGAACACCGAC---CAGGTGACCGTCTCCACGCGAGCCGACGGGCAGCTCGTATTCAACGCGGGATCCATGTCTTCCGGACGCGCCGGCATCGAAGTAACCGTTTCCGACGGCCAGCAGACCGGCACCGGCATGGTGTATTTCTCAGTGAAACCGGCCAACACGTTGGCCGCGGTAATCGATCCGGTAGTCAAGCAGACCACGCCAGACACGCGCGCCACCGTCTCACTCAAACAATACGTGCACGGCACCTCGGCCGAGCCCGCGCAGCTGACCGCCGTGGAAACCCCATCCGGC---------GCATCCACCACCATGAACGCCACCGACATGTCGTTCACCTTCAGCGCACCCAACCCCGGCACCTACTATGTGCCCTACACCATCACGCAAGGATCCATTCCCGCGACCGGCCTGGTTCGCATTGAAGTGCAGACCGTGGCCGGAGACTCCGCCAAGCCCATCGCCGCCAACGACGTGGCGCTGCTCGGTGCCGACAACACCGCGATCGTGGAACCCCTGGCCAACGACGTCGACCCGATGGGCGGCGTATTGTCCGTGACCAACGTGACCGCCGAC------GCGGAAAGCGGCATCAAAACCGGCGTCGTGAGCAACAAGCGCGTCTACATCACCGCACGGCAGGTACCGACCGAACCCGTGCAAATCAAATACGGCGTAGCCAACTCGGCAGGCACGTCGACCGGCGTGATCGTACTGCAGCCGCCGGCATTGACCACCTCCAACTCCGTGCCGAAAGCCGACAACATCACCACGCAGGTACGCACCGACGGCATTGTTTCCATCAACGTGCTCGACCACGTTACCTATGCCGACGGC---ACCACGGTAAGCCTGCAAAACGACCTGCAATACGACAAGAACACGTTCAAAGGACTCGTATTCGTATCAGGCAACACCGTACGATACCAAGCATCCGACCGAACCGGATCCTTCCCCGTAACGTACACGGTCAAAGACAATCTCGGCAACGCGGCATCCGCCACAATCACCATCAACGTGCATCAAAAAGACGCCGAAAACAAGGCGGCGCCAACACCATCCGACGTTGAGGCACAGGTTGCGGCAGGGCAGAAAGTCCAGATCCCGATCACCTTGACCGGCATCGACTCCGATGGCGACGACGTGCAGCTGCTTGGTCTTGGTAACAAGGCTCCGACGCTCGGACGCATCAGCGAAGTCGGAGCCACCTACCTGGTATACGAAGCATATGCCGACTCCGCAGGAACCGACACCTTCTCATACGCCGTCGAAGACTGGACCGGTCAACGATCCCAAGCGCAGATCCGCGTGGGCGTGTTCAAATCCGGCACC---------GACTCGGGCGTGTACGCACGCGACGACGAAATCACATTGCGTCCCAACACCGCGGCAACCGTACCCGTGGCGCAAAACGACATTTCCGGAGACAGCACCGACCTGACCGTCAGTGAAGACATCGAATCGCAAGACATCAGCAATGTGACCGTAGCGGATAATGTGCTCGCCTTCACCACACCGCAGCAGGTGGGCACCTATTACATGGTGTATACGGTCAAAGACAAAGCCGGATTGTCTGACACCGCAACATTGACGGTGAACGTCGATGGCAACGCCACCATCGAACCGCCGACCGCATACGACTATCGTGTGCCTTCTTCGGCGACGATCGACAAGAAATCGGTCGACGTGGACGTTTCGCAATGGATCGCGAACCCTTCCGGCAGCGCCGACGAACTGCACGTGGCCGTTGATGATTCGGCCACCGACCATGCGCATGTCAAGAGCGGAGACAAGTCCACGACCATTACCGTGGAATTGACGGACGAGGCGCGAGCCGTGCCATACACCGTGACCAACACGACGTATGACATCACATCCACGGCGTTCATCCAAGTGCCCGCATACGGCGTGTTTCCGCCGATCCTTCGACCGAAAGCGCCGGCTTTGAAGGTGAACGCACGCGAGACGATCACCATCAATATCGCCGATTACGTGCGCGTGGGCGCAGGCAAGACCGCGTATGTGGACGGCGCCGATTCAGTGAGCGCCACGAAGGCTGCGGACGGCGACCTGTATGTGAACGACCAGATGTTGAAGTTCACCGCGCCGAAGGATTACTCCGGCCCCGCATCCATTACCTTCACCGCGGTCGATGGCAAGCGCGACAAGAAC---------------------------------GACAAGGTGAAAATCATCAATTCGGCGGTGCTGACGTTGCCGATCACCGTAATCGGGCGCGACGTGCCCGCGCCGACATTCTCTTCGTCCACCATCGACGTGGTCGCCGGCGAAAGCGCCACCACCATTGATCTGACCGCGTTGACCCATTCGGCG------------------------------TCCGACCTGTACGACGATGAAAAGCGG---------------TACACGTATTCGGGTGGCGCTGATTCCGACCAG---GTGAGCGCCAATGTGAGTTCGAACGGCAAGCTGACCGTGTCCGCCGACAAGACCACGTCGCCGGGAACTACGGTGAGCGTGCCCATTTCGATCCAATATTCG------AAGGGCACGGTGAGCGCAGGCGTCACGGTTCGTGTGACGGCATCCAACAGGCCTTTGGCGCGCATCAACGCGAAAACCCTGAAGGTCAAGGCGGGAAGCAGCGAGGAAGTGAACCTGCTTGCCGACGCGTACAATCCGTTCCCCGATTCCACGTTGACCGTGACCGGATGCACATCCGACGGCGCGTCGAAGCTGACCGTG---------------GACTGTCCGGCCAACGGTGTGGTATCGATCAGCGCAGCTTCCGACATCGGCGCGAGCACCAACAAGGTGATCGTCAACGTGCGTGATGCCACCAATACGAAGGAACGTGAGGTGACAGGCACCATCAGCATTTCGGTAATGGACAAGCCGGATGCGCCTCTGCTCTCCCCCATCGCGGGAGAC---CCGCAGGATGGCGCGGTAAATTTGAGTTGGACGGCCGGCTCTTCG------AACGGCAGCCCGATCAGCGAATACAAGGTGACGTGGAGC------GGCAACGGTTCCGGCGAGAAATCGTGCGGTTCCGTGACCTCCTGCCAGATTACCGGTTTGAAGAACGGCAAGACGTACTCGTTCAAGGTGCAAGCCAAGAATGAGATCGGCTGGTCGAAGGAGTCGAAC---GGTGTGGAAGGCACGCCTGACAAGCTTCCGGACGCACCGACCGATGTGAAGGCCGAAGCCGGCAAG---AACACCGTTGTTGTCACATGGAAGGCTCCG---------GAAGGCAATTTCTCTGCCGTCGACGGCTATGAGGTGACATTAAATGGGTCCAATATGGCGAATCCGACGCAAAAGGTTGAA---GGT------ACAAGCTTCACGTTCAAATTCAACAACAATGCGATTACCAATGGCGCATCCTATACAGCCACGGTCAAGGCGCATAACAAGATGAACTGGAGT---------CAACCATCCGCCACATCCAATGCCGTTTCACCTTGGGGCACGCCCGAC---GAACCGACCATCTCA------GCAGTGCAGAATAGCGACAAG------------ATTGTGGTGAGCGGGCGAATCAATGACGCCCGCAACTCGAAATACCAGTCGATTACGGTAAGTATCAGAAACGAAGACAAATCCGTGGAGACCAATGCC---ACGAACTATTCCGTCGAATTCGACATCAAGAACGAGTGGTATTACGAAGAGATTAAGCCGACGATTACCGTGGTCACGGAACACAGTGGCTCATTGAGCAGCGAA---ACGTCCGTTTCGCCCTTCACG------GCAGTCGATCCCCCAACCAAT---------GTGAAGCTGGAACTCAACAACAATATA------TGTGTGGCAACCTGGTCCAAAAAAGGA---CGCGTCACGGGCTTTGTTGTAAAGGCCAAGGATTAT------TACAATGATGATGTTCACGAGAACAGGGCAGAGTGGCCGCTTTCCGGTAATTGGAGCACCTGCGATACGGTAAATGTCCAGCAATACTTCATTGATACGTCGCATATCAGCACCCCTGAAACTGCCAGCAGCAATACCGTAGGCAACAAAACCAGGGCGGAAATCACTACCATGCCGACCCTTGCCTGGGATGCCAATGCCACGAATCTCATCAAGGTC---------GCCGGCGGATCGGTGAAAACGTGGAATCAAATTGGCAGCTACTCCTTCGTATTCACCGGAGGTGGCAAA---------ACATACGAAATCCCTTGGACCCAAGGTACCAGT------------------------------------------------------------------------------------------------------CAGTTGAACGCCGAA---------AAGCTGCCAACGGGGGTCGACTACACATGGAAGTTCAAAGTCACCGGTCCAGAC---------------------------------------------------------------------------------------------------------------------------------------------------------------------------------------------------------------------------CCGGCACTCAACAACGAGGTAGACGGATCAACGATCAAAGACTCCGACCGCTATAGCGAGCCGACCACTGATCCTGAGACTGAC---------------------------------------------------------------------------------------------------------------------------------------CCCAATCTAGACCAGTCGGAATCAAAGCAAAGTAACACCCCTACGGCTTCATCCGTAGCTCTTTCCACCATCGATGGAAAAAGCAAGCCGTGGGTGAGAGGCTTGGCCTATTACGCCAATCGCTAG---------------------------------------------------------------------------------------------------------
>GCF_001025215.1_WP_033524358.1
---------------------------------------------------------------------------------------------------------------------------------------------------------------------------------------------------------------------------------ATGGACAAACGCAAGAACGCAGCCGATCAG---CCGGCACAATCGCACGAACGTCAATTGCGCTTCGGATCGATGATGCGCAAACTGCTGTTG------------------------------------------------------------------------------------------CCGTCGGGAAGCAGA------------------------------------------CGGTGGATCACGCCGATCGTCATGCTGCTTCTGCTGCTGGGTATCATCGCAGGCGCGTTCATCGTCAGTTCGGTGACGCAACGGCATGTGCAACTTGACGACGGCACCGTGTGGATCACGTCGCTGAAGGACCGCAAAGCCGCACGATTCAATGCGAAGAACAAGGATGTGGACGCCGGAGTCTCATCCGCAGCCTCCCGTTTCGACGTGGCACAGCATGATGGCGACACAGTGATCTCCGAAGGCACCAAAGCCAGCAATATCGCGGCTTCCACCATTAGCGAAACCGGCAACACCGCCATCAAAACGGATATCGAAACCATTATCGGAGGCAATACCGCAGCGTTCATCAACACCAAAACCGGCAATGTGTGGGTGGGATCCGCTGCCGATGTGAAATCCGTCAACCCCACCACCGACAAGCCGAACATGAAACTGGGATCCGGCGGAAAAATCGCGGTGACGCATGACGGAACCGTATACGGATACCGAACTTCCGATGGCGCGGTGCTGAGCATCAAAGGGCCG---CAAGACACGCGCGAGCAA---GTTGGCACGATAGGAGGC------GCACCGCATGCCGAATCGTTCACCGTCATCGGCGAAACCCCGGTCGTGGCGGCAAAAGGCACCGTGTATTGGCCGCAGGGA---AGCGCAGCCATCAATCTGCAGGGCAGCATGACCTTGCAGGCCCCTTCCACGGACGGC---------AAACAGAACGGATGGGTGGCCGTGGCGACACCACGCGGGCTCGCAACGGTGAACCTCAGCACCAAGAAAACCTCT------GAAACACCGAATTCCGGCAAGGGCGAGGCCGCCCAACCGGTGTCCACAGGCGGATGCGTGTTCGCCGCATGGGCGCAGAAAGCCAACAATTACGCCAAAGTGTGCTCCGTAGACGGTTCGGAT---------------------------------------ACGGCATTCGACACCCTGACCAACATCAACGCCACTTCGGAACTGATATTCCGCACCAACCATCGTCTGGTCATACTCAACGACGTGGTCAACGGCAACGTTTGGAATCCGCAGGAATCCACCAAGGTCATCAAAATCCAATGGAACAAGGTGGAAACCAAACAGTCG---AAGCAACAGGAACAGAACAACGACAGCGCCAACAACCAGCATAATTTCAGCAAGACCTGCTCGTCGCAATCC---------GGCCAGATCAAAGCCGAAGATGATTCGTTCGGCGCGAGAACAGGATCGCAGCAGATCCTCGACGTGCTCCGCAACGACGAACAGACCGACTGCTCCGTACTGCGCATCACCTCGGTAAGCGCCCCCGACGGCGCCAACATCAGCGTTTCCCCCGTATACGACGGACGATATCTGCAGCTCGACGCTTCCGCGGCATCCGAAGGATCCGTATCG---------TTCAGCTATGAAATCTCCGACGGACGCGGGCAAACCTCCAACGCCAACGTAAGCCTCACACTGGTA---GGC---------GGGGACGACAACGCGCCCCAGCAAACCGAT---ACGCCACCGGAAATCGACGTGGAACAAGGAGCGGCCTACACCACCAACGCGCTGGGCAGCTTCTCCGATCCCGACGGCGACCCGCTCACCCTCGTATCCGCAACCCCGCAAAACACCGAC---CAGGTGACCGTTTCCACACGCGCCGACGGGCAGCTCGTGTTCAACGCGGGATCCATGTCTTCCGGACGCGCCGGCATCGAAGTGACCGTTTCCGACGGCCAGCAGACCGGCACCGGCATGGTGTATTTCTCAGTGAAACCGGCCAACACGCTGGCCGCGGTGATCGATCCGGCCGTCAAGCAGACCACGCCAGACACCCGCACCACCATCGCGCTCAAACAATACGTGCATGGCACCTCGGCCGAACCCGCGCAGCTGACCGCCGTGGAAACCCCATCCGGC---------GCATCCACCACCATGAACGCCACCGATATGTCGTTCACCTTCAGCGCATCCAACCCCGGCACCTACTACGTGCCCTACACCATCACACAAGGATCCATCCCCTCGACCGGCCTGGCCCGCATCGAAGTGCAGGCGGTGACCGGAGACTCCGCCAAGCCCATCGCAGCCAACGACGTGGCACTGCTCGGCGCCGACAACACCGCAATCGTGGAACCACTGTCTAACGACGTCGACCCGATGGGTGGTGTGCTATCCGTGACCAGCGTGACCGCCGAT------GCGGCGAGCGGCATCAAAACCGGCGTCGTAAGCAACAAGCGCGTCTACATCACCGCACGACAGGTACCGACCGAGCCCGTGCAGATCAAATACAGCGTCGCCAACGCGGCAGGCACGTCAACCGGCGTGATCGTACTGCAGCCACCGGCACTGACCACCTCCAACTCCGTGCCGAAAGCCGACAACATCACCACGCAGGTACGCACTGACGGCATCGTCTCCATCGACGTGCTCGACCACGTGACCTACTCCGACGGC---ACCACGGTAAGCCTGCAAAACGACCTGCAATACGACAAAAACACGTTCAAAGGACTCGTATTCGTATCAGGCAACACCGTACGATACCAAGCATCCGACCAAACCGGATCCTTCCCCGTAACGTACACCGTCAAAGACAATCTCGGCAACGCGGCATCCGCCACAATCACCATCAACGTGCATCAAAAAGACGCTTCCAACAAGGCTGCGCCAACACCATCCGACGTCGAGGCGCAAGTCGCGGCCGGCCAAAAAGTCCAGATCCCGATCACCTTGACCGGCATCGACGCCGACGGCGACGACGTGCAGCTGCTCGGTCTCGGCAACAAGGCGCCGACACTCGGACGCATCAGCGAAGTCGGCGCCACCTACCTGGTATACGAAGCCTATGCCGACTCCACAGGAACGGACACCTTCTCATACGCCGTCGAAGACTGGACCGGCCAACGATCCCAAGCGCAAATCCGCGTAGGCGTATTCACATCCGGCACC---------GACTCGGGCGTATACGCGCGCGACGACGAAATCACATTGCGCCCCAACACCGCAGCAACCGTGCCCGTGGCGCAAAACGACATCTCCGGAGACAACACCGACCTGGCCGTCAGCGAAAACGTCGAATCGCAAGACATCAGCAATGTGACCGTGGCGGACAATGCGCTCGCCTTCACCACTCCTCAGCAGGCGGGCACCTATTACGTGGTGTATACGGTCAAAGACAAGGCAGGATTGTCCGACACCGCGACATTGACGGTGAACGTGGACGACAACGCCACCATCGAACCGCCGACAGCATACGACTACCGTGTGCCATCTTCCGCGACGATCGATAAGAAATCCATCGACGTGGACGTTTCGCAATGGATCGCGAATCCTTCCGGCAGCGCCGACGAACTGCAGGTGGCCGTGGATGATTCCGCCACCGACCATGCGCATGTCAAGGGCGGTGACAAGTCCACGACCATTAGCGTGGAATTGACGGACGAGGCACGAGCCGTGCCGTACACCGTGACCAACACGACATACAACATCACGTCCACTGCGTTCATCCAAGTGCCCGCGTACGGCGTGTTCCCGCCGACCCTTCGACCGAAGGCGCCGGCATTGAAGGTGAACGCACGCGAGACGATCACCATCAATATCGCCGATTATGTGCGCGTGGGCGCAGGCAAGATCGCGTATGTGGACGGCGCCGATTCGGTGAGCGCCACGAAGGCCGCGGACGGCGACCTGTATGTGAACGACCAGACGTTGAAGTTCACCGCATCAAAGGATTATTCCGGTCCAGCGTCCATCACCTTCACCGCGGTGGATGGCAAACGCGACAAGAAC---------------------------------GATAATGTGAAAATCATCAATTCGGCGGTGTTGACGTTGCCGATCACCGTGATCGGACGTGACATGCCCGCGCCGACGTTCTCCTCGTCCACCATTGACGTGGTCGCAGGAGAAAGCGCCACCACCATCGATCTGACCGCGTTGACCCATTCGGCG------------------------------TCCGACCTGTATGACGATGAGAAGCAG---------------TACACGTATTCGGGTGGCACCGATTCCGACCAG---GTGAGCGCCAAGGTGAGTTCGAACGGCAAGCTGACCGTGTCCGCCGACAAGACCGCTTCGCCGGGAACAACGGTGAGCGTGCCGATTTCGATTCAATATTCG------AAGGGCACGGTGAGTGCGGGCGTCACGGTTCGTGTGACGGCCTCCAACAGGCCTTTGGCACGCATCAACGCGAAAACCGTGAAGGTCAAGGCAGGATCCAGTGAGGAAGTGAACCTGCTGTCCGATGCGTATAATCCGTTCCCCGATTCCGCATTGACCGTGACCGGATGCACGTCCGATGGCGCGTCGAAGCTGACCGTG---------------GACTGCCCGTCCAACGGTGTGGTGTCGATCAGCGCCTCGTCCGATATCGGCGCGAGCACCAACAAGGTGATCGTCAACGTGCGCGATGCCACCAATACGAAGGAACGTGAGGTGACGGGCACCATCAACGTTTTGGTGATGGACAAGCCGGATGCGCCGCTGCTCTCCCCCATCGCCGGAGAC---CCGCAGGATGGCGCGGTGAATCTGAGTTGGACGGCCGGCTCTTCG------AACGGCAGTCCGATCAGCGAATACAAGGTGTCGTGGGGC------GGCGACGGTTCCGGCGAGAAATCGTGCGGATCCGTGACCTCCTGCCAAATCACCGGCTTGAAGAACGGCAAGACGTACTCGTTCAAGGTGCAGGCCAAGAATGAGGTCGGCTGGTCGAAGGAGTCGAAT---GGCGTGGAAGGCACGCCTGACAAGCTTCCGGACGCGCCGACCGATGTGAAGGCCGAAGCTAGCAAG---AACACCATCACTGTCACATGGAAGGCTTTG---------GAGGGTAATTTCTCCGCCGTCGACAAGTATCAGGTGACGTTGAGCGGTCCGAATGTGGCGAATCCGGCCCAGGAAGTCACT---GGC------ACCAGCATCACGTTCAAATTCGACGACAATGCGATCACCGACGGCGCATCCTATACCGCCACGGTCAAGGCGCATAACAAAGTGAACTGGAGC---------CAGCCCTCCACGGCATCCAATGCCGTTTCGCCTTGGGGTACGCCTGAC---AATCCGACTATTTCC------GCCGATCAATCAGGCGACAAG------------ATCGTGGTGAGAGGACGGATCAATGACGCACGTAACTCGAAATACCAGTCGATTACGGTAAGCATCGAGGGCGAAGACAAATCCGTGGAGACAAGCGCC---AAGGATTATTCCGTCGAATTCGACATTAAGAACGAGTGGTACTACAGAAAACTTAAGCCGACGATTACCGTGGTTACGGAACGCAGTGGCTCATTGCGCAACGAA---GCGTCCGTTTCGACTTTCACA------GCAGTCGATCCTCCAACCAAT---------GTGAAGCTGGAACTCAACAACAACACA------TGTGTGGCGACCTGGTCCAGAAAAGGTGGACGCGTCACAGGTTTCGTTGTAAAGGCCAAGGGTTAT------TACGATGATGATGTTCATGAGAGCAGAGCCGAATGGCCGCTTTCCGGTGATTGGAGCACCTGCGATACGGTAAGCGTGCAACAGTACTTCATCGACACCTCACATCTCAGCGACCCAGCAATCGCTACCGATAATACCGTCGGCAACAAAAAGCCAGCGGAAATCACACTGCCATCCTCATTGACGTGGGATACACAGAACGCCAACATCATTCATGTC---------AATGGCGGTAGTTGGGAGGCCCACGGGCGAAGTGTCAAAGGCCAGATCGTCATCACTCCGGCAGGGGAAAGCTCGCATACCTACGATTGGCCA---GCTAACGGCACACTG------------------------------------------------------------------------------------------------------GATGTTTCCGACATC---------ACCAGTCCTTCCGGTACCAGATGCGATTGGGAGGTTCGCGTGATCACCACTGCCGGG---------------------------------------------------------------------------------------------------------------------------------------------------------------------------------------------------------------------GAACCAGAAATCAATGCGACCAAGAAAAGCTCTGATCCCGTGACCGGAGTCCGATACGAGGAGAAAACCCCCGATCCGGAACCGGGA---------------------------------------------------------------------------------------------------------------------------------------CCAACCCCTGATAATGGAGAGACGCAATCCTCGATAGACACCAATGCTTCAGCCATCTCATTACGA------ACAGGGTTGGCAGGAAAACAGGCGCGAGGCATCTCATTCACCGTCAAATAA------------------------------------------------------------------------------------------------------------
>GCF_001042595.1_WP_012902448.1
---------------------------------------------------------------------------------------------------------------------------------------------------------------------------------------------------------------------------------ATGGACAGATCAGCGCATCCGAGACGGACCGCGACCTCGCAGTCATACGAGAGGTCCCGCAAGATCGGCGCGATGCTGCGCAGGCTGATG---------------------------------------------------------------------------------------------CCGTCCGGCAATCGA------------------------------------------CAGTGGATCACACCGATCATCATGCTGATGCTTCTGTTGGGCATCGTGGCCGGCGCGCTGATCATCAGTTCGGTGACCCAGCAGCACGTGCAGCTTGACGACGGCACCGTGTGGATCACTTCACTGAAGGACCGCAAGGCCGCGCGGTTCAACGTAAAGGTCAAAGACACCGACGCGGGCATCTCCTCATCCGCGGCACGGTTCGACGTAGCCCAGCACAACGGCGACACCGTGATTCTGGAGGGAACGAAGGCCAGCTATATCGCGGCCTCCACCGTCAGCGAGGACGGCGACACCACCATCAAGGCGGATATGCAGACGTTGATCGGCGGGGATACCATCGCCTTCATCAACATGAAGACCGGCAACGTGTGGGCGGGTGCCTCATCCGATGTGAAATCCGTGAACCCGACCACCGCGTCGCCGAAGATGAAGCTCGGGACGGGCGGCAGAATCGCCGTGACCCACGACGGTGCGATCTACGGCTACCGGCAGTCCGACGGTGTGATTCTGAAAATGGACGGACCG---CAGGCGACGCCCGGCAAA---GTGACGGAAATCGGCGCGAACCAACGATTGCGGGCAGACTCCTTCACCGTGGTGGCAAATACCCCTGTACTCACTTCCGGCAATGCGATCCGCTGGCCGAACGGC---AGTGCGGAAGTTTCGATGAGTGGCACGCTCGTCCTCCAGGCACCGCCCACGGACGAC---------AGGCAGAGCGGCTGGGTGGCCGCCGCGGGTCAGCGCGGTCTGGTCACGGTCGATCTGCAGTCCAGGAAGCCGACGCCCGTGGAAATCTCCAATTCCGGCAAGGGCGACGCGGCACAGCCCGTGTCCACCAACGGTTGCGTATCCGCCGCATGGAGCCAAAAGGCGAACAATTATCTGCGCGTGTGCTCGGCGCACGACGGCCAT---------------------------------------CCGCAATTCACATCCCTGCAGAACGTGAATGCCACCTCCGAACTCGTGTTCCGCGCCAACCATCGTCTGACGGTGCTCAACGACGTGGTCAACGGCAACGTGTGGAATCCACAGGAATCCGCAAAGGTCATCAAGATCCAGTGGAACAAGGTGCAGACGCAGCAGACG---AAACAACAGGATCAGAGCACCGACAGCGCCAACAATCAGCATAATTTCAGCAAGACCTGTTCGTCGCAATCC---------GGTCAGATCAAGGCGCAGGACGATGCGTTCGGCGCACGAGCCGGCTCGTCGCAGATTCTCGACGTGCTACGCAACGATGAACAGACCGACTGTTCGGTGTTGCGCATCACCTCGGCGAGCGCACCGGACGGCGGTGACGTCACCGTCTCGCCCGTATACGACGGTCGGTACCTGCAGCTGAACGCCACTTCCGCAGGAGCGGGCACGGTGATG---------TTCAGTTACGAGATCGGTGACGGTCGGGGCCAGACGTCGAGCGCCACCGTGACCTTGAACATCACC---GAC---------GGGATCGACCATGCGCCTGCCCAGACCGAT---ACGCCACCGGAAATCGACGTGGAGCAGGGCGCCACATATACGGCAAACGCGCTGGGTAGCTTCTCCGACCCGGATGGCGATCCGCTGACACTGGTCGCCGCGGTACCGACCAACACCGAT---CAGGTGACGGTCTCCACGCGCGCGGACGGCCAGCTGGTGTTCAACGCCGGCGCGATGACATCCGGCAGGGCGAGCGTCGAGGTAACCGTGTCCGACGGCGAGCAGACCGGCACCGGCATGCTGTATTTTTCGGTGAAACCGGCCAATACGCTGGGGGCTGCGATCGATCCGGTGGTCAAGCAGACCACGCCCGATGCACGCACCACGGTATCGCTTCAACAATACGTGCATGGCACTTCCGCCGAACCGGCGCAGTTGACCGCGGTGGAGACGCCGAACGGA---------GCTTCGACCACCATGAACGCGACGGATATGTCGTTCACGTTCACCGCCGCGAATCCAGGTACCTACTATGTGCCATACACCATTACGCAGGGGTCGATTCCCGCAACCGGTCTGGCTCGTGTGGAAGTGCAAGCCGTGACAGGCGATTCCGCCAAACCGGTGGCAGCCAATGACGTGGCGCTGCTCGGAGCGGACAACACCGCCATCGTGGAGCCGCTGGCCAACGATATCGATCCGATGGGCGGCGTGCTGTCGGTCACCTCCGTGAAGGCCGAT------GCGGCCAGCGGCATTAAAACCGGCGTGGTGAGCAACAAGCGCGTGTACATCACCGCCCGCCAGGTGCCGACCAAACCGGTGCAGCTCACCTACAGCGTGGCGAACGCGGCCGGAACGTCGACCGGCACCATCGTGCTGCAGCCGCCGGCGCTGACCACCGCGAATTCCGTGCCGAAGGCCGACAACATCGACGCACAGGTACGTACCGACGGCATCGTATCCGTCGATGTGCTCGACCACGTCACCTATTCCGACGGC---ACCACGGTAAGCCTGCAGGACAATCTGCAGTATGACGGGGGCACGTTCAAGGGACTGGTGTTCGTTTCCGGCGACACCGTACGCTATCAGGCCTCCGACCAGACCGGCACATTCCCCGTGACGTACACCGTCAAGGACAACCTCGGCAACGCCGCCTCCGGAACGATCACCTTCACCGTGCATCAGAAGGATGCTTCCAACAAGAGCGCGCCGACGCCGTCCGACGTGGATGCGCAGGTGGCCGCCGGACGGAAAGTGCGGATTCCGATCACACTGACCGGCATCGACGCCGATGGCGACGACGACCAGCTACTGGGTCTGGGCAACAAGGCGCCGCAGCTGGGCCGCATCACCGAGGTCGGTGCGACCTATCTGGTGTATGAGGCGTATGCGGATTCCTCCGGCACCGACACCTTCTCGTATGCGGTCGAGGATTGGACCGGTCAGCGCGCACAGGCGCAGATCCGTGTCGGCGTCTTCAAGTCGGGCACC---------GATTCGGGCGTGTACGCGCGTGACGACGAGATCACGCTACGACCGAACACCGCGGCCACCGTGCCGGTTGCGCAGAACGACATCTCCGGCGACAACACGAACCTCACCGTCGAACGCAATGTGGAATCTCAGGGCATCGACGGCGTGAAGGTGAACGACAACATGCTTGCGTTCACCACTCCCAAGCAGGCGGGAACGTATTACGTCATCTACACGGTGAAAGACAAGGCAGGCCTTGCCGACACGGCCACGCTGACGGTGAACGTCGATGATAACGCGGCCATCGCACCGCCATCGGCCTACGATTACCGAGTGCCGTCCTCCGCAACGATCGATAAGAAGTCGGTCGACGTGGATGTGTCGCAATGGATCGCAAACCCGTCCGGCACCGCTGACGAGCTGCAGGTCGGCGTGGACGATTCCGCCGCCGACCATGCGCGGACGAAGGGCGGCAGAACGTCCACCGTAATCACGGTGGATCTGACCGATGAGGCGCGTGCGGTGCCCTACACGGTGACGAACACCACATACAACATCACCTCCACCGCATTCATCCAAGTACCGGCATACGGCGTCTTTCCGCCGACGTTGCGTCCGAAGGCACCGGCATTGAAGGTGAACGCACGTGAGACGATCACCATCAACATCGCCGATTACGTACGTGTCGGCGCCGGCAAGACCGCCTACGTGGACGGCGCCGATTCGGTGAGCGCCACCAAGGCCGACAATGACGACCTGTATGTGAACGATCAGACGCTCAAGTTCACCGCGCCGAAGGATTATGCAGGCCCCGCTTCGATCACGTTCACCGCGGTCGACGGCAAGCATGCCGGAAAC---------------------------------GGCAAAGTGAAGATCGTCAATTCGGCGGTGTTGACCCTGCCGATCACCGTGATCGGCCGCGACGTGCCCGCACCTACTTTCTCATCCTCCACGGTGGACGTGGTGGCCGGTGAGGGCTCCACCACCATCGATCTGACCGCCTTGACGCATTCGCCG------------------------------TCGGGATTGTATGACGACGAAAAGGAA---------------TACACGTATGCCGGTGGAGTCTCCTCCGACCAG---GTGACCACGAACGTGAGCGCCGACGGCAAGCTGACGGTGAGCGCCGACAAGACGGCCACGCCAGGAACCACGGTGAGCGTGCCGATCACCATCTCGTATTCG------AAAGGCACCGTGCAGGCCGGTGTGACCGTGCGCGTGGTGGCCTCCACCAGGCCGATGGCGCGCATCGGCGCGAAGGCCCTGAAGGTCAAGGCTGGGTCAAGCGAACAGGTGAACGTGCTTGGCGACGCCTACAATCCGTTCCCCGACACCGCGCTTACCGTGACGGGATGTCAGGCCGACGGTTCCGCCAAGCTGGCGGTG---------------GACTGCCCCGCCAACGGAATGATAACGATTGCGGCGGCCTCCGATATCGGCGCGAGCACGAACCATGTGATCGTGACCGTGCGCGACGCCACTATGACCAAGGAACGTGAAGTCACTGGAACCATCAGCGTTTCGGTGACGGACAAGCCGGACGCCCCGCTGCTCTCCCCCATCGCCGGCGAT---GCCCAGGATGGCGCGGTGAATCTGAGCTGGACGGCGGGTTCTTCG------AACGGCAGCCCGATCACCGAATACAAGGTCTCGTGGACG------GGCGACTCCTCCGGAGAGAAATCGTGCGGCACGGTGACCACATGCCAGGTGACGGGGCTCACCAACGGCAGGAAGTACTCGTTCACCGTCATGGCGCAGAACGAAGTCGGATGGTCCAGTCCATCGAAT---GCCGTGGACGGGCAACCCGATAAGATACCTTCCGCGCCGCAAGACGTGAGGGCCGAAGCCAACGGC---AACATCGTGGCCGTGACATGGTCGGTGCCG---------AAAGGCAACTTCTCGGAAGTCACCGAATATGAGGTGACCCTGACCGGCGACGGCGTATCC---AAGAAGGAGACCACCTCC---GCA------AACGCCATCAACTTCAACCTCGAGAACAACGCCATCACGGACGGCATGTCCGTCAGTGCGACCGTGCGGGCCAGGAACAGGGTGAACTGGAGC---------CAGCCGTCCCAGGCCTCGAACGCCACCGCACCGCGGGGAGTTCCCGAC---AAGCCGACCGTCTCC------GCAACGCAGCAAGGCGATCAG------------ATCATCGTCTCCGGCAAGCTTGGCAACATGCGCAATGCCGGCTGTGAAGCCGTGACGTTGAGTTTCGCAGGCAGGGACGCCGGCATGGCATGCGGATCG---TCGGACGTTTCCGCGACCTTCGACATCGCCGAAGACTGGTACTACCAAAGCCTCGCGCCGAAAATCACGTTGACCACCAAATACGCCGGAACCGTCACCGCGCAGGGTAACGCCATCACCCCTGACGTC------AAGCCCGACAAGCCGGCCGAT---------GTCAGGGTCGTGCCCGATGGCGACCAT------TGCGTGGCTTCGTGGAACGCCGCCGGCAAGCACCATGACGGCTTCATCGTAAACGTGCCGAAGCAG------AACAACATGCCGACCGCAAGCCTCAGCGTCACCTATCCGCTTGAA---CATTGGGGCAGCTGTGGCACCGTAACCGTGTGGCAGACCTTCAAAGGCCATACCAGCGATCCGGTG------AAGGCCAGCAACGGCGAAATCGGCAACAAGGTCCAGGCTGTGATCGCC---CTGCCGTCACTGCGTTGGGACGATACAGACGCCAATGTCATCCATGTC---------GAGGGCGGTGCCGTGAACGCCTACAACCAGTCCGTGACCGTGACCATCGTCCTGTCGGATGAATCCAAG------AAGCAGTATCCGTTCGAATGGCATCCGGGCCTTACG---------------------------------------------------------------------------------------------------ACCACGCTGGACGCCTCG---------GCGCTGCCACAGGGATTCTCGTACTCGTGGCTCGTCAAGGTGGAAGGCACCACCGAC---------------------------------------------------------------------------------------------------------------------------------------------------------------------------------------------------------------------AAGGCGGTCAACAGCACGAAGCAGAGTCCCACCCCGCTTAAGGACAGCGACAGGTATCACGCTCCGCCAACCCCTTCGCCCGGCACCAGTCCATCCACATCG------------------------------------------------------------------------------------------------------------------ACGTCCTTCGACGACGGCACCGACGAATCGCGGGGCGGGTCCAAAGGACATTCGGCATTGACGACGTTGCCGAGGCAGGCGAATCGCGACCATCCCTGGATCAGGGAAATCCGACTGTTCCACGGCCGCCCGCCGATCAATCCATCATTCGCAGGCAATAAGCAGTAG---------------------------------------------------------------------
>GCF_001042615.1_WP_033501622.1
---------------------------------------------------------------------------------------------------------------------------------------------------------------------------------------------------------------------------------ATGGGCAAACGCAAGAACGCAGCCAATCAG---TCGGCACAATCGCACGAACGACAATTGCGCTTCGGACCGATGATGCGCAAACTGCTGTTG------------------------------------------------------------------------------------------CCGTCGAGAAGCAGA------------------------------------------CGGTGGATCACGCCGATCGTCATGCTGTTTCTGCTGCTGGGCATCATCGCAGGCGCGTTCATCGTCAGTTCGGTGACACAACAGCATGTACAACTTGACGACGGCACCGTGTGGATCACTTCGCTGAAGGACCGCAAGGCCGCACGATTCAATGCGAAAAACAAGGATGTGGACGCTGGAGTCTCGTCCGCAGCCTCCCGTTTCGACGTGGCCCAACATAATGGCAGCACCGTGATTTCCGAAGGTACGAAAGCCAGCAACATCGCAGCTTCCACAATCAGCGAAACCGGCAACACCGCCATCAAAACGGATATCGAAACCATTGTCGGAGGCGATACCGCAGCGTTCATCAACGTCAAAACCGGCAATGTGTGGGTGGGATCCGCTTCCGATGTGCAATCCGTCAATCCAACCACCGACAAGCCGAAAATGAAACTGGGATCCGGTGGAAGAATCACGGTGACGCATAACGGAACCGTGTACGGATATCGTGCTTCCGATGGCGCGGTGATGAGCATCGACAAGTCG---CAAGGCGCGTGCGAGCAA---GCCGGCACGATAGAAGGC------GCGCCGCATGCCGAATCGTTCACCGTCATCGGCGAAACCCCGGTCGTGGCGGCGAAAGGCACCGTGTATTGGCCGCAGGGA---AGCGCAGCCATCAATCTGCAGGGCAGCATGACCTTGCAGGCCCCTTCCACGGACGGC---------AAACAAAACGGATGGGTGGCCGTGGCGACACCACGCGGGCTCGCAACGGTGAACCTCAGCACCAAGAAAACCTCT------GAAACACCAAATCCCGGCAAAGGCGAGCCCGCCCAGCCGGTATCCACAGGCGGATGCGTATTCGCCGCGTGGGCGCAGAAAGCCAACAATTACGCCAAAGTATGCTCCGCCGACGGTTCGGAC---------------------------------------ATGGCATTCGACACCCTGACCAACATCAACGCCACTTCGGAACTGATATTTCGCACCAACCATCGTCTGGTCATACTCAATGACGTGGTCAACGGCAACGTCTGGAATCCGCAGGAATCCACCAAAGTCATCAAAATCCAATGGAATAAGGTGGAAACCAAACAGTCG---AAGCAACAGGAACAGAACAACGACAGTGCCAACAACCAGCATAATTTCAGCAAAACCTGCTCGTCGCAATCC---------GGGCAGATCAAAGCGGAAGACGATTCGTTCGGCGCGAGAACAGGATCGCAGCAGATCCTCGACGTGCTTCGCAACGACGAGCAGACCGACTGTTCCGTGCTGCGCATCACCTTGGTAAGTGCCCCGGACGGGGCCAACATCAGCGTCTCGCCCGTATACGACGGACGATATCTGCAGCTCGACGCATCCGCGGCAGCCGAAGGATCGGCATCG---------TTCAGCTATGAGATTTCCGACGGGCGCGGGCAGACATCCAACGCCAAAGTGAACCTCACCTTGGTC---GGA---------GGCGACGACAACGCGCCCCAGCAAACCGAT---ACGCCACCGGAAATCGACGTGGAGCAAGGAGCCACCTACACCACTAACGCATTGGGCAGCTTCTCCGACCCCGACGGCGATCCGCTCACGCTCGTATCCGCAACCCCGCAGAACACCGAC---CAGGTGACCGTCTCCACGCGAGCCGATGGGCAGCTCGTATTCAACGCGGGATCCATGTCTTCCGGACGCGCCGGCATCGAAGTAACCGTTTCCGACGGCCAGCAGACCGGCACCGGCATGGTGTATTTCTCAGTGAAACCGGCCAACACGTTGGCCGCGGTAATCGATCCGGTAGTCAAGCAGATCACGCCAGACACGCGCACCACCGTTTCGCTCAAACAATACGTGCACGGTACCTCGGCCGAGCCCGCGCAGCTGACCGCCGTGGAAACCCCATCCGGC---------GCTTCCACCACCATGAACGCCGCCGACATGTCGTTCACCTTCAGCGCATCCAACCCCGGTACCTATTATGTGCCCTACACCATCACGCAAGGATCCATTCCCGCGACAGGCCTGGCCCGCATCGAAGTGCAGGCCGTGGCCGGAGACTCCGCCAAGCCCATCGCCGCCAACGACGTGGCGCTGCTCGGCGCCGACAACACCGCGATCGTGGAGCCCCTGGCCAACGACGTCGACCCGATGGGCGGCGTATTGTCCGTGACCAACGTGACCACCGAC------GCGGCAAACGGCATCAAAGCCGGCGTCGTAAGCAACAAACGCGTCTACATCACCGCACGGCAGATACCGACCGAACCCGTGCAAATCAAATACGGCGTAGCCAACGCGGCAGGCACGTCGACCGGCGTGATCGTACTGCAGCCGCCGGCATTGACCACCTCCAACTCCGTGCCGAAAGCCGACAACATCACCACGCAGGTACGCACCGACGGCATTGTTTCCATCAACGTGCTCGACCACGTTACCTACGCCGACGGC---ACCACGGTAAGTCTGCAAAACGACCTGCAATACGACAAGAACACGTTCAAAGGACTCGTATTCGTATCAGGCAACACCGTACGATACCAAGCATCCGACCAAACCGGATCCTTCCCCGTAACGTACACGGTCAAAGACAATCTCGGCAACGCGGCATCCGCCACAATCACCATCAACGTGCATCAAAAAGACGCCGAAAACAAGGCGGCGCCAACACCATCCGACGTTGAGGCACAGGTTGCTGCAGGGCAGAAAGTCCAAATCCCGATCACCTTGACCGGCATCGACGCCGATGGTGACGACGTGCAGCTGCTCGGTCTCGGCAACAAGGCTCCGACGCTCGGACGCATCAGCGAAGTCGGAGCCACCTACCTGGTATACGAGGCATATGCCGACTCCACAGGAACCGACACCTTCTCATACGCCGTCGAAGACTGGACCGGCCAACGATCCCAAGCGCAGATCCGCGTGGGCGTGTTCAAATCCGGCACC---------GACTCGGGCGTGTACGCGCGCGACGACGAAATCACATTGCGTCCCAGCACCGCGGCAACCGTACCCGTGGCGCAAAACGACATTTCCGGAGACAGCACCGACCTGACCGTCAGCGAAGACGTCGAATCGCAAGACATCAGCAATGTGACCGTAGTGGATAATGCGCTCGCCTTCACCACACCGCAGCAGGCGGGTACCTATTACGTGGCGTATACGGTCAAAGACAAAGCCGGATTGTCTGACACCGCAACATTGACGGTGAACGTCGATGGCAACGCCACCATCGAACCGCCGACCGCATACGACTATCGTGTGCCTTCTTCGGCGACGATCGACAAGAAATCGGTCGACGTGGACGTTTCGCAATGGATCGCGAACCCTTCCGGCAGCGCCGACGAACTGCACGTGGCCGTTGATGATTCGGCCACCGACCATGCGCATGTCAGGGGCGGAGACAAGTCCACGACCATTACCGTGGAATTGACGGACGAGGCGCGAGCCGTGCCATACACCGTGACCAACACGACGTATGACATCACATCCACGGCGTTCATCCAAGTGCCCGCATACGGCGTGTTTCCGCCGATCCTTCGACCGAAAGCGCCGGCTTTGAAGGCGAACGCACGCGAGACGATCACCATCAATATCGCCGATTACGTGCGTGTGGGCGCAGGCAAGACCGCGTATGTGGATGGCGCTGATTCGGTGAGCGCCACGAAGGCTGCGGACGGCGACCTGTATGTGAACGACCAGATGTTGAAGTTCACCGCGCCGAAGGATTACTCCGGCCCCGCGTCCATTACCTTCACCGCGGTGGATGGCAAGCGCGACAAGAAC---------------------------------GACAAGGTGAAAATCATCAATTCGGCGGTGCTGACGTTGCCGATCACCGTAATCGGGCGCGACGTGCCCGCGCCGACATTCTCTTCGTCCACCATCGACGTGGTCGCCGGCGAAAGCGCCACCACCATTGATCTGACCGCATTGACCCATTCGGCG------------------------------TCCGACCTGTACGACGATGAAAAGCGG---------------TACACGTATTCGGGTGGCGCTGATTCCGACCAG---GTGAGCGCCAAGGTGAGTTCGAACGGCAAACTGACCGTGTCCGCCGACAAGACCACGTCGCCGGGAACTACGGTGAGCGTGCCCATTTCGATCCAATATTCG------AAGGGCACGGTGAGCGCAGGCGTCACAGTTCGTGTGACGGCATCCAACAGGCCTTTGGCGCGCATCAACGCGAAAGCCATGAAAGTCAAGGCGGGAAGCAGCGAGGAAGTGAACCTGCTTGCCGACGCGTACAATCCGTTCCCCGATTCCACGTTGACCGTGATCGGATGCACGTCCGATGGCGCGTCGAAGCTGACCGTG---------------GACTGTCCGGCCAACGGTGTGGTGTCGATCAGCGCAGCTTCCGACATCGGCGCGAGCACCAACAAGGTGATCATCAACGTGCGTGATGCCACCAATACGAAGGAACGTGAGGTGACAGGCACCATCAGCGTTTCGTTAATGGACAAGCCGGATGCGCCTCTGCTCTCCCCCATCGCGGGAGAC---CCGCAGGATGGCGCGGTAAATCTGAGTTGGACGGCCGGCTCTTCG------AACGGCAGCCCAATCAGCGAATACAAGGTGACGTGGAGC------GGCAACGGTTCCGGCGAGAAATCGTGCGGTTCCGTGACCTCCTGCCAGATTATCGGTTTGAAGAACGGCAAGACGTACTCGTTCAAGGTGCAAGCCAAGAATGAGGTCGGCTGGTCGAAGGAGTCGAAC---GGCGTGGAGGGCACGCCTGACAAGCTTCCGGACGCGCCGACCGACGTGAAGGCCGAAGCCGGAAAG---AACACCGTTGTTGTCACATGGAAGGCTCCG---------GAAGGCAATTTCTCCGCCGTCGACGGCTATGAGGTGACATTAAATGGGTCCAATATAACGAATCCGACGCAAAAGGTTGAA---GGT------ACAAGCTTCACGTTCAAATTCAACGACAATGCGATTACCAATGGCGCATCCTATACAGCCACGGTCAAGGCGCATAACAAGATGAACTGGAGT---------CAGCCCTCCGTCGCATCCAATGCCGTTTCGCCTTGGGGCACGCCCGAC---AGACCGACCATCTCA------GCAGTGCAGAATAGCGACAAG------------ATTGTGGTGAGCGGGCGAATCAATGACGCCCGCAACTCGAAATACCAGTCGATTACGGTAAGTATCAGGAACGAAGACAAATCCGTGGAGGCCAATGCC---ACGGACTATTCCGTCGAATTCGACATCAAGAACGAGTGGTATTACAAAGAGATTAAGCCGACGATTACCGTGGTCACGGAACGCAGTGGCTCATTGAGCAGCGAA---ACGTCCGTTTCGCCCTTCACG------GCAGTCGATCCCCCCACCAAT---------GTGAAGCTGGAACTCAACAACAATATA------TGTGTGGCGTCCTGGTCCAAAAAAGGA---CGCGTCACGGGCTTTGTTGTAAAGGCCAAGGATTAT------TACAATGATGATGTTCACGAGAACAGAGCAGAGTGGCCGCTTTCCGGTAATTGGAGCACCTGCGATACGGTAAATGTCCAACAATACTTCATTGATACGTCACATATCAGCACCCCTGAAACTGCCAACAGCAATACCGTCGGCAACAAAACCAAGGCGGAAATCACCACCATGCCGACCCTTGCCTGGGATGCCAATGCCACGAATCTCATCAAGGTC---------GCCGGCGGATCGGTGAAAACGTGGAATCAAATTGGCAGCTACTCCTTCGTATTCACCGGAGGTGGCAAA---------ACATACGAAATCCCTTGGACCCAAGGTACCAGT------------------------------------------------------------------------------------------------------CAGTTGAACGCCGAA---------AAGCTGCCAACTGGGGTCGACTACACATGGAAGTTCAAAGTCACCGGTCCAGAC---------------------------------------------------------------------------------------------------------------------------------------------------------------------------------------------------------------------------CCGGCACTCAACAACGAGGCAGACGGATCAACGATCAAAGACTCCGACCGCTATAGCGAGCCGACCACCGATCCTGAGACTGAC---------------------------------------------------------------------------------------------------------------------------------------CCCAATCCGGACCAGTCGGAATCAAAGCAAAGTGGCACCCCTACGGCTTCATCCGTAGCTCTTTCCACCATTGATGGAAAAAGCAAGCCGTGGGTGAGAGGCTTGGCCTATTACGCCAATCGCTAG---------------------------------------------------------------------------------------------------------
>GCF_001042635.1_WP_081892897.1
---------------------------------------------------------------------------------------------------------------------------------------------------------------------------------------------------------------------------------------------------------------------------------------------------------------------------------------------------------------------------------------------------------ATGGCAGACAAGGCACCTCATCATGATCGC------------------------------------------CGGTGGATGGCGCCCCTGGCCGCATTGATGGCGCTGGCGGTCATCGCCATCGGCGCGGTCTGGGCCGATTCGGTGACCCGCCAGCAAGTGAGCCTCGACGACGGCACGGTGTGGGTCACGTCGTCGGAGCATCGCAAGGCCGCACGATTCAACGTCGCGCTGGGAGAAGCGGATGCGGCCGTCTCCGCATCGGCGACCAGATTCGACGTCGCGCAGCACGGCAACGACATGATACTCGACGAGGGCTCGAGCGTGAGCAGCGTCGCGGCGTCCACGCTCGGCACGGGTCCGAAGGCCGCCACGGACGGCAGCACGGCGGCGATGATCGGCGGCGCCACGACGGCCCTGTGCAGCAGGGCCACCGGCAAAGTGTGGATCGGCCAAGCCGATACGCTCGACGCGATGACGCCGTCC---TCCGACCCCAAGATGACTCTTGGTTCGGGAGGCATGATCGCGGTCGATGATCACGGAACGGTCTACGGGTACAGGCCGCGTGACGGCATGATACTGGTGGCGGAGGGCCCG---GCTTCGTCGAAGGCACGCCGATATGGCTCGCTCAGCGACGGCCGGAGGCTCGACGTCGATGATTTCACGGTGATCGCAGGCATTCCCGTCGTGGTCGCGCGGGGCACGATCCGTTGGAACACCGGC---AGCGCAAGCACCGGCGCGAAGGGCCGCCTGCGGCTGCAGGCGCCGCCCTACGATGGC---------GAGCAACGGCAATGGGTGGCGGCGGCAGGCCAAGGCGCCCTTTACCTGGCGGATCTGGTCGATGGCGTGCAGCGGACGAGGACGCTGCCCAGCGGAGGCACCGGGAACGCAGCCAAACCCGTATCCGTCGGCGGATGCGTATATGCGGCGTGGAGCCAGCGGGCGCGCAACCACGCGCGCGTCTGCACGCCGAATGGCTCGGGGAACGGCTCAGGGAATAGTTTGGAGACGGATGACGATCCGGCCGTATTCGACACGCTGGAGGAGATCGGCGAGACCTCCGATCTGGTGTTCCGCACCAATCACCGGCTGGTGCTGCTCAACGACGCGGTGACCGGCGACATATGGAATCCCGACGAAAGCACCGGTCTGATCCGCATCCAGTGGAACACGGTCCGCGTCGATCAGCCC---ATCGGTCAGCCCCAGGATGGCGGGATGACCGGCGATCGCCATGAGTTTTCAGCTTCCTGCTCCGCCGAATCG---------GGTGAAATCCGCGCCGAGGACGACGCTTTCGGCGCGCGGGCCGGGAGCATGCGCATCCTCGACGTGCTGCGCAACGACGAGCAGACCGACTGCTCGGTGCTGCGGATCATCGGCACGGGGGCACCGGTCGGAGCGGACATCTCCGTATCGCCCGTTTACGGCGGCCGCTACCTGCAGTTGGACGCCACGCGTGCCGCCGTGGGCGAGGCGTCG---------GTGTCATACGACATCGGCGACGGACGCGGGCAGACCTCGACCGCCACCGTCACGATCACGCTGGTGGGCCCC---------TCATCCAACGCCGAACCGGCGCAGACCGAT---CTGCCCACGGAATACGAAGTCGAGCAGGGATCGGTCCATACGTCGAATGCGCTCGGCGGTTTCGCCGATCCGGACGGGGACCCGCTTACCCTGGTAGCGGCACGGGCGACCAACAGCGAT---CAGGTGGCCGTTTCGACGCGCGCCGACGGGCAGCTTACCTTCGATGCGGCCGCCGCGACCTCCGGCCGCATCAGCGTGGAGGTCACCGTATCCGACGGACAGGCCACGGGCACCGGCATGGTGTATTTCTCCATTCGCCCGGCGAACACGCTTGCCGCCTATGTCGACGCGGTCGTCGGGCAGACCTCGCCGGGCACGCGTACCACCGTCGATCTGAAGCCCTATGTGCACGGCACGTCCGCCCAATCGGTACGCCTGTCCGCCGTGGACGCGCCGGATGGC---------GCGCATGTCACGGCGCATGCCTCGGATCTGTCGTTCTCCTTCCTGTCCACCGAGCCGGGCACCTATTATGTGCCGTTCACGGTCATGCAGGGATCGGTGCCCGCGCACGGCCTGGCCCGTATCGAAGTGCAGCCGGTAACCGGCGAAAGCGCCCGCCCGGTCGCCGCCAACGACATCGCGATGCTTGGCCCCGATCGCACGGCCATCGTCGAACCGCTGACCAATGACGTGGATCCCATGGGCGGGGTGCTGTCGGTCACCGCGGTGTCGTCCGAC------CACGAGCAGGGCATCGTCGGCGGTCTGGTCAGCAACAAACGCGTATATCTGGTCGCGCGCCGCATCCCGATCCGGACGGTGTCGATCACCTATACGGTGGCGAATGCGGCCGGCGCGTCTCAGGGCACCATCGTGCTGCATCCGCCGGCGCCGATGGCCGACGAGACCGCACCGCGCGCCCCCGACATCGACATGCGGGTGCGCACAGGCGGCATCGTCTCGGTGGATGCGCTCGACCACGTCTCCTTCACCGGTCGC---TCGGCGGTATCGCTGTCCCCCGACCTGCAATATGACCGGGATGCGTTTAAGGGGCTCGTTTTCGTCTCGGGCAGCCTGATCCGCTACCAGGCGTCATCCGATCCCGGCGAATACCGGGTGACGTACACGGTTACGGATAGCTCGGGCAACGCCTCGTCAGGCACGCTTGCCATCACCGTGCACGAGCGGGACGCCGGCCGCAAGGCGGCGCCGACGCCGCTCCCCGTCGAAGCGCAGGTGGCCGCCGGGCGACGGGTGCGCATCCCCATCGAGTTGTCCGGCATCGACGTGGACGGTGATGACGTCATATTGCTTGGATTGGGCAACCGCGCGCCCGCGATGGGGCGCATCACCGAAGTCGGCTCGGATTCCATGCTGTACGAGGCGTATGCGGACTCGTCTGGCACCGACACGTTCACCTATGCCGTGGAGGATTGGACCGGCCAGCGAGCGCAGGGGGACATCCGCGTCGGCATCTTCCGCGATGCGCAG---------GCCGCCGGGGTCGTGGCGCGGGATGATGAGGTCACGTTGCGCCCGGGGGTCGAGGCCGTCGTACCGGTGACCCGCAACGACATCGCCGCCGACGGCGAACCGCTGACCGTCAGCGGC---ATCGATGCGCCCGGACTCGACCAGGCGCGGGCGGTCGGCGACGCCGTGTCGTTCGTCACGCCCGATCGGGAGGGACTGTTCTACGTGACGTATACGGCCAGCGACGCCGCCGGACTGTCCGATGCGGCCACGCTTGCCGTATCGGTCGATCCCCTCGCCGCGATCGAGCCGCCGGTGGCGCACGACTATCGGGTGCCCGCCGTGGCGACGATCGACCGAAAATCCGTGGACGTGGACATCGCGCAGTGGATAGCCAACCCTTCCGGCACCGTCGATGAGCTGGAGATCGGGGTGGATCCGTCCGCCTTCGAGCATGCACGGGTCCGGCCCGGCGCCCGATCCACGACGATCAGCGTGGATCTGACCGATGAGCCGCAGTCCATTGCCTATACGGTGACGAACACGACGCACGGCATCACGTCCGCCGCATTCGTTCAGGTGCCGGCCTACGGCGTGTTCCCTCCGATGCTTCGCCCCAAGGCGCCGCCGTTGGAGGTCCGAGCCGGCGGCACGCTCATCATCGCCGTAGCCGACCATGTGCGCGTCGGCGTAGGCAAAACCGCGTATGTGGCGGACGAGAGTTCGGCGAGCGCCACCAAAGCGGCCAATGGCAGCCCGTATGTCGACGACCATACGCTGCGTTTCGTGGCGCCCAAGGACTACGCCGGCCCGGCCTCGGTCACCTTCACCGCCGCCGACGGCAAGCCGGGCGACGGAGGA------------------------------------AGAACGATCATCAGCACGGCGGTGCTGACCCTGCCGATCACGGTGATCGGCGATATGGCGCCGCCGCCCGTGTTCTCGCCGATCATGGTCGACGTGGCGGCCGGAGAGCCCGCCATGACCATCGATCTGACCAAGCTGACGCTCGCCTCG------------------------------CCGGAATCCTGCGGGCCGGATCGGCCC---------------TGCACCTATGCGCTCGATGCGGCGCCGGAC---GCGATCGCCGCCGACATCAGCCCAAGCGGCCTGCTGACGGTCAGCGCGCCGAAGGAGGCGACACCGGGCACGATCGTCGGCATCCCGTTCACGATCGGGCATCGC------AACGGATCGGTCCGCACGGGAGTGACGGCGCGCATAATCGCGTCGAACCGTCCTCTGGCCCGCATCGGCGCGCCGACCATACGCATCGCCGCCGGTTCCTCGGCGCAGGTGGATCTGCTGTCCGACGCATACAACCCATTCCCGGATGTCCCGCTGTCCATGATCGGATGC---GTGGGCGCCGCGCCGCCGGTCGTCATCGAG------------GGATGCGAAGGAACCGGCCCATTGACGATCCGCGTGGACGACCATGCCGAGGCCCTGTCGACCGCGGTGACGGTCACCGTCAGGGACGGCACGCTGCTCCGGGACCGTCAGGTGAGCGCGCAGGTCACCGTATCCGTGGTCGGGCGCCCAGGCACCCCGCTGCTGTCGCCGGTGACCGGCCAG---CCGGAAAACGGCTCCGTGGCGTTGTCGTGGACCCCCGGCGCCGCC------AACGGCAGCCCGGTCACCGACTATCAGGTGCTCTGGAGC---------------GGCGGCTCGAAGTCCTGCGGTGCCGTGACCGCCTGCAATATCACCGGGCTTGTCAACGGCACCGAGTACGTCTTCACGGTCAGGGCCCGCAATGAAGCCGGATGGTCCGATCCTTCGGCG---CCGGTCGCCGGCATGCCCGATATCGTGCCGACCCCGCCAACCGGCGTCACGGTGGCCGGCGGCTAC---CATACGCTGACCGTGCGCTGGGAGGAGCCT---------CGGTATGCCGGCACTCCCCCGGACGGATACACGGTGGCGATATCCGGATCAGCCGGAGGGGCGTCCCTGACGCGATTCGTCAACGGC------ACGGCCGCCGTATTCACGATTCCCGACGAGATGATAGCCGACGGAGCCACGTTCGGAGCGACGGTCACCGGCCGCAACCGGGCCGGCGACGGC---------CAGCCCGGCATGTCGGACGGCGTCGCCGCGCCGTGGGGGAATCCGGAC---GGCATAGGGCTCTCC------CTCACGCAGGCCGGAGACGGC------------ATCATCGCGGAAATCACGATCGGCGATCTGCGCAACGCCGGATGCTCCGGCATCGTGCTCTCCGGC---GATGCCGAGAGAATTGTGGACTGCTCGGCC---CCACGCGCGCGCATCGGCATTCCTCGGGACAAGTACCATGCCGTCATGACCGTCACCGCCACGCTGGCCACGCGCTTGGCCGTGCCCGCAGCGCGCTCGGATACGGCGCGGATCACGCCGCTTCCCGACGTTCCCGATATCACCGATATCGACGTCACGCTGCATGAGGGATCCACCGCGACGGGCGAAGGCGGATCCTGCACGGTCTCGTGGCAGCCCTCGGGCGGGCTGTATGACCGTTTCGCCGTGCGCAACGCCTCCGGGGAGACGGTATCCGCCACCGGTTCAACGGCGCGGATCGGCCTTGTTCCATGG---------CGGCCATGCGGTCCGGTGACCATATTCTCGGTGCTGAACGGCACGGAAAGC---------CCCGGCGTCACCGGCGGCGAGTCC---CGGGTCTGGAAGGTTCCGGCCGTGATCGGC---GCGGGGACCGCCATCTGGTCGCCCACCGATCACGCGGTCGTCGAATTC------CCCGATTTGCACATCAACGCATGGGACCAACGCCATCGCGTCGATATCATCATCCGGTCCGATGGCCGTGAACGCGTCTATCCGTTGCGAACCGGC---------------------------------------------------------------------------------------------------------------------AACCATATCGTGGTGGACGACTTCCTAGACGACGCCGCGCCGCCGTGGTACTGGACCGTGCGCGTATCCGGCGACGATCCGGCGCTGAAC------------------------------------------------------------------------------------------------------------------------------------------------------------------------------------------------------------GCGGTATCCGCAACGGCCGAGATACAAGGGTGGAGGATACCCGTGTCCCCGTCATCGGGCCGGCTTTGGTCGAGGCCCGGCATGAGTCCCCTC---------------------------------------------------------------------------------------------------------------------------------------------------------------------------CATGGACTCTCCGTCGGGTTCACGGAGCAACCCATCGTGAAACATCCCGTGAAACATAATGGTGCCAAGGCGCCGCGATCGCGTCCGTATCCGGCTCGTTCGGCGGCGGCCGCGGGCTACGCGTTGGATCAGCCGCATCGCCGCATAAGGAGGAACCGATGA---------------------------
>GCF_001263395.1_WP_081924802.1
---------------------------------------------------------------------------------------------------------------------------------------------------------------------------------------------------------------------------------ATGACTGACGCATATGGATGGGCGACGATACGACCCCGCCCCACTAAGGACCGCCGCTGGCGGCAAAACCCGTCCTGGGGAAAATCCAAGGGC---------------------------------------------------------------------------------------------GACCCCCGCACG---------------------------------------GCTCTTCGCCTCCGGTCAGCCTTGGCCCTCCTCCTGGCTGCTGCCCTGGCCACGGCGGTCATCCTGGTGCCGGTCAGCAATCGGCAGCAGGCGGACTTGGACGACGGCACGGTCTGGGTGGCTTCGGCCAGCAAAGGCAAACTGGCCCGTTTCAACCCCCGCATCCGCGAGGCCGACGCCATGCTGCCCGCTCCCTCCCCCAGCCTGGACCTGGCCCAGAGCGGCGGACGCACCTTTCTGCGACAGGGACGACGCCTATCCACAATCGACCCGGTGAGCCTCAAAACGTCCGGCTCTACCGATGCCCCAGCCAGCGTCAAGCCACTCCTGTCCGCGGGCACCCTCGCAGCCTTCGACCAACGAACCGGTCAGGTTTGGGCAGGA---AGCGCCTCCTTCCCTCCCCCCGACCTGGCGCACGCGGACCCGGTCATGGCCCTGGGCCGGGGAGGCCAAGCGGCCATAGGGGCGGACGGCACGCTCTATGGGTACCGGGCTGACGACGGCGCCGTACTGACCTTGAGCAACCCC---GCCGCCCGCACGATCCACCAGGGCCCCTCCCTGACTGGCGGACGGAGGCTGAGCGCGGACGCCCTAGCCGTCGTCCAAGGACAGGCGGTCGTACTCTCCGGCCGCACCATGCGCTGGAAGAACGGC---AGCGTCCAGCTGCCCGGTCAAGGGCCGCTCGAGCTCCAGTCCTCTCCCGTTGACCAGGAC------CAGAAAGGCTCTTGGATCGCCGCCACCGACCAGGGGCATGTGTTCATCGCGGACTTGGATCAAGCGGACGGAAGCTTGGAAACCATCGCCACCGGTTCCACCGGGCGGCCCGCCAGGCCGGTCTCCTCAGGAGGCTGCCTGTGGGCGGCGTGGTCCAGCCAAGCCCGCAATTTCACCCGTTTATGCGGGACCGACGGGGGCCGGCCATCCGCCCCTAGC------------AAGCCTGGGGATGGGCCCATTCGCAGCCTGGATTCGATCACGCCCGGCACACGGCTGATGTTCCGCGCCAATAAGCGCCAAGTGGTGCTCAACGACATCGAATCAGGCTCGGTCTGGGACCCTGACACCGCCGCCCAGGCAGTCAACCTGAGCTGGGACCCAGCCGACCCTAAGGCGGCC---GAGGTCCACCAAACAGGTCGCCAGAAAGATGCCGACCCAACGGACTTCAGCGCATCCTGCAAGGCGCAGGAA---------GGCTCAATCAGGGCCGAGGACGACCACCTAGCCGTGCGCGCAGGCTCCCGGGCCCTCTTGGACCCTTTAGCCAACGACCAGGAGACCGGCTGCGCGCTGGCCTCGATCAGCCGCGCCACGGCCAGC---GACCAGCGCCTGCGGGCCGAGCCTGCCGGCGGGGGCCGCTTCCTGCAAGTGGACGCCTCGGATTTGCCACCTGGCAGTGTGCGC---------GTCTCTTACACGGCCAGCGACGGACGGGGCCACTCCTCATCGGCCTCCATCGCGCTCCAGGTTTTGCCCCGG---------TCCGACAACCGTCCGCCCGCCTGGACCGGC---CCGTCGCCCGACTGCCGGATAGCGGAAGGATCAGGGACCAGCCTGAACGCCTTGGCAGGGTTCACGGACCCGGACGGCGACCCCTTGGCCCTGCTCGCGGTCCAAACCCGGCCTGCCTCC---CCCCTGACCGCGACCGTCCGGGCCGACGGCCGACTGGACGTGCATGCGGCCAACGACGCCGCCGGGCCGGCCAGCTTGGAGGTTCAGGTTTCGGATGGGCGTGCGACGAGCAGCGCCCTCATCGATTGCCAAGTCTCTGCCACGGGTAGCCAAGCCCCAGTGGCCGGTCCCCTGGTCCTCCGGCTCGTGGCCGGTCAGACAAGCGAGATCAACCTGTCCCCCGCCGTCCAAGCCGACCCGAACTCGCCGTTGCAACTCGACGATATCCAGCACTGTCCCGGC---------GTCGAGACCAATCCCCTGCCCGGCTCCCTGACCGTGCGCGCACGGGCCGAGCGACCTGGCGACTACTACCTGCCCTACACCGTCAGCCAAGCTGGGCGCAAGTCCCAAGGGCTCATCCGCCTGCAAGCCATAGAGGCCTCAAGCAAAGGCGCCACGGCCATCACTGCCGACGACACAGCGGTCCTGGATCAAACCGGTCAGGCCAGCCTGGACCCCCTGGCCAATGACTTCGACCCCACGGGAGGGCCCTTGATCTTGACCGGGGTCGATACCAGC------GACGCCAGCGGAATCAAGGCGGGCGTGGCCGAGGGCCGGTGGGTCAGACTGGAGGCCAAGCGTAGCCTGACCGGCCCGGTGACGATTCGCTACCAGGCGGCCAACCAAGCCGGCTCCAGTCAGGCGAGCATCACGATTCTACCCGCCGCGCGGCAGTCGGCCCAGCCCGCCCTCAGGGCCAGCGACATCCAGGCCCAGGTGCGTCAGGGAGGGAGCCTGACCATCGCCGTCATGGACCACGTGAGCTCGCCCACGGGC---GCGCAAGTCAGCCTGTCGCCCAAACTGGAGGCCGATGCAGGCAACCCGCCCGGCCAAGCTTTCGTCAGCGGCGAAAGCGTGCGGTACCTGGCCGGCGACCAGGCTGGCCGAGCCCGGCTGACTTACACGGTCAGCGAGCCTGGCGGCGGCTCCGCCAGGGGGAGCATCACCATAGACATCCACCCCAGCCGCGCCGAAGGCAAGGCGCCCAGCAGGCCCCGTGACCTGGAGGCCCGCACCGTGGCCGGCGGTCAAGTGCGCATACCGATACCCCTGACCGGCATCGACCAGGACGGCGATGACACCGCGCTTGTGGGCCTGGGCTCGCAGCTGCCCCGGCGGGGCCGCGTCTTGGGCTCCAGCGACAGATCCTTGCTCTACGAGGCCTACCCGGACTCTCGTGGGACCGACGAGTTCACCTACCAGGTCGAAGACTGGACCGGACAGCCCGCACAGGCGCGCATACGGGTCGGCATCGCCCCCAGCGACCAG---------GCGCCAGGATTGATGGCCCGAGACGACCACGTCCGACTGCGGCCAGGCGTCCAAACCGACGTGCCCGTGACCGGCAACGACGTGAGCTCGGACGGGCTGGAAGCCAGGCTGGACCCCCAGCTGGAGGGAGCCGGTCCCTTACGAGCCAGCGCCCGGCAGGGCGGTATCCATCTGACCAGCCCCAGTCAGACCGGCGAATCCTATCTGACCTACACCGTGCGCAATGCCGCTGGAATGGCCGACCAGGCCAGCCTGCGGGTCTCCACCAGCCCGGACGCCCCGATCCTACCGCCCCAGGCGCGCGACTGCTCGCTGACATCGGCGGACTGGGAGGGAGGGAGG---TTCGCGCGCAGCATGGACGCTCTGATCGCCAATCCCTCCGGACCCAACAGCGACCTGACGCTGAGTCTAGGCCCCCAAGCCCAGGATCAAGCCAACCTGCGGGAGTCCTCCGGTTCCTGGACGCTCACAGCCAACCCCTCCCCGAGCGCGCGCGCCATCCCATACACAGTGACCAACACCCGCTACAACGTCTCCTCCATCGCCCTGATTCGCCTCCCCGCCGTCGGCTCGCTCAGGCCCAGCCCCAACCCTCACGCCCCGCCCTTGACCGTAGCAGCCGGCTCCAGCCTGACCATCGCCGTCTCCGCTTACGCGCAGGCGGGC---TCAGCCCCTGTACGGGTCGTTTCCCCCAAGTCCGTGCAAGCCACCAAGTCGGATGGGTCAGACCCCTACCTGGACCCGGACCACCTGCGTTTCACCCCCGCTCACGGTTACTCGGGCCCCGCCTCAATCACCTTCACCGCCGCAGCCCAAGGCCCGTCCTCA---------------------------------------------GCCGTAGGCAGCCAAGCCGTGCTCACCCTCCCGATCGAGGTCAACGGCGAGCACGGCGCGCCGCCGACGTTCACCTCGCCACTGATCGACCTGGAGGCGGGCGGCCAGACCCAGCACCTGGCGCTCAAAAAGCTGACGCGCACCACC------------------------------------TCACAGGCCCAGGCCAAGGCG---------------CTGATTTACGACAGTCCCGGTTTCAAAGGGCCA---ATCCAGGCCAGGCTGCGTCCGGACGGCGACCTGACCTTCTCGGCCAGTCGGAATGCCGCCCTGGGGCAGCGGGTAAGGCTGCCGTTCACTATCCGCTACCCA------GGCGGCAAGTTGGAGACGGCCCTGACCCTGCGAATCGTGGCCAGCCGTAAGCCTTTGGCATCAGTGCCCGACCGCCGGATCAGCCTGGCCGCCGGCCATGGCATACGGTTGAACGCGCTCGACGGGGCATACAACCCCTTGCCTGACCGCCCCCTCTCACTAGCCGCAGCGACCAGCGACCAGCCTGGTTTGACCGCCCGC------------------ATCCAAACCGGTGGGTGGGTCGAGCTCAACGCCAGCGACCCCGTCGAAGCCGCCAACGGACGGGTTATACTGACGGTCTCCGATGGGACCGGAGCGCCCGAACGGCGGGTGACCGCCAGCATAATAGTGGACTTCATCAATCGTCCTCGCCCACCCTCCTTGCTCGCTTCGAGCCTTGTG---GTTGGGGACGGCTCCGTTTCGCTGGCTTGGATTCCTGGGGCCGCT------ATGGGGTCACCCATCCTCGAATACCAGGTGACCTATCAG---AGCCCGGCCGGCTCAGGCTCCCACTCTTGCGGTCAAGCCAACTCCTGCACACTCGGCGGTCTGGTCAACGCTCAAACTTACTCCTTCATGGTGCGCGCCCGCAATGCCCAAGGTTGGTCGAATCCCTCGGCC---CCGCTGGCAGCCCGGCCGGACGCTAGGCCGCAAGCCCCGGAAGGCCTGATCGTGGACGGCAGCGCGCAAGAGGAGCTGCGCGTCTCCTGGCGTCCTGCGCGC---------AACCGGGGCAGCAGGATCACCAGTTACCAGGTCAACGCTTCCGGCCCGGGTTGTGGGCCAATCATGGGTCGGTCACCCTCATCC------------ACTCAGGCGGTCCTGGCTGTGCCCCATGACGCCGCGGGATCAACCTGCACCATCAGCGTCAACGCCAGTAATCAAGCGGGCTCCGGG---------------CCTGCGGCTACAGCGGTCGGAGCCAGCTGGTCAAGTCCAGAC---GCGCCCGTCTTCGAACAGGTCCTCCACGATCAGCCCGGCTGGCCGCCCGGAAGGGTCCAAGTCACGCTCAAGGCTGGGCGTCTGCATGGCGGGGCCTGCCAGGCCGTGGATCTGACGGCCAGTCAAGGA------------------GCGCGGGCGATGACCGTCTCCTGGCCATGCGCGCAGGAGGGCGCCAGCCTTGGTGGTGTCCTGAATTTGCCAGTCGATCCGGGCCTGAACACCATCACCTTGGAAGCCGTGACCCGGGCCCAAGGGCAGCCGCCCTCC---------------------------------------------------------------------------------------------------------------------------------------------------------------------------------------------------AACACATCCCCGACCGCCCGTGCACTGATCACCCTGGAAGGCAGGCGATGA---------------------------------------------------------------------------------------------------------------------------------------------------------------------------------------------------------------------------------------------------------------------------------------------------------------------------------------------------------------------------------------------------------------------------------------------------------------------------------------------------------------------------------------------------------------------------------------------------------------------------------------------------------------------------------------------------------------------------------------------------------------------------------------------------------------------------------------------------------------------------------------------------------------------------------------------------------------------------------------------------------------------------------------------------------------------------------------------------------------------------
>GCF_001281305.1_WP_060620038.1
---------------------------------------------------------------------------------------------------------------------------------------------------------------------------------------------------------------------------------ATGGCCACATCA------------------------TCCCAGTCATACGGTCGTCGCCGACGCATCAGCGCGGCTCTGCGCCGCCTTATG---------------------------------------------------------------------------------------------CCCTCCGGAGGGCAT------------------------------------------ACGTGGACGGTTCCCGCAATCACGCTCCTGCTGCTTCTGGGACTTGTTGCCGGCGCGGTGATCATGAGCACCGTCACACGCCGCCATGTGCAACTGGACGATGGCACCGTATGGGTCACTTCGCTGAAGAACCAGAAGGCCGCACGATTCAACGTAAAGAACAAGGAGGCCGACGCCGGCGTCTCCTCCTCCGCCCCACGATTCGACATCGCACAGCATAATGGCGACACCATCCTGACCGAAACGACCAAAGCCTCCACCATCAAGGCATCCACGGTCAGCACCGGTGTCAAGACCGACATCAAAGCCAACACCACCACTGTGGTCGGCGGGGATACCGTAGCCCTGATCAACGAGAAGACCGGCAATGTGTGGACCGGCTTGTCGGAAAACCTTGATTCCGTGACTCCCACCACTTCCGATCCGAAAATGAAGCTGGGCGAGGGCGGGCGCATCGTAGTAACCCACGATGGCAAGATCTACGGATACCGTCCATCCGACGGCATGGTGCTGCGTCTTGACAATCCC---AGCAGCGTCAAAGCCAAAACCCTCGAATCGCTGACCGACGGCAAGCAGCAGACCGTTGAAAGCTTTACCGTCATCGGGAGCACGCCGGTAATCGCAACCGGCAAAACCGTCATATTCAAGGGCGGC---CGCGTCGATGTCGACACGACCGGCACCCTCACCCTTCAGGAGCCTCCCACCGATGAC---------GTACAGTCCGATTGGGTGGCCGCGGCATCACCGAGAGGCCTTGCGCTTATCCCGTTGAAATCCAATGCCAAGGCGAAT---TTCATAGCCAACGGGGGCAAGGCGAATCCGGCACGACCGGTATCGTCCAAGGGCTGCGTGTACTCGGCTTGGAGCCAGAAGGCCAGCAACTACATTCGCGCCTGCTCCCCCACGGATACCAGC---------------------------------------GTCAAGCCGCAAACCCTCGAATCCGTCAATGCCACTTCCGAATTGGTGTTCCGCACCAACCATCGCCTTGTGGTGCTCAACGACACGGTTAACGGCAATGTGTGGAACCCTGAGGATTCCACCACAGTCATCAAAATACAGTGGAACAAAATACAGACCGAGCAGACC---GGGAAAGAACAGCAGAACAACGACTCGGCCAACAACCACCACGACTTCTCCAAGACCTGTTCCGCGCAATCC---------GGCCAAATCAAAGCCGAGGATGATGAAATCGGCGCGCGAGCCGGTTCGGAACAGATTCTCGACGTGCTGCGCAATGACGAGCAGACCGATTGTTCCGTACTGAAAATCACCAAGGTTGGCGCACCAAACGACAAAGACGTCACCATTTCGCCGATTTACGATGGCCGGTATCTGCAACTCGATGCCTCCGCCGCATCCGCAGGCACCGTTACC---------TTTACTTACGATATTTCCGACGGCCGCGGCCAGACCTCTTCCGCCACGGTGACCGTAACCCTGAAT---GAT---------GGCGGCAACCACGCTCCCGTACAGTTCGAC---ACTCCTCCCGAGATCGATGTGGAGCAGGGAGCCAGTTATACCGCCAATGCGCTGAGCAGCTTCAACGATCCGGATGGAGACCCGCTCACTCTGGTCTCCGCTGTGGCCCAGAACACCGAC---CAGGTGCAGGTGTCCACCCGAGCCGACGGCCAGCTTACGTTCAACACAGGTGCGCTGGCGTCGGGACGTGTGGGCGTCGAGGTCACCGTCTCCGACGGCACGGCGACCGGCACCGGCATGGTGTATTTCTCGGTCAAGCCCGCGAACACCTTGGCCGCGGTCATCGACCCGGTAGCGAAAACCACCGTTCCCAACACGGATACCGTCGTCAAGCTGTCCTCTTACGTGCATGGCACTTCCTTGCAGCCGGCACAACTGACTCAGGTGGATACGCCCAACGGC---------GCTTCGACGACCACCAATGCGGCGGATATGTCGTTGACGTTCAAGGCCACCAATCCCGGCACCTATTATGTGCCCTACACCATTACTCAGGGCTCGATTCCGGCCACCGGATTGGCTCGCGTCGAGGTGCAGCCCGCCACCGGCGAAGCCGCCAAACCGGTTGCCGCCAACGATGTCGCCCTGCTTGGCGCGGATAATACCGCCATTGTGGAGCCGCTCACCAATGACGTCGATCCGATGGGCGGCGTGCTATCCGTCACCACGGTGAGCGCACCG------GCCGACTCCGGCATCAAGGTTGGTCTCGTCAGCCATAAGCGCGTGTATATCACTGCGCGTCAGGTGCCCACGAAACCCGTCGCCCTTACCTACACCGTGGCCAACGCCTCCGGAACCGCCAAGGGCACCATCGTGTTGCAGCCACCGGCTCTGACCACCTCGAATTCAGTGCCCAAGGCCAGCAATATCAATGCCCAGGTGCGTACCGGCGGCATCGTGTCCGTGGATGTGCTTGACCATGTGTCCTACTCGGATGGC---ACCACGGTCAAACTCAAGAACAACCTGCAATACGACAAGGAGACGTTCAAGGGCCTGGCTTTCGTCTCTGGAGACACGGTCCGCTACCAAGCATCCAGCGAGACCGGCAACTTCCCCATCACCTATACGGTTGAAGACAATCTGGGCAATGTGGCTTCCGCCAATATCACCATTACCGTGCATAAGAGCGACGCAGCGAGCAAGGCCGTGCCAACCCCGCATGACGCCGAAGCGCAGGTTGCCGCCGGGCAGAAGGTCCGCATCCCCATCATGCTGACCGGCATAGACACGGATGGCGACGACGATCAGCTGTTGGGTCTGGGCAACAAGGCACCCGCGCTGGGCCGCATATCCGAAGTCGGTTCCGACTACTTGGTCTATGAAGCGTATCCGGATTCGTCCGGCACCGACACCTTCTCCTATGCCGTGGAGGATTGGACCGGTCAGCGCGCACAGGCGCAGATCCGCGTGGGCGTATTCCAAGGATCGTCC---------GACTCCGGCGTATACGCCAGGGATGACGAAATCACGTTGAGGCCCAATACGGCCGCAACCGTGCCGGTCGCGCAGAACGACATCTCCGGCGACAACACCAATCTGACCGTCGACAAGCATGTCGAGGTCCAAGGTCTCGACGGGGTGAGCGTGAAAGACAATATGATCTCCTTCACCACGCCCGGCAGCGCCACCACCGCCTATATCGCCTACACGGTCAAAGACAAGGCCGGCTTGTCCGATACGGCCACCCTCACGGTAAACGTGGATCCGAATGCCGCCATCGAGCCGCCTACCGCCTACGACTATCGTGTGCCGTCCGCCGCCACCATCGATAAGAAGTCCGTGGATGTGGATGTTTCCCAGTGGATCGCCAATCCTTCCGGCACAGCCAATGAGCTCAAGGTCGGCGTGCATCCCTCCGTCAGCGCTCACGCTCACGTCAAGGGCGGCGAGCATTCGACCACCATCACCGTCGACCTGACGTCACAGGCGCGAGCCGTGCCTTACACGGTGACCAATACGAAATACAACATCACCTCCACCGCGTTCATCCAGGTACCGGCCTATGGTGTCTTTCCGCCCACGTTGCGTCCCAAGGCACCGGAATTGAAGGTCAATTCGCGCGAGACCATTGAAATCAACATCAATGACTATGTTCGCGTCGGCGCCGGCAAGGAACCGTATATCGAAAGCGCTGATTCCATCAGCGCCACCAAGGCTTCCAACTCCGATTTCTACGTGAACGACAAGACCCTGAAGTTCACTGCTGCAAAAGACTACGCAGGCCCCGCCTCCATTACCTTTACCGCTGTGGATGGCAAGCAGGGATCG------------------------------------GATAAGACCAAGATCATCAATTCCGCAGTGATCACTCTCCAGATCACGGTGATAGGCCGCGATGTGCCGCCGCCCACGTTCTCGTCCTCCACTATTGATGTCGAGGCGGGCGCGGACCCCAAGACCGTTGATCTGGCGGCGCTCACCCATGCACCG------------------------------TCCGGCGTGTATGACGACGAAAAGCAA---------------TACACGTATTCCGGCGGAAGCTCATCGTCCAGGCAAATCACCGCAAACCTGTCCCGTTCCGGTAGCTTGCAGGTTTCCGCCACCAAGGATGCCGCTCCTGGCACCACCGCGTCCATTCCCGTGCAAATCGCATACGGC------GCGGGCACCGTGAATGCCGGTGTGACCGTGCGCGTAGTATCTTCGACCCGTCCGCTGGCACACGTCGGCGACAAGACGTTGAAGATCATGGCCGGTGCCAGCGATGCCGTGAACGCGCTTACCGGCGCGTACAATCCGTTCCCCGATTCCTCGCTGACCGTCATCAGCTGCAAGGCTGATGATGCCGCCAAACTCACCATCGCC------------GGATGCGATGCCTCCGGAAACGTCACCATCGCCGTCGCATCCGATGTGGGTGCTTCCACGAACACCGTGCTCGTCACCGTGCAAGACGGCACCAAGTCCAAGGATCGTGAAGTCACCGCATCGATTACCGTGTCCGTGATCGACAAGCCCGAGCCGCCACTGCTCTCCCCCGTAGCCGGGGAA---CCGCAGGACAGCGCGGTCAGCCTCACATGGACGCCCGGTGCCGCC------AATGGCAGCCCGATCACCAACTACAAGGTCAGTTGGACC------GGTGCCGCCACCGGAGAGAAGGATTGCGGTGCCGTCACCTCATGCCAGGTCACTGGTCTGAAGAACGGCAAAACCTATTCCTTCACCGTCGCCGCGCGAAATGACGTCGGCTGGTCCAAGCCGTCCACC---GCCGTCGAAGCCACACCGGACAAGGTGCCGTCCGCTCCCACCGATGTTACGGTCACGGGTGGCAAT---AAAACCGCCAAGGTGACATGGAAGGCACCG---------AGCGGTGATTTCAGCGCCGTCGATAACTATTCAGTGACCGTCACCGGTGCAGGCGCTCCGCAGACCAAGGAAACCGGCAATACGGCC------ACCGAGCTGTCGTTTACGTTCAACAACAACGACATTTCCGATGGCACCGCCATCACGGCGACCGTCAAAGCCCATAACAAAATCAATTGGAGT---------GCCGAGTCCGCCGCATCGCCGTCAGAGAAGATCTGGGGAGACCCGGAT---GCGCCGAACATTGCG------TTGTCGAACAACGACACCACA------------GTAACGGCGAAAGTCACTCTCGGCAACAACCGCAATGCCGGCTGCCGGAAGATATCCTTTGGTGGC---GACGCTGGCGGCGAAGCCTCTTGCGAGTCACCGAGCTCCCAGTCGTTCTCCATCGATGAGTCGTTGCTCAACACCACAACAATCACCGTAACGGCCACCGTGGTGCCGCAGCGCGATGCTTCCGCCGGCACGGGCGAG---AGCAGCTTTGTCCCGCAGTAC------AAGGTCCAGCCGCCCACTGAC---------GTCTACACCACCGGATCCGGCAGTACA------TGCACCGTGCATTGGACCAAGCAGGGG---CATGCGCAGTCCTACAGCGTGACTGCCGATGGCATCGATTCCGGTACAGCTACT---AACCGGAACTCACTCGACTTCCGAATGAGT---CCTTGGGCCAGATGCAACACCGCATCGGTGCAACAGGTGTTCAACGGCGCTACCAGCGATGCCGCCACCGGAGGCCCGCGCAATGGCGCTCCCTACACCTATGAGAAGAAGGCTGTAATCAACAAACCGCAGGGGCTGCGCTGGTCAGACAACGCTCACGTCATTAACGTC---------ACCGGCGGTTCGGTTGATGTCTATGGCAAGCCGGCCACTGTACAAATCATCATCAATGGTCAACCGTTC---------------------ACGTGGAACTCCGGCCAGCCA---------------------------------------------------------------------------------------------------TTGGACGTCACCGACTTG---------GCCGTGGCCGCCGATGGCAACTACGCGTGGAGCGTCAAAGTCACCGGCGGGCCGGGA---------------------------------------------------------------------------------------------------------------------------------------------------------------------------------------------------------------------TACTCCGGTCTCGACAACACTGCGGACGGAGACAGCGTCGCGGGCACACGCCCC---------------TCTGGCTCCTCGGAGGAG------------------------------------------------------------------------------------------------------------------------------------------------------------------------------ACCGAATCGCTCAAATCCGGTACCGATGTCATCACTTTGGCCAAGAACCCCTGGATTCTTGGTTTCGGCAATACCCCAATATCGTCA------------------------ACCACCATTCACAAGCAGTAG------------------------------------------------------------
>GCF_001417815.1_WP_055426873.1
---------------------------------------------------------------------------------------------------------------------------------------------------------------------------------------------------------------------------------ATGGCGAAACAA---------------------TCTTCCCAGGCATACGAGCGCTCACGCAGGGCCGGCGCCCTGCTGCACCGTCTGGCG---------------------------------------------------------------------------------------------CCGTCGGGTAACCGC------------------------------------------AGGTGGATCACGCCGGTGGTCGTCCTGCTGCTGCTCCTCGCGGTCGTCGCCGGCGCGATCATCATCAGCTCGGTCACGCAACGCCATGTGCAGCTCGACGACGGGTCGGTGTGGATCACCTCGTTGAAGGACCGCAAGGCCGCGCGCTTCAACGTGCGCCTGAGGCAGGCGGACGCGGGGGTGGCCTCCGCGGCGCAGCGATTCGACGTCGCCCAGCACGGCGCGGACACCGTGCTCGACGAATCTGGCAAGGCCTCGTCGATCAAAGCCTCCACGGTGGGCGTGGAGGGAAACACCGAGACGAAGGGCGACGTCACGTCCATGATCGGCGGCGGCACCGTGGCGTTCCTCGACACGAAGACCGGTGACGTGTGGGCGGGACCCGCTGACGACATCGAATCGGCGTCCCCGGCGAACGCCGACCCGCAGCTGCGTCTCGGCACGGGGGGCAAGGCGGTGGTGGACTTCCACGGCGTGGTATGGGGGTACCGGCCGTCGGACGGCATGGTGCTGCGGTTGAACTCCCCG---CACGACCGTTCCGGTTCCGAGACCGGATCCATCACCGACGGGGCGCGGATGAACGTCTCCTCGTTCACCGTGATCGGCGACGTTCCCATCATCACCTCGGGCAACAGGGTGGTATTCAAGGGCGGG---AGCGCGATGCTCGACATGACCGGGCGTCTCGTCGCCCAGCTGCCGCCGGTGGACGGC---------AAGCAGGCCGGATGGGTCGCCGTCGCCGGGCAGAGCGGATTGGATCTCGTCGATCTCGGTTCGTCGAAGCCCAAACCCATACCGCTCAGGTCGGGCGGCAAGGGGGAGCCCGCACGTCCCGTCTCCTCGGGGGGATGTGTGTACGCCGCATGGAGCCAGAAGGCCGACAACTACGTCTCCGCATGCTCGCCGAAGGCTTCAGAA---------------------------------------TCACGGTTCTCCTCCCTGCAGTCGGTGAACGCCACCTCGGAACTCGTGTTCCGCACCAACCACCGCCAGGTCGTGCTCAACGACGTCGTGAACGGCAACGTATGGAACCCACGTGAATCCACCGATGTCATCAAGATCCAGTGGAACACGATCCAGACCGACCAATCC---GAGCAACAGCGGCAGAACGACGAGACCGCAAACAACCAACGCAAGTTCGACAAGACCTGCTCCCGGCAATCC---------GGCGAAATCAAAGCCGAAGACGACGAGTTCGGCGCGAGGGCCGGCGGCGAGCAGATCCTCGACGTGCTGCGCAACGACCAGCAGACCGATTGCTCCGTACTCGAGATCACGCACGTGGACGCGCCCGCAGGCGCCACCGTCACGGTCTCTCCGATATACGACGGCCGCTATCTGCAGCTCGACGCCACGAAGGCGCGCGCCGGGGCCGTGAGC---------TTCTCCTACGAAATCTCGGACGGGCACGGCCAGACCTCCTCCGCCACCGTCTCGCTGACGCTCGTC---TCC---------GACGAGAACGCCGCCCCCTCGCAGACGGAC---GTGCCGCCGGAATTGTCGGTCGAACAAGGCGCCACATACACGTTCAACGCATTGGGAAGCTTCACCGACCCGGACGGCGACCCCCTGACGCTCGTCTCCGCCATCCCGCAGAACTCCGAC---CAGGTGACCGTCTCCACACGCGCCGACGGGCAGCTCACGTTCAACACGGGATCGATGACCTCCGGCCGCGTCGGCGTGCAGACGACCGTCTCCGACGGCGACCAGACCGGAACGGGCATGATCTACTTCTCCGTGAAGCCGGCGAACACGCTGCCCGCCGACATCGACCCGGTGGTCAGAAGCACGCTGCCGGCCACCGACACCTCCATCGACCTGAAGCCCTACATCCATGCGACCAGCGCCCAGCCGGCGCAGCTCTCCGCGGCAGACACCCCGAACGAA---------GCGTCGGTGACGGTGAACGCGGCGGACCTCACCCTGCAGTTCAAGGCGACCGACCCGGGCACGTACTACGTGCCGTACACGGTCACGCAGGGCTCGATTCCCGCCACGGGCCTCGCCCGCGTGGAGGTCGCGCCCGCCACCGGCGAACAGGCCAAGCCCATCGCCGCGAACGACGTGGCGCTGCTCGGCGCACAGAACACCGCGATCGTGGAACCGCTGACCAACGACATCGACCCGATGGGCGGCGTGTTGTCCGTGACCTCGGTGACGGCGGAC------CCCTCATCCGGCATCAAAACCGGACTGGTCAGCCACAAACGCGTCTATCTGACGGCGCGCCGGGTGCCGACGAAACCCGTCGAGGTCACCTATACGGTCGCGAACACCGCCGGAACGTCGACGGGGACCATCGTGCTGCAGCCGCCGGCGCTGTCGACCGGCGGTTCGGTCCCCAAAGCCTCGAACGTGAACGCGCAGGTACGCACCGGCGGCATCGTGTCCATCGACGTACTCGACCATGTCAGCTACCCGGACGGC---ACGACCGTCACCGTGCAGAACGATCTGCAGACCGACAAGGCGACGTTCAGGGGAATCGCGTTCGTCTCCGGCGACACCGTGCGCTATCAGGCGTCCGACGAGCCGGGCGTGTTCCCCATCACCTATACCGTCAAGGACGATATGGGCAATTCCGCCTCCGGCACGATCACAATCACCGTACATCAGAGCAACGCCGACAACAAGGCGGCACCGACCCCGCACGACACGCAGGCGCAGGTCGCCGCCGGGCAGAAGGTGCGCATCCCCATCACGCTCACCGGCATCGACGTAGACGGCGACGACGACCAGCTCCTCGGATTGGGCAACAAGGCGCCCCAACTGGGGCGCATCACCGAGGTGGGTGCAAATTATCTCGTGTACGAGGCATACGCGGACTCGTCGGGCACCGACACCTTCTCCTATGCGGTGGAGGACTGGACGGGCCAGCGCGCGCAGGCGCAGATCAGGGTCGGCGTGTTCCGGGGGGCCTCC---------GATTCCGGCGTGTTCGCCCGTGACGACGAGGTCACGCTGCGGCCGGGCACCGAGGCCACCGTGCCCGTCACCCAGAACGACATCTCCGGCGACAACACCGAGCTGTCCCTGGTGAAGGAGCTCGACTCCAACGGCGTGCCGGGCGCGAAGGCGAATGGCACCACCATCGACTTCACCGCGCCCTCTCAGACGGGAACGGGCTACATCGTCTACACGGTGAAGGACAAGGCTGGTCTGACGGACACCGGCACATTGACCGTGAACGTCGACCCGAACGCGCCCATCGAGCCCCCGGGCGCCTACGACTACCGCGTCCCCTCCTCGGCGACCATCGACAAGAAAAGCGTCGACGTGGACGTCAGCCAGTGGATCGCGAACCCGTCGGGCAGCATCACCGACCTCAAGGTCGACGTGCATCCTTCGGCGCGTGCGCACGCCCGCATGAAAGGCGGGGACAAGTCGACCGTCATCACCGTGGACCTCACGAAGGAGGCGCGCGCAGTGCCGTACACGGTGACCAACACGAAATACGACGTGACCGCCACGGCGTTCATCCAGGTGCCGGCATACGGCGTGTTCCCGCCGTCCCTGCGACCCAAGGCCCCCGAACTCAAGGTGAACGCGCGGGAGACCATCCAAATCAACATCGCCGACTACGTGCGCGTCGGCGCCGGCAAGGAGCCCTACATCGACGGCGCCGACTCGGTGAGCGCCACCAAGGCCGCGGACGGGAACCTGTACGTCAACGACAAGACGCTGAAGTTCACGGCACCGAAGGACTACTCCGGCCCCGCCTCGATCACCTTCACCGCCGTGGACGGCAGGAAAGGCGCC------------------------------------GACAAGACGAAGATCATCAACTCCGCGGTGCTCACGCTGCCGATCACGGTGATCGGACGCGAGGTGCCCCCGCCCACGTTCTCCTCGTCTACGATCGACGTGGTGGCCGGAGAGGAGACGAAGACCATCGACCTCACGGCGCTCACCCACGCACCG------------------------------AGCGGCGCCTACGAGGACGAGCGGCGG---------------TACACGTATTCCGGAGGCTCGACCACCGGCAAG---GTGAGCGCCACCGTATCCTCCTCGGGCCAGCTTCAGGTGAAGGCCGAGAGGGACGCCTCCCCGGGCACCACGGTCAGCGTCCCCGTCAAGATCGCATACGGC------AAGGGAACCGTCGATGCCGGCGTGACCGTGCGCGTCGTCGCCTCCACCAGGCCGCTGGCGCGCATCGCCGACAAGACGCTCAAGGTCATGGCCGGGGGCACCGAAACGGTGGGCATGCTCGACGACGCCTACAACCCGTTCCCATCCGAACCCCTCACAGTGGTCCAATGCACGGTGGACGACACCTCCAAGCTGACGGTC---------------CGGTGCGGCGAGGACGGCGTCATCACGGTCACCGCGGCCTCGGACATCGGCGGCAGCTCGAACCGTGTGCTCGTCACCGTGGAGGACGGCACGAAGATCGCCGAACGCAAGGTCACGGGAACGATCACCGTATCGGTCATGGACAAACCGGACGCGCCGCTGCTCTCCCCCGTGGACGCCAAA---CCGCAGGACTCCGCGGTCGACCTGACCTGGACACCCGGTTCAGCC------AACGGCAGCCCGGTCACCGACTATGAGGTGCGGTGGGGGAAAGACGGCGACAAGGCCATGTCGAAATCCTGCGGCGCCGTCACCACCTGCAAGATCACCGGTCTGACGAACGGCAAGTCGTACACGTTCCGGGTGCGCGCCAGGAACGAGGTCGGCTGGTCGAAGGAATCGAAC---AGCGCCACCGGCACGCCGGACAAGGTGCCTCCCGCCCCCTCACAGGTCTCGGTGAACGGGGGCAAG---CAGCAAGTGACCGTCACCTGGGACCTGCCG---------GAATACAGTGGTTCCCCCGTCGACTACTACACGGTGTCGCTCAGCAAC------------GGAGACAAGGAGACCGTGCGCGGAGCG------ACCACACACACGTTCGACATCGCCAACGCTGACATCAACGACGGATACTCCGTCACCGCCACGGTCTCGGCGCACAACAAGGTCGGAGACGGC---------CCGAGCGCCACGCCGAAGGACGCCGCCAAACCCTACGGAGACCCCGAC---CAGCCCGCCGTCACG------GCGGTTCAGACCGCAAACAGCAACAAG------GTCACCGTCACCGCCAAACCCGGCAATATGCGCAACACCACCTGCGACTCCGTCACATTCACGTTGGAC---GACTACTCGCATGACGCACCATGCGGGCAGACCTCGTACGAGTTCGACATCGAGGACTCCGATTTCGGCACCTCGCTCACGCCCGGCTACTCCATCGACACGAAGCAGGGCGAGACCACCTCCGGCACGGGACCG------GCCGTCACGCCGATGTAC------AGGCCTGCCGCGCCTACCGGC---------CTCTCGGTCAGGGGCACGGAGGACCAC------TGCCTGGTCACGTGGAGCGACGGCGACGGCAAATCCGGCTACTTCGAATACCATGCCGCCAACGGCCCGACCGACACGACCGAC------GACGACTCGTTCTCCTACGACCCCGGC---CCATGGCGGCCGTGCGGGCCGGTGAACGTGCACAAGGTGTTCCGAGGCACCTCCGGCGACGACGCGACGGCCTCCAGCGACGACGTTCCAAACAAACCGAAAGCCAAGGTGACCGGGTACGACCTGGAA---------------TGGGAGGACCATAACACGCTGCGTCTG---------TCGGAGGGCATGGTGGAGACCTACGGGCAGAACGCCACCGTCGTGCTCACCCTGACCGACGAGAACGGCGAA---ACCGCAAGCCCCGTGTCCTGGGCGGTGAACCAGCCCCAA------------------------------------------------------------------------------------------------CCGCAGACCATCGACATGAAGGACTACGAC------CTCGAAGGCGACATCGACTGGAGCATCACCCTCAAGGACGGACCCAAG------------------------------------------------------------------------------------------------------------------------------------------------------------------------------------------------------------------------GAACTCGTCGACGGCGTAGAGGCCCACGATTCCGTCACCAACTCCCGGCCGATCGCCGACGACTCC------------------------------------------------------------------------------------------------------------------------------------------------------------------------------------------------TCGAAATCCCTCTCCGGCGGGCTCTCCGAACGCAGCCTCAGGGCCCAACCGTGGATAAGGGGGCTCGCCTATCACGCACAATAG------------------------------------------------------------------------------------------------------------
>GCF_001895165.1_WP_083570084.1
ATGCCCGGCACGTTCGCGGCACCGGGCGAAAACCCTCGCCGTCATCGTCGCCGGCACGGCGGTGTCGGCGACCGTGGCGGCGATAGTCGCATGTACCGTCATGGTTTTCATGGATGCCGTGCCCAGCCCGACCGGAAGTCGGATCGACGTTCCCCGCGGCAACGGTGGATACCGCCTACGCGCGCCGGACGAGGCCCTCGTCCAAACCGCCGGAACAGGCGGTTCCATCCGCGTCGCGCCTGGCGGCACGCTTCAGAAGGAGGTGGCATGATGACATGGCGATCTCGATCGACAAGACGATCTCGGACGACAAGACGATTTCGAAAGACATGGCGCCCTCGCGCCCACGCCGCGCATCCCGCAAGCGCAACGTGCGACGGCCGGCGCATGAACATCGCTCGACGCCTCGCCTCCATCGCCGCCAGC---------------------------------------CGGTGGGCGCTGCCCGTGGCCGCGCTGCTGGCGATGACCGCTCTTATGGTGGGATCCATCGTCATCAGTTCGGTGACCAGACGGCATGTGCGTCTTGATGACGGCACCGTATGGGTTTCCTCCTTGGCGCAGGGCAAGGCGGCGCGTTTCAATGTGCGCAACCGGGAGGCAGATGCCGGCGTGGCCTCCTCCGCCGCGCGTTTCGACGTCGTTCAACATAACGACGCCACCGTATTGGCGCAGCCCGGCCGTCTCATGTCGATCTCGGCATCCACTGCGAGCACGGACGCCGTCGTGGACGCCTCAAGCGCCGCCATAGCCGCCATCGGAGGCGAGACCATCGCCGTCCTCAACAGCGCGACCGGCGGCGTGTGGGCCGAGACGACCGATAGATTCAGCGCTCTTGACCCCAGCGGCGATCCCCCGTGCATGCGGCTCGGTTCCGGCGGCAGAATCGCCGTCAACGCCGATGGCCATGTATACGGATACCGGCCGAAGGACGGCGTGGTGCTGCGATGGCATCCCGCC---GATGGCGGCGCGCCCGAACAGCTCGAATCGCTCACCGGCGGACGCTTCACCCATGCCGACGATTTCACCGTCATCGACGACGTGCCGGTGATCGTCACGGGAGACACCGTGCTGTTCCCACATGGC---GACGCCGTCGTCGATGGTGCCGACACGCTCACCTTGCAATCCCCTCCCGTCGACGGG---------CGGCAACAAGGATGGGTGGCGGCCGCCAGCGACCGCGGATTGGCGGTCATCGATCTTGGCTCCGACTCCCCCGCTCCCTTGGTGTCCACGACCGGAGGAAGGTCCGCCGCCGCGCGGCCGGCCGCCATGGCCGGCTGCGTGTATGCGGCTTGGAGCCAGAACGCCAACAATTACCTGCGATGGTGCGCGCCCGACGCCGACTATGATTCC---------------------------------ACGGATCTTCTCACGTTGGAATCGGTGCATGCCGGCAGCGAGCTGGTGTTCCGGACCAACCATCGGCTGGTGGTGCTTAATGACGTGACGGACGGCACGGTATGGAATACGGATGGGAGCACCGCCGCCATCACCATCCAATGGGATGCCGTGCGAGCGGAAGAGACG---GAACACGAACGCGGCCATACCGGTTCCATCAGCGACCATCGCGAGTTCAGCGCCACATGTTCCGCCCAATCC---------GAACGGTTCGCCGCGGTGGATGACGAATTTGGAGTCAGGGCGGGAACCTCTCGGATCGTCGACGTATTGCGCAACGACGAGCACGGCGACTGTTCCGTGCTGCGCGTCACCGCCGTGGGCATGCCAGACAACCCGGATGTGTCCGCGCACACCATCTACGACGGAAGATACCTGCAGGTCGACGCCACCGACGCGACCGTCGGCAGCGCACGG---------TTCCGATATGACATCTCCGACGGCCGGGGACGAACCGCCAGCGCCACGGTGCTCATCACAATCACC---GGC---------AAAGACAATCATGCGCCCGTGCAATCCGAC---ATGCCTCCGCATTTCGATGTGGAGCAGGGGTCCACGTATACGGCCAACGCGTTGGCAGGCTTCACGGATCCCGACGGCGATCCGATGACGTTGACGTCCGCGGTGGCGCAGCATACCGAT---CAGGTGGCGGTGTCCACCCGAGCGGACGGGCAGCTGGTGTTCGACGCCGGATCCCTATCGTCCGGACGCATAGGCGTGCAGGTCGCCGTCTCCGATGGCCGGAGCTCCGGCACGGGCATCGTGTATTTCTCGATCAAACCGGCGAACACCCTCACCGCGGTTATCGACCCGGTGGTGCGGCAGACCATGCCTGGAACCGACACCGTCATCGATCTGAGCACGTATGTGCACGGCACGTCCTCGCAACCGGCACGGCTCACGAAGGCGGATGCCGTCGGCGGCGGAGACGACGCCCGAGTCACCGCCGACTCCGATGATATGAGCATCGCGTTCCGTTCTTCGCAAACAGGCACCCACTATGTCTCCTACACGATTGAGCAGGGCTCGATTCCCGCCACAGGGCTGGTGCGCGTGGAGGTCAACCCGGCCACCGCCGAACGCGCCGGGCCGGTGGTGGCCGATGATGCGACGTCTTTGGCTTCAGATCTCACCTCCATCGTGGAACCACTCGCCAATGACGTTGATCCGATGGGCGGAGTCCTGGCGATCACCGAGATCCACGTCGAC------GAGGGCTCCGGAGTCACCGCCGCCGTGGTGGGTCATCGACGCGTGTATCTCACCGCGAGCCAAGCGCCGACGGCACCGGTGCCGGTCTCGTATACGGCGGCCAACGTGGCCGGCACCGCCAGCGGCACCATCGTGGTGCATCCGCCCGCCTGGGAGGCCGCCGGCCATGCTCCGAAAGCGGAGGATATCGCCGTGCGCGTACGCGCAGGAGGCATCGTCACCGTGGATGTGCTCGACCACGTCACCGCCGCCGGCGGCGGCACCGCCATACGCGTGAGCGATGATCTGCGCGTCGACGAATCCGCGTTCCGCGGTCTGGCGTTCGTATCCGGCGGCACCGTGCGATATCAGGCTTCCGACGAGCCCGGCACCTACAGCATCGTCTACACCGTGGCGGACGCTTTGGGGAATGCGGCTTCGGCCACCATCACCGTCGCCGTGCATGCCTGCGACGCCGATTCCAAAGCCGCTCCCACGCCACGCGCCATCGAAGCGCAGGCGGCCGCCGGACGACGCACGCGTATTGCCGTCGACCTGACCGGCATCGACGTGGACGGCGACGATGTGCAGCTGCTGGGATTGGGCAATAGCGCGCCCAAGCTCGGACGCATCGTCGAAGTCGGATCCGATTACATGATGTATGAGGCGTATGCCGATTCCTATGGAACGGACGATTTCACGTATGCGGTGGAGGATTGGACCGGACAACGGGCGCAGGCATGGATCCGCGTGGGCGTGGTCCCCACCTCGAGCTCCTCAAATGGCTCAAGAGTGACGGCACGCGATGATGAGATCGTCTTGCGCCCGAACACCTCGGCCGCGGTGCCGGTGACGCATAACGACATCGCCGCCGATGACGCCGATCTCACCCTCGACGCGCGATTGGACACGCAAGGCATCGTGGACGCGCGGGTGGACGGCGATATGGTCGCGTTCACCGCGCCGGCGTCGCCGGGAACCTCTTATATCTCCTATACGGTCGCCGACAAGGCGGGATTGCGCGATACCGGCACGCTGCGCGTGACCGTCGACCCGGACGCCGCCATCGAAGCGCCCACCGTCAACGACTATCGGGTGCCTTCATCCGCCACCATCGACAAACGGTCCGTGGATGTGGATGTGTCCGATTGGATCTCCAACCCTTCCGGTCCCATCGACGACCTGCGGGTGGAGGTGCATGCGTCCGCGCGCGATCATGCGCGTCTCGCCGACGGCGAGGGATCCACGATAATCAGCGTGGACTTGACCGACGAGGCGCGCGCCGTGCCGTATACGGTGATGAACACGGCATACGGCGTCACCGCCACGGCTTTCATCCATGTGCCCGCCTATGGCGTGTTTCCTCCGACGTTGCGCCCCAAAGCACCGCCGTTGACGGTGAACGCCGGGGAGACCATCACCATCGCCATCGCCGACTATGTGCGGGTGGGCGCGGGAAAACGGCCATATGTGGCCGATACCGGCTCCATCAGCGCCACCAAAGCCGCCGACGGCGACCTGATGGTGGATGACGAGACCCTGCGGTTCACCGCGCTCCGGGAATATGCGGGCCCTGCCTCCATCACCTTCACCGCAGTGGATGGCAGGCAAGGTTCG---------------------------------------GATGCCGCGATCATCAATTCATCCGTGATCACGCTGCCCATCACGGTGGTCGGCCGAAACACTCCCGCGCCGATGTTCTCGTCGGCGACCATCGAGGTGGAGGCCGGCGCGGACGCGGCCGTCATCGATCTGGCCGCGCTGACGCATACACCG------------------------------GACAATGCCTCGAATACCGAACGACGG---------------TATTCCTTTTCCAGCGCGGGCTCATCCGACGAGCGCGTCGAGGCGACCGTCACCGCCGCCGGACTGCTGCGCGTCAGCGCCGCCGTAACCGCCAAGCCCGGCGTCACGGCCGCCATTCCCATCACCATCGACTATGGC------CACGGCACCATACGTGCCGGCATGACCGCGCGCGTGGTGGCGTCCACCAGGCCTTTGGCCCGCGTCGGCAACACCACCGTGAAGGTTCACGCGGGTTCGAACGTATCGGTGGACCTGCTGTCCGAGGCATACAATCCTTTCCCCGGCACCTCTTTGCGGGTGGTGTCCTGCGAAGGGGGCGAAGGCTTGGCGATCGACGTC---------------GAATGCGGGAAGTCCGGCATGGTCGACATCCATGTCGCTTCGGATATCGGCGCTTCCACCACCACCGTGCTCGCCACCGTGAGGGATGGCACCGATACGCGGGAACGCGAAGTCACCGCCGGCATCACCGTCGCCATCGTGGACAGGCCCGAGGCGCCGTTGCTGTCCGCAGTGGCCGGCGCC---GCCGAAAACGGACGGGTGACGTTGCGTTGGACTCCGGGCTCGCCC------AATGGCGAAGCCATCGACGAGTATCGCGTGTCTTGGTCG------GGCGGCGGCATCGGCGAGCGCTCCTGCGGCACGGCCACCCGTTGCGTGGTCGACGGTCTGATCAACGGACGACGATATGAGTTCACCGTCGCCGCGCACAACGCGGTCGGATGGTCCGAGGAATCCCAT---ACCGCCGTCGCCACGCCGGATACGACGCCCTCCGCGCCCACGGATGTCGCCGTCACCGCGGGCCAC---CGGCGGGCGAAGGTGCGTTGGGCCGCGCCA---------CAAGGTGATTTCACCGCGGTCACCGGATACACGGTGACGCTCACGTTCAGCGATGGACGCTCGCTCATCCAGCAGACCGAC---GGG------CTCACACACACCTTCGTCATCGATGACGAATACGTCAGCGACGGCGTCACCGCCACGGCCACGGTGACGGCCGCGAACGCCATCGGAGACAGT---------CCCGCCTCAACCCCGTCCGCCCCCAGCGTGATTTGGGGGACTCCCGAC---GACATCGACGGCTTGGTGTCGGCCACGCAGGACGAACGCAATGGCGATTCGGTCACGGTGGGGTTGCGGGCGCTGCCCGATATGCGCAATGCCGGATGCGAGGCGTTGCGGTTCACCGTGGGTGAGGCATCCACCTCCGCGCCTTGCACGACG---CTTTCGGCGAATCTGCGTATTGACCCATCGGATTTCGGG---CGTCGACTCACCGCCACGGTCACGGTGGTTCCCGAACGTTCGGAAGTCGACGCTCCCGCCGCGTCCGTTACGGTCGTGCCCGTGTAT------ACGCCGTCGCCGCCAATCGAC---------GCGCGCATCATCCGCAACGACGGCGTGTGCATCGTATCGGCCCGCAGTTCAGACCCATCC---CATAACGACGGCATGGCGATCACCCGCAACGGCGTGGCGGTCGACGGCGACCGA---------------------TATGCCATCAGC---GAATGGACCAGCTGCGGTTCCGTGGAGGTCAGACAAATGTTCCGAGGGCAATCCAGCGAGGCCGTGACC------------GCATCCAACACCGACGTGTGGAAGGTCGCGCCTGCGTTCCGCACCGACTATCGGCCGACGTGGAGTGGCCGCGACCGCCTTGTGTTCCGA---------CCGAACGCCATGGTGGACGCGTGGGGACAGCCGGTCACCGCCGTCATCACGGTGATGCGCGGCGACAAG---------------ACCATCGCCTCGACGGGTTCGTTAACCACA------------------------------------------------------------------------------------------------CTTTCCTCCGCCGTCACCGTGGATTTGGCCGACACGTCCGACGAATCCCTCATCTGGACGATCACGCTCGTCTCCGGCGAGCCG---------------------------------------------------------------------------------------------------------------------------------------------------------------------------------------------------------------------ATGCTGTGCGGGCGAGCCAGCGGCATCGTGCCACGGCGTGCCGCGTCCCAATCG------------------------------------------------------------------------------------------------------------------------------------------------------------------------------------------------------------------GTATGCGCCGTCCGTACGTTCCGCGTTTCGACAAGGAGATGA---------------------------------------------------------------------------------------------------------------------------------------------------
>GCF_002234915.1_WP_093960355.1
---------------------------------------------------------------------------------------------------------------------------------------------------------------------------------------------------------------------------------ATGGGTCGCGAG------------------------CATCGGTCCGCCGCGCGTTCAACGTCACGAATGACTTGGCGTCGCAGCCCGCTTGCG------------------------------------------------------------------------------------------CCGTTTTTTCGCAAC------------------------------------------CGCTGGCTGGCTCCGGTCGTTGGCCTGCTGCTGATCGTCGGCATCGTGGTGGGTGCGGTGATCGTCGAATCGATCACACGTCGGCACGTGCAGCTCGACGACGGCACGGTGTGGGTCACGTCGATCAGTGATCAGAAGGCCGCTCGATTCAACGTTCGTCTCAAGGAGGCCGACGCGTCGGTCTCGTCGTCCGCGGCGAACTTCGACGTGGGACAGTCGGGATCCGACACCGTACTCACCGAGGATTCGGACGCGTTGCAGATCTCCGCGTCCACCGTGGCCGTGGACGGCCGCACCAACATTCGTTCCGACACGCAGACCATCGTGTCGGGTTCCACCGTCGTGTTCTTCAACACGAAGACGGGCAACGTCTGGGCCGGAGACGCCGATTCGGTCGACGCCGTGACCCCCACGACCGGCAGTCCGGCAATGAAGCTCGGCTCGGGCGGCAAGGTTGTCGTGGACCATAACGGAACGATCTACGGATACCGTCCCGCCGACGCGATGGTGTTGACATTGGATGATCCC---CGTGGCGTCTCACCGCGCGAATGGGGGTCGCTGAACGACGGCAAACGTCTGAACGTCGATGATTTCACGGTGGTGAACGGCACTCCGGTGGCCTCGTCCGGCGCCACGGTGATCACGCCCAAGGGC---AAGGCCTCGCTGCCGATCACCGGCAAGGCGACGCTGCAGGATCCGCCCACCGACGAC---------GCGCAGGGCAACTGGGTGGCGGCGGTCACGAACGCCGGACTGTATCTGGTGAACCTCGACCGTCCGGGAGCCGATCCGACGGCTCTGGCGGCCGGAGGCGAAGGCGAGGCGGCACGTCCCGTCTCGTCGGGGGGATGCGTGTGGGCGGCGTGGAGCCGGAACGCGGACAACTTCGTCAAGGTATGCGACGTGAACGGCGATGACGCTTCG------------------------GGCAGGACCGCTCAGTTCGTCACGCTCAAGGATGTGGACGCCACCTCGCAGCTGCGGTTCCGCACGAACCACCGTCTGGTGGTGCTTAACGACGTGACCGACGGCAAGGTGTGGAATCCGGACGACTCCACGGATGCGATCAAGCTGCAGTGGAACCAGATCCGGTCCGAGAATCCC---ACCACCAGCCGGGACAATCAGAACACCGCCGACAATCACCGCGACTTCGCCCAGACGTGCTCGGCCACATCG---------GGCTCGATCAAGGCGGTGGACGACACGTTCGGCGCCCGCACCGGCAGCGAGCAGATTCTCGACGTGCTGCGCAACGACGAGCAGACCGACTGCTCGGTGCTGCATATCGAGAAGGTGGAGTCCCCC---GGCGGCGGTGTGACCGTGGCGCCCGTGTACGACGGACGCTACTTGCAGCTCGACGCCACGCAGGCAGGCGCGGGCACCGTACGG---------TTCTCGTATTCGATCTCCGACGGGCACGGCCAGTCGTCCTCCGCCACCGTAACGCTGAACCTCACGTCC------------GACGGCGATCATGCGCCGGCGCAGACCGAC---GTGCCGCCCGAATACCAGGTGGAGCAGGGAGCCACGTACACCGCGAACGCGCTGGCGAGCTTCTCCGACGACGACGGCGATCCGATGACCCTGGTGTCGGCGAATCCCACGAATTCGGAT---CAGGTGATGGTCTCCACCCGTTCGGACGGCCAGCTCGTGTTCAACACCGGTTCGCAGACCACGGGCCGTGTGGCCGTGGACGTGACCGTATCCGACGGCGAGCAGACCGGCACGGGCACCGTATACTTCTCCATCCGCCCCGCGAACACGCTCTCCCCCGTGATCGACCCGGTGGTCAAACAGGCCCAGCCGGGAACGAGCACCACGGTGGATCTCAAGCCCTACGTGCATGGCAATTCCACCCAGCCGGTGCAGCTCGGTTCGATCTCCCAGCCGGACGGC---------GCCACGGCAACGGCCAATGCCGAAACCATGTCGTTCACGTTCACCGCGGCCAACCCCGGCACCTACTACGTGCCGTACAGCATCCTGCAAGGGTCGAAGCAGTCCACCGGTCTGGCACGCATCGAGGTGGCCAAGGCGAGCGGGGACTCCGCCAAGCCGGTGGCGACCAACGATGTAGCGCTGCTCGGCAGCGGCAACACCGCGATCGTGGAACCGCTGAGCAATGACGTGGACCCGCTGGGCGGCGTGCTGGCCGTCACGTCGGTGAGCGTGGAC------CCGAACACCGGCATCAAGGCCGGTCTGGTGGGCAACAAACGCGTGTATCTGACCGCGCGGCAGACCCCGACCAAGCCGGTGGCGGTCACGTACACCGTGGCCAACGCGCAGGGCAGCTCCGAGGGGCGCATCATCCTGCAGCCACCCACGTCGACCAGCCAATCGGCGGCGCCCAAAGCCGGCAACATCAACGCCCAGGTACGCACCGGCGGCATCGTGACGATCGACGTGCTCGACCATGTGACGGCGACCGGCACC---------GTGACGCTCGACACCGATCTGACCTACGACAAGCAGACGTTCTCCGGGCTCGTGTTCGTTTCCGGCGACACCGTGCGCTATCAGGCGGGGAGCAAGGAGGGATCGTTCCCCGTCACGTACACGGTGCGGGACACGCTGGGCAACACGGCGTCCGGCACGATCACCATCGCCGTGCATGCCTCCGACGCCGCCGGCAAGCCGGCCCCCACGCCCGCGGACGTGACCGCGCAGGTGGCGGCCGGCGACAAGGTGCGCATTCCGATCGATCTCACCGGCATCGACGTGGACGGCGACGGCGACACGCTGAGCGGCTTGGGCAACACCGTCCCCTCGCTCGGCCGCATCACCGAGGTGGGGGCCGACTACCTGATCTACGAGGCGTATTCGGATTCGTCGGGAACCGACACGTTCACGTACGCCGTGGAGGACTGGACCGGCCAGCGTGCGCAGGCGCAGATCCGCGTGGGCGTGTTCCGTGGCGGTTCC---------GATTCCGGAGTATTCGCCCGCGACGACTCGATCAGCGTGCGACCCGGCACCAAGGTGGATGTGCCGGTGCTGCTCAACGACATCTCCGGCGACGACGAGAGCCTGACGCTCGACGCGCATCTGAGCACGCAGGGTCTGGAATCAGCGAAGGTGAAGGACGACATGGTGGAGTTCACGGCACCAGACTCCCCTGGCACCGCCTACGTGACGTACACGGCGAAGACCAAGGCGGGACTCACCGACACCGCCACGCTGAGCGTGACCGTGGCCGACGACGCGCCGATCTCGCCGCCCACCGCCTACGACTACAAAGTGCCTGCCAGCGCCACGGTGGACAAGCGCACCGTGGATGTGGACGTACGCGACTGGATCGCGAACCCGTCCGGCAGCGTGGACGATCTCGAGGTAGGCGTGGATGCGAGCGCCGCCGATCATGCGCGCCGCAAGGGCGGCTCGTCGTCGACGGTGATCTCCGTGGATCTGACCGATGCGGCGCGCGCCGTGCCGTACACGGTGACGAACACGCGGTACAACGTGACGTCCACCGCGTTCATCCAGGTGCCCGCCTACGGCGTGTTCCCGCCGACGCTGCGTCCGAAGGCGCCGGAGCTGACGGTGCGCGCCGGCGAGTCGATCGACATTCCCATCGCCGACCATGTGCGTGTGGGCGCGGGCAAGACCGCGCTGATCGCGTCGAAGGATTCGGTGAGCGCCACCAAGTCGGACGGCGGCAGCCTGTATGTGAACGAGACGACGCTGCGGTTCACGGCGGCCAAGGACTATTCGGGTCCGGCGTCGATCACGTTCACCGCGGTGGATGGCCGCAAGGGC------------------------------------------AAGGGGGCGATCGTGAACTCCGCGGTGCTGACCCTGCCGATCACGGTGGTGGGCAAGGATGCTCCGGCGCCCACGTTCTCCTCGCCGACGGTGGATGTGGTGCCCGGCGAGGATGCGAAGACCATCTCCCTGTCCGCGTTCACCAAGGCGCCG------------------------------GATGGCTCC------GACGCGTCGTCG---------------TACGCGTATTCGTCGTCGGGCCTGTCCACGCCG---GTCAGCGCCACGGTGGCGAAGAGCGGCGAGCTGACGGTGAGCGCGCCCAAGGACGCCAAGCCCGGTACCACGGTGAATCTGCCGCTGACGATCGACTACGGT------TCCGGTCAGGTCAAGACCGGTGTGACGTTGCGGGTGACGCAGACGGATCGTCCGCTGGCCCGCGTGCCCGATGCGGCGGTGAAGATCAAGGCCGGCGAGACGCAGCAGGTGAACGTGCTGCAGGATGCGTACAACCCGTTCCCCGATACGCCGTTGAAGATCGTGGGCGCGTCGAGTGACGGATCG------CATGTCTCGGCG------------TCGACCGCGCAGGACGGCACGGTGTCGGTCACCGCGGCGCAGGATGCTCCGGCGTCCACGAACCGTGTGACGGTCACGGTCGAGGACGGAACCGGCGACGAGTCGCGCAGGGTGAGCGCAACGATCACGGTGTCGGTGCTGGGACTGCCGGATGCGCCGCTGCTGTCGCCGGTCACCGATCTG---CCGTCCGATGGCGCGGTGAGTCTGTCGTGGACGCCCGGCTCGGCG------AACGGCAGCCCGATCGTGGAGTATCAGGTGGATTATGAC---------------GGCGGTTCCCTCTCGTGCGGCACGAGCACCACGTGTCTGGTCACGAGACTGGAGAACGGGCGCGAATACTCGTTCACCGTGCGTGCCCGTAACGAGGTCGGATGGTCCAAGCCGTCGAAC---ACGGTGAGGGCCACGCCCGATCGCGTGCCTGCGGCGCCCGGAGGGGTGAGCGTGACCGGCGGCTAT---CATGCGGTGACGGTGAACTGGTCGGCGCCG---------GGCGCGGACGGCGGCACGCCGGAATCGTACACGGTGACGATCAACGGCGCCGGCGGCACGCAGACGGAGACCGTGACCGGC------------ACGTCCGCCACGTTCTCCGTGGACAACAAC------GCCGGCGGCTCGGCGTTCTCGGCAACTGTGAAGGCGCATAATCGTGCCGGCGACGGC---------CCCGAGGCGGCGAGTGGCCAGCCTGGCACGCCGTGGGGCGACATCGAT---CCGCCGTCGCTCACG------CTGGAGCAGGCCGGCGACACG------------ATCCGCGGCACGATCGGCGAGATCAACGATCATGGCGCGGGCTGCGCGAGCGTGACGGTCAGCCGC---------GGAGGCCCGGTGTCGTGCACGGAA---CGCTCGTTCAGTTTCACGATCGAC---AAGGGCGAATACTTCAAGGAGGTCTCCGTGTCGGTCACGGTCACGCCGTCTCGTGAGGGCACGCATGGCGCCACGGTGTCGCAGACGATCGTGCCACAGACC------GAGGTGGCGCGTCCCGAC------------GTGCAGGTGAGCGCCGACGGCGGTTCG------TGCACGGCCACGTGGAAGGCCAACGGC---CTGTTCGACAGCGTGTCGGTGGCGTTCGGCGACAAGACGAGCACCGATGCGAAC---------GGCTCGCTCACCGTGAGCCTGAGC---CCGTGGACGAGCTGCCCGACCGCCACGGCCACGCAGTCGCTGAACGGTCACGCCGGTGAGACGGTGACCGCGAGCGAACCCACCGGATACGTGTACAAAGTGGCGCCCACGATCGACATGAACGGCTTCTGGCTGGAGTGGGACGGTTCGGACCGCAATCATCTGGTGGTGCGCAACACGAACGGTTCGGCGGTGAACACGTATGGCAAGGAGCCGGTGATCGAACTGAGCGTGGACGGCACGGCCGTGCCG---------------AACGCGTCCACGGCCGACGGCACCGTG------------------------------------------------------------------------------------------------ATTGACCTGACGCAGCTGGGC------------GGCTCCGCCGACCCGTCCAAGTGGCGGCTGAAGGTGTCGCTCAAGGGCGAG---------------------------------------------------------------------------------------------------------------------------------------------------------------------------------------------------------------------GACGCGTCGCTGAACGCCGATTCGGGCGATCAGGCGATCCGCGGCATTCGCCCCAACGCGTCCACGGCCTCGTATCTGACCGATGAC---------------------------------------------------------------------------------------------------------------------------------------------------------------------------------------GGACGGTTCGTCGTGCGC---------AGCGTCTCGGCAGCCGATCTGGTACGCTTCCCGATGTCCTCATGA---------------------------------------------------------------------------------------------------------------
>GCF_002259645.1_WP_094662853.1
---------------------------------------------------------------------------------------------------------------------------------------------------------------------------------------------------------------------------------ATGGGTCGCGAG------------------------AATCGGTCGACCGCACATTCGACGTTACGAGGGGTTCGTCGTCGTGGTCCGCTCGCG------------------------------------------------------------------------------------------CCGTTTCTTCGCAAT------------------------------------------CGGTGGCTGGCTCCGCTGATCGGCCTGCTGCTGGTCATCGGCATCGTCGTGGGTGCGATCATCGTCGAATCGATCACCCGCCGTCATGTCCAGCTGGACGATGGCACGGTATGGGTCACGTCGATCAGCAATCAGAAGGCCGCACGATTCAATGTCCGTCTCAAGGAGGCCGACGCATCGGTCTCCTCATCCGCCGCCAGCTTCGACGTGGGACAGTCGGGTTCCGACACGGTGCTCACCGAAGACTCTCAGGCGCTGCAGATCATGGCATCCACCGTCGCCGTGGATGGGCACACCGATCTGCGCGCCGATACACAGACCATGGTGGCCGGCTCCACCGTCGCGTTTCTCAATACCAAGACCGGCAATGTCTGGGTCGGGGATGCGGGCAAGGTCGACGCCGTGACCCCTACCACCGGCAGTCCTGTCATGAAACTCGGTTCGGGCGGCCGGATCGCCGTGGACCATCGTGGCGTGGTCTATGGATACCGTCCCGCCGATGCCATGGTGCTGGTACTCGACGATCCT---CGTGGA---TCAGTCCGCGAATGGGGCTCGCTCAATGATGGCAAACGACTGAACGCCGATGATTTCACCGTGGTCTCGGATACCCCGGTGGTCGCCTCGGACACCACGCTGATCACGCCCAAGGGC---AAGGCGAAGCTGCCGATCACAGGCAAGGTGACACTGCAGGATCCCCCGACGGACGAC---------GCCCAGCGCGATTGGGTGGCGGCTGCCTCGACCACCGGCCTAGTTCTGGTGGATCTCAACCGGCCGACGGTCGATCCCACCACGCTGGCGGCCGGCGGCCAGGGCGAGGCGGCCCGGCCCGTATCGTCCGGCGGATGCGTGTGGGCGGCGTGGAGTCGTAACGCCGACAACTTCCTCAAGACGTGCGATGTGAACGGCGGGGACGCCTCG------------------------GGTAAGGACGCACGATTCGTCACGCTCAAGGAGATCGACGCCACCTCACAGCTCCGGTTCCGCACGAACCACCGTCTGGTGGTGCTCAACGACATGACGGACGGCAAGGTGTGGAATCCGGACGATTCCACGAACGCGATCAAACTGCAGTGGGATCAGATCAGGTCGGAAAACCCC---ACTACCAGCCGGGAGAGCCAGAACACCGCCGACAATCACCGCGACTTCGCCCAGACATGCTCGGCGGCATCG---------GGGTCGATCAGGGCGGTGGACGACACGTTCGGCGCTCGCGCCGGGGGCGAGCAGATCCTCGACGTGCTGCGCAACGACGAGCAGACCGACTGTTCGGTGCTCCATATCGAAAAGGTCGAATCCCCG---GGCGGCGGCGTGAGCGTCGCGCCGGTCTACGACGGACGGTATCTGCAGCTCGACGCCACACAGGCGGGCACCGGAACCGTACGG---------TTCTCGTATTCGATCTCCGACGGTCACGGTCAGTCGTCCTCGGCCACCGTGACGTTGAACATCACGTCCGCC---------GACGGCGATCATGCGCCCGCGCAGACCGAC---GTGTCCCCTGAGTATCAGGTGGAACAGGGTGCCACGTATACGGCGAACGCCCTGGCCAGTTTCTCGGACGATGATGGCGATCCGATGACGCTGGTGTCGGCGAATCCCACGAACTCCGAG---CAGGTGATGGTCTCCACACGACCGGACGGACAGCTCGTGTTCAACACCGGCTCGCAGACCACGGGACGCGTGGCCGTGAACGTGACCGTATCCGACGGCGAGCAGACCGGAACCGGAACCGTCTACTTCTCCATCCGTCCGGCCAACACGCTCTCCCCCGTAATCGACCCGGTGGTCAAGCAGACCCAGCCGGGGACCAGCACCACGGTGGATCTCAAGCCCTACGTGCACGGCAATTCCACGCAGCCGGTGCAGCTCGGCTCGGTCTCCCAGCCCGACGGG---------GCTACGGCGACCGCCAACGCGGAGACCATGTCGTTCACGTTCACCGCCGCCAACCCCGGCACCTATTACGTGCCCTACAGCATTCTGCAGGGATCGAAGCAGTCCACGGGTCTGGCACGCGTCGAGGTCGCCAAGGCCAGCGGTGATTCGGCGAAGCCCGTCGCCACCAACGATGTGGCGCTGCTTGGCGACGGCAACACCGCGATCGTGGAGCCGTTGTCCAATGACGTGGATCCTCTCGGTGGCGTACTCGCCGTCACCTCGGTGAGCGTGGAC------CCCGCCACCGGCATCAAGGCGGGGATCGTCGGCAACAAGCGCGTGTATCTGACGGCACGGCAGACGCCAGACAAGCCGGTATCGGTCTCCTATACGGTGGCCAACGCGCAGGGCACTTCCGAGGGGCGCATCGTACTGCAGCCGCCGGCGTCGGCCAGCCAATCGTCGGCACCCAAGGCCGGCAACATCAACGCCCAGGTGCGTACCGGAGGCATCGTGACGGTCGACGTGATGAACCATGTGACCGCGGCTGGAACC---------GTTACACTCGACACCGATCTGACCTATGACCGACAGACGCTCCCCGGTCTCGTCTTCGTCTCCGGAGACACCGTCCGTTATCAGGCCGGCGATCAGGAGGGATCGTTCCCCGTCACCTATACGGTGCGCGATTCCCTTGGCAATACGGCGTCCGGCACGATCACCTTCGCCGTGCATGCCTCGGACGCCGAAGGCAAGTCGGCCCCCACACCGGCCGATGTGACCGCGCAGGTGGCCGCCGGAGACAAGGTGCGCATCCCGATCGACCTGACCGGCATCGACGTGGATGGCGACGGCGACACGCTGAACGGACTGGGCAACACCGTTCCCTCGCTCGGCCGTGTGACCGAAGTGGGTGCCGACTATCTGATCTACGAGGCGTATGCGGATTCGTCAGGCACCGACACGTTCACCTACGCCGTGGAGGACTGGACCGGGCAGCGCGCCCAGGCGCAGATCCGTGTGGGCGTGTTCCGCGGCGGTTCC---------GATTCCGGAGTGTTCGCCCGCGACGACACGATCGCCGTGCGACCGGGGACCAAGGTCGACGTTCCGGTACTACTCAACGACATCTCCGGCGACGACGAGAACCTGACGCTGGACAAACAGCTCAGCGTGCAGGGTCTGGATTCGGCCACGGTCAAGGACGACATGGTGGAGTTCACGGCACCCGACTCCCCCGGCACCGCCTACGTGATGTACACGGCCCGGACCAAGGCCGGACTGACGGACACCGCCACGTTGAGTGTGACCGTGGCCGCCGACGCGCCGATATCGCCGCCCACCGCCTACGACTATAAGGTGCCCGCCAGCGCCACGGTGGACAAGCGGACCGTGGACGTGGACGTGCGCGACTGGATCGCGAACCCGTCGGGCAGTGTGGACGATCTCGAGGTGAACGTGGATGCGAGCGCCTCGGACCATGCCCGGCGCAAAGGCGGCACCTCGTCCACGACGATCTCGGTGGATCTGACCGATGCCGCCCGGGCCGTGCCGTACACGGTGACCAATACGCGATACCATGTGACATCCACCGCGTTCATTCAGGTGCCCGCCTATGGCGTGTTCCCGCCGACGTTGCGTCCGAAGGCACCGGATCTTACGGTGCGAGCGGGTGAGACGATCGATATTCCCATCGCCGACCATGTGCGCGTGGGCGCGGGCAAGACGGCGCTGATCGCGTCGAAGGACTCGGTGAGCGCCACCAAATCGGATGGCGGCAACATGTATGTGAACGAGACGACGTTGCGGTTCACCGCGGCCAGGGACTATTCCGGTCCTGCGTCGATCACGTTCACCGCGGTGGACGGTCGCAAAAGC------------------------------------------AAGGGGACGATCGTGAACTCCGCCGTGCTGACCCTGCCGATCACGGTCGTGGGCAAGGATGCGCCTGCCCCCACGTTCTCCTCACCCACGGTGGATGTGGTCCCCGGCGAGGATGCGAAGACGATCTCCCTGTCCGCGTTCACCAAGGCACCG------------------------------GACGGTTCC------GACGCGTCGTCG---------------TACGCGTACTCGTCGTCGGGACTGTCCACGCCG---GTGAGCGCCACCGTGGCGAAGAACGGCGAACTCACCGTGAGCGCGCCGACGGACGCCAAGCCCGGCACCACGGTGAACCTGCCGTTGACGATCGACTACGGT------TCCGGTCAGGTCAAGACCGGCGTGACATTGCGAGTGACGCAGACCGATCGTCCGATGGCCCGTGTTCCCGATGTCTCGGTGAAGGTCAAGGCCGGGGAGACGCAGCAGGTGAATGTGCTGCGGGATGCCTACAACCCGTTCCCGGACACCCCGTTGAAGCTGGTGGGCGCTTCGAGTGAGGGGTCC------CACGTCTCGGTG------------AAGTATGCACAGGATGGCATGGTGTCGATCATCGCAGCGCAGGATGCGCCGGCATCCACGAACCGGGTGGTGGTCACCGCCGAGGACGGCACCGGCGACACTTCACGCAGGGTGAGCGCCACGATCACGGTATCGGTGGTGGGCCTGCCGGATGCGCCGTTGCTGTCCCCGATCACGGATCTG---CCTTCGGATGGCACCGTGAGCCTGTCGTGGACGCCGGGGTCGGCG------AACGGCAGTCCGATCGTCGAATATCAGGTGGAGTATGAC---------------GGCGGTTCCGTCTCATGCGGTACGAACACGTCATGCCGGGTCACCGGATTGGAGAACGGCCGCGAATACTCGTTCACCGTGCGCGCACGCAACGAGGTGGGATGGTCCAAGCCGTCGAAC---ACGGTGAAGGCGACGCCGGATCGCGTGCCAGCGGCACCGGGCGGGGTGACCGTGACCGGCGGCTAT---CATGCGGTGACGGTGAACTGGTCCGCGCCG---------GGGGCAGATGGCGGCGTACCCGAATCGTATACGGTGACGATCAACGGTGCCGGAGGGACGCAAACGCAGACCGTGTCCGGC------------ACGTCCGCCACGTTCTCCGTGGACAACAAT------GCCGGCGGTGCGGCGTTCTCCGCCACGGTGAAGGCGCACAACCGCGCCGGCGACGGT---------CCGGAGGCGATGAGCGGCCAGCCCGGCACGCCGTGGGGTGACATCGAC---CCGCCGTCGCTGACC------CTGGAGCAGTCCGGGGATACG------------ATCCGCGGCACGATCGGCGAAATCAACGATCATGGCGCGGGTTGTGCGAGCGTGACGGTCAGCCGT---------GGCGGACCTGTTTCGTGCACGGAG---CGCTCATTCAGTTTCACGATCGAC---AAATCCGAATACTTCAAGGACGTGTCGGTGTCGGTTACGGTCACGCCGTCGCGTGAGGGCACGCATGGTGCCACGGTCTCGCAGACCATCGTTCCGCAGACC------GAAGTGGCCCGACCCGAC------------CTGCAGGTGAGCGCCAACGGCAGTACA------TGCACGGCCACGTGGAAGGCCAACGGC---CTGTTCGACAGCGTCTCGGTACGGTTCGGCGACAAGTCGAGCAGTGACGCGAAC---------GGATCGCTGAACGTCGATCTGAGC---CCATGGACGAGCTGCCCGACGGCCACGGCCACGCAGTCGCTGAACGGTCACGCCGGTCAGACGGTGACCGCGGGCGAACCCACCGGATACGTGTACAAGGTGGCTCCCACGATTGACACGAATGGCTTCTGGCTGGAATGGGATGGTGCCGACCGCAACCATCTGGTGGTGCGCAACACGAACGGTTCGGCGGTGAACACCTACGGCAAGGAGCCGGTGGTCGAGCTGAGCGTGGACGGCGCGGCCGTGCCG---------------AACGCCTCGGTGACCGACGGCACGGTG------------------------------------------------------------------------------------------------ATCGACCTGTCGCAGATGAAC------------GCTCCCGCGGACCCGTCCAAGTGGCGGCTCAAGGTGTCGCTCAAGGGCGAG---------------------------------------------------------------------------------------------------------------------------------------------------------------------------------------------------------------------GATGCGTCGTTGAACGCCGACTCCGGCGATCAGACCATTCGCGGAATCCGTCCCACCGCATCGACGGCCTCGTATCTGACCGATGAC---------------------------------------------------------------------------------------------------------------------------------------------------------------------------------------GGACGATTCGTCACGCAACCGACCACGACCCCGACGGCGGCCTATCTGGTACGCTTCCGGATGTCCTCATGA---------------------------------------------------------------------------------------------------------------
>GCF_002259685.1_WP_094636551.1
---------------------------------------------------------------------------------------------------------------------------------------------------------------------------------------------------------------------------------------------------------------------------ATGATGACACGACGACATCGC---ATCCGAGACGCGCGA---------------------------------------------------------------------------------------------CGACGTCTCTTCTCCATCGCCGCCAGC---------------------------------------CGTTGGACGCTGCCCGCAGTCGCATTGGTGGCGATGCTCGCCCTCGCGGCGGGAGCGATCATCATCAGTTCGGTGACCAGACAGCATGTCCGTCTTGACGACGGCACCGTCTGGGTCTCCTCGCTGACACAAGGCGCAGCGGCACGGTTCAATGTGCGCAACAGGGAGGCGGACGCCAGCGTGCCGGCCTCCGCGGCGCGCTTCGACATCATCCAACATGACGGCGTCACCATCCTGACGGAACCCGGCCGTCTTATATCGATCACGGCATCCACCGTGAGCACCGGTGCCGTCGTGGACACTTCGAGTGCCGCCATCGCAGCCATCGGCGGCGACGTCATCGCCATCCTCAACACCATGACCGGCGATGTGTGGGCCGGAACGACGACCGGATTGGACGCGCTCACGCCAAACAGCGAGCCTCCATGCATGCGGCTCGGCTCCGGCGGCAGAATCGCCGTCGATGCCAATGGTCACGTATATGGATACCGGCCGAAGGACGGCATGGTCCTGCGATTGGACTCCCCC---GATGGCGGCGAGCCCGAACAACTCGCATCGCTCACCGGCGGCCGCTTCACCCATGCCGACGGTTTCACCGTTATCGATGGCGTGCCGGTGATCGTCACGGGAGGCACCGTGCTGTTCCCCCATGGC---AGCGCCGTCGTCGATGACGCCGGCACGCTCGCCTTGCAGTCACCTCCCAGCGATGGT---------CGGCAACACGGATGGGTGGCGGCCGCCAGCGACCGCGGATTGGCGATTATCGACCTCGATTCGGCCGATCCCACTCCCCTGGTGTTCCGAACCGGCGGAAGGGCCGACGCCGCGCGGCCGGCGGCCGTGGCCGGCTGCGTGTATGCGGCATGGAGCCAGAACGCCAACAACTACCTGCGCTGGTGCGCGCCCGATGCCGATTATGATTCC---------------------------------ACGGATCTTCTCACTCTGGAATCGGTGCGGGCCGGCAGCGAACTGGTGTTCCGGACCAACCACCGGCTGGTGGTGCTCAATGACGTGACGAACGGCACGGTATGGAACACGGATGGGAGTACCGCCGCCGTCACCATCCAATGGGATGCGATGCGAGTGGAGGAGGCC---GAACGCGAACGAGGCCATACCGGTTCCGCCGACAACCATCGCGAGTTCAGCACCGTATGCTCCGCCCAATCC---------GAACGATTCGCCGCGGTGGATGACGAGTTCGGCGTAAGAGCCGGAGGATCGCGGATCATCGATGTGCTGCGCAATGACGAGCTCGGCGACTGTTCCGTGCTTCGTATCACCACCGTGGGCACGCCCGATCATACGGACGTGTCCGTGCATACCGTCTACGACGGGAGGTATCTGCAGGTCGATGCCGCCGGCGCGACCGCCGGCACAGCGCGG---------TTCAGATACGACATCTCCGACGGCCGGGGGCAGACCGCCAGCGCCACGGTGGTCGTCGCGATCGCC---GGC---------ACGGGCAATCACGCGCCCGTGCAATCCGAT---ATGCCGCCGCATATCGATGTGGAGCAGGGCGCCACATATACGACCGACGCGTTGGCCGGTTTCATCGATCCCGACGGCGATCCGATGACGTTGACATCCGCGGTGACGCCGCATACCGAT---CAGGTCGCGGTATCCATCCGCGCGGACGGCCAGCTTGTGTTCGACGCCGGTTCCCTATCGTCCGGACGCGTGGGAGTGGAGGTCACCGTATCCGATGGCCGCAGCACCGGCACTGGCATCGTGTATTTCTCCGTCAAACCGGCGAACACCCTTGCCGCGGTCATCGACCCGGTGGTGCGGCAGACCACGCCGAACACCGACACCACCATCGATCTGACCCCGTACGTGCACGGCACGTCCTCGCAGCCGGCACGGCTCACACAGGCCGATTCCCTCGAAGATGGAGGCGGCGCGCACGTCGAAGCCCGCGCCGACGATATGAGCCTCGTATTCCGAGCGTCTGGTATCGGCACCCACTATGTCTCCTACACGATCACGCAGGGCATGGTTCCCGCCATCGGGCTGGTGCGTGTGGAGGTCAGTCCGGCCACCGCCGAGCACAGCGAACCCACGGTGGCCAATGATGTGACGACGCTTGCCTCGGATCTCACCGCCATCGTCGAACCTCTCGCCAACGACGCCGATCCAATGGGAGGCGTTTTGGCGGTCACCGAGGTCCATGCCGAT------GAGGACTCCGGCATCACCGCCGCCATGGTGGGGAACAAACGCGTCTATCTCACCGCACGCCAGGCGCCGACGACCCCTGTGTCGATCTCCTATACGGCGGCCAACGCGGCCGGCACCGCCACCGGCGTCATCGTGGCGCTTCCGCCCATCTGGCCGACTGCCGCCCGAGCTCCGAAAGCGGATGACATCGTCGCGCGTGTACGCACGGGAGGCATCATCACCGTGGATGTGCTCGACCATGTCACCGCCGCCGACAAC---ACCTCCGTGCGCGTGCGCGACGATCTGCGCGTCGATGAGGCCGCGTTCCGCGGCCTGGCGTTCGTGTCCGACGGCACCGTGCGCTATCAGGCCTCCGGAGAGCCCGGCGTCTACGACATCATCTACACCGTGGAGGACGCGTCGGGAAATACCGCATCAGCCACCATCACCGTCGCCGTGCACGCCCGTGATGCCGCATCCAAAGCCGTTCCCACGCCACGCGCCGTCGAGGCGCAGGCGGCGGCCGGACGGCGCACACGCATCCCCATCGATCTGGTAGGCATCGATGGGGATGGCGACGATGTGCAGTTGCTGGGCTTGGGCAACACCGCTCCCCGGCTCGGGCGCATCGTCGAAGTCGGCTCCGACTTCATGGTGTATGAGGCGTATGCCGATTCACGCGGAACGGACGTCTTCACGTACGCGGTGGAGGATTGGACCGGGCAACGGGCGCAGGCGCGGATACGTGTGGGCGTGTTCCACGCTTCGACC---------GGCTCGGGTGTGATGGCGCGCGACGATGCGGTCACATTGCGTCCGAACACTTCGGTCGCGGTGCCGGTGACGCATAACGATATCGCCGGCGACGACGCCGAACTCGCCATCGATCCGCGATTGGACGCGCAAGGCGTCGAAGACGCGCGGGTGGACGGCGATCTGATCGCGTTCACCGCGCCGTCGCAGCCGGGAACCGCCCATATCGCCTATACGGTCGTCGACAAGGCGGGATTGCGTGACACGGGCACATTGCATGTGACCGTCGATCCGAACACCGATATCGAATCCCCCACCGCCTATGACTATCGGGTGCCCTCGGCCGCCACCATCGACAAGCGGTCCGTGGACGTGGACGTATCCGCATGGATCGCCAATCCTTCCGGATCCGTCGATGATTTACGGGTGGATGTGCACGCGTCCGCGCGGAACCACGCACGTCTCACCGGCGGCGAGGGGTCTACGACGATCCGCGTGGACCTGACCGACGAGGCGCGCGCCGTGCCGTATACGGTGACGAACACGGCATACGGCATCACCGCCACGGCGTTCATCCATGTGCCGGCCTATGGCGTCTTTCCGCCGACGCCGCGCCCCAAAGCACCGCCATTGACGGTGAATGCCGGGGAATTCATCGACATCGCCATCGCCGACTATGTGCGGGTGGGCGCGGGCAAAAGGCCGTATGTGGCCGATGTCGGCTCGGTCAGCGCGACCAAGGCGGCCGACGGCGATCTGCTGGTGGATGATGAGACGTTGCGTTTCACCGCGCTCACGGATTACGCGGGTCCCGCCTCCATCACCTTCACCGCAGTGGATGGCAGAGGTGGAGCG---------------------------------------GACTCCGCGATCATCAATTCGGCGGTGATCACCCTGCCCATCACGGTGATCGGCCGCGACGCTCCCGCGCCGACGTTCTCCTCGGCGACCATCGAAGTGGAGGCCGGCGCGGACGCGACCGTCATCGATCTGACCGCGCTGACGCGGCCGACG------------------------------GATGATTCCACGGATGGAGGCCGGCGA---------------TACTCCTATTCCGGCGCGCCTACATCCGATGAGAGCATCAGCGCTACCGTCACCGCCACCGGATCGTTGCGTGTCAGAGCCGTGGCAGCCGCCAAGCCCGGCACGACGGCGTTCATCCCCATCGCCATCGGCTATGCC------CGCGGCACCGTACATGCCGGTATGACCGTACGCGTGGTGGCGTCCACCAAACCCTTGGCGCGCATCGGCAACACCACCGTGCAGATTCGCGCAGGTTCGAACGTATCGGTGGACCTGTTGTCCGAAGCGTACAATCCCTTTCCCGATACCGCTTTGCGCGCGGTATCGTGCACGGACAGCCAGGATTCCGTGATCACCGTC---------------GAATGCGCGCCCTCCGGCGTGATCGACATCCACGCCGCGGCGGATACCGGCGCTTCCGCCACCACCGTGCTCGTCACCGTAAGGGACGCCACCGATACGCGGGAACGTGAGGTCACCGCCGGCATCACCGTCACCATCGTGGACAAGCCCGAGGCGCCGTTGCTGTCGCCGGTTGCCGGCACC---GCCGAGAACGGCAGGGTGACGTTGCGCTGGACGCCGGGTTCGGCG------AACGGCGAGGCGGTCGACGAGTATCGCGTGTCGTGGTCG------GGCGGCGGCACTGGCGAACGATTATGCGGCACGGCCACCCAGTGTGTGGTCGATGGTCTGGTCAACGGTCGGCGATATATCTTCACCGTCGCCGCGCATAACGCGGTCGGGTGGTCCGGGGAGTCCCAT---GCCGTCGCCGCCACACCGGACACGAAGCCGTCCGCTCCCACCGAGGTCGCCGTCATCGGCGGACAT---CGGCAGGCGAAGGTGCGCTGGTCCGCGCCG---------GAAGGCGATTTCACCGCAGTCACCGGATACACGGTGACGCTCACGCTCAGCAACGGGCATACCCTCGTCCGGCAGACCAAC---GGA------CTGTCGCATACCTTCGTCATCGACAACGAACGCATCACCGATGGCGTCACGGCCACGGCCACGGTGACGGCTGCGAACGCCATCGGAGACGGT---------CCCGCCTCGGCCCCATCCTCCCCGAGCGTGGTCTGGGGAACTCCGGAC---GGCATCGACGGCCTGGTGTCGGCCACGCAGGACGAACGCAACGCAGACTCGGTCACGGTGGGTCTGCATGAACTGCCCGATATGCGCAATGCAGGCTGTGAGGCGCTGCGGTTCACCGTAGGCCAGGCATCCGCAGCCACATCCTGCGAAACG---CTTTCGACGAGTCTGCGCATCGCCTCATCGGATTTCGGA---CGGCGACTCGACGCCACGGTCACTGTGGTTCCCAAGCGTTCGGGAGTCGACGCTCCCGCCGCGTCCGTCACGGTCACGCCCGTGTAT------ACGCCATCGCCACCAAGCGAG---------GCACGCGTCATCCGCGACGAAGGCGTCTGCACCGTATCCGCCCGCAGTTCGGATCCGACC---CATAATGACGGCATGCTGATCACCCGCCATGGCGTGCCGATCACCGGGTTCAGT---------------------TACTCCATTGAC---GAGTGGGATAGCTGCGGTTCCGTCGAGGTCAGGCAGGTGTTCCGCGGGCAATCCAGTGATGCCGTAACC------------GCCTCCAACACCGATGTGTGGAAGGTCGTGCCCGTGTTCCGTACCGACTATCGGCCGATGTGGAGCGGTCGCAACCGGCTGGTGTTCCAT---------CCCGACGCCATGGTGAACGCATGGGGGCAGCCGGTCACCGCCACCATCATGGTGATGCGGGGAGGCGAC---------------GTCATCGCCTCGACGGACTCGCCGCGCTCT------------------------------------------------------------------------------------------------CTTGACTCCACCATCGCCCTGGATCTGCCCGACGCATCCGACGAATCCCTCACATGGGCGATCAAGCTCACCGCTGACGAGCCG---------------------------------------------------------------------------------------------------------------------------------------------------------------------------------------------------------------------ATACTGCGCGCAGAGGCCCGCGGCGTCGTATCGCGCTACACCGTATCCCAGTCG------------------------------------------------------------------------------------------------------------------------------------------------------------------------------------------------------------------ATATGCGCCGTCCGCGCATTCCCGCTGTCGAAAGGAGAGAGTGATGACTGGCCCGAGCAACGCATTCCTCACCGATGA---------------------------------------------------------------------------------------------------------------
>GCF_002259745.1_WP_094667132.1
---------------------------------------------------------------------------------------------------------------------------------------------------------------------------------------------------------------------------------ATGGCCACATCA------------------------GCCAAATCGTACGACCGGAGGCGTCGCATCGGAGCGGCGTTGCGCCGACTGCTG---------------------------------------------------------------------------------------------CCATCCGGCAGACAT------------------------------------------CCATGGACCATGCCAGTGATCACGCTGCTCCTGCTCATCGGCCTGGTCGCCGGCGCGGTGATCGTAAGCACCGTCACCCGACGGCATGTCCAGCTGGATGACGGCACCGTATGGGTCACGTCGCTCAACAGCAGGAAAGCGGCGCGGTTCAACGTGAGGAACCGGGAGGCGGACGCCGGCGTCTCCTCATCCGCCCCTCGATTCGACGTGGCGCAGCATGATGGTCAGACCATCCTCGCCGAGCCGAATCAGGCCTCTTCCATCAAGGCCTCCACCGTCGGCGTCGATGCCAAAACGGAGATCCGGGCCAATACCTCGGTCATGGTCGGCGGTGAGACCGCGGCCTTCATCAACGACAAAACCGGCAATGTATGGATCGGGCGGGCGGCGGACCTCGACGGCGTCTCCCCCGCCACAGCCGACCCCGATATGGAGCTCGGAGCGGGCGGGCGCATTGCAGTGACCCATACCGGGGAGGTGTACGGATACCGCCCCGCCGACGGCATGGTGCTGTATGCCGGGAAC------GCCAACGGACGCGTCAGGGAGCTTGAATCACTGTCATCCGGTCGCCAGCAAAACGCGGACAGCTTCACCGTCGTCGGCGAGACGCCGGTCATCGCCATCGACGGCGCGATCGTGTTCAAAGGCGGG---CGCATCGACACCGGTTCGGCGGGACGTCTCACCCTTCAGGCTCCGCCGTCCGACGAC---------GGCCAGACCGGCTGGGTCGCCGCCGCCTCCCCTCAGGGATTGACGATGGCGGCGCTCGAATCCGGCGCAAAACCTTCA---TTCCTGTCCAACGGCGGCAAAGGCGAGCCCGCGCAACCCGTGTCCCTGAACGGATGCGTGATGGCCGCGTGGAGCCAAAAGGTCAGCAACTACGTGCGAGTCTGCTCGCCGAGCGGTGACGGA---------------------------------------GCCAAACTCCAGACTCTGGACTCGGTGGACACCACATCGCAGTTGGTGTTCCGCACCAACCACCGGCTTGCGGTGCTCAACGACGTCATCAACGGCAATGTGTGGAACCCCGAGGATTCCACCAAGGTCATCAAAATCCAATGGAACCAGATCCAAACGGAACAGACC---TCCAAGGAGGATCACAACAGCGATTCGGCCGACAACCACCGCGACTTCGCCAAGACCTGTTCCGCGCAATCC---------GGCCAGATCAAGGCCGTGGACGATACGATAGGCGCGCGCGCAGGCTCCGAACGTATCCTCGACGTACTGCGCAACGACGAGCAGACGGACTGCTCGGTGCTGCGCATCACCAAGGTGGGGGCGCCCGATGGCGCTCGTGTCACCGTCGCTCCCGTATATGACGGGCGATACCTGCAGCTGGACGCCTCGTCGGCATCATCCGGCACCGTGACG---------TTCACCTATGACATCTCGGATGGACGCGATCAGACGTCCTCGGCCAAAGTGACCGTGAACCTGACC---GGC---------TCGAACAACACAGCGCCCACGCAAACCGAC---ACGCCACCCGAAATCGACGTGGAACAGGGTGCCAGCACCACGACCAACGCGCTTGGCAGCTTCGCCGACCCCGACGGGGACCCGCTCACCTTGGTTTCCGCCGTCGCGCAGAACACCGAT---CAGGTGCAGGTGTCCACACGCGCCGACGGCCAGCTCACTTTCAACACCGGCGCTTTGGCATCAGGCAGAGTGGGCGTGCAACTCACCGTCTCCGACGGTCAGGCCACCGGCACCGGTCTCATCTATTTCTCCGTCAAACCGGCGAACACACTGGCGGCGATCATCGATCCCGTATCCAAGAGCACCACCCCCGGCACCGACACCACCATCGAACTCGAGCCATATGTGCATGGCACGTCCAGCGAACCGGCTCAGCTTGGTCAGGTGGATGCCCCTGACGGC---------ACCAGCGCCACGGCCAACGCGGCGGACATGTCCATCTCGTTCAAAGCCTCGAAGCCCGGCACCTACTATGTGCCCTACACCATAACGCAGGGATCGATGCCCGCCACCGGTCTGGCACGCGTGGAGGTGCAGCCGGTCCAGGGCGAAGCGGCCAAACCGGTGGCGGCCAATGACGTGGCGTTGCTGGGAGCCGACAATACGGCGATCGTGGAGCCGCTGGCCAACGACGTCGATCCGATGGGCGGGGTGCTGTCCGTCGCCACGGTGACCGCGCCC------GCGGATTCCGGTATCAAGGTGGGACTGGTGAGCCACAAGCGCGTATACATCACCGCCCGTCAGGTGCCCACCAACCCATTGGCCATCAACTACACCGCAGCCAATGCGGCCGGCACCGCCAAAGGCGTCATCGTACTGCAGCCGCCGGCCCTGACGGCCTCGAACTCGGCCCCGAAGGCTGGCAACATCAACACGCAGGTACGTGCCGGCGGCATCGTGTCGGTGGATGTGCTGGACCATGTGACCTATCCGGACGGC---ACCACGGTCAAGCTCAAGGACAACCTGCAATACGACAAGGACACCTTCAAGGGGCTGGCATTCGTCTCGGGCGACACCGTGCGCTATCAGGCATCCCAGCAGACGGGCACGTTCCCGATCACCTACACGGTCGAGGACAATCTGGGCAATGTGGCCTCGGCCACCATCACCATCACCGTGCATGAGCGCAACGCCGAAGGCAAGGCGGCGCCGACCCCGCACGACACCGAGGCGCAGGTCGCCGCCGGCCAGAAGGTGCGCATCCCAATCACACTGAACGGCATCGACGCGGATGGCGACGACGACCAGCTGCTGGGCTTGGGCAACAAGGCGCCGAGTCTGGGACGTATCTCCGAAGTGGGGTCGGACTATCTGGTCTACGAGGCATATCCCGACTCCTCCGGCACCGATACATTCTCCTACGCCGTGGAGGACTGGACCGGCCAGCGCGCGCAGGCGCAGATCCGCGTCGGCGTGTTCCAAAGCTCCTCG---------AGCTCGGGAGTCTACGCGCGCGACGACGAAATCACGTTGCGTCCCAATACGGCGGCTACCGTGCCCGTCGCCCAAAACGACATTTCAGGCGACAACACCGACCTCACCGTGGACCGGACGGTCAAGGCGCAGGGTCTCGACGACGTGACGGTCAAGGACAACATGATCGCCTTCACCACGCCCGCCAACGCCACCACGGCATACATCGCCTATACGGTCAAGGACAAGGCCAAGCTGTCGGACACGGCCACGCTCACGGTGAACGTGGACCCGAATGCGGCCATCGAACCGCCCACCGCCTACGACTATCGGGTGCCGTCCGCGGCCACCATCGATAAGAAGTCCGTGGATGTAGATGTCTCACAGTGGATCGCCAACCCGTCGGGCACCGCCGATGAGCTCACGGTGGGGGTGCATCCCTCCGCGGCCGACCACGCCCGGGTCAAGGGCGGCGAACGTTCGACCGTCATCACCGTGGACCTGACCTCGCAGGCCAGGGCGGTGCCGTACACCGTGACCAACACCACGCACCACATCACCTCCACGGCATTCATCCAGGTGCCCGCCTACGGCGTCTTCCCTCCCACGCTTCGCCCCAAGGCGCCGGAGCTCAAGGCCAATTCGCGCGAGACGATCACCATCAACATCAACGACTACGTGCGGGTGGGCGCGGGCAAGGAGCCGCACATCGACTCTGCGGCCTCGGTCAGCGCGACCAAGGCCGCCAACAGTGACCTGTACGTGGACGACCACACCCTGAAGTTCACGGCCGTGGACGGCTATTCGGGCCCTGCGTCCATCACCTTCACCGTCACGGACGGCAAACAGGGGGCG------------------------------------GATAAGACCCATATCATCAATTCGGCCGTGCTCTCCCTGCAGATCACCATCGTGGGCCGTGACGTACCGCCGCCCACGTTCACCTCCTCCACCATCGACGTCGAAGCGGGCGCCGAACCCAAGACCGTCGATCTCAAGGCGCTCACCCACGCGCCG------------------------------GAGGGCATCGCGCCGGAAAACACGCAT---------------TACACCTATGCGGGCGGCACGAGCTCGACCGACCAGATCGTCTCGAAGCTCTCCGGCGACGGCATGCTCGAAGTCTCCGCCATGAAAGACGCCAAACCGGGGACCACGGCCACCATCCCCGTGCAGATCGGCTATGAG------AAGGGCACTGTGAACGCCGGCGTGACCGCACGCGTGGTGGCGTCCAGCAAGCCATTGGCACGCATCAACGCCAAGACCCTGCAGATCAAGGCGAGTTCCACCGATTCCGTGGACCTGCTGTCCGACGCCTACAACCCGTTCCCCGATTCCCCGTTGACGGTCGTGGCCTGCAAGGCCGATGACGCCGCCAAACTCACCGTCTCC------------TCCTGCGATCCGTCCGGCCGCATCGCCATCGCCGCGGCTTCGGACATCGGCGCGTCCACCAGCACCATACTGGTCACCGTCGAGGATGGCAGCAAGGTCAAGGAACGGCAGGTGACCGGCACCGTCACCGTGTCCGTGATAGACAAACCGGACCCGCCGCTGCTGTCTCCGGTGGGCGGCGAG---CCTCAGAACGGCGCGGTCACACTCACCTGGACGCCGGGTGCCGCC------AACGGCAGCCCCATCACCGAGTACCGGGTCAATTGGACC------GGTGGGGCGGAAGGCAGCAAGTCCTGCGGCGCGGTCACCTCCTGCCAAATCACGGGACTTGCCAACAACAAGCCATATTCGTTCACCGTCAGCGCCAGAAACGAGGTCGGATGGTCCAAGCCGTCCGCC---GCGGTCGAGGCCACGCCCGACCGCGTGCCCACCGCGCCGACCGCGGTGACCGTCACGGGAGGCAAC---AAGACCGCCACCGTCACCTGGAACGCCCCC---------GAAGGCGATTTCGGCGCCGTGGACAACTACTCGGTGACCATCACCGGCGCCGGCGCTCCGCAGACCAAGGAGACCAACGGCACGTCC------ACGCGCATGACGTTCTCGTTCGCCAACGGCGACATCTCGGACGGCACCGAGGTGACCGCCACGGTCAAAGCGCACAACGCCATCAACTGGGGT---------CCGGCATCCGAGGCATCCGAGGCCGATGAGGTGTGGGGAGACCCGGAA---GCCCCCATCATCACG------CTGTCAAACAAGGACACCACA------------GTCACCGCGAACATCACGCTGGGCGACAACCACAACGCCGGTTGCAAGACGATCGTCTTCGGCGGA---GATACCGAGGGCACCATGTCATGCACCGAC---ACCTCCACCTCGTTCGAGGTGAACGAAAGCGACCTCAATACCACCGAGCTCACGGTCACAGCCACGGTCGAACCGAAACGCCCCGCCGACGCGGCGACCGGAAAA---GCCCGGTTCACCCCCTCCTAC------ACCATGCAGAAGGCATCCGGC---------GTCTCCACATCCGGCTCCGGCGGCAGA------TGCACCGTGCGCTGGACCAAGCAGGGT---CTGGCCCAATCCTTCGACGTGACGGCGGACGGCCTCGGCAGCACCACCGCCGGCAAGAACGAGACGTCGGCCACCTTCGACATGGAG---CCATGGGACACCTGCGGCACGGCATCGGTGACCCAGGTGTTCAACGGCCGCTCCGGCTCCCCCGCCTACGGCGGTCCTTCCGGAGGCGCGCCGTACATCTATGAGGTCAAGGCAAAAATCACCGCGCCGAACAGCCTCACCTGGGGTGACAACAAGAACGTGGTCAAGGTG---------GATGGCGGTTCGGTGGAGACCTACGGCAAGAGCGCCCGCTACCAGATCATCATCAACGGCATTGCATTC---------------------GACTGGCAGCCCGGAAGACCG---------------------------------------------------------------------------------------------------CTGGACGTGACCGATCTC---------AAGACCGACAAGGACGGTACCTATCGTTGGAGCGTCAAGGTCACCAGCACGGAAGGT---------------------------------------------------------------------------------------------------------------------------------------------------------------------------------------------------------------------CTGACCGGACTCGACAACACCGCTTCCGGAGGCACGATTCGAGGCAAACGCCCCGGTGTGGACGAAGAGACCGAGGGGGATGCCTCC------------------------------------------------------------------------------------------------------------------------------------------------------------------------------ACGTCATCCTTCACCTCCCGATCCGGCGCCCATGTACTGATCCGGGAGCCTTGGATTCTTGGACTGGCCAATACGCCGGCGCAACAG------------------------TCGCATCCGGCGCAGCCTCATCCCGCAGCACGGAACGTGTAG---------------------------------------
>GCF_002259755.1_WP_094730574.1
------------------------------------------------------------------------------------------------------------------------------------------------------------------------------------------------------------------------------------------------------------------------------------------------------------------------------------------------------------------------------------------------------------------------------------------------------------------------------------------------------------------------------------------------------------------------------ATGGATACTGCCACCATGCGCACCAAT---------------------------------------------------------------------------GCGCAGATTGATATCGCAACACAT---------------------------------------------------------------------------------------------GTTCAGATTTCGCTCGCCGGAAACACTATCGCTCTGCTAGACACAACAAACGGTCACGTACGAGTAGGTCCCCTAACATCTTTGCATGCGCTCGCTGCAAGTCAATCCGACCCGACGATGAAGCTCGGTGAAGGTGGCATGATTGCTGTATCTCATGACGGTATTGTGTACGGATATCGTCCACGTGACGGC---ATGGTAATCACCGCTGACACT---AATGGT---TCTGTTCAGGATATGGTGTCGCTCAGTAATGGCCGTTCTCTGTCTGCAAATAGCTTCACTGTAGTTGGCTCGGTGCCAGTAATTGCAACACAAGGATTCATCCAATGGCCCGATGGT---ATGGCGACAGTCGATTCAACCGATACGTTGACGTTGCAGTCGCCAGATGTGGATGGC---------GACCAAAGCTCATGGGTAGCGGCAGCTGATCGCAATGGCTTATTCGTCACACAGCTGCGCCACGGGTCATCACAAGCGTTGCGATTGGCTACTACGGGTGAGGGAACGCCAGCACAACCGGTGTCAGTAGCTGGATGTGTATATGCGGCATGGAGTCAGCCGGCGCGTAACTATCGGCGTATTTGCGATGCTGATGGTAGTGATGCACACGGC---------------------AATCAAGGAGAA---TTCCAAACGCTGGCTTCAGTGTCACACTCTGCACATCTTCAGTTCCGCACAAATCATCGATTGGTAGTGCTTAATGATGCGGCTCATGGTACGCTATGGGACCCGCAATCTGCTATGGATGCTGTTGACGTATCGTGGGATTCCTTGCAGCAGGAAGGTGGCGATACTGCTCACGCCGATACGTTTCCAACATCCGGAGAACAGCGAGAATATGCCGAGGAATGTGCTGAACATTCG---------GGACCACCGAGAGCTGTGGACGATCACATGGGTATTCGCATGGGCAGTACACGAATACTTGATGTGTTGCACAATGATGAGCAATCGGATTGCTCAGTACTACGTATTATTACAGTCACACCACCATCAGTTGATGATGTCACCGTATCGTCAGTGTTTGATGGACGCTATATACAACTCAACGCGACTGCATTAACCGATACAAACAGTACTGACATACGGTTTTCATATGAGATTGATGATGGACGCGGCAGACGATCATCAGCAACCGTTATCGTGAAACCTGTCCCCCAT---------GATCACAATCAGCCTGCAGCACAAACCGAT---ATTCCCCCAGAATATGAGATCGAACAAGGTGCTGTAATGTCAGTGAATGCCTTAGCGTCGTTCACCGATGCTGATGGTGACCTCCTGTCACTGACTGATGCAACCGTATTGGCAGAAGAGGTTAGCGTTGCACAA---GTTCGCGCGGATGGTTTACTAACTTTTTCCGCTCATAGCAATGCGTCTGGCCGTGTTCCAGTGCGAGTAACCGTGCATGACGGCCGTGTAACCAGTGATGGACTCATATATGTTTCGGTCCATCCAGTCAATACATTGCCAGCCCGCATTGACCCGATCACCGTATCAGCGAAGCCAGATACACCCGTCATGGTTGATATCACGCCATACGTGCATGCTACGTCTGCGCGTATGCCAATGCTGAGCACTGTGCAACAACCGGCAGGT---------ACAACAACCATCAAAGAGAAC---GACCTGTCTTTCACGGTTATGGCAAGCAACCCCGGCACATATTACGTGCCTTATACGGTCACGCAAGGCGATGTGAACGCTGACGGTATGGTCAGAGTTGAGATCACCGCTCAATCTTCAATCGATACCATTCCTGTTACAGCTGATGATGTCGCCATACTGAGCACCGATGGTACAGCTATCGTTGAGCCGCTCATAAACGATCGTGACCCATCAGGCGGAACATTAGCGATCACCAGTGTCAACGTCGAA------CCGTCGACAGGCATATCTGCCGGTATTTTGGGT---ACCCGAGTATATGTGGTTGGACAGCGCATCCCGAATGCACCAGTAAATATACGGTATACCGCATCAAATCAGGCAGGCTCATCTGTAGGCACCATCGTGGTATATCCTCCGACTGCTCGTCGTCATGGAATACTC---GTTGCGCGCGATATCACATTACGCGTGAGAACTGGAGGTATCACATCAGCCACTATTCATGATTACATACTCGCTTCATCTGAT---GCTGGAGTCACGCTCGACCACGATCTGCAATACAACCGCGATACCTTCAAAGGATTATTGTTCGTGTCTGACAACACTATTCGATACCAAGCGAGTTCAGTATCAGGCCGATATCAAGCCACCTATACGGTACATGATGATGCCGGTAACAGGGCACATGGCACTATCGTTATTGAAGTACATCAAGCAGATGCACAGTCCAAAGCTGATCCAAAACCGCTACCGGTACAAGCTCAAGTCGCTGCAGGACGAACAGCGCGCCTTGAGATTGCACTCACTGGTATTGATGCAGACGGCGATGACGTTACATTACTGGGATTAGGCAATCGTGCGCCTTCACTCGGACGTATTATTGATATCGGTGCCAATTACATGGTGTATGAAGCATATGCGGATTCTTCTGGCACTGATTCGTTCTCATATGCGGTAGAAGATTGGTCAGGACGCAGAGCACAAGCCAACATATCCGTTGCCGTGTTTCATCAGGATACA---------GCAGATACAGTGCTGGCTCGCGATGACGACATCACGTTGCGCCCCAATACGCGAGCTAGTGTGCAAGTGACTGATAACGATATCATTTCGGATGATTCTGTCATATCGGTAAGTCGACTTGACGATGTGCAGGGTATTACTGACGCCACGTATAGCCAAGGCACGATCACCTTTACCACGCCACAGCAGGAAGGCACTGCCTACGTGGTGCATACAGTACAAAATGAGGCTGGTCTATCAAGTACCGCCACATTGACCATTCATATTGACGCAGCGGCACCAATTTCTCCTCCCATTGTGCAAGATCATCGAATTCCTGCTGCTGATACGATCGATAAACGATCAGTAGAAGTCGACGTTGCAGCATGGATTAATAACCCATCCGGTACTGCTCACGAGCTCACAGTAACTATTGATTCATCCGCAGCCGATCACGCTCGTCGTATTGGCGGTGAATCCTCCACCATTATCAGCATTGATCTCACTGAACAGGCCCGCGCTGTACCGTATACCGTAACGAACACAACACATGGCATTTCCTCGACGGCATTCATACATGTACCAGCGTATGGAGTGTTTCCACCATTATTGCGACCAAATGCACCATCGTTGACAGTACGTGACGGTGATGCGTTAATCATTCGCATCGCAGATCATGTGCGAGTAGGCGTTGGGAAAACCGCGTTCGTAGCATCTGCAGAAGAGGTCAGCGCAACCAAATCTGAGAATACTGACTTGTTCGTTGACGCGCAGACTTTGCGATTCGTACCACAAGACGGTTATGTAGGCCCTGCGTCAATTACGTTTGCAGTGGTTGATGCCAATCCAAGCGAGCACACA------------------------------------TCGCGTATTGTCAATCGTGCGGTTTTGACACTACCGATCAGTGTAACAGGTACGACTATTCCCCCACCATTATTCGTCTCCCCCACCGTTGATGTACCAGCCGGTGAG---ACGTCGGTTATTGATCTGTCTGCGTTCATACGTGACACTGGCTCCTGCACTACTCATCGCAGTACCGATGCCAATACCAGTGCAAGCGATAGTCCTTCTGCTACACAACGCTGTACGTATACAAGCACTGGAGCTGACGATGAACGGATAGCAGTATCTGTAACATCTGACGGGATGATGACCATTCGCGCGGTAGAACACGCGACTGCTGGC---GATATCACTGTTCCGATTACGATCCGTTACGCG------AAAGGCACCGTTAGCGGACATGTGATCGTGCGTACGACTATTTCATCGCGGCCATTGGCGCGTCTCAATCAGCAACGGCTGACTGTTCAGGCAGGGGCATCTGCGACAGTGAACATATTAGAGCATGCGTATAACCCGTTCCCGCAAAAGGCTCTAACAATTGTGAACTGCGTTGTTGATGGTTCACATGAAATCAACGTGGCA------------CAATGCTCAGCCAATGGCACGATATCGATTACTGTTGCCGATACTGCACAAGCTGGAGCATCAACTCTTCGAGTAACCGTGCAAGACGGTACCAACTCTCCCGATCGACACGTGCGCACACTGGTTGAGATAACTGTAATCGCAAGACCAGCAGCACCACTGATGCTGCCGACTGATAGACAG---TCACACAATGCTTCAGTCAATCTGGCGTGGGTTGCAGGAGCCTCA------AACGGCAGTCCAATTCTTGAATATCGAGTTGAGTGGGAT---------------GGAGGTTCTCATTCTTGCGGCCTTGCCACAACATGTCGAATCGATGGCCTAACCAACGAACGGCAGTATACGTTCACAGTAAAAGCGCGTAACGAAGTCGGATGGTCCGATGCCTCAGCC---GCAGTGGTAGGCATGCCAGATGTAGTACCGCCGCAGCCAATCAATATCGTGGCGCAAGCTGGATAT---CGTCGTATTACAGTTCATTGGAATATGCCC---------GACTATGACGGCAGCAAAGCAGAACGATTCATCGTCACGGTATCTGATGCCTCAGGCCGGTATCACAATACGCAGAGCACTAATGGA------ACGTCCATTGATATTGCAATACCTGATGAAGCTATTACCGATGAGACAACCTTCCGAGCCAGTGTGACAGCATATAACCGTGTTGGAGGCAGT---------ATTGCTGGCACGTCCAATGATGATACTCGACCGTGGAGTGATCCTGAT---CCACCAAAACTAGTG------TTGACACAGGATGGCAATCAA------------ATTACAGCTCATGTCACGCTCGGTAATATGCGCAATGCTGGGTGCGCACAGGTGACGCTTGAAGGA---GCAGTGACGCACACACTCTCATGTGATAAT---TTGTCCACGTCTTTTCCTCTTACCAACAATGAAGAGGACAAG------------------------------------------------------------------------------------------------------------------------------------------------------------------------------------------------------------------------------TCAGATAACGCCATAACG---GTGACAGCAACCTTACATTTACGA---------------------------------------CGTTCAATTCCTTCGAGTCTCTCA------------------ACAACAGCGACCATTACGCCGACGCTCCCAGAAGTTCCAGAA------------CCGGGC------------------------------------------------------------------------------------------------------------------------------------------------------------------------------------------------------------------------------------------------------------------------------------------------CCAAACCCGGACCCGTCGCCCAATCCGGACCCGAAACCAGAACCGGATCAACCC---------------------------------------------------------------------------------------------------------------------------------------------------------------------------------------------------------------------------GATCAGACTCGTACTCCACAATCAACCACCAATCCCCTAAGCAGACGCTCCCAACATACGCGTCTCATTCCTATCGAAATGATGTAA------------------------------------------------------------------------------------------------------------------------------------------------------------------------------------------------------------------------------------------------------------------------------------------------------------------------------------------------------------------------
>GCF_002706665.1_WP_051592005.1
---------------------------------------------------------------------------------------------------------------------------------------------------------------------------------------------------------------------------------ATGCCGCACCCCCAGCCGCGCCCCGGCGTTGACGCCGGCGGCGCACGCCGCCGCACGCACGACCTGAACGCCCGCGTGCGCCAGTTCGTCGCC---------------------------------------------------------------------------------------------GCGCGCCACCGG------------------------------------------CCGTGGCTCGTGCCGCTCGTCACACTGCTCGCGGTGGTCGCGGTCATCGCCGGCGCGGTCATCGTCAGCTCGGTCACCCAGCGCCACCTGCAGCTCGACGACGGCACCGTCTGGGTCACGTCGTTGCAGGACGGCAAGGCGGCGCGCTACAACGTGCGCCTGCAGGAGCCCGACACGGCCGTAGCGGCGAGCGACCCGAAGTTCGACGTGGCGCAGCAGGGGGCGAGCACGGTGCTCGCCGAAGGCACGCAGGTGAGCGCGATCCACCCCTCCACGATCAGCCTGACCGATTCGGCCCCCACCGGCGCCGCCATGCAGTCGTTCGTGGCGAACGGCACGCTCGCGCTGTTCAACCGTGCGCGCGGCGACGTGTGGGCCGGCGATGCCGGCGATGTGAAGGCCCTGAACGCGGCGGAGACGCCCGCGCACATGAAGCTCGGCGTCGGCGGCCTGGCCGCCGTCACGGCCGACGGCACCGTGTACGGCTACCGGCCGAAAGACGGCATGGTGCTCGCGATCGACGACCGTGGCGCGCCCGACCATGTGCGCGAGGTCGGCTCGCTGAGCGGCGGCAAGGCGCAGAGCGCCGACTCGTTCACCGTCGTCGACGGCCAGGGCGTCATCAGCGACGGCGACGACATCATCTGGAACGGCGGG---CGCGCCACGTTCGCCGACGCCGCGCCGCTCGTGCTGCAGGCGCCGAGCGCCGACGGC---------AAGCAGGGCGCATGGGTCGCGGCCGGCGCGTCCAGCGGGCTTGCGCTCGTCGACCTGACCAAGCGCGGCGGCGAGGCGCGCCTCATCTCGTCGGGCGGCCAGGGCGAACCCGCGCAGCCGGCCTCGAGCGGCGGCTGTGTATACGCGGCGTTCGCGCAGCACACGAACAACTCTGTGCGCGCATGCTCGGCCGCCGAC------------------------------------------GACCCGGCCTACGCCACACTCGAGGAGGTCACGCCGACCTCGCAGCTGCAGTTCCGCGTCAACCACCGGCTTGTGGTGCTCAACGACGTGGCGAACGGCAACATCTGGAATCCGGACGAGTCGACCGACGTCATCAAGATCCAGTGGAAGACGATTGAGACGCAGCAGAAC---GAGGCCGAGCGCAGCAACGACGACAGCACGAGCAACAAGCACACCTTCGAAAAGACGTGCTCCACGCAGTCC---------GGGCAGATCAAGGCCGTGGACGACACGTTCGGCGTGCGCGCCGGCGCGCACCAGATCCTCGACGTGCTGCGCAACGACGAGCAGACGGATTGCTCGGTGCTGCGCATCACCTCGGTCAGCGCGCCGAAGAACGGCACGATCACCGTCTCGCCGATCTACGACGGCCGCTACCTGCAGCTCGACGCAAGCCATGCCGGCGCCGGCGCCGTGACG---------TTCACGTACGAGATTGACGACGGCCGCGACCAGACCTCGCAAGGCACGGTCACGCTCAATGTGACCGGC------------GCGGAGAACCACGCGCCGCGCCAGACCGAC---GCCCCCGAACAGCTCGACGTGGAGCAGGGCGCGAGCTACACCGGCAACGTGCTCGGCGCGTTCACCGACGACGACGGCGACCCGCTCACGCTCGTCAACGCCACGGTCGAGAACACCGAC---GAGGCCACGGTCTCGACGCGCGCCGACGGCCTGCTCACGTTCCACGCCGGGTCGATGGCCGCGGGCCGCGCCACCGTGCGCCTGACCGTCTCAGACGGCCGTGAGACGGCCACCGGCACGGTGTATTTCTCGGTGCGTCCGGCGAACACGCTGCCCGCAGTGATCGATCCGCTCATCCGCCGCGCCACGCCCGGCACCGCCATGCGCGTGTCGCTCAAGCAGTATGTGCATGGCACGTCGGCCGAACCGGCGCGCCTCACGCAGGTCGACACGCCCGACAAG---------GCCACGACCACGCTCAACGCCTCCGACATGAGCTTCTCGTTCACCGCGCAGACCCCCGGCACGTATTACGTGCCGTACACGGTCACGCAAGGCACAATCCCGGCCACGGGCCTGGCGCGCATCGAGGTGGAGGCGCTGACCGAAGATACCTCGAAGCCGGTGGCCGCGAACGATGTGGCGCTGCTGGGCGCCGACAACACGGCGATCGTGGAACCGCTCGCCAATGACGTGGACCCGATGGGCGGCGTGCTGTCGGTGACCTCTGTCAAGGCGCCC------GCCAACGCCAACGTCAAGGTGGGGCTCGTGGCGAACAAACGCGTCTACCTGACCGCCGTGCGCATGCCGACCGAGCCGATCTCAATCGAATACACGGTGGCGAACGAGGTCGGCACGTCCAACGGCACAATCGTGCTGCAGCCGCCGGCGCTCTCGCATGCGAGCAGCGCGCCGAAGGCGTTGAATGTGAGCGTCTCCGTGCGCACGGGCGGCATCGTCTCGGTCGACGTGCCCGACCACGTGAGCTACAGCGACGGC---ACCACAATCACGCTCGGCAACGACCTGCAGTACGACCCCGAGACCTTCCGCGGGCTCGTGTTCGTGGCCTCCGACATCGTGCGCTACCAGGCGCCCGCCGAGCCCGGCTCCTACCCCGTCACGTACACGGTGCGCGACAACCTCGGCAACGCGGCCTCCGCCACGATCACCTTCGCCGTGCACGAGGCGAATGCCGAGACCAAGGCCGAAGCCAATCCGATCGACGTGGACGCGCAGGTGGCGGCGGGCCAGAAGATCCGCATCCCCATCACGCTGCGCGGCATCGACGCCGACGGCGACGACGTGCAGCTGCTGGGCCTGGGCAACACCGCGCCCGCCAAGGGCCGCATCGCCGAAGTGGGCGCCGACTACCTGATCTACGAGGCGTACACCGACAGCACCGGCACCGACGAGTTCACGTACGCGGTCGAGGATTGGACCGGACGGCGCGCGCAGGCGAGTGTGCGCGTCGGCATCTTCCAAAGCGGCGCC---------AATTCCACCGTGTATGCGCGCGACGACACGATCACGCTGCGCCCGAACACGACGACGACCGTGCCTGTGCTGATCAACGACGTGGCGAGCGACGACAGCGAGCTCACCGTGTCCGACCACCTTGAGCTGCAGGGCATCAGCGAAGCAAGCGTGCATGACGGCCAGATCACGTTCACGACGCCCGACAAGGCCGGTACCGCGTTCATCGTGTATGCGATCAGCAACGCGGCCGGCCTGAGCGACACCGCCACGCTCACCGTGACGACGGACCCACAGGCGCCGATCGACCCGCCGACCGCCTACGACTACCGCGTGCCGGCGATCGCCACAATCGACAAGCGGTCGGTCGATGTGGACGTCTCGCAGTGGATCGCGAATCCCTCGGGCGGCGCCGACGAGCTCGAGGTGGGCATCGACCCCTCGGCCGCAGGCAGCGCGCGCGTGCGCGGCGGC---------ACGACGATCACCGTGGACCTGACGGACGAGGCGCGCGCCGTGCCGTACACCGTCACGAACACGACGCACAACGTGACGTCGACCGCGTTCATCCAAGTGCCCGCATACGGTGTGTTCCCGCCGACGCTGCGGCCCAAGGCGCCAGCGCTCACGGTGAACGCCGGCTCGACGGTCACGATCAACATCGCCGATTACGTACGCGTGGGCGCCGGCAAGACGGCCGTCGTCGAAAGCCGGGATTCGGTGAGCGCCACCAAGGCCGCGAACGCGGACCTCTATGTGGATGACCAGACGCTTTCGTTCACCGCACCCCGCGACTACAGCGGCCCCGCCTCGATCACGTTCACCGCGACCGACGGCAAGCTCGAAGGGCGCCAA------------------------------GGCGGCGTCAAACTCGTCAATTCCGCGGTGATCACACTGCCGATCACGGTTGTGGGCGGACAGACGCCCCCGCCCACATTCTCGTCCACCGCGGTGGATGTGGTGGCGGGCGAATCCCCCATCACGATCGACCTGACGGCCCTGACGCACAGC------------------------------------GCCGCGTCGGGCGACCACGACCCG---------------TACACCTACCGCGGCGGCGCCACCGCGTCGGGC---ATCACCGCGAACCTGAGCGCCGAAGGCAAGCTCGTCGTCAGCGCCGAAGCCAGCGCGAAGCCCGGTGCCACGGCCTCGGTGCCGATCGCGATCGGCTACGGG------CATGGCGAGGTGAACGCCGGCATCACCGTGCGCGTCGTGGCCTCGCTGCGCCCGCTCGCGCGCGTGAGCGGCACGACGACGAAGCTCAACGCCGGCGAGACGGTGACCGTGCCGGTGCTGCAGGGCGCCTACAACCCGTTCCCCGACGAACCGCTGAAGATCGTCGACGCGGCCATGGAGTCGGGGTCCACGCTGACGCTC------------------GCCACAAGCGGCGACTCGCTTTCGGTCACCGCGCCGCAAGACACGTCCGCGCAGAGCGCGCGCGTCGTCGTGACGGTCGAGGACGCGACCGGCAGTGCGGCGCGCCATGTGACGGCCACGTTCACGTTCACGATCGCCGCCGTGCCCGACGCGCCGCGGCTGTCGCCTGTCGGCGGTGAC---GCGCAGGACGGCGCGGTGGCGCTGCAGTGGACGCCGGGCAACGCC------AACGGCAGCCCGATCACCGAATACGAGGTGCGCTGGAAC---GGCGGGCAG------------AAGGTATGCGGCGCGGTCACGACATGCCAGGTGACCGGCCTCAAGAACGGCACGACCTACCTGTTCACCGTGCGCGCCAAGAACGCCGTGGGCTGGTCCGCCGATTCGAAC---CAGGTGGAAGGCAAGCCGGACCGCGCGCCGGAAGCACCGGCGAACGTGGAGGTGAAGGGCGGCTAC---CGCAGCGCGTCCGTCTCGTGGTCCACCGGC---------AATTACGAAGGCACACGCCCTGATTCCTACACGGTCAAGCTCGTCGGCCCGCGCGGCTGGACGCAGCAGCAGTCGGGAGTCACGTCG------TCGCCAGCGAATTTCGAGATCCCCAACAATGTGATCGGCGAAGGC---TCGTTCACCGCCACGGTGATCGCGCACAAC---------CCCGTCGGCGACAGCAAGGAGGGCGTCTCGAAAGGCACATCGGACGTGTGGGGCGACCCGGAG---GCCCCCGCGGTCAAGCTTGAGCAGGTG---GACGACGAGCAT------------CTGCGCGTGAGCATGACGCCGGGCCATCTGCGCGGCACCGGCTGCACCGCGGTCACGCTGTCGCGCGGCTCG---------GGCATGGACTGCTCGGGC---AGCTCCGTGCTCGTCCCCATCACGAGCGACATGTATTTCACCGACGTCACCATCAAGGCCACGATCGCCCCGGCCAAGCCGGGCGTCACCCCCGCGTCCGCCGATTCGAACCCCGTGCCGGTGAGTGTG------GGCGTGGGCACGTCGAGC------------GTCACGGTCAGCGGCGAC------GGCGGCACATGCACCGCGCGCTGGTCCACCGACGGCGGCAAGGCGACCGAAGTGCATGTGCGGTTCGGCGACATCGACCGTCGCGAAGGGCGC------GACGGCAAGGTCTCCACGTCAATCGGC---CCCTGGCAGTCGTGCCCGGTGGCCACCGTACAGCCCTTCGTCAAGGACCATGGC------GGCGCCGTGGCCACCGGCGAAAACCCCCACGTCCACAAGGTCGACCCCAGGATCGACGCGGGC---CAGCTGAGTGTGCAATGGTCGCAGAACGACGAGCACAAGGTGCTCGTGACCAACAACAAC---GCAATCGACACGTATGGCATGGGCAACGAGACGAACCTGTACGTGGGTTCGTCTTCC---------------------AACCCGGTGCTCGTAGGCTGGGACGGC------------------------------------------------------------------------------------------------ACCAGCACGGCCGTCACCGTGCCCGACGGGGTGCCCGACGACGCCCAGTGGTTCGTCAAGGTCACGATCAACGGCGAA---------------------------------------------------------------------------------------------------------------------------------------------------------------------------------------------------------------------------AAGTCGTCGCAGACCAAGTGGGCGCGCATCTCCGGCACGCGCCACAAGCTGCCGGTCATGCCC---ACGCCCGACCCGTCGACGCCCGGACCG------------------------------------------------------------------------------------------------------------------------------------------------------------------------------GCGCCATCCCCTTCCCCGACCGGCACGACCGACCCGGTGCAGCCCAGCGCGGCCTTCGCGCGCATGGCGCACACCCACATGATCCACATCCTCATGCCATTCACCAACACCCAAGGAGCATAA---------------------------------------------------------------
>GCF_002715865.1_WP_015021445.1
---------------------------------------------------------------------------------------------------------------------------------------------------------------------------------------------------------------------------------ATGGACTTGCAG---------------------------GGACTGTTCCTGCGGATGCGCCAGGCCGGGCCGCGTCTCCGGCATACTCTGACCGTCCGC---------------------------------------------------------------------------------------ACCAAGAGC---------------------------------------------CCTGCCGCCATCCTGGCCGTCACACTGACAGCGCTGGTCCTGCTCACCCTGGGCGCCCTGTTCATGCATGGGGTGGACCGCCGTGCTGTTCAGGTGGACGACGGCAGCATCTGGATCAGCTCTCAGAACGAGCGCAAAGTGGCCCGGTTCAAGCCCGACATCGGCGAGGCTGACGTGGCCCTGTCGACGGGCACCGACCGCTTCGACCTGGCTCAGAGTGGATACGCGGTCATCCTGGGCCGTGAGGGAGGCATGGCGCCCATAGCGGCATCCACCGCCACCCTGGGGGACACCACCCGGTCGGATGCCAGTATCCAGCGAATGGTCAACGGACCCACCCTGGTCCTCTTCCAGGCACGGACCGGCAAGATCTGGGTCGGTCAGGCGACTTCTCCGGCAGATATGGACCCGCAACGCCGAGACCCTGTACTGGCCCTGGGCTCCGGGGCCGCGGTCGCTGTGGACGCCTCCGGAGCTGTTTACGCCTACCGGCCCTCGGACGGGGTCGTGCTGAGGATCGACGGACCG---GACTCCCGGGCCCACCGTGAGCTGGACTCCCTGACGGGCCACACTCCCGTCCGAGCCACAGCATTCAGCGTCATTGGCGGAAGACCCGTCCTCCTGGCGGGCGATCGGCTTTACTGGCCCCAAGGA---TCCACCCGGATACCGCACCGGGGAGACCTGCAGCTCCAGTCCACTCCAGTGGATATGGAC------CGCCAGGGACCCTGGGTGGGCCTGACCGATCAGGAAAGCGTCCACATTGTCAATCTGGATCATCCACGGAATCAGGTTGAGAACGTACACACCGGCGGCAGCGGCCAACCCGCCCAGCCGGTCTCCTCGGGCGGGTGCCTTTGGACGGCCTGGGCCTCCTCGGGACGGAATTTTCTGCGGCTGTGCGCGACGGGGACGGCCGTGCCCCAGGTCCGGTCA------------------CCCCAGCCGCGTCCCACCACTCTGGAGACCATCAGCCCCACCTCGAACCTGGTCTTCCGGGCCAACCACCGGAGGGTAATCCTCAACGACGTGCTGACTGGCGACGTTTGGAACCCCCAATCCTCCACCAAGGTGATCCGGCCGCAGTGGCGGACCATGGAGGTCAAACACACA---GATAAAACCGATCAACGCCAGGACTCGGCCGACAATCGCCAGCGGTTCACGGCCACCTGTCGATCAGGATCC---------CAGCCCATCCAGGCCGAGGACGACAGTCTGGGCATTCGGGCCGGTTCCAGGGCCCTACTGGACCCTCTGCGCAACGATCGCCAGACCGACTGCTCGGTTCTGCGAATCGAGGATGCGCGCAGCTCA---CAGGGGAATCTGCGCCTGACTCCGGTCATGAACGGCCGCTACCTGCAGGTGGATGCCAGCGACGCACCTGCCGGCCGGGCCCGA---------ATCAACTACTCCATCACCGATGGACGGGGACAGGTCTCCTCGGCTGGCATCGACCTCAACATCGCCCCGGCCAAGATGGACCGAGGCGACCAGGCACCGGTCCAGAGCGAT---ACCCCTCCCGAATATGAGGTGGAGCAGGGCGCTACGACCACCGTCAACGCCTTGGCCGGCTTCGAAGATCCCGACGGGGACCCGCTGACCCTGGTCGGCGCCGAACCGGTCAACTCCGAT---CGGATATCCTTGTCCACCAGGGCTGACGGGCAGCTGACCATGAGCGCTGGGTCGGCCACCTCCGGTCGGCTGGCTGTCAAAGTCACCGTTTCGGACGGAGTCATGAGCGGTCAGGGACTCATATACTTCACCGTCAGACCCGTCAACACCCTGGCCCCCCTGGTCGATCCGGTCATTCGCCAGGCCACCCCCGGCCGAGAGGTCAGCGTGGACCTGAGCAGGAGTGTACACGCCAATGCCGCTCAACCCCTTCGCCTGGTCCGGGTCGACAAGACTGACGGA---------ATCCAGGTGGAAGTCGACTCCGAGAGTCTTTCCTTCACCGCCACCGCCGCCAACCCGGGCACCTATTATGTGCCCTACCGGGTGGCCCAGGGTGACCAGGAGGCCCAGGGGCTGGTCAGACTGGAGGCACAACGCGATCAGGGTGGATCCGCGCCGCCGGTTCCCGTCAACGACGTGGCCCTGCTGGGGGCCGACCAGACCGCCATCGTCGATCCGCTCGACAACGACCTGGATCCCATGGGCGGAGTGCTGGCCCTGACCGATGTACACGTGGAT------CCGGAATCAGGCATCAAGGTCGGCATCGTGGACCACCGCAGGGTCTACCTGTCAGCCAGAAAAATCCCCACACACCCGCTAAGCATTGCCTACACGGTCGCCAACGCCGAGGGCAGCGCTCAGGGGACCATCGTCCTGCAGCCCCCCTCCTTGAGCAGGGCAGTCTCGGCGCCCAAGGCCCCGAATCTGACCGTGGGGGTCCGCTCATCGGGCCTGGTCACGGTTGCGGTCATGGACAAGGTCACCCACGCTGACGGA---ACCAGCGTCGCCTTGGACCAGCAGCTGGCTACGGATCAACGGACCTTTGCGGGCCTGGCCTTCGTATCCGGGGACACAGTCAGGTATCAGGCCAGCGAGCGCACCGGGGACTTCCCGGCCACCTATACGGTCAGGGACGATCTGGGCAACGCAGCCTCAGGTACGATCACCTTCCGGGTGCATGTCTCCGATCCCGCGAGCAAACCAGCACCCACCCCCAAGGACCTGCGGGCCCAGGTGGCTGCCGGGACCAAGGTGCGCATCCCTGTCCCGCTGACCGGCATCGACCCGGACGGAGACTGCGACACCCTGTCCGGCTTGGGCAACCAGGCGCCCAGACTGGGCAGGATTGTCAAAGCCGGGGCCGACTACCTGATCTATGAGGCCTATCCCGACTCGCACGGCACCGACGAGTTCACCTACGCCGTAGAGGACTGGGTGGGGCAGCGTGCCCAGGCGCGCGTCCGCATCGGTGTCTTTCCCGACTCGTCG---------GTGACCGGGGTCTTCGCCAGGGACGACAAGGTCAGGCTGCGCCCTGGGACCGTGGCCGATGTGCCGGTTTTGCTCAACGACATCGCTGGGGATGACGACCCCCTGAGTCTGGACCCCCACCTGGAGCGCCAGGGCCTGGACCAGGCCAGCGTGGAGGACGGCATGATCCGGCTGACTGCCCCCTCACAGCCAGGAACCTCCTATCTGGTCTATCAGGCGCGCAACCGGGCAGGTCTGAGTGACCAGGCCACCCTGACCGTGGTTTCTGACCCCCAGGCCCCTATCCAGCCACCCATAGCCCAGGATTACCAGGTGGCTCCCGAGGACACGGTGGACAAGCGCAGCGTGGAAGTCAATCTGGCCGACTCCATCAACAATCCATCCGGCACCCTCGATGACCTGCGCCTTGGGATTTACCCCGGGGCAAGGGCCCACGCCAGGACCGTAGGCGAGGCCGGCTCCACCAAGCTGGTCATCGACCTGACCGACCAGGCCAGAGCCGTACCCTACACCGTCACCAACACCCGGTTCAAGATCACTTCAATGGCCTTTGTGAAGGTCCCTGCCTATGGGGTGTTTCCCCCTGTCCTGAGACCTCGGGCTCCGGCCCTTAAAGTGCGGGCTGGGCAGAGCATCACCATCGACATCGCCGATCAGGTCAGGGTGGGTGCGGGCAAGACCGCACGGATCGCCTCGCGCCAGTCCGTCTCGGCCACCAAGTCCGACGGATCCGACCCCTATGTGGACGAGCACACCCTGAAGTTCACCGCCGCCAAGGACTATGCTGGGCCAGCCTCACTGACCTTTGCCGTCCGTGACGGGGATCCAGGCGGC------------------------------------------CAGGCCATCGTCAACGAGTCTGTGCTGACCTTGCCCATCACCGTTGTAGGCGGCAGAGCATCCCCGCCGGTCCTTTCGGCACCGGTCATCGATCTGGTGGCCGGAGAGCCGGCACAGACCATCTCCCTATCCGCTATGACCCGTTGGCCC------------------------------CAGGGAAGCGACCCGGCCGAC---------------------AGCACCTTCTCCTCCGGGAACCCTGAAGGGCCA---ATCCATGCCAAACTGAGTCCTCAGGGCCAGTTGAACGTGGCCGCCGACAAGACCGCGATACCCGGCACCAAGGCCACCCTACCGGTCAACATCACCAGTCCA------TCCGGCGATGTGCATACGGTCCTGGCCTTCCGCATAGTCGCCACCACCCGACCGCTGGCTTCGGTCCCCTCACGTCAGGTGGGGCTCAAGGCAGGACAGAGTCTGGAGCTGGATCTGTTCGACGGTGCCCTCAACCCCTTCCCCGACACCCCGCTGCGCCTGGTCGGCCTGGTCAGCGACGACACCTCACGACTGACAGCCACC---------------AACCTGAGCGACGGAAAAATCGCCATCAGGGCCGATCGCGACATCGGCGCCTCCACCAACACCATTCTGGCCACGGTCGAAGATGGCAGCCGTGATCCGGGACGCCGGGTCAGCGCCACCATCACCGTGGGCATCATCGACCGCCCACAGTCCCCCAGAATGCTGGCGGGTGCCGCCCAG---GCAGGCGACGGAACGGTTCTCCTGGCCTGGGAGCCGGGTGCAGTC------AACGGCAGTCCGGTGGACGAGTACCGGGTCTCCTACACA---TCGTCGGCGGGCTCGGGACAACGCTCCTGCGGCAATGCCGTCACCTGCCGGATCGACGGGCTGGCCAACGGCCATGACTACTCCTTCACCGTCCAAGCCCACAACCAAGTCGGCTGGTCCCCCGCATCCTCG---CCGGCGGCAGCCAGACCGGACGTACTCCCCGGAGGCGTGCAGGCTCTGACCGTGGACGGCGGCACCAAGGAAACCCTGACCATTACCTGGCGCCCACCA---------GAGAATCATGGCTCACCCATCCAGAGCTATACGGTCCACGGCGAGGGTGCCGGATGCGGTTCGCCACGATGGCGGTCGGCCACCGCC------------ACCAAGGCGGTCTTCGATGTGGGCCATGACGAAGCAGGAGGCGCCTGCACAGTGAGCGTGACCCCAGCCAATATGGCCGGATCAGGA---------------CCTGTGGCCTCAGCCTCTGGATCTACCTGGTCGCATCCGGAT---CCGCCTGCATTCCAGACTCTGGAGTACCTGGGCAAGGACCAG------------GTCAAGCTGGTTTTGAACCCCGGATCCGAACACGGCCGGCCCTGCGCAGACATCCGGGTGAGCATCGATGGC------------CTCGACCCCGACGAT---------GCCTCCTGGACCCTGGCCTGCAACCAGCCGGAGTTGAGTCAGATCATCACCCTGCCCGCCGGATCAGCCAAGCCGGGCGCCACGCTGAACTTCCGGGCCGTCGCCAGCATCCGTGGCGTGGGT------------------------------------------------------------------------------------TCCGAAGGCGATTCGCCCGCCGCCGCCAAGGAGCTGACCCTGCCC---------------------------------------------------------------------------------------------AAGAAGGACGACAAGCCAAGCGACAAGAACCCGTCTGGGGATCCCTCAGCAGACAAGGATGAATGA---------------------------------------------------------------------------------------------------------------------------------------------------------------------------------------------------------------------------------------------------------------------------------------------------------------------------------------------------------------------------------------------------------------------------------------------------------------------------------------------------------------------------------------------------------------------------------------------------------------------------------------------------------------------------------------------------------------------------------------------------------------------------------------------------------------------------------------------------------------------------------------------------------------------------------------------------------------------------------------------------------------------------------------------------------------------------------
>GCF_002761235.1_WP_099720757.1
---------------------------------------------------------------------------------------------------------------------------------------------------------------------------------------------------------------------------ATGAAGCTCAACGGGAAGCGGACGAAC------------------GACGGATACGAGCGCGACATGCGGCGCAAGGAACGGCTGCAGGCGATCATGCGC---------------------------------------------------------------------------------------------ACCGGCAGGAGG------------------------------------------CCGTGGCTCGTGCCGCTCGTGTGCCTGCTCGCCGTGCTCGCCGTCATCATCGGCGCGTTCATCGTCAGCTCGGTCACCGAACGCCATCTCAAGCTCGACGACGGCACCGTGTGGGTGACGGCGCTCAACGAGGGCAAGGCGGCGCGCTACAACGTGGCGCTCAAGGAGCCGGATGTGGCCGTCATGGCCTCCGGCGCGCGGTTCGACGTCGCGCAGGCGGACGGCGTCACGATGCTCGACGAGGACGCGTCGACGGCGTCGATCGACCAGGCGACGATCTCGATGTCCGACTCGACGCCGACGAAGAACGGCATCCACACCTATGTGGGCGGCGACACCGTCGCGATGTTCGACGCGCAGCGCGGCGACGTCTGGGTCGGCGACGCCGCCGACGTCAAATCGATCCGCCCCGTCGACAGCGACCCGACGATGAGGCTCGGCGTCGGCGGCAAGGTCGCCGTCATGCACGACGGCGCCGTCTACGGCTACCGTCCGCGCGACGCGAAGGTGCTCGCCGTCGACCCGGCCGAGTCGATGGAC---CCGCGCGAGGTCACGTCGCTCGCCGACGGC---GCGCAGTCCGCCGACTCGTTCACCGTCGTCGGCGACCATCCGGTCATCGCCTCCGGCGACCGTCTCATCTGGGACAAGGGCGGCAGCGCCGAATTCAAGGACGCCGGCCCGCTCGTGCTGCAGGCGCCGAGCGCCGACGCC---------GAGCAGGACGACTGGGTCGCCGCCGGCGCGCAGAGCGGCCTGGCGCTCGTCGACCTCTCGTCGAAGAGCGGCGATCCGCGCCTGCTGAGCTCGGGCGCCAAGGGCGAGCCGGCGCAGCCGGTCTCGCTCGGCGGCTGCGTGCGCGGCGCATGGGCGCAGAAGGCGCACAACGCGATCAAGGTGTGCTCGGCCGACGCC------------------------------------------GACGTGCAGTTCAAGACGCTCGAGGCGATCGACGGCACGTCGCAGCTCGTCTACCGCGTCAACCACCGCCACGCCGTGCTCAACGACGTGTTCAACGGCAACCTGTGGAACCCGGACGTCGACACGAGCGTCATCAAGATCCAGTGGAAGAAGCTCGAGACGAAGCAGGAA---AGCCGCGAGCAGAACAACGACGAGTCGACGAACAGCAAACGCAACTTCGAGAAGCAGTGCTCGTCGAAGTCC---------GGCCAGATCAAGGCGGCGGACGATGAGTTCGGCGCGCGCGTCGGCTCCCACCAGATCCTCGACGTGCTCAGGAACGACGAGCAGACCGACTGCTCGGTGCTGCGCATCACGTCGGTGAGCGCGCCGAAGAACAGCTCGATCACCGTCTCGCCGATCTACGACGGCCGCTATCTGCAGCTCAACGCCGCCGACGCGTCGACCGGCACGGCGACC---------TTCACCTACGAGATCAGCGACGGCCGCGACCAGACGAGCTCGGCGACGGTCACGCTCAAGTTCGAATCGAAC---------TCCGGCAACCATGCGCCCCGCCAGGTCGAG---ACGCCCGAGCAGATCGACGTCGAGCAGGGCGCGAGCTACACCGGCAACGCGCTCGGCGGCTTCGCCGACGCGGACGGCGACCCGCTCACGCTCGTCGACGCGCATGTCGAGAACACCGAG---GAGGCCACCGTCTCGACGCGCGCCGACGGCCAGCTCACGTTCAACGCCGGCTCGATGAACTCGGGACGCGCGACCGTCAAGCTCACCGTCTCCGACGGCAAGGAGACGGCCACCGGCACGATGTACTTCGCGGTGCGCCCGGCGCATACGCTGCCGGCGAGCATCGACCCGGTCGTCAGGAAGACGACGCCGAACACACCGACGCAGATCGACCTCAAGCCCTACGTGCACGGCACCTCCGCCGACCCGGTCAAGATCAGCGACGTCGAGGCCCCGGACAAG---------ACGACGGCCACGCCGCACCCCTCGGACATGGGCTTCACGTTCACGGCGCAGCAGACCGGCACCTACTACGTGTCCTACACGGCCACGCAGGGCACGATCCCGGCGACCGGCCTCGTGCGCGTCGAAGTCGAGGCGATGACGAAGGACGAGGCGCGCCCGATCGCCGCGAACGACGTCGCATTGCTCGGCGCCGACAACACGGCGATCGTCGAGCCGCTGACGAACGACGTCGACCCGCTCGGCGGCGTCCTGTCGGTGACCGACGTCAAGGCGCCG------GCCGATTCGAGCATCAAGACCGGCATCGTCTCGAACAAGCGCGTCTACCTGACGGCGATGCAGCTACCGACGGCACCCGTCGAGATCGAATACACGGTCGCGAACGCGGCCGGCTCGTCGACCGGCACGATCGTGCTGCAGCCGCCGGCGCTCTCCGGCGCGAGCAGCGCGCCGAAGGCGAGCAACGTCGACGTCTCGGTGCGCACCGGCGGCATCGTCTCCGTCGACGTGCCCGCCCATGTGACCTATGCGGACGGC---ACGACGATCACGTTGAGCAACAAGCTGCAGTACGACACGGGCACGTTCAAGGGACTCGTGTTCGTCGCCTCCGACATCGTGCGCTACCAGGCGCCCTCCGATCCGGGCTCCTATCCGGTGACCTACACCGTCACCGACACGCTCGGCAACAGCGCGTCCGCGACGATCACGTTCAACGTCCACCGCGCCGACGCCGACGCGAAGGCCGCGGCCAGCCCGAAGGACGTCGAGGCGCAGGTTGCCGCCGGCCAGAAGATCCGCATCCCGATCACGCTGCGCGGCATCGACAACGACGGCGACGACGTGCAGCTGCTCGGCCTGGGCAACACGGTGCCGCAGCTCGGCCGCATCAGCGAGGTCGGCGCCGACTACCTCGTCTACGAGGCGTACGAGGATTCGGCGGGCACCGACGAGTTCAGCTACGCCGTCGAGGACTGGACCGGACGGCGCGCCCAGGCGAACGTGCGCGTCGGCATCTTCAAGAGCGGCGCG---------AACTCGAGCGTCTACGCGCGCGACGACACGGTGACGCTGCGTCCGAACACGGCGACGACGGTGCCGGTGCTGCTCAACGACGTCGCGAGCGACGACAGCAAGCTCACCGTCGACGACAAGCTCGAGACGCAGGGCGTCACCGACGCGAAGGTGACGAACGACATGGTCTCGTTCACGACGCCGTCGACGGCCGGCACCGGCTACATCGTCTACACGATCGAGAACAAGGCCGGCATCTCCGACCGCGCGACGCTCACCGTCAACGTCGACCCGAAGGCGCCGATCGAGCCGCCGACCGCATACGACTACCATGTGCCGGCGATCGCGACGATCGACAAGCGCTCGGTCGACGTCGACGTCTCGAAGTTCATCGCGAACCCCTCCGGCTCGAGCGACGTGCTCGCCGTCGACGTCGACAAGTCAGCGCGCGACCACGCGCACATGGCGTCCGGCAAG---CCGACGACGATCTCGATCGACCTGACCGACGAGGCGCGCGCCGTGCCGTACACGGTCACGAACACCGAGCACGACATCACGTCGACGGCCTTCATCATGGTGCCCGCCTACGGCGTCTTCCCGCCGCAGCTGCGCCCGAAGGCGCCGCCGCTCAACGTCAACGCCGGCTCGTCGATCACGATCAACATCGCCGACTACGTGCGCGTCGGCGTCGGCAAGACGGCCGTCGTCGAG---AAGGACTCGGTCAGCGCGACGAAGGCCGCGAACGACGACCTCTACGTCAACGACCAGACGCTCAAGTTCACGGCGGCGAAGGACTACGGCGGCCCCGCGTCGATCACGTTCACGGTGACCGACGGCAAGCGCGAGGGCAAG---------------------------------GGCAACGTCAAGATCGTCAATTCGTCGGTCATCACACTGCCGATCACCGTCATCGGCCATGAGATGCCGGCGCCGACATTCTCGTCGACGACCGTCGACGTCGTCGCCGGCGAAAGCCCGACGACGATCAACCTGCGCGAGCTGACGCACACG------------------------------------ACCGAATCCGATGAGGACGCGAAG---------------TTCAAGTATTCGGGAGGCACGAACTCCGGCGGC---ATCACGGCGAGCGTCACCGCCGACGGCAAGCTCACCGTGAGCGCCGAGACGACGGCGAAGCCGGGCGCGACGGCGTCGGTGCCGATCTCGATCGCCTACGGCAGCAACGGCGGCGTCGTGCAGGCGGGCGTCACCGCGCGCGTGACGGCGTCGACGCGGCCGCTCGCGCGCGTCAACGGCACGACGACGCGGATCAAGGCCGGCGAGACGAAGCATGTCGATGTGCTCGCCGACGCCTACAACCCGTTCCCCGATTCGCCGCTCAAGATCGTCTCCGCGTCCTCCGACGGCGGCGGCAAGCTGTCCGTG------------------TCGGTCGACGGCTCCCGGATCGCGGTGACGGCGGCGAAGGACATCGGCGCATCGTCGACGCGCGTCCTCGTGACGGTCGGCGACGCGACCGGCAGCGCCGACCGTCAGGTGACGGCCACCTACACGTTCTCGGTCGTCGACAGGCCGGGAGCGCCGATCCTGTTCCCGATCACGGGACCG---AAGCAGGACGGCGCCGTGACATTGTCGTGGACGCCGGGCGACGCA------AACGGCAGCCCGATCACTGACTACGAAGTCAGCTGGGAC---GGCGGCAAG------------AAGTTGTGCGGCGCCGTGACTTCGTGTCAGATCACCGGTCTGAAGAACGGCACCGACTATATGTTCACCGTGCGTGCACAGAACGAGGTCGGTTGGTCCGACAGCTCACAT---GCCGAAAAGGGCACACCGGACAAGACGCCGGAAGCCCCCGAG---GTGCACGCCGACGGTGGTCAT---AACGAGATCACCGCGACTTGGAGCCTGCCGGCG------AAATCCACCGGATCGTCGACGACCGCCTTCTACGTGTCACTCGATGAT---------GGAGCCCCGGAAAAGGTGGGGCCCTCCACG------ACGAAGAAGACCTTCCGCTTCGAGGACATCCCCAATGACGGCGAA---ACCCATGTCGTCACCGTGCAGGCCGAGAAC---------AAAGCCGGCATGGGC---GAGGTCGGACGAAGCAAGAGCATCCAAGTCTATGGTGATGTGGAC---AAACCCGTCGTTGATGCGAAGCAT------GACGGAGACAAG------------GTCAAAGTCAGCGTGAGCGTCGCCAATTGGCATGGAGCAGGCTGCACATCCATCGACGTGTCGCTCAACGGCCAGACCAAGCCGGTGGCGTGCCCGGGC---GGATCCACATCGTTCGACGTACAGGATTCGATGTATTTCAACACGTATTCGGCTACAGCCACGGTGCATCCGAGCAAGGGTTCCGCCGTCAGCGCCGAGTCGAAGCCGGTGGAGATCGGCGTGAATCAG------GAGAAGCCCGATGTGAGC------------GTCCATCTGAATGGC------------TCTATCTGCGAATATGCGTGGGCGGCCAAGGGC---AAGGCGGATGCCATGCAGGTGAGCTACGCCGACAAGACCTCGACT---GCCCTG------AGCGGCAAGGACTCGATTCCGGCCAAG---CCATGGAAGCTCTGCCCGGCCATCACGGCCCACTCGTCCTTCAAGAACCATCCA------GGTCCGGAAAGCTCCGCTGCAGGCGATGTTGTCTATGAGGTTCCTGCGAAGGTCGGGGACTGGAATCAGGTGAGCGTCATGTGGAACCCCTCGGAACGCAACGAGATCATCATCGACATGAACGGT---CAGGTGGACTCCTAT------GGCGAGAAGACGGACTACTTCGTCACGCTGAATGGC---------------------CAGCCCGCTCCCATCGTTACCAACGGA------------------------------------------------------------------------------------------------GGCAGAATCACGGTCAAGGCGGACGATCATACGCCGGACGATTCGAACGTCAGGATCACCATCAAGATCGGC---------------------------------------------------------------------------------------------------------------------------------------------------------------------------------------------------------------------------------AGCAAGGAAACCTCTCAGGACAAGCATGTGACCGGCACACGCAAG------GAGGCGGAGAAGAAGGAGGAGGACAAGCCTTCGGATCAGCCG------------------------------------------------------------------------------------------------------------------------------------------------------------------------------AATCCATCGGAGAGCCCCGACGCGCATCCAAGCGCGTTCCTGCTGCCCGGCACACACTGGGGCAGGATGCCGACGTTCTGGCTCGGGACAAACCAGCCGCTGCCAGCATCGCGGAGCCTGCTGTTCCGCTGA------------------------------------------------------
>GCF_900094885.1_WP_091847920.1
---------------------------------------------------------------------------------------------------------------------------------------------------------------------------------------------------------------------------------ATGAAGGCA---------------------------ACGAACAAA---------CCGCAGGGTGAGGGCAAGATCCGCCTGGCATTCAGA---------------------------------------------------------------------------------------CGCCTGAACTCACAAACCAGT---------------------------------------CGTCACTGGTTCACCCCTGTCTTCGCACTGCTTCTACTCTTGGGTATCGTCGCCGGAGCCATCGTCATCAACACCTTAACCCGCACGCATGTGCATCTGGATGACGGCACGGTCTGGGTCACTTCATTGAAAGACCGCAAGGCCGCACGTTTCAATGTCAAGCTTCAGCAAGTCAACGGGGCGATCACCCCAACAACCCCCACCTTCGACATCAGCCAGAACGATGACAACGTGATTCTGTCCGACGGTGCCAAGGCACAAGGAATTGCCGCTTCGAATCTGGGCATCCACGGCAAAAGCGAAGTCAAAAGTTCGACCTCAACGTTCATCGGCGGCACCACGGCGGCTTTTTTGAACCACAAAACCGGCAACGTGTGGATCGGCAATGCGGACAATCTTGACTCCATAACCCCCAAAACCTCCACCCCGCAAATGCAGCTCGGAGCGCATGGACTGATTGCAATCGACCATAACGGTACGGTGTACGGATACCGTCCGGCCGACGGTAGCGTGCTAAAAATGAACAGCCAC---GACGGTGGTCCCCAAACG---CTCAAGACACTCACCGACGGGAAACAAACCAACGCAGACAGTTTCACTGTCGTCGCAGACCGGCCGGTTATCGCCACCAGACAACACATCATGTGGGAAGGCGGC---AGCGCACAAATCAATTCGCAAGGTCCGATAAGCCTGCAGGCGCCACCCACCGATGAC---------CTGCAAGCGGACTGGGTTGCAGCGAGCACGAGCAACGGTGTTTTCACCATCGATTTCAAGCACGGGAACAAAACCTCATCGTTCATGAACGCGGGA---TCGGCAGAGGCGGCCCAACCTGTGTCATCCAAAGGGTGCGTGTACAGCGCTTGGTCGCAGCAGGCGCACAACTATATCCGGCTATGCTCGGCTGAGGGCGCAGCCGAACCGAAC---------CAGGACAAGGACGGCGTCGAGGCTCAATGGCAGACGCTGCAATCCGTCTCCCCCACATCCCAGCTTGTCTTCCGCACGAACCACCGACTCGTGGTACTTAATGACGTGACGAACGGCAACGTATGGAACCCGGATCAGTCCAACAACGTCATCAAGATTCAATGGCGCCAAATTGATACCAAGAAGACA---ACCGACCAGCAAAAGGATTCCGACTCAGTCAACAATCAAGCGCAATTCAAACCCACTTGCTCCACCAAGTCC---------GGTCAGATAAAAGCCGAAAACGACGATTTTGGCGCACGCGTGGGCGGACAGCAGATCCTCGATGTACTGCGCAACGATGAGCAAAGCGACTGCTCGGTACTCCGCATCACCAAGATCGGACCCATTTCGGGAGCCGGCATCACTGTCAATCCCATATATTCAGGACGGTATCTGCAGGTGGACACCACCGCTGCGACCGAAGGCAAAGCGAGC---------TTCACCTATGAAATCGATGATGGTCACGGACAGACCAGCAGCGCGGCGGTCAACCTGACCATTACCGGCACC---------GCAACGAACCAACCTCCGGAACAGCGTGAC---CCACCTGTTGAATACGACGTAGAGCAAGGGGCCACACTCACCGTCAACGCCTTGGGCGGCTTCACCGATCCGGAAGGCGACCCGATGACCCTCGTCTCCGCAGTGGCGCAGAACAACGAC---CAAGTGGCAGTGTCCACTCGCGCCGACGGCCAGCTTGTGTTCAACACCGGCTCTCTAAGCAGCGGACGCGTGGGTGTGGAAGTCACCGCTTCCGATGGACTACACACCGGCACCGGGCTCATATACTTTTCCGTGCGCCCCGCCAATACGCTGCCGGCAATGATTGATGCCGTGACCAAAAACACCACACCCGACACCTCAACCACTATAGAACTCAAGCAATATGTGCATGGCACCAGCACACAACCGCCCGTGCTTTCATCGGTCAACACCCCTGCAGGC---------ACGACGACTTCGACCAATTCCGGCGATCTTTCCTTCACATTCAAAGCGAGCAATCCGGGTACATATTATGTGCCTTACACCATCAGCCAAGGCAGCGTAGAAGCCCAAGGCCTGGCGCGTTTGGAAGTGCAGCCAGTGACCGGGGAATCCGCCAAACCCGTGGCAGCCAACGATGTGGCACTTTTAGCAGCCGACCGCACCGCCATCGTGGAGCCGCTCAACAACGACACCGACCCCATGGGCGGTGTGCTTTCGATCACCTCTGTGAACGCCGAC------CCGAAGCTGGGCATCAAAACCGGTCTGGTGGCGCACAAACGTGTTTATATAACCGCCCGGCAGATTCCCTACAAACCGATGAAACTTACATACACGGTAACGAATGCCGCAGGATCAACCCGTGGCACCATCGTGCTGCAACCACCGGCACTAACCACTGCCAACACAGCCCCGAAAGCCTCTAATATCAACACCAACGTGCGTACAGGCGGCATCACCAGTATCGACGTCATCGATCATGTTTCCCATGCCGACGGC---ACCACGGTGAGACTCCAAAATACTCTGCAATACGACAAGAAGACCTTCAAAGGACTGGCATTTGTTTCAGGCGACAATGTGCGCTATCAAGCCCCGGATGTGCCAGGCATCCATCCAGTGACCTATACCGTGCGCGACAACCTCGGCAACGCCGCTTCCGGCACAATCACCATCACGGTGCACGCCAAGGACCACAACAACAAGTCCGCCCCCACCCCGCAGGACACACAAGCACAGGTAACTGCCGGTCAAAAGGTGCGCATCCCCATAACAATGACCGGTATCGACGCCGACGGCGACGACAATACACTGCTTGGACTCGGAGACAAGTCTCCCAAAATGGGACGCATCGACGAGGTTGGTGCCAACTACATGGTCTATGAGGCATACAGCGATTCGTCAGGCACCGACACCTTTACTTATGCCGTCGAGGATTGGACTGGACAGCGCGCCCAGGCGCAGATTCGCGTGGGAGTCTATAAGGGAGCCTCG---------GATTCCGGCGTGTATGCGCGCGACGACCAGGTGACGCTGCGACCCAACACCGAAGCCACCGTGCCCGTGGCACAGAACGACATCTCCGGGGACAACACCGATCTGATCATCGATAAAACGCTACAAACACAAGGCATCAACGGGGTGCATGTCACCGACAACATGATTGCTTTCAAAACTCCAAATACCGCAGGAACGTCATACATCGTCTACACCGTCAAAGACAAAGCCGGACTCTCCGACACCGCCACATTGACGGTGATAACCGACCCGAACGCGCCCATCGAACCGCCTATCGCATACGATTACCGCGTACCTTCCGCAGCAACGCTCGACAAGAAATCTATCGACGTGGACCTGTCACAATGGATTGCGAACCCCTCCGGCTCGGCGCAGGAACTCAAGGTCGATATACACCCGACAGCCACCGATCACGCCCGGGTCAAGGGCGACGGAAAGTCCACCACCGTGACTGTCGACCTCACGGACGAAGCCAGAAGCGTGCCCTACACGGTAACGAACACCACCTACAACGTCACCTCCACCGCTTTCGTACAGGTACCGCAATACGGGGTCTTCCCGCCGACACTGCGACCAAAGGCTCCACCCATCAAAGTTAACGCCAAACACAGCGTTGACATCAATCTTTCGGATTACGTACGCGTCGGGCCAGGCAAAACTCCTTACGTGGACAAG---GATTCAATCAACGCCACGAAAAGCGACAATTCGGACTACTACGTCAACGACCAAACCTTGAAGTTCACCGCACCCAAGGATTACGCCGGCCCTGCTTCCATCACCTTCACGGTTTCCGACGGAAAA------------CGTGACATCGAAAGCAAGGACAAGAACGGCTCCAAGCAGGCCAAAATCATCAACTCATCGGTATTAACCTTGCCGATCACGGTCATCGGACGCAATGTACCCCCGCCAACCTTCTCTTCCACAACCATCAATGTCGCGGCGGGAGAAGAAGCCACAACCGTGGATCTGACAGCACTGACCCATGCCCCC------------------------------AGCGGACTCGAGGATGGCGAAAAGACG---------------TACTCTTACTCCGGGGGAGAATCTTCCGGGTTT---GTTGAATCGCGCCTGACCAGCAATGGCAAACTCACTCTCAAAGCCCCGGCAACAGCCACGGTTGGTTCGATATCGAGCATCCCAATCACCATTAAATACTCA------AATGGCACTGTTTCCGCAGGAATTACAGCACAGGTGACGCAATCAACTCGTCCGCTCACCAAAATCTCCGGATCATATAAGCGGATGAATGCCGGAGATAGCACCACCGTCAATATTCTTTCCGGTGCGTTCAACCCCTTCCCCGGGACGCCACTGAACGTTGTGAGCTGTCAAGCGGACGACACCGCGAAAATCAAGATT---------------GACTGCGGTTCGAAGGGCGCCATCGGCATCCGTGTCGCATCAGATATCGGCGCATCTTCGAACACCGTAGTGGTCAACGTGCAGGATGCCACGAAAACCAAGGAACGTGAGGTCAGTGCCACCATCACCATCTCGGTGATCGACAAGCCGGCCCCACCGTTGCTCTCCCCAGTAGCCGGCCAG---CCAGCCGACAGCATGGTCAACCTGAGCTGGACCCCGGGCTCGGCC------AACGGCAGTCCCATCAGCGAATACGAAGTAAACTACGAT---------------GGCAACACCAAATCCTGCGGAGCCGTGACCACCTGCAACATCACAGGACTCGCAAACGGCAAAGCATACAGCTTCAGCGTTAGAGCCAAGAACGAGGCCGGCTGGTCAAAGCCTTCAAAC---ACCATCCAAAGCATGCCGGACAGGGTGCCTGATGCCCCTGGCGGCGTGAGGATTGAAGGCGCTTAT---CGGAAAGTCACCGTGAGCTGGAACGCACCG---------AAATACACCGGTACCAAGCCCGATGACTACATCGTGACCATGAACGGC---------------AAAGTCAAGCATACGAGT---GGT------TTGACCCAGACATTCGATCTGGGAAACAATGAAATCAAGGACGGTTCCACCTTCAGCGCCACGGTACGCGCCCACAACAGAGCCGGCGACGGACCAGTGAGCGAGACGGCATCAACTGGC---AGCAACATGGCTTGGGGCGACCCTGAA---CCGCCTTCCGTCTCG---ATGACCCCCAACAGCACCGGCAACCAGATG------AACATCAAAGTCAGCCTCGGG---GATATGCACAATGCCGGCTGCGGCAGCATTAATGTGCGCGGTGATTTCTCA---CCAACGATCACCTGCGACAGC---CTGAACGATTCGGTACGTGTCGAACGTCGGCAATACAACAAGAAACAGGCGATATCCGTTGTCGTCAACCCCAAACGTTCGGCACACGCTACAACACCGGTG---AGCGCAGAAGCGACTCCCGGATAC------GTCATCCAGCCCCCGATC------------ATCAATATTTCAAGGAACGACAACCGC------TGCATCGTCAACATTGTCGGGAAAGGG---GAACATGACGGCTTTTCCGTGAACGGCAGG------------CCACAAACGAGC---AACACATCGCCCGAATATGGCACAGTCAGC---CCATGGAACACCTGCGCCGATGTAACAGTGGCTCAAATACTCAACGGCGTG---AGCGGC------CCGAGCGCCACAGCGCAGTCGAACGACATCTATAAGAAGAAAGCCGTCATCTCTTCGAATCTGACTATGACCTGGGATGCCAACGACCGCCATAAAATCAATGTG---------ACAGGAGGCCACATCGACACCTACGGCGGCCATGTAGTCCCCAGCCTGACAATCAGTGTCGGC---AATCGGAAGACTTCCTGCGCAAACTGGCAACCG---------GGCATG------------------------------------------------------------------------------------------------GCAACCACCTGTGACGTCAGCGAGCTTGGCGACGACGACTATAACAACAACGAATTTTCATGGAAGATTGAAGCCGTAATTCCG---------------------------------------------------------------------------------------------------------------------------------------------------------------------------------------------------------------------GAAGCCGGCTCAGACACGCAATACAACGATACGAAAACCGGCACAACCGTCAACGGGACACGTAAAGCCAAATCAACGTTCAACACCACG------------------------------------------------------------------------------------------------------------------------------------------------------------------------CCCGGCACGCCCAGGGCACCCGGCACACCCAGGAATCCGAACCGGCCACAAACCCTATTCGACCACTTCCCCACCTTGCAGACG---------------------------------------ATGTGCACGCAACGCACGATGGTCGATGCAACAACGCAGCCTGGAGCGAGGACCTAA---------------
>GCF_900129045.1_WP_081966289.1
---------------------------------------------------------------------------------------------------ATGCTTTCGTCTGCCAAAATCCGCTGGAGTCTGCCTGAGCTTGCCGGATGGCGTTTCCATAGCGCTTCGCCTTACCGCCATCGCACCGTATTCGTCCTCACTGCGAGTCCCTGCCCTCATAATCCCCTCCGCCACTTCACCGAACGGATCATCATGCCTTTGCCTTCACCTCGTCTATGGCGCCGCATACGCAACGCCGATGCACCATCTTCTTTCCCC---------------------------------------------------------------------------------------ATGCCGCCGCACATACGC------------------------------------------CGGCGCATTCCCCCAGCGCTCATCCTCGTTATGCTGCTGGCCTTCATAGCCGGCGTGCTGGTGGTGCAGTCCGTAGTCAGACATCAGGTGCACTGCGACGATGGCAGCGTATGGGTCATGTCGCAGAGCCACGGCAAGGCGGTACGGTTCAATGCGGACATCGAAGAGCCCACAGGAGCGGTGCGCGCCATGAAGGGTCGCTTCGACATCCTGCAATCCGGAGACGATGCGCTGCTTGCCGGAAGCACGCATATCGCTTCCATAGACGCACCGACGTTGAACATCACCGACTATGACGTTTCCACACGCGACAGCATCATGCTGCTGGGCGGCGGAACCGTGGCAATGGTTTCCCGTCGCAGCGGCGACCTGCACACCGGCTCCCTGGAACGCATCGGTGAACTTGCCAAGGCGAGCGGCACGCCGGTCATGCGATTGGGAGCCGGAGGCAAGGCGGTCGTCGATTACAAAGGCACCGTATGGGGGTACCGGCCGAGCGACGGCACGGTATTGTCGTTCACACGTTCA------GACCGACGAGCGGCATCGGTCTGCTCCCTATCCGGCGGTGAGCGCCTGGCTGTTTCAGCATTCACCGTAGTCGACGGTGTTCCCGTCGTATTGTCAGGCAATCGGCTCGTGTTCCCGGGAGGC---GAAACCACCATCGATGATTCCGGGCGCATGCTCTTGCAGTCGACGCCGACCGATGAC---------AGGCAATCCGGATGGGTTGCGATTGCTCTGCCGGGCAAACTCGCCCTGATCAGCCTTCGGACGCAGTCGCCCAAACCCGTGCTGTTGGATTCCCTAGGCTCGGGAGCGCCGGCGCAACCGGTTTCGGCTGGCGGATGCGTGCATGCGGCGTTCGCGCAGCATACCGATAATGCCGTCCAAGCGTGCTCGCCGTCTGCCGAGCAT---------------------------------------GCGGATTTCATATCGCTCGCATCGGTGACGCCTTCCTCGGAGCTGGTGTTTCGGGCCAACCATCGTCATGTTGTGCTCAACGACGTTGCAAACGGCACCATCTGGAACCCGCAGCGTTCGCCTGAGACCATCGCGCTGCAGTGGAACGCCCTGCAACCGGATCGCGAC---CAGCAGCGCGAGGATTCCTCCACAGCCTTGGAAGCCAAGCATTCCGTAACGCCCGACTGTGATTCTTCGTCCTCGTCCACCGGCCATATACGGGCTGTGGATGATGAATTCGGCATTCGCCCGTCAAGCCGCATGACGCTTGACGTGCTACGTAACGACGAAAGCACCGGCTGTTCCGCGCTTCGTATCGACCGGATCGGCGCGCCGACAGGCGGCGCTGTGCGCATCACGCCGGTTCGTCATGGGCGATATCTGCAGGTCGATGCTTCCGAATTGCCAAGCGGCACCATACGG---------TTCACCTACAGCGTTTCGGACGGGCACGGCCAAAGCGCTTCCGCCTCCGTACGCCTGAACGTCGCCGAGGCC---------AATCGCAATCAGCCGCCGGTGCAGACCGAC---GTTCCTGCGGATATCCCCGTCGAACGGGGCGCATCCTACACGGCAAGCGTGCTGGATTCCTTCACCGACCCGGACGGCGATCCGCTGACGTTGGTATCGGCAAAGCCCCAGAACAGTGGC------ACACGCCTCTCCGCCCGCGCGGATGGGCGGCTGACCTTCGACGCCGGAACGGTGGAATCAGGCAGGATCGGTGTTGAGCTGACCGTTTCCGATGGAACCGCCGCCACGACGGGAATCGTGTTCTTCGCCATTCACGCCGCGGATAGTCTGGGCGCGCAGATCGACCCGATATCGCAGGATGCCATCTCGGCGGTTCCCGTCACCGTCGACCTGTCGCCCTACATTCATGCCACTGGCACGCATACCCCGTTATTAGCCGACGTCACGGCACCAGAGAAC---------ACGAGCGCGACGGCGAACGGATCGGATATGGCCGTCTCGTTCACCGCGGCCTCGCCAGGCACCTACCACGTGCCGTTCACGGTGCGACAGGGGCGACAGCAATCCACAGGAACCATACGATTCAACGTCAGTCCGCCTGCCACGGAACGTTCCACGCCCATCACGACAAACGATGTCGTCGTATTAGGAGCCAACGGCACCGCCATACTCGAGCCGTTATCCAACGACCTCGACCCGATGGGCGGCGTGCTTTCCCTCGCTTCCGCTTCGGCACCG------CCCGATACCACGATCCGCACGACCGTAGTGGCACGAAACAGAGTGCATCTGGAAGCCCGGCACCCGTTGGACGCTCCGATCACCATCACCTATACCGCAGTGAATGCGGTCGGCACCTCGCAGGGAAGCATCATCGTGCATCCGGCAAGCACGGTTTCAGGCCCGGCACTGATACGCGCCGAGGACTTCACCGTCCCCGTGCGATGCGGCGGCACCCGCACCGTGGATGTGCTGAGCCATATACGCTATGACGAGGAT---GCCGGAATGATGCTGGAAGGCAGGCTGAACACCACGGCATCC---TTTCAGGGCACGGTGCACGCATCGGAACATGCTATCCGCTACCAGGCGCCGGACCGCCCCGGAGAATATTCGGCCGTCTACACCGTCGGCAACGACTACGGCGAAACCGTGTCCGCAACCGTGACCTTTGCCGTGCACCAGCGTGATGCCGACGGCAAAAAACCACCCAAACCGCGCGATATCCAAACCCGAGTCGCCCCAGGCGGCACGGTACGCATTCCCATCGCACTTGGCGGCGTCGAC---GATGCCGACGACGTGATGCTGTTGGGATTGGGCAACGAGACTCCCGCGCGCGGGCGAATCGTGGAAACCGGCGCGGATTACATGATCTACGAGGCCTATACCGATGCCAACGGTACCGACAGCTTCTCCTATGCGGTGGAGGATTGGTCCGGACGCAAATCCCAAGCCACGATCCGGGTAGGCATATCCGCGGCATCCTCA---------CCCAGCGGCGTAACGGCCCGCGACGATGATGTAACAGTACGCCCCGGAAGCACACTCGCCGTGCCCGTCACCGCCAATGACCTATCGCACGACGGCGCGAATCTTACGCTGCTGCGCAAACTGGAGGTCCACGGGCGAATCGACGCCCGCGTGACCGGCAGCGCAATCACCTTCACAGCGCCAGAGCACGAAGGCACCTACTACATCATCTATACCGTGCGCAATCAGGCAGGTCTTGAAGACACTGCCACACTGAGCGTACAGGTCAGCAGAACCGCCAGAATCAGACCCCCGCAAGCCTACGACCACAGGATTGCGGCGCATACGACGCTCGGCAAACGCAAGGTGACGGTGAATATCGCGGACCGGATCGCAAACCCTTCCGGCCCGTTCAGCGAATTATCCGTGCACGTGGACGATGCGGCCCGGCGACAAGCGCACGGCAGCGTGCAGGGT------ACCGTCATCACGTTGGAACTCGCGCAGGAGGCGTACACGATTCCATACACCGTTACGAATACCGTGCATGGACTCAGCTCCACCGCCTTCATCCATGTACCGGCATACGGGGCCTTTCCACCGACGCTGCGACCCGATGCACCGGAACTGACCGTACCATCGGGGAAAACCATCACCTTCGCCCTTGCCGATTATGTACGCGTCGGCGCAGGGAAAACGGCCTATGCCGACAGCCGCGAACCCATCGCAACCGCCAAAGGCGGGGACGGCATAGCGCTTGACGGCGGGAAAACCATACGATTCACCGCCCCGAACGATTATGCCGGCCCGGCTTCGATCGCGCTCACCGCCACGGACGCCGATCCCAGAAGC------------------------------------------GGAAAGCCTGGCGCATCCGCAACGATCATGGTGCCCGTCACCGTTACGGGAGGGCGGCAATCACTGCCCACGTTCCCCACGACGACAATCGATATGGCACCCGGCGATACCGATCGCCTCATCGACCTGCATGCATTGACCGTATCCACC---------------------------------CGCCATCGCGAGTCTTCGGAGCGT---------------TTCACCTATTCGGGGGGACTGACCTCTCAAGCC---ATACAAGCCACCGTGTCGAACACCGGGCAGTTGCGGATACGCGTCGCCGATGAGGCCAGTCCCGGCGCAACCGTCAGCATTCCGATTCGTATCCATGCCGGA------ACGGATACGGTGGAAGCGGGATTGAGCGTGCGCATCGTGGCCTCGTCGCGTCCGCTCGCCCGCATCGCGGAACGGACCATACGGTTGCACGCCGGCGCAACACAGCATGTCAACATACTGGCCGACGCCTATAACCCCTTCCCCGGCACTCCGCTTACGGTAACGCAATGCACAGGCACAGACACTGGCACAGCCACAGGAGAGTCCGTCACGATACGATGCGACGAATCAGGCGACATCGCAGTACGCGCCATCAAT------GGCAGCGGCTCGTATGATGTCGCCGTTACCGTCGCGGACGCGACCCGGGCGAAGGACCGCATGGTCACCGGCATACTGCATGTGACGACAACGGACGTTCCCGACGCCCCGTCACTGTCAATCATGCGCGCGCAA---TCGCAGGATGGAGCCGTTACCCTAGTCTGGAATCCCGGCAGGAAC------AATGGTGCTGAGATTCTTGAATACGAGGTGCATGCCACC------------GGCCATAACACGGTATCGTGCGGAACCGATACGGTGTGCACCATCGATGGATTGTCCAATGGCAGGCAATACACGTTCACGGTGCGAGCCAGAAACGATATCGGCTGGTCGGCGTATTCCAAC---ACCGTCACCGCCACTCCGGACGCTCCTCCGGGAACGCCGTTGCGACTCCAGGCGACCGGCGGAAGG---AACGCTTTGCACGTCACGTGGCAGCCTCCTTCCGGCAGCGGCACGGCGTTCAGCGCACCGACGTCCTACACCGTCACGCTCACCGGTTCCGACGGCAGCCGCCATGAACAGCAGATCGAAGCCGAT---GCTTTACAAGCCTCATTCCAGATCTCGGACGCCATGCTATCCGCTTCCCTGTCGTTCACCGTTGGCGTCCGCGCCGCGAATGCCGTCGGATCCGGA------AATCAGGCCAGCCTGACCGTGAACGCCGGTGAAATCTACGGCATCCCCGAC---CGTCCTGTCATCACCATGCGCCAGGATGCCAGCGACCCGAAT---------ATCATCAGGGGATCGATCGCCCTAGGCGACATGCGCGGCAATTCCTGCACCAGCATTACGGTGAATGGCCACGCACTGAGCAGGGAGCCGACTTGCACAAGC---ACCTCGTTCGCATTCGACATCGCAGATGGCGAGTTCTTCTCACAACTGTCGATAAACGCCACCATGGAGACGAATCATGGTCTGCGGATGCGTTCCGAATCGGCATCGGTCACTCCCGTCACGCCCATAGGG------CGCGCCGAATTCACGAAC---------------------GCGGACGGTTCGGATGCCGTTTGTACCATGCGATGGCGTATTACCGGC---AAAGCCGATTCCGTTATGGCCCAATTGCATGGCATGACCAGTTCCCGGAAAACC---------GGTGTATTGGAATACACGCCAGCC---CCCTGGACCCCATGCGAAACGGGGACCGTCACCGCTCTGCTGAACGGCGAATCCGGA---------GCCACCATGATCGGGCCCGCCGATCTCAGTATGAACAAGCCTGCCGCGAATATCACGCCACCGACCTCCATCCGATGGGATGGACGCAACCACATCATCGTGCGT------------GGCGGCCGTATAGACACGTATGGGCAACCAGCCACCATTCGTCTGCTCATCAATGCGGTTCCCTTC---------------------GTATGGGAACCATCAGTCGCCCAA------------------------------------------------------------------------------------------------------------CGCATCGACGTGTCCTCGCTGCCGGATGCCGCCTCATACCGTTGGACGGTTCACGTCACCGCCAACGGCGGC---------------------------------------------------------------------------------------------------------------------------------------------------------------------------------------------------------------------GACCACCGGCTTGACGCAGTGCATGAGTCCACGGGGAATCTTGTGGAGGGCGCACGCGCCGTCATTCCCTCTTCCATGCCGGCGATGCTGCGA------------------------------------------------------------------------------------------------------------------------------------------------------------------------------AGCCGGCGCGACACGAATTCCGGACATGCAATAGCACCATCAAACAACCACTATTCAGGAGACGCCTATGAATTGCGTACGTATTCCCGGTAG---------------------------------------------------------------------------------------------
>GCF_000771625.1_WP_033889515.1
---------------------------------------------------------------------------------------------------------------------------------------------------------------------------------------------------------------------------------atggtcacgcca------------------------tctcagccgcgcaaccgg---catcgtttaggtgctcttgtgcgtcacgttttg---------------------------------------------------------------------------------------------ccctccaagaaccgc------------------------------------------acatggcttatgcctgtgttaaccctcctggcattattggcgcttatcgccggagcagtcatcgtcagcaccattacccgccgccatgtgcaattggatgatggcaccgtatgggtaacttcgctgaatcatcaaaaagccgcacgatttaatgtcaagaatcaggaagcggatgccggcatttcatcgtcagcaccgcgattcgacgttgtccagcataatagtgacaccgttttgactgagcccaatcaggctactttcatcaaagcatccacggtcagcgctgacgcaaaaaccgatatcaaagccaataccacagccatcgaaggtggaggcaccattgccttcatcaatgaaaaaaccggcaatgtgtgggcaggttcatccgatcaacttgattcgctgacgccaaccactgactcgcctcagatgcagctggggtcaggcggccgtattgcggtaacccataccggcgaggtatatggctatcgaccatcagatggcatggttgtggtgcttcaccatccc---aatgatgcaaaagcacaggagatggaatcattatctgacggcaagccgcagcctgctgagagcttcaccattatcggtgatacgcctgtaatctcatccggtaatgtactgctattcaaagatggt---cgagtgagcatgaaaaccactggatcgctcacgcttcaagccccttccaccgatggt---------aagcaacacggatgggttgccgccgcttctgcacaaggtctggccatagcccaactcggcaatcataattcggcgcga---ttattctccacaggtggcaaatcaaccgccgctcagccagtatccaccaacgattgcgtatacgcagcatggagtcaacgagccaataactatattcgcgtatgctcatccgaaggttcagac---------------------------------------aaggatttccaaactcttgaatccgtcaacaccacttccgaattggtatttcgcaccaatcaccggctggtagtgctcaatgacgtgaccaatggcaacgtatggaaccctaatcatgacaccaaagtcatcaaaatccagtggaataccatacaaaccgagcagaac---gcgcaggatcagaacaccaacgattccgcagacaatcatcatgatttttcgaaaacctgttccgcacagtct---------ggtcaaattcgagccgtagatgatcatatcggggctcgtgctggatccgaacagattcttgacgtgctgcgcaatgacgaacaaaccgactgctcggtgctgaacatcactcaggtcagtgcggtaaatggtactaacgttaccgtcgctccaatttatgatggccgatacttgcaattggatgcctcatccgcgtcacccggaacggcaaca---------ttttcctatgatatttcagacggacgagggcagacttccaacgccacagtaacggttaatctcaca---ggg---------caaggcaatcatgctcccttgcaatcagac---acgcctccggaaatcagtgtggaacaaggggcaagctacacagccaacgcgcttggcagcttcaccgatccggatggcgatccgttgacattggtcgccgccgtgcctgaaaacagcgac---caagtgcaggtctccacacgagcagatgggcaactcactttcaatactggcgcccaatcatcaggacgagtagccgtggaagtcacggtctctgatggtgaagccactggcagtggcctgatgtatttctcagtaaaaccggcaaatacattggctgccatcatcgatcccgtaacaaaaaccactacgccggaaaccgataccgttatcgatcttaccccgtacgtgcatggcacttccgcgcaacccgcacagctcagccaagtggacactcccaatgga---------gcgaccactaccactaatgttgcggacatgtccatttcattcagggcatccaacccgggcacctattatgtgccgtacaccattacacaaggctctattcccgccacgggtctggctcgtgtggaagttcagccggtcactggcgagtcagccaaaccgattgccgccaatgatgtggcgctgctaggagcggacaataccgctatcgtggagccgctcaccaatgatgtcgatccaatgggcggcatcttatccgtcacttcagtaagcgcggcc------gccgattccggcatcaaagtcggtctggtaagtcataagcgcgtgtacatcaccgcacgtcaggttcctacaaagcccacatccatcagttacacggtggctaatgcagctggcacttccaccggcaccatcgtgttgcagcctccggctctgaccgcgtcaagttctacccccaaggccagcaatatcaacacgcaggtgcgtaccggaggcattgtttccgtggacgtgctcgatcatgtggattatccagatggc---actaccgtacggttgaaaaacaatctgcaatacgataagaaaaccttcaaagggcttgccttcgtatccgcggatacagtcagatatcaagcttcacaagacgccggcgtattccctattacgtacaccgtggaagacaatctcggcaatgtaacgtccgcaaccatcaccattaccgtgcatgagagcaacgccgaaagcaaagcacctcctaccccgcataatacgcaagcacaggtagctgccggtcaaaaggtacgtattcccattacccttaccggcatcgatgcggatggcgatgacgaccagctgctcggcttaggcaataaggctccttctcttggtcgtatcaccgaggtcggttctgattatctggtctatgaggcatacccggactcttccggtacggacactttctcatacgctgtagaagattggaccggccagcgcgctcaagctcaaatacgcgtaggcgtattccaaggtgcttct---------gactccggcgtatatgcgcgcgatgatgagattacgttgcgtcccaataccgcagctaccgtgccagtgacacaaaacgatatttccggggacaataccgacctgatcgtcgataaatccgttgaagcgcaaggtgtagaaggcgtcactgtacaaaacaatatgatttccttcaccacacccgccaacgtcaccacagcatacgttgcatataccgttcgagataaagccgggctctctgataccgctacattgagtatcaacgtcgaccccaatgctccaatagagccgcccacggcatacgattatcgcgtaccatctgctgcaaccatcgataaaaagtccgtcgatgtggacgtttcccaatggattgcaaacccttcaggcactgcagatgagcttactgttggcgtacatccttccggcgccgaccacgcacgcgtcaaaggtggcgatcattcaaccattattacggtagatctcacatctgaagctcgtgcggttccttacacggtgacaaacacgaaatacaacatcacgtctaccgcgttcatccaagtaccggcctacggcgtttttccaccaactctgcgccccaaggctcctgagctgaaagtcaatgctcgagaaaccatccaaatcaacatcaacgattacgtacgagtaggcgccggtaaagagcctcatattgaaagtgcaagttcagtcagcgcaaccaaggcatcaaattccgacctatatgtgaatgacactacgttgaaattcacggcgaatggcgattatgccggaccggcatccataacgttcactgccgtggatggcaaacccggctca------------------------------------tcgaagaccaaaatcatcaattccgctgtgattactctccagatcacggttatcggccgagacgttccgccgcctacattctcctctcccaccatcgatgtcgaagcgggcgcggaagcaaaaaccattgatctgaccgcactgactcattctcca------------------------------agcggcttgcatgacgatgagaagcaa---------------tacacctattcgggtgga---gcctcctcgggaccgataaaggcaaatctgtcgtccagcggcctactgaaaatctccgcaaatgttgacgcggcacctggcactactgtgtccatccccgtagcaatcaaatacagt------aaagggaccgtaaatgcaggaattacagtacgcgtagccgtctctacacgttcattggcacgactcagcaatacctcgctcactatcaaagccggttccactgagtcgatgaacatattggccaacgcatacaatcctttccctgaaacgccactgaccgtagtcaattgtcgtaccgatgatgcagccaaactttccgtaacc------------ggttgcggagcctctggcaccattgagatatcggccgcttcagatatcggagcatcctcgaacacagtattagttaccgtccaagatggaacgaagaccaaggagcgagaagttacaggcagcatcacgatttcggttatcgataagcctgacgcacccttgctttctcccatagctggcgat---ccacaagatggagcggtcaatctcaactggacaccaggctccgcc------aatggcagccctatcacggattacaaggtgcagtggacc------ggcgccggcacaggagagaaatcatgcggagcggtaaccgcctgccaaatcaccggcttgtctaatggaaaaacctactcattcacggtcagcgccaagaatgaagtgggctggtccaaatcctccagc---gctgtcgaagcaacaccggatcgagtaccgtcagcgccttccaacgtcactgtgcaaggcggaaac---aagaaagccacagtaacgtggaaccctccc---------gagggagatttcagttccatcgacaattacatcgtaaccgtcagcggagcaggagcccctcagaccaaggaaaccggaggacccagc------actcatttgtcctttgacttcaacaacaacgatatctccgatggcgccaccattaccgccacagtcaaagcccacaataaggtgaattggggc---------cctgaatccgctgcatccagcccacaagatatttggggagaccctgat---aagcccaatgtgagt------atggccaatgatggcacaacg------------gtcaccctaaccgcgtcttccgccaataatcgcaatgcgggttgtactgaaatcgcccttaccggc---gccttgcaaacaacagtcgcttgttccaat---ggcactgccacattcaccgtgccagaaaatgcactcaacgtccgcgaatacaccattacggcagtcgtgcatcccacgcgtaacgccaatgccgcatcagcagag---gttgcatacacgcctcagtat------caggttcaggcgcctagcaat---------gtgcgaacttccggttccggcaatcaa------tgcatcgtaagttggtccaaacaaggc---tatgcccagtctttccaagtttccgcagatggcataggttccgcaaccgttgaa---gacaaatcatctcattcattcaccatgtct---ccctgggcaacctgcggcaacgcctcagtgcagcagatattcaacggagcaagcagcgaaccggctaccggtggaccttcctcagaaagtccctacacctatcaggttccggcatccatcacagcaccgaatgaattgcagtggagcgataacgaacatatcgttactgtc---------tctggaggatccgtcaacacatatggcaaagatgcaaccgttcaaatcatcattaacgacaagccattc---------------------acttggacgcccggccagcct---------------------------------------------------------------------------------------------------ttggacgtgaccggacta---------ccaactgcggac------tcgtacacctggagtgtgaaagtcactggcaacaacgga---------------------------------------------------------------------------------------------------------------------------------------------------------------------------------------------------------------------ttacaggggctcgataataccgctaccggtggcactatccaaggcacgcgatct---------------tcagcggccagcgagtcc---------------------------------------------------------------------------------------------------------------------------------------------------------------------------------gcatcgttgaaagcctccgcacgagtcaccagactcatggcgaacccttggatattaggactcgccaacaccccgagataa------------------------------------------------------------------------------------------------------------
>GCF_000741325.1_WP_080720588.1
---------------------------------------------------------------------------------------------------------------------------------------------------------------------------------------------------------------------------ATGCGAGAAGGAGGATGGATGACCAACAAGCGCAACACTCCCCCGACCGCCGCGCATGGCGGCTATGACCGCGGCATGCGGCTGCGGTCGATGCTCAAG---------------------------------------------------------------------------------------------GCGGATGGGCGG------------------------------------------CCATGGCTCACACCCGTCCTCTGCCTGCTCGCCGTGACCGCCGTCATCATCGGCGCGTTCATCGTCAGTTCCGTCACCGAACGGCACGTCAAGCTCGACGACGGCACCGTGTGGGTGACGTCGCGCAACGACGGCAAGGCCGCGCGTTTCAACGTGAGGCTCCAGGAACCGGATGTGGCGGTCATCGCCTCGGGCGCGCAATTCGACGTCGCGCAGACGGACGGCGTGGCATTGCTCGACGAGGATGCCTCGGCCTCGGCGATCGACCAGGCGACGATCTCGATGGCGGACACGACGCCGACGAAGAACGGCATGCGCAGCTATGTGGGCGGCAACGCCGTCGCGATGTTCGACGCACGGCGCGGCAGCGTATGGGTCGGCACTGCAAACGATGTCAAATCGATCAGCCCCGTCGACAGCGATCCCACGATGGAACTCGGGGTGGGCGGCAAGGTCGCCGTCACGCACGACGGTACCGTCTACGGCTACCGGCCGCGCGACGCGAAAGTCCTCGCCGTCGACATCGAGCAATCCCCGCAG---CCGCGCGAGGTCGCATCGCTCGCCGACGGC---GGGCAGCATGCCGATTCGTTCACAGTGGTCGGCGACCGTCCGGTCATCTCCGACGGCGACCGCATCATCTGGGACAAGGGC---AGCGCCGTTTTCAAGGACGCCGGTCCGCTCACACTGCAGGCGCCAAGCGCCGACGGC---------GGGCAGCGTGACTGGGTCGCCGCGGGCGCGCAAAGCGGACTGGCGGTCGTCGACCTCACCGCGAACGGCGGCTCGCCGCGGCTGCTCGCATCGGGGGGCAAGGGCGAAGCGGCCCAGCCGGTGTCGCTCGACGGCTGCGTCTACGGCGCATGGTCGCAGCAGTCGAACAACATGATCAAGACATGTTCGGCATCGTCC------------------------------------------GGCGAACATTTCAAGACGCTCGAAGACGTCACGGGCACATCACAGCTCGTGTTCCGCGTCAACCACCGGTTCGTCGTGCTCAACGACGTGCTCAACGGCAACCTGTGGAACCCGGACGTCAACACGGACGTCATCAAGATCCAATGGAAAAAGATCGAGACAAAACAGGAG---AACCGCGAGCAAAGCAACGACAAATCGACGAACAGCAAGCGCAATTTCGAAAAACAGTGCTCGACGCAATCC---------GGGCAGATCAAGGCCGAAGGCGACGAGTTCGGTGCGCGCGTCGGCTCGCACCAGATCCTCGACGTGCTGCGCAACGACGAGCAGACCGACTGCTCGGTGCTGCGCATCACCTCGGTGAGCGCACCGAAGAACGGGACGATAAGCGTCTCGCCGATCTACGACGGGCGCTATCTGCAGCTCAACGCGACCGATGCGCCGAGCGGCACGGAGACG---------TTCAGCTACGAGATCAGCGACGGGCGTGACCAGACGAGTTCGGCGACGGTCACACTCAAGTTCAATTCC------------TCCGGCAACCATGCGCCGAAACAGCACGAG---ACACCCGAGCAGATCGACGTTGAACAGGGCGCGAGCTACACCGGCAACGCGCTCGGCGGCTTCGTCGACGAGGACGGCGACCCGCTCACCCTCGTCGGCGCAAGCGTCGAGAACACCGAA---GAGGCGACCGTAACGACGCGCGCGGACGGGCAGATCACGTTCAACGCCGGATCGATGGGCTCAGGGCGCGCCACCGTGCGGCTCACCGTCTCGGACGGCACACAGACGTGCACGGGCACGATGTATTTCGCGGTGCGCCCCGCGCACACACTGCCGGCGAGCATCGACCCGGTCGTCCGGAAGACGACACCGAACACGCCGATACAGATCGACCTCAAACCGTATGTGCACGGCACCTCGACCGATCCGGTCAAGATAACCGACGTCGACGCGCCGGACAAG---------ACGACGGCGTCGCCGCACCCGTCGGACCTGGGATTCACATTCACGGCGCAGCAGACGGGCACCTACTACGTGCCCTACACGGCGACGCAGGGCACGGTCCCGGCGACGGGCCTCGCGCGCGTCGAGGTCGAGGTGCTCACCAAGGACGAGGCAAAGCCCGTTGCGGCGAACGACGTGGCATTGCTGAGCGCCGACAACACGGCGATCGTCGAACCGCTCACGAACGATGTGGATCCGCTTGGCGGCGTCATGTCCGTCACCGCGGTCAAAGCGCCC------GCCGACTCAGGCATCAAAACAGGCATCGTCGCGAACAAACGCATCTACCTGACGGCCATGCAGGTGCCGAACGCCCCCGTCCAGGTCGAATACACGGTCGCGAACGCGGCCGGGGCGTCGACCGGCACGATCGTGCTCCAGCCGCCGGCGCTTTCCGGCGCAAGCAGCACGCCGAAAGCGAGCAACGTCGACGTCTCCGTACGCACGGGCGGCATCGTTTCGGTCGATGTGCCCGACCACGTGAGCTATGCGGACGGC---ACGACGATCACGTTGAGCAACAAGCTGCAGTACGATACGAGCACATTCAAGGGGCTCGTGTTCGTCGCATCCGACGTCGTGCGCTACCAGGCGCCCGACGAAGCCGGTTCGTACCCGGTGACCTACACGGTGACCGACACGCTCGGCAACAGCGCGTCCGCGACAATCACCTTCAACGTGCACCGCGCCGACGCCGAGACGAAGGCCGCCGCCAGCCCGAAGGACGTGGAGGCGCAGGTGGCCGCGGGGCAGAAGATCCGCATCCCGGTCACACTGCGCGGCATCGACAACGACGGCGACGACGTGCTGCTGCTCGGACTCGGCAACACGGTGCCCAAACTCGGCCGCATCAGCGAGGTCGGCGCCGACTACCTCGTCTACGAAGCGTACGAGGATTCCTCGGGAACCGACGAATTCAGCTACGCGGTCGAGGACTGGACCGGGCGGCGCTCGCAGGCGACCGTGCGCGTCGGCATCTTTCAAAGCGGCACG---------CAATCGAATGTCTACGCGCGCGACGACACGGTCACGCTCCGCCCGAACACGGCGGCGACGGTACCGGTGCTGCTCAACGACGTCTCGAGCGACGACAGCAAGGTCACCGTCTCGAAGGACCTCGAGGCGCAGGGCATCGAGAACGCGACCGTGACGAACGACATGGTGGCGTTCACGACCCCGGACACGGCCGGCACCGCCTACATCATCTACACAATCAGCAACAAGGCCGGCCTGACCGACCGTGCGACGCTCACGGTCAACGTCGATCCGAAAGCGCCGATCGAACCGCCGACCGCCTACGACTACCATGTTCCCGCGATCGCGACGATCGACAAGCGGTCGGTCGATGTCGATGTCTCGGGATTCATCGCGAACCCCTCCGGCACGAGCGACGTGCTCGAGGTCGGCGTCGATGAATCGGCGCGCGACCACGCCCATATGGTGCCCGGCAAG---AAGACGACGATCTCGATCGAACTGACCGACATGGCGCGCGCGGTGCCCTACACCGTCACGAACACGGAGCACACCATCACGTCGACGGCGTTCATCATGGTGCCGGCGTACGGCGTGTTCCCCCCGCAGTTGCGCCCGAAGGCGCCCGCGCTGAGCGTCAACGCCGGATCGTCGATCACGATCAACATCGCGGACTATGTGCGCGTCGGCGTCGGCAAGACGGCCGTCGTCGAG---AAGGATTCGGTGAGCGCGACGAAGGCCGCGGACAACGACCTCTTCGTCAACGACCACACGCTCAAATTCACTGCGGCGAAGGACTACGGCGGCCCCGCGTCGATCACCTTCACGGCGACCGATGGCAAACGCGAAGGCGCG---------------------------------GGCAACGTCAGGATCGTCAATTCATCGGTCATCACGCTGCCGATAACCATCATCGGGCATGACGTGCCGGCGCCGACGTTCTCGTCGACGACGATCGACGTCGTGGCGGGCGAAAACGCGACGACGATCGACCTGCGCGCGCTCACCCACACG------------------------------------ACGGAATCCGATGAGGACGCGAAG---------------TTCAGGTATTCAGGCGGGGCGTCGAGCGGAGGC---ATCACGGCGAACGTGACGGCCGACGGCAAGCTCGCCGTGAGCGCCGAGAAGACGGCCAGGCCCGGGGCGACAGCGTCGATCCCGATCTCGATCGCGTACGGCGACAACGGCGGGGTCGTGCAGGCGGGCGTGACCGCGCGTGTGACGGCGTCGACACGGCCGCTCGCACGCGTCAACGGCACGACGATGCAGATCAAGGCCGGCGAAACGAAAACCGTCGACGTGCTCGCGGACGCCTATAACCCCTTCCCTGACACGCCGCTCAAGATCATGTCCACCGCTGCCAACGACGGCGGCAAGCTCGCCGTG------------------TCCGTCGAAGGATCGAGGATCTCGGTGAAGGCCGCGCAAGGCATCGGCGCGTCCTCGACGCGCGTCACCGTGACCGTCGGAGATGCGACAGGCAGCGCGGACCGCCAGGTGACGGCGACCTACACGTTCTCGGTCGTCGACAAGCCGGACGCGCCCATCCTGTCTCCCGTCGCAGGCGCG---GCGCAGGACAGCGCCGTCGCGCTGTCCTGGACGCCGGGCAATGCG------AACGGCAGCCCGATCACCGACTACGAGGTCGCGTGGAAG---GACGGCAAG------------CAGTCGTGCGGCGCCGCGACCACATGCCAGATCACCGGGCTCAGGAACGGCACCGCGTACACGTTCACGGTGCGCGCGAAGAACGACGTCGGCTGGTCCGATTCGTCGAAA---CCCGTCAGCGCCACGCCCGACAAAGTGCCCGACGCCCCGGAGAACGTCCAGGTGACGGGCGGCTAC---AAGAAAGTGCACGTGTCCTGGAGCGCCCCG---------AAATCCACGGCGAGCGCACCGACCGGGTACACAGTCACCATCAAC------------GGCGTGCAGCACCCCTCGGAGGGCACGCGC------ACGAGCATGGACCTCGATCTGGGTGACGGGCAGATCGGCGACGGC---AAGTTCTCGGCCACGGTGAGCGCGACGAAC---------AAGGTCGGCACCGGCAAGCCGAGCGCGGCCGCCACGACATCGGGCGTCTATGGGGACCCGGAC---GCCCCGGCCGTCACGGTCAGGCAG------GATGGCGACACT------------GTCCTCGTCTCGACGAAAACGGGCGATCTGCGTGGCGCCGGATGCTCGTCGATCGACATCGTGGGCCATGGC---------CCGGTCGGATGC---GGC---GCATCCATGAAGATCCCAATCACGCATGACATGTACTTCAACGACTTCAGTGTCGAAGCGGTGCTCAAGCCCGCGAAGCGCGGTGCGGCCGAAGCGAGGGCGTCGTCGAACACGGTCAGGATCACGGCG------GACACCGGCGCCGTCACA------------ATCACCGAGGTGGGAAACGACGGCGGCGACACCTGCACGGCGTCTTGGTCGCACAGCGGC---AAAGTCGATGACGTGCTTATCTCGTTCGGCACGCAATCCGGTGTCAGGAGCGCC------ACCGGTTCCGCCATGGTGAACATCAGA---CCGTGGGAGCGGTGCCCGACGATCACGGTGACCCCGCAATTCAAAGGCCAGCAA------GGCGCGCCCGTCAGCAAGGAGAACAACTACGTCCACAAGACCGCACCGGAGATGAGGCCGCCCGACCACCTCTTGCTCACATGGAGCCAGAGCGACCGCAACACGCTCCTGATCGACAACAGGGGC---ATCGCGAACGGGTAC------GACAACACCCTGATCTACGAGCTCACGGTGGACGGC---------------------AACGAAATGCAGACCTTCCGTGCAGCG------------------------------------------------------------------------------------------------TTCCCTGCCGAAATCAAGGTGAACGAGTCCACGGGCGACCACGCGCGCTGGACGTTGACGGCGACGATCGAAGGCACGGACCTG---------------------------------------------------------------------------------------------------------------------------------------------------------------------------------------------------------------------AAAGGCACGGTCAGCGGCCACATCAGCCTGATACCGAACCGCAAGCCGGAGCCCGCACCCACGCCATCGCCGAGCCAACCGACGCCGACCCCC------------------------------------------------------------------------------------------------------------------------------------------------------------------------------TCGCCTTCGCCCAGCAGCCAGGTGCAGTCGAGCGGGTTCCTCACACGAGGCGGCCTGCCGCATCCGGTGTTCGGCGCATGGCCCCACCCAAGCCAACCAATCGCCCATACCCACTAA---------------------------------------------------------------------
