# Supplementary material for: Positive Selection in Bifidobacterium Genes Drives Species-Specific Host–Bacteria Communication
Source: Front Microbiol. 2019 Oct 15;10:2374. doi: 10.3389/fmicb.2019.02374 (PMC6803598; doi:10.3389/fmicb.2019.02374)
Supplement: DATA SHEET S4 — MSA of the aaa-atp gene before treatment with Gblocks. [file Data_Sheet_4.FASTA]

>GCF_000010425.1_WP_011743630.1
---------------------------------------------------------------------------------------------------------------------------------------------------------------ATGAGCAACGATTTCGATGACGCCACCCAGCTGGGTTCCATCGGCCATAATCCAAGCGTTCCC------------------------------AGCCAACCCGGCCAG------CAGCAGCCG------------------------------------------------------------------------GCGTTCCACACGCCGAATCTGCCGGAGCAGCCGCAAGCCGATGAG---GATCCGGAGGGCACGCTGCTGAGCGCGCACGGC------------------ACCACCCAACCGGCGTTGCCGCAACAGTCCGCCCCGGCA---------------------------------------------------------------------------------------ACGCCGAACCAG---CCGCGGTTCCGTCAGCCGATGCCG---------------------------------------------------------------------------------------------------------------------------------------------------------------------------------------------CAGAACCTTCGCCAACCGGCCGCCAATCCGGCAGTCGCAATGCCCGCGCAGCAGCCCGTCCAG---------------------------------------------------------------------------------------------------------------------CCAACCCAACCCGTCCAGCCCAGCCAG---------------------CCTGTACAGCCCGTCAAACAATCCCAGCCGGTCATCGACACGTCCATGATGACCGCACCCAGCAAAGAC---ATCACCGAATTCCATGAGAAGTTCGCCAAGCTCGTAGACAACGTCTCCCAGGTCGTGGTCGGCAAGGAAGCACCCATCCGCCAATGCGCCACAGCCATGGTGGTCGGCGGGCACATCCTGCTCGAAGACAACCCGGGCACCGGCAAAACCCAGCTGGCGCGAGGCCTTGCCAACTCCATCGACATG---------------TCGTTCAAACGTATCCAGTTCACCCCGGACCTGCTGCCGTCCGACGTGGTCGGCGTCACCTACTACGACCAGAAGCGCGGCGAATTCGAATACCGCGAAGGCCCGATCTTCGCGTCCATCGTGCTCGCCGACGAAATCAACCGCGCCTCACCGAAAACACAGTCCGCACTGCTCGAAGTCATGGAAGAGCAGAAGGTCACCGTCGACGGCGTCACCCACCCGGTGCCGCAGCCGTTCATGGTCATCGCCACCCAGAACCCGATCGAACAGCTCGGCACCTACAAGCTGCCGGAAGCGCAGATGGACCGTTTCCTCATCAAAACCACCATCGGCTATCCAAGCCACGACGTGAGCGTCAACATCCTGAAACAGGTCAACGTCACCGACCGCGCCGCCACCGTGCAT---------------------------------------------------------------CCGGTGCTCACCGGCGAAGACGTGCTGCGCATGCGCAACATCAGCGAAACCGTGCATCTCGACGACGCGATCCTCGAATACATCGTGCGACTGGTGGAAGCCACCCGCCACAACGAACGCATCCAAGTCGGCTCCTCCATGCGAGGCGCGCTCGCCTTGACCCGCTGCGCGCGCGTATGGGCCGCCTCCGACAACCGCGGCTACGTAGTGCCCGACGACGTCAAAAACCTCGCCGTACCCGTGCTCGCGCACCGCATCACCCTCACCGCCGAAGCCACCTTCGCCGGAAACACCCCCGAACAGATGATCGGCCAGATCCTCGAAGACGTGCCGGCCCCAACCCTGGGCGCCAACGCCTGA---------------------------------------
>GCF_000022965.1_WP_004218260.1
---------------------------------------------------------------------------------------------------------------------------------------------------------------ATGACAGCCAAGCATGAACAGCCTGATGCACCCCATGCACAGCATACGGACGAGGGC---------------------------------------------------------------------------------------------------------------------------------------------------------TACGAATCCACCGTCCTCTCACGACGGGGCTTCCACACGCCTGCGGACGTGGCGCCGGAT------------------------------------------------------------------------------------------------------------------------------------------------------------------------TCCGACGCCACCCGGCTGGGAGGC------------------------------------------------------------------------------------------------------------------------------------------------------------------------------------------------------------------------------------------------------------------------------------------------------------------------------------------------------------------------------GTCCATGCTTCACCGTCGCGAACCGAAGTCCAGACGGTCACCGAGACCGTGAGCACCGTGAATATGCCGACCGAGCGAGATGCCACCGCAGTTCGGAGCGAATCTGCTCACAAGGGCGACATTGTGCGGTTCCACAGTCTGTTCGACGCCATCGTGGCGAACATATCGCAAGTGGTGGTGGACAAGGAGAAAACGATTCGCGAGTGCGTCACCGCCCTCCTTGCCGGCGGCCATGTGCTGCTTGAAGACAACCCGGGCACCGGCAAGACCCAGCTTGCCCGAGCGCTCGCCCAATCCATCGACACC---------------TCGTTCAAACGCATCCAATTCACCCCGGATCTGCTGCCCTCCGACGTGGTGGGAGTCACCTTCTACGACCAGAAGAACGGCGAGTTCACGTTCCGCCCAGGTCCGGTGTTCGCGTCCATCGTGCTCGCTGACGAGATCAACCGAGCCTCACCGAAAACACAGTCGGCCCTCCTCGAGGTGATGGAGGAGCAGCACGTCACCGTCGACGGGACCACACATACGGTGCCGCAGCCATTCATGGTGATCGCCACCCAGAACCCGATCGAACAGCTCGGCACCTACTCACTGCCCGAAGCGCAGATGGACCGCTTCCTGCTGCGCACCACGATCGGCTACCCATCCAGGACCCGGAGCATGCAGTTGCTCAAGGAGGCCGACATCACCGATCGCGCCAGCACCATCGGC---------------------------------------------------------------AGCGTTGTGAGCGCCCATGACATACTCGACATGCGCAAGGCCGTGCAACAGGTGCATATCGACGACGCGATCTACGAGTATATTCTGCGGCTGGTGGAGCAGACGCGCAACAGCGAGCTCGTCGCCGTCGGATCTTCCATGCGCGGTGCGCTTGCGCTCACCCGTTGCGCCCGTGTGTGGGCGGCGGCCGACAATCGCGCCTACGTCATTCCTGACGATGTCAAGGATCTCGCCATCTCGGTGCTCGCCCACCGCCTGACGCTCACGCCGGATGCCACCTTCGCCGGCCAGAGCCAGCACAGTGCAATGCAGGCGATCATCGACGACGTGCCGGTGCCGCAGACGGGACTCAACGAAGCCCACGAATCCACGCATGGCGAGCGCTGA------------
>GCF_000260715.1_WP_014698129.1
---------------------------------------------------------------------------------------------------------------------------------------------------------------ATGACAGCCAAGCATGAACGGCCTGATGCACCCCATGCACAGCATACGGACGAGGGC---------------------------------------------------------------------------------------------------------------------------------------------------------TACGAATCCACCGTCTTCTCACAGCGGGGCTTCCACGCGCCTGCGGACATGGCGCCGGAT------------------------------------------------------------------------------------------------------------------------------------------------------------------------GCCGACGCCACCCGATTGGGAGGC------------------------------------------------------------------------------------------------------------------------------------------------------------------------------------------------------------------------------------------------------------------------------------------------------------------------------------------------------------------------------GTTCATGCGTCACTGCCACGAACCGATGTGCCCACAGTCACCGAGACCGTGAGCACGGTGAACATGCCACCCGAGCGAGATGTCACGGCAGATCGGAGCGAATCTGCTCACGAGGGCGACATTGTGCGGTTCCACAGTCTGTTCGACGCCATCGTGGCGAACATATCGCAAGTGGTGGTGGACAAGGAGAAGACGATTCGCGAGTGCATCACCGCCCTCCTTGCCGGCGGCCATGTGCTGCTTGAAGACAACCCGGGCACCGGCAAGACCCAGCTTGCCCGAGCGCTCGCCCAATCCATCGACACC---------------TCATTCAAACGCATCCAGTTCACCCCGGATCTGCTGCCCTCCGACGTGGTGGGAGTCACCTTCTACGACCAGAAGAACGGCGAGTTCACATTCCGCCCGGGTCCAGTGTTCGCGTCCATCGTGCTCGCCGACGAGATCAACCGAGCCTCACCGAAAACCCAGTCGGCCCTCCTCGAAGTGATGGAGGAGCAGCACGTCACCGTCGACGGGACCACACATACGGTGCCGCAGCCATTCATGGTGATCGCCACCCAGAACCCGATCGAACAGCTCGGCACCTACTCGCTGCCCGAAGCGCAGATGGACCGATTCCTGCTGCGCACCACGATCGGCTACCCATCCCGGACCCGGAGCATGCAGTTGCTCAAGGAGGCCGACATCACCGACCGCGCCAGCACCATCGGC---------------------------------------------------------------AGTGTCGTGAGCGCCCGTGACATACTCGACATGCGCAAGGCCGTGCAACAGGTGCATATCGACGACGCGATCTACGAGTATATTCTGCGGCTGGTGGAGCAGACGCGCAACAGCGAGCTCGTCGCCGTCGGATCCTCCATGCGCGGTGCGCTCGCGCTCACCCGTTGCGCCCGTGTGTGGGCGGCGGCCGACAATCGCGCCTACGTCATTCCCGACGATGTCAAGGATCTCGCCATCCCGGTGCTCGCCCACCGCCTGACGCTCACGCCGGATGCCACCTTCGCCGGCCAGAGCCAGCACAGTGCAATGCAGGCGATCATCGACGACGTGCCGGTGCCGCAGATAGGACTTACCGAAGCCCATGAATCCACGCGTGGCGAGCGTTGA------------
>GCF_000347695.1_WP_081602345.1
---------------------------------------------------------------------------------------------------------------------------------------------------------------------------------------------------------------------------------------------------------------------------------------------------------------------------------------------------------------------------------------------------------------------ATGGAAGGTACGTTGCTGAGCACTCGCGGCACTCTGCCG---TTGACGACACCGCCGGCCGCGATACAAACGACCCCGACACCATCA---------------------------------------------------------------------CCCACGGGGATCGTTCCCACACCGAATCAGCAGTCCCCGCACACCCCGATGGCTCCGCAGGCA---------------------------------------------------------------------------------------------------------------------------------------------------------------------------------------CCGCTGACTCCACAGACATCGCACGCCACGCAAGCCATGGTCTCTCCTTCCCGACCTGCCCAA---------------------------------------------------------------------------------------------------------------------TCTGTCCGACCCGCTCAACCTGCGCAACCACGACAG------GAACGGCATGGTCAGCAGGGACGGGCAGCCCAGTCGCATGCCCCATCGTCCCTGCTTCCCACCCCATCGGCGGAC---ATCGCCGAATTCCACAGCATGTTCTCCAAACTCGTTGACAACGTCTCCCACGTTGTGGCCGGAAAAGAAACACCGATCCGCCAATGCGCCGCCGCCATGGTGGTCGGCGGGCACATCCTGCTCGAAGACAACCCGGGAACCGGAAAAACCCAGCTGGCCCGCGGCTTGGCCAACTCCATCGATATG---------------CCGTTCAAGCGCATCCAGTTCACACCAGATCTGCTGCCGTCCGACGTGATCGGCGTCACCTATTACGACCAGAAAACCGGCGAATTCGAATACCGAGAAGGCCCCATCTTCGCTTCCATCGTGCTCGCCGACGAAATCAACCGCGCCTCCCCGAAAACACAGTCGGCACTGCTCGAAGTCATGGAGGAGCAGAACGTCACCGTCGACGGCATCACCCATCCGGTACCCCAGCCGTTCATGGTCATCGCCACCCAGAACCCGATCGAACAGCTCGGCACATATAAACTGCCCGAAGCACAGATGGATCGTTTCCTCATCAAAACGACCGTCGGCTACCCCAGTCATGACGTCAGCGTGGACATTCTCAGGCAAATCAACGTCACTGACCGAGCCGCCACCGTACAC---------------------------------------------------------------CCGGTGCTTTCCGGGGAGGATGTACTGCGCATGCGTGGCATCAGCGAGCATGTGCGTCTCGATGATTCAATCCTTGAATACATCGTGCGGCTGGTCGAAGCCACCCGCCACAACGAGCGCATCCGAGTTGGGTCCTCCATGCGAGGCGCACTGGCACTCACCCGGTGTGCGCGCGTCTGGGCGGCCGCCGGCAATCGCGGATACGTGGTGCCCGACGATGTGAAACATCTTGCGGTTGCGGTTCTCGCCCACCGCATCACCCTGACCGCCGAATCTACATTCGCCGGATCAACTCCCGAACAGCTGATTGGGCAGATTCTAGAAGACGTCCCCGCGCCAACCCTTGGTGCCAACGCGTGA---------------------------------------
>GCF_000522505.1_WP_034874836.1
---------------------------------------------------------------------------------------------------------------------------------------------------------------ATGAGCAATGCATTCGACGATGCCACCCATCTGAGCGAGCGCAGCAACGAATCGTACCAGAAG------------------------------------------CAGAGCTTCACCGTACCG------------------------------------------------------------------------------GACCTGCCGGAACGTCGGGAGGCCGAATCCCATGAATCCGCCGACGCGGACGGCACGGTATTGAGCACGCACGAT------------------------------------------GCAGCGACCTCGGTG---------------------------------------------------------------------------------------ACGTCGAATGCCCCGACCTCCACCGCCACTCCGACCTCC---------------------------------------------------------------------------------------------------------------------------------------------------------------------------------------------------------------ACCGCCACTCCGGTCGAACAGACGACCTCGCAGCAGACGGCGACC---------------------------------------------------------------------------------------------------------------------GAACGGCTGCCGGCCAGTCCCGATCCG---------------GTCCGTCAACGG------------TCGGCGCCGGAAATCATGGATACCGGCATGATGCCGACCGCCAGCGCCGAT---ATCGCGGAATTCCATGACAAGTTCGCCACCTTGGCGGAGAACGTCTCCAAGGTGGTGGTCGGCAAGGTCAACCCGATCCGTCAATGCATCACCGCCATGGTGGTGGGCGGCCACGTGCTGCTCGAAGACAATCCGGGCACCGGCAAGACCCAATTGGCGCGAGGCCTGGCCAACTCCATCGATATG---------------TCGTTCAAACGCATCCAGTTCACGCCGGACCTGCTGCCGTCCGACGTGGTCGGCGTAACCTATTACGACCAGAAACGAAGCGAATTCGAGTATCGCGAAGGCCCGGTCTTCGCCTCCGTCGTGCTCGCCGACGAGATCAACCGCGCCTCGCCGAAGACGCAGTCCGCACTGCTCGAGGTCATGGAGGAGCAGAAGGTCACCGTCGACGGCGTGACCCATGCCGTACCGCAACCGTTCATGGTGATCGCAACGCAGAATCCGATCGAGCAGCTCGGCACCTACAAGCTGCCGGAGGCGCAGATGGACCGCTTCCTCATCAAAACCGCCATCGGCTATCCGAGCCATGATGTGAGCGTCGACATTCTGCGCCAGGTCAACGTCACCGATCGCGCGGCCACCGTGCAT---------------------------------------------------------------CACGTACTTTCCGGCGGCGACGTGCTGCGCATGCGTGCCATCAGCGAGACCGTGCGTCTCGACGATGCGATCATCGAATACATCGTTCGACTGGTCGAAGCGACCCGTCATAACGAAAAGATCCAAGTGGGCTCCTCCATGCGCGGCGCGCTGGCGCTCACCCGCTGCGCCCGCGTGTGGGCCGCCGCCGACGGCCGCGGCTATGTGGTGCCGGACGATGTGAAGGACCTGGCGGTCTCCGTGCTTGCGCACCGCATCACACTCACCGCGGAAGCCACGTTCGCCGGCTCCACACCGGAGCAGATGATCGCGCAGATCCTCGAGGAAGTGCCGACCCCGACCCTGGGAGCCTGA---------------------------------------------
>GCF_000706765.1_WP_033491620.1
------------------------------------------------------------------------------------------------------------------------------------------------------------ATGGACGATGCCACCAGAGTGGGTTCCCACCATGTTGGCGGCAGCCTTGCACACCCCGGCCAGGCAAACCCCAGG------------------------------------------------------------------------------------------------------------------------------------------CAGCCCGCCGGTCGGGCAGGGACATCCAGCCGCAAGGAGATGCGCACCGACCTTGAAGACAGCACC---------------------------------------------------------------------------------------------------------------------------------------------------------------AGGCTGGGTGCATACCAATCCAGGTCG------------------------------------------------------------------------------------------------------------------------------------------------------------------------------------------------------------------------------------------------------------------------------------------------------------------------------------------------------------------------------CTGGCGGCGAGCAAACCACTGATTCAGGACAAGACCAACCTCAGTCCACTGGTCACGGGCAGCAACGAGATTCGGCACAGTGCACCCCAGGGGCCAACAGAGGCCGGCCCGGTAAGGACCTGCAGTGATTTCGCCAGGCTCTTCCGGTCCATCTCCGAGAACGTCAGCAAGGCAGTGGTGGGCAAGGAGGCGACCGTGGAGCTGTGCATCACGGCCCTGGTTGCCGGCGGCCACGTCCTCCTTGAGGACAATCCCGGTACCGGCAAGACCCAGCTGGCACGGGCACTGGCCAGGTCCATCGACGTG---------------GAATTCAAACGGATTCAGTTCACCCCAGACCTCCTCCCCTCGGACGTCGTTGGCGTCACCTTCTATGACCAGACCGAGAGCAGGTTCTCCTTCAGGCCGGGGCCCGTTTTCGCCTCGATGATTCTGGCCGACGAAATCAACCGGGCCTCCCCCAAGACCCAGTCCGCCCTCCTGGAGGTCATGGAGGAAGAAAAGGTCACCGTCGACGGCAGCACCTACCAGGTGCCCCATCCCTTCATGGTCCTGGCCACCCAGAACCCGATTGAACAGTTGGGCACCTACAGCCTGCCTGAGGCTCAGATGGACCGCTTCCTGATTCGAACCTCCGTGGGAGCTCCCGGGCACGATGCAAGCATACGAATCCTTCAGGAGGCCGATATCAAGGACCGTGCCGGGATGATCACC---------------------------------------------------------------GCCGTGGTCGGTGCCGACGACATCGCAGCCATGACCCAGTACGCTTCCAAAGTTTACTGTCATCCCTCCATCGTGGAGTACGCCGTTCGCATCATCGAGGCCACGCGTCACAGCAGGGCCATCAAGGTGGGCTCATCCATCCGTGGAGGCCTGGCCTTGATACGGTGTGCCCGCATCAAGGCATGCTCCCAGGAACGGGATTATGTCATCCCCGATGATGTCAAGGAGCTGGTCGACCCTGTTCTGGCCCACCGTCTGGTCTTGGAGACCGAAACCAGGCTCTCGGGAGTCGATGAGCACCAGGCCCTGGCCGAAGCCCTTGAAGGGGTTCCCGTGCCCACAACAGAGCACTGA---------------------------------------------
>GCF_000737845.1_WP_044087370.1
---------------------------------------------------------------------------------------------------------------------------------------------------------------------------ATGGACGACGAAACGCAAATCGCGGACGCCACGCACCTGTCGGGACGCATGAAGCCGGTCACCCCCTCGACTCCAGTCAGGAGCACCTTCGAAGTCGCGCCAGCCACGGCCGGCATG---------------------------------------------------------------------------ACACCGAGCCACGAAACCGAGAGTTCCGACTCGTCGGTCCCGCTGGAGCCGACCCAGGCTCAGGGAAGAACCACGCCAACC---CCGCTGAGTCCCGACCCCGCCCCGCCGATGCGTCGCGGCGGTTCCATTCGGCGT------------------------------------------------------GCCGAGCCAACCCGGCAGACGTCACAACACCAGGACACAGGCTTGCATGAGTATGGTACGGCACTGAGC---------------------------------------------------------------------------------------------------------------------------------------------------------------------------------------ATAGGTCAGGATCCGAACGTCTTGACCTCCGACCGAACGGTCCCTGGTGGTTCGGCACCAACC---------------------------------------------------------------------------------------------------------------GCTCCTTCCCCGCGTATGCCAGCCGCACGTGCCGCAAATAATGCACCGGCTCCCCGTACGCACACCGTCGGAGCGAATGCATATGCAAACGGATTCGGCATCATTCCGCCGGCCGACAGCGAC---ATCAGGGCATTCCAGCAGACCTTTGCGGCATTGACCGAAAACATCGCACAGGCGGTAGTGGGCAAGCCGATGCCCATCAGGCTCTGCGCCACCGCCTTGATGGTCGGCGGACACATCCTGCTGGAAGACAACCCCGGCACAGGCAAGACGCAACTGGCACGAGCACTCGCAAACTCCATAGATACC---------------TCGTTCAAACGCATCCAGTTCACACCCGATCTGCTTCCTGCCGACGTGGTGGGCGTGACCGTATACGATCAGAAGAACGGCCACTTCGAATTCCGAAAAGGCCCCGTCTTCGCATCAATCGTGCTTGCAGACGAAATCAACCGGGCTTCGCCCAAGACCCAATCAGCCCTTCTGGAGGTCATGGAGGAGCATAAAGTCACCGTCGACGGCATCACCTACGACATGCCGCAGCCGTTCATCGTCATCGCCACGCAGAACCCACTGGAGCAGCTGGGTACATACAAGCTGCCCGAGGCCCAGATGGACCGTTTCCTCATCAGGACATCCATAGGCGCACCTGATCGACGCACCAGCATCGACATCCTCAGGCAAATCGACGTTACCGATCGCGCACGCAACGTCTCG---------------------------------------------------------------GCCATCCTTTCCGGGCCCGACATCCTCAAACTACGCGGGACGGCCGGTCTGGTACACATGGACGATCGCATCCTGGAATACATCGAACGATTGGTGGAAGCCACGCGCGAATCCGAAAAGCTGAAAGCCGGATCATCCATGAGAGGAGCCCTCGCCCTAGCCCGGTGCGCCCGAATATGGGCGGCTTCCGAAGGACGCGGCTATGTCATACCCGATGACATCAAGGACCTTGCGGTCCCCGTGCTGGCCCACCGCATCATCCCGACTGCGGAGACCACGTTCCGCGGCGAAACCAACAAGCACATCATCACTGACATCCTAGAAACCGTACCCGTCCCCGACATCGCAGGCTGA---------------------------------------------
>GCF_000737865.1_WP_033498670.1
------------------------------------------------------------------------------------------------------------------------------------------------------------ATGGACGATGCCACCAGAGTCGGTTCCCCCCATGTTGGAGGCAGCCCTGCACACCCCGGCCAGGCAAACCCCAGG------------------------------------------------------------------------------------------------------------------------------------------CAGCCCGCCGGTCGGGCAGGGACATCCAGACGCAAGGAGATGCGCACCGACCTTGAAGACAGCACC---------------------------------------------------------------------------------------------------------------------------------------------------------------AGTCTGGGTGCATACCAATCCAGGTCG------------------------------------------------------------------------------------------------------------------------------------------------------------------------------------------------------------------------------------------------------------------------------------------------------------------------------------------------------------------------------CTGGCGGCGAGCAAACCACTGATTCAGGACAAGACCAACCTCAGTCCACTGGTCACGGGCGGCAACGAGATTCGGCACAGTGCACCCCAGGGGCCAACAGAGGCCGGCCCGGTAAGGACCTGCAGTGATTTCGCCAGGCTCTTCCGGTCCATCTCCGAGAACGTCAGCAAGGCAGTGGTGGGCAAGGAGGCGACCGTGGAGCTGTGCATCACGGCCCTGGTTGCCGGCGGCCACGTCCTCCTTGAGGACAATCCCGGTACCGGCAAGACCCAGCTGGCACGGGCACTGGCCAGGTCCATCGACGTG---------------GAATTCAAACGGATTCAGTTCACCCCAGACCTCCTCCCCTCGGACGTCGTTGGCGTCACCTTCTATGACCAGACCGAGAGCAGGTTCTCCTTCAGGCCGGGGCCCGTCTTCGCCTCGATGATTCTGGCCGACGAAATCAACCGGGCCTCCCCCAAGACCCAGTCCGCCCTCCTGGAGGTCATGGAGGAAGAAAAGGTCACCGTCGACGGCAGCACCTACCAGGTGCCCCATCCCTTCATGGTCCTGGCCACCCAGAACCCGATTGAACAGTTGGGCACCTACAGCCTGCCTGAGGCTCAGATGGACCGCTTCCTGATTCGAACCTCCGTGGGAGCTCCCGGGCACGATGCAAGCATACGAATCCTTCAGGAGGCCGATATCAAGGACCGTGCCGGGATGATTACC---------------------------------------------------------------GCCGTGGTCGGTGCCGACGACATCGCAGCCATGACCCAGTACGCTTCCAACGTTTACTGCCATCCCTCCATCGTGGAGTACGCCGTTCGCATCATCGAGGCCACGCGTCACAGCAGGGCCATCAAGGTGGGCTCATCCATCCGTGGAGGCCTGGCCTTGATACGGTGTGCCCGCATCAAGGCATGCTCCCAGGAACGGGATTATGTCATCCCCGATGATGTCAAGGAGCTGGTCGACCCTGTTCTGGCCCACCGTCTGGTCTTGGAGACCGAAACCAGGCTCTCGGGAGTCGATGAGCACCAGGCCCTGGCCGAAGCCCTTGAAGGGGTTCCCGTGCCCACAACAGAGCACTGA---------------------------------------------
>GCF_000741165.1_WP_033495782.1
---------------------------------------------------------------------------------------------------------------------------------------------------------ATGGACACCAGTTCTCCGTTCGACGACATGACACGTCTGTCTCCTCCGACCAGCCCGTCCGAT---------------------------------------------------------------------------------------------------------------------------------------------------------------CAGACATGTCTGTCGGATCAGACGCGTCTGACGCCTCCGCGAGCCGCAGCACCG------------------------------------------------------------------------------------------------------------------------------------------------------------------------------------------------------------------------------------------------------------------------------------------------------------------------------------------------------------------------------------------------------------------------------------------------------------------------------------------------------------------------------------------------------------------------------------------------------------ACAAAGCAGGACTCCCCGACAGCCCCGCCATTGTGCCGAAACGCGTCCCCGCGAAAGACCCGCGCATCGGAAACGGCACGGCATGGCGGCATGTCACGGTTCAAGGAGTCGTTCGACTTGCTGACCGACACCGTGGCAGGCGTGCTGGTAGGCAAGCCGGAGCCAATACGGCTGTGCATCACCGCGTTGCTGGCGGGAGGACATGCGCTCATCGAGGACGAACCGGGCACCGGCAAAACCCAGCTGGCACGCGCCCTGGCGCATGCGATACGGGTT---------------CCGTTCAAACGCATCCAGTTCACGCCTGATCTGCTGCCGTCGGACATTACCGGCGTCACGATATACGACGGCGAAAGCGGCAGGTTCTCGTTCCGCGAGGGCCCGATATTCGCATCGGTGGTGCTTGCCGACGAGATCAACCGGGCTTCGCCGAAAACGCAGTCCGCAATGCTGGAGGTCATGGAGGAACGTCACGTCACGACGGACGGGGTATCTCGCGCCGTGCCGAACCCGTTCTTTGTGGTGGCCACGCAGAATCCATCCGATCAGTTGGGCACTTACGGCTTGCCAGAAGCGCAGATGGACCGATTCATGATTCGCACGTCGATCGGTCATCCCGGGCATGAGGCTGGTCTGAGCGTTCTTCGTCAGATTGACGTGGCAGATCGTGCGGACGAGGTGCAA---------------------------------------------------------------CCCGTATGGACCACGGCTGACGTGGCCGATATGCGGGCCGCCGTGCAACGCGTGCATGTGGAAGACAGCCTGCTCGAATACGTTTTGCGCTTGGTCGAGTCGATTCGGCGATGCGAGCAGGTCGCGTCTGGCCCTTCGACAAGGGGCGCGATCGCCTTGATACGGTGCGCGCGCATTCAGGCCGCCTCGCAGGGCCGGGCATATGTGCTTCCTGACGATATCAGGGATCTGTCGGTGCCTGTACTGGCCCATCGGTTGGCGGTGTCGTCCAAAGCCATGTTCGAGGGGACGACCGGGCGGTCAGTCGTCGAACGCACGTTGGAGAACGTTCCCGTGCCATCGTCAAGGTTGACGGCGGGTCTGTGA---------------------------------
>GCF_000741205.1_WP_006294484.1
---------------------------------------------------------------------------------------------------------------------------------------------------------ATGAATCAAGCAGCG------AACCAGCCGCAGAACGTTTCTGAAGAAACGATCCTCGCCTCCCAACCGGACGTGTCGGAAGAGACG---------ATTCTGGCCGATCAAACCGCCGCGCAGCCTGGGCCGGCG---------------------------------------------------------------------------GCCGCTGCGGATTCCACGGTGCTGGCCGACGCGACCTCACATGCGGACGCAACGGCGCTCGCAAGCTCAGCGAGCGCGACGGCATCTCACATGCCGCATGTGCAGATGCCCGACCTGCCGCCGCGCACGCACGGCACCACCGACATGTCGAATGCCACGGCCTCCGCTGCTTCTTCCATCTCCCCCACCTCCCCGCAGCCCACGCCACTGTCGACCCCGCAGACGCACGCCCAACCCGCCGCTCAGCCCACCCACCCG------------------------------------------------------------------------------------------------------------------------------------------------------------------------------------------ATGCCGGCGATGCCCGCCAAGCCGACGCCCTCCACGCAGCCA------GCAACCTCCACGCAGCCC------------------------------------------------------------------------------------------------------------GCTGCAACCTCTCCCCAGCCCGCTGCAACCTCCCCCCAGCCCGCAACCTCCACCACAAACACGACGCTCGCGGTCCTGCCGCCGCTCGGAGTGCAGGCCGGAGCCTCGACGGCCAGCAAGGAGGACATCGCACGCTTTGCACAGGATTTCCAGAAGATCCAGGAGAACGTGTCGCAAGTCGTCGTCGGCAAGGATGTGCCCGTGCGCCAGTGCATCACGGCGCTGATTGCGGGCGGTCATATTCTGTTGGAAGACAACCCGGGCACGGGTAAAACGCAGCTCGCGCGCGGTATGGCGCATTCGCTAGCTGATGACAACGCGGACGAAGCGTTCAAGCGCATCCAGTTCACACCCGATCTGCTGCCGTCCGATGTGGTGGGCGTGACGTTCTACGACCAGAAAACGGGTGATTTCACGTTCCGCAAGGGTCCCGTGTTCGCGTCCGTCGTGCTCGCGGACGAGATCAACCGTGCTTCACCGAAAACGCAGTCGGCGTTACTTGAGGTGATGGAAGAGCAAAAGGTGACGGTGGACGGCGTCACGTATGCCGTGCCGCAACCATTCATTGTGATCGCGACGCAGAATCCGGTGGAACAGCTCGGCACCTACAAGCTGCCGGAAGCGCAGATGGACCGTTTCCTGATCAAGACAACAATCGGCTACCCGGCACACGAGTTCAGCATCGACCTGCTCAAGCAAGTCAACATCCGCGACCGCGCATCGAGCGTCTCC---------------------------------------------------------------CCTGTTATTTCACGCAAGGAAATCCTTGAGATGCGCCAAATCGCCGAGCAGGTATTCATTGATGATGTGCTGCTCGAATATATTGTGCGACTCGTGGAAGCCACGCGCCATCATGCCGACGTTGCGGTGGGTTCCTCGATGCGTGGCGCGCTCGCGTTGACGCGCTGCGCTCGCGTGTGGGCCGCGTCGCAGGGCCGCGGCTATGTGGTGCCCGACGACATCAACGCGCTGGCCGTGCCTGTGCTCGCGCACCGCATGGTGTTGACGAGCGAAGCGCTGTTCACGGCCGTGACGCCCGAGAACATCATCGAACGCATCGTGGAGGAAGTGCCGGCACCGCAGATGGGCGCGTCGGCGGTCTGA------------------------------------
>GCF_000741365.1_WP_034884743.1
---------------------------------------------------------------------------------------------------------------------------------------------------------------ATGAGCAACGAATTCGACGACGCCACCCAGCTGGGTTCCATCGGACACAATCCGCGAGTTCCC------------------------------GCCCAACCCGCCACGCCAGCGCAGCAGCCGCATACT------------------------------------------------------------------GCCTTCCCCGCCCCCAGCCTGCCGCACCTTCCGCAGGATGACGAG---GATCTGGAAGGCACCGTGCTGAGCACGCACAAC------------------GTCAAAAACCCGGTCGCCACGAAACCTGTGGCACCATCC---------------------------------------------------------------------------------------ACGGGCAACGCCCGCCAGCAGTTCACGCCGGCCGTGCCGACCCGG---------------------------------------------------------------------------------------------------------------------------------------------------------------------------------------CAGACCGTGCAGCAGTCCCCCGTCTCTCCGGTCGCGCCCGTCTCCCCGACGGTTCCGGCACAG---------------------------------------------------------------------------------------------------------------------CCGACGACCCCGGTGACTCCGAACCAGCAGCAGTCG---CGCCAGGCCGAAAACACCCCATCCGGGAAAAAGCAGCCGGTCATCGACACCTCCATGATGTCCGCGCCGAGCGAGGAC---ATCGTCGAATTCCATGAGAAGTTCTCCAAACTCGTCGACAACGTCTCCCAAGTCGTGGTCGGCAAGGAGGAGCCGATCCGCCAATGCGCCACCGCCATGGTGGTCGGAGGCCACATCCTGCTCGAGGACAACCCGGGAACCGGCAAAACCCAGCTGGCCCGAGKCCTCGCCAACTCCATCGCCATA---------------TCCTTCAAGCGTATCCAGTTCACCCCGGATCTGCTCCCGTCCGACGTGGTCGGCGTCACCTTCTACGACCAGAAGAAGGGCGAATTCGAATACCGCGAAGGACCGATCTTCGCGTCCATCGTGCTCGCAGACGAGATCAACCGCGCCTCGCCGAAGACTCAGTCCGCGCTGCTCGAGGTCATGGAGGAGCAGAAGGTCACCGTCGACGGCGTCACCCATGAAGTGCCCCAGCCGTTCATGGTCATCGCCACCCAGAATCCAATCGAACAGCTCGGCACCTACAAGCTCCCGGAAGCGCAGATGGACCGTTTCCTCATCAAAACCACCATCGGCTATCCGAGCCATGACGTGAGCGTCGACATCCTGAAGCAGGTCAACGTCACCGACCGCGCCTCCACCGTGTCC---------------------------------------------------------------CCGGTGCTCAGCGGCGACGACGTGCTGCGCATGCGCGAGATCAGCAAGAAAGTGCATCTCGACGACGCCATCCTCGAATACATCGTGCGACTGGTCGAAAACACGCGGCACAACGAACGCATCCAAGTCGGATCCTCCATGCGAGGCGCGCTCGCGCTGACCCGCTGCGCACGCGTATGGGCGGCCTCCGACAACCGCGGCTACGTGGTTCCGGACGACGTCAAGAACCTCGCCGTGCCCGTCCTCGCGCACCGCATCACCCTCACCGCCGAAGCCACCTTCGCAGGAACGACCCCCGAGCAGATGATCAAGCAGATCCTCGAGGAAGTCCCCGCCCCGACGCTGGGCGCCAACGCCTGA---------------------------------------
>GCF_000741445.1_WP_044092429.1
---------------------------------------------------------------------------------------------------------------------------------------------------------------ATGAGCGACGAATTCGACGACGAAACCCAACTGGGCTCCATCGGCCATACCCCGCGCATCCCCGGCCACCCGGAGGTGCCACAGCCGTTCTTTTCGCAAACCGGACAGCAACAGGTCCAGCCGGCGATTCCGGCTCCGACGCCGGTTTCTTTCGCGACCACAGCCGAACCTCCAGTCGCGGCACCGGTATCCACTGCGGCAACGGCTCCAAGCCAAGGACTTCCACCGGCGCATCCAGATGACGATATGGAAGGTACGTTGCTGAGCACTCGCGGCACTCTGCCG---TTGACGACACCGCCGGCCGCGATACAAACGACCCCGGCACCATCA---------------------------------------------------------------------TCCACGGGGATCGTTCCCACACCGAATCAGCAGTCCCCGTACACCCCGATGGCTCCACAGGCA---------------------------------------------------------------------------------------------------------------------------------------------------------------------------------------CCGCTGACTCCACAGACATCGCACGCCACGCAAGCCATGGTCTCTCCTTCCCGACCTGCCCAA---------------------------------------------------------------------------------------------------------------------TCTGTCCGACCCGCTCAACCTGCGCAACCACGACAG------GAACGGCATGGTCAGCAGGGACGGGCAGCCCAGTCGCATGCCCCATCGTCCCTGCTTCCCACCCCATCGACGGAC---ATCACCGAATTCCACAGCATGTTCTCCAAACTCGTTGACAACGTCTCCCACGTCGTGGTCGGCAAGGAAACACCGATCCGCCAATGCGCCGCCGCCATGGTGGTCGGCGGGCACATCCTGCTCGAAGACAACCCGGGAACCGGAAAAACCCAGCTGGCCCGCGGCTTGGCCAACTCCATCGATATG---------------CCGTTCAAGCGCATCCAGTTCACACCGGATCTGCTGCCGTCCGACGTGGTCGGCGTCACCTATTACGACCAGAAAACCGGCGAATTCGAATATCGAGAAGGCCCCATCTTCGCTTCCATCGTGCTCGCTGACGAAATCAACCGCGCCTCCCCGAAAACACAGTCGGCACTGCTCGAAGTCATGGAGGAGCAGAACGTCACCGTCGACGGCGTCACCCATCCGGTGCCCCAGCCGTTCATGGTCATCGCCACCCAGAACCCGATCGAACAGCTCGGCACATATAAACTGCCCGAAGCACAGATGGATCGTTTCCTCATCAAAACGACCGTCGGCTACCCCAGTCATGACGTCAGCGTGGACATTCTCAGGCAAATCAACGTCACTGACCGAGCCGCCACCGTACAC---------------------------------------------------------------CCGGTGCTTTCCGGGGAGGATGTACTGCGTATGCGTGGCATCAGCGAGCATGTGCGTCTCGATGATTCAATCCTTGAATACATCGTGCGGCTGGTCGAAGCCACCCGCCACAACGAGCGCATCCGAGTCGGATCCTCCATGCGAGGCGCACTGGCACTCACCCGGTGTGCGCGCGTCTGGGCGGCCGCCGACAATCGCGGATACGTGGTGCCCGACGATGTGAAGCATCTTGCGGTTGCGGTTCTCGCCCACCGCATCACCCTGACCGCCGAATCTACATTCGCCGGATCAACTCCTGAACAGCTGATTGGGCAGATTCTAGAAGACGTCCCCGCGCCAACCCTTGGTGCCAACGCGTGA---------------------------------------
>GCF_000741455.1_WP_029576648.1
---------------------------------------------------------------------------------------------------------------------------------------------------------------ATGAGCGACGAATTCGACGACGAAACCCAACTGGGCTCCATCGGCCGTACACCGCGCATTCCCGGCCACCCGGAGGTGCCACAGCCGTTCCTTTCGCAAACCGGACAACAACCGGCCCAGCCGGCGATTCCGGCTCCGACGCCGGTTTCTTTCGCGACCACAGCCGAACCTCCAGTCGCGGCACCGGTATCCACTGCGGCAACGGCTCCAAGCCAAGGACTTCCACCGGCGCATCCAGATGACGATATGGAAGGTACGTTGCTGAGCACTCGCGGCACGCTGCCG---TTGACGACACCACCGGCCGCGATACAAATGACCCCGGCACCATCGCAAGGC------------------------------------------------------------CAACCAACGGGAATCGTTCCCACGCCAAATCAGCAATCCCCGCACACTCCGATGACTCCACAGGCA---------------------------------------------------------------------------------------------------------------------------------------------------------------------------------------CCGCTGACTCCACAGACATCGCACGCCACGCAATCCATGGTCTCTCCTTCCCGACCTGCCCAA---------------------------------------------------------------------------------------------------------------------TCTGTCCGACCCGCTCAACCTGCGCAACCACGACAG------GAATGGCACGGTCAACAGGGACAGGCAGCCCAGTCGCACGCCCCATCGTCCCTGCTTCCCGCCCCATCGGCGGAC---ATCGCCGAATTCCACAGCATGTTCTCCAAACTCGTTGACAACGTCTCCCACGTTGTGGTCGGCAAGGAAACACCGATCCGCCAATGCGCCGCCGCCATGGTGGTCGGCGGGCACATTCTGCTCGAAGACAACCCGGGAACGGGAAAAACCCAGCTTGCACGCGGTCTGGCCAACTCCATTGATATG---------------CCGTTCAAGCGCATCCAGTTCACACCGGATCTGCTGCCGTCCGACGTGGTCGGCGTCACCTATTACGACCAGAAAACCGGCGAATTCGAATACCGAGAAGGCCCCATCTTCGCTTCCATCGTGCTCGCTGACGAAATCAACCGCGCCTCCCCGAAAACACAGTCGGCACTGCTCGAAGTCATGGAGGAGCAGAACGTCACCGTCGACGGCGTCACCCATCCGGTACCTCAGCCGTTCATGGTCATCGCCACCCAGAACCCGATCGAACAGCTCGGCACATATAAACTGCCCGAAGCACAGATGGATCGTTTCCTCATCAAAACGACCGTCGGCTACCCCAGTCATGACGTCAGCGTGGACATTCTCAGGCAAATCAACGTCACTGACCGAGCCGCCACCGTACAC---------------------------------------------------------------CCGGTGCTTTCCGGGGAGGATGTACTGCGCATGCGTGGCATCAGCGAGCATGTGCGGCTCGATGATTCAATCCTTGAATACATCGTGCGGCTGGTCGAAGCCACCCGCCACAACGAGCGCATCCGAGTCGGGCCCTCCATGCGAGGCGCACTGGCACTCACCCGGTGTGCGCGCGTCTGGGCGGCCGCCGACAATCGCGGATACGTGGTGCCCGACGATGTGAAGCATCTCGCGGTTGCGGTCCTCGCCCACCGCATCACCCTGACCGCCGAATCTACATTCGCCGGATCAACCCCTGAACAGCTGATTGGGCAGATTCTAGAAGACGTCCCCGCGCCAACCCTTGGTACCAGCGCGTGA---------------------------------------
>GCF_000741525.1_WP_033521716.1
---------------------------------------------------------------------------------------------------------------------------------------------------ATGAGCCAGCAGAACACCGACCCGATCGACGACGAGACACGGCTGTCCGATGCGACCAGACTGTCA------------------------------------GACACAACGTTTACGACCGGGCCGGAGAACGGA---------------------------------------------------------------------------------------AGCGATTCATCGAAGGCAGGCGGCTTCGCGATCCCGACGCCACCAGAACGTCCCGAA---------------------------GACCACGACGGGGTTCAAGCTTCCGGTTTCGCAACGACGGATCCGCAT------------------------------------------------------CAATTCAACACCACCCAATCAGAAGACGTTGATGCCACGGTGCTAAGGCGCTCGACCATCGCGCAATCC---------------------------------------------------------------------------------------------------------------------------------------------------------------------------------------AAGACCGCGACGTCACCGACCCCAACCACGACAGCGCCCCTGCCGGATATGACATACAACACC---------------------------------------------------------------------------------------------------------------AGCAGCGTCCGGCAAGCCGGTCCTCAATTCTCGGCGAATACGGCCAATCGGTCCAGCCAGACCCCATACAACGCCCCGACCTCATCC------------ATGATGACGGCCCCAACCCAGAGC---GTGGTTGACTTTCAACGTGCGTTCCACATCCTGACCGACAACATCTCCAAAGTCGTGGTCGGCAAGCCCATGCCCATCAAACTGTGCGCCACTGCGCTGATGGTCGGAGGACACGTACTGTTGGAGGACAACCCCGGCACCGGCAAAACGCAGCTCGCCCGCGGTCTGGCCAACTCCATCGACACC---------------CCCTTCAAACGTATTCAGTTCACGCCGGACCTCCTGCCCAGCGACGTGGTGGGCGTGACCTTCTACGACCAGAAGTCCGGCGAGTTCAGGTTCCGGCGCGGACCGGTGTTCGCCTCCATCGTGCTTGCCGACGAAATTAACCGGGCCTCGCCGAAGACGCAGTCGGCCCTGCTTGAGGTGATGGAGGAGCAGAAGGTGACCGTGGATGGCAACACGTACGCAATGCCCCAACCGTTCATCGTCATCGCCACGCAGAATCCGCTCGAGCAGCTCGGTACTTACAAACTGCCCGAAGCCCAGATGGATCGGTTCCTGCTCAAGACCTCGCTGGGCGCACCCAGTCGTGACGTGTCCATCGACATCCTCAAGCAGATCGACGTGACCGATCGTGCGGAAACCGTTTCT---------------------------------------------------------------GCGGTGATGACCGGCGACAATATTCTGCAGCTGCGCAAGACGGCCGGCGACGTGCACGTGGACGAACGGATCCTGGAATACATCGAGCTGTTGGTGGAGGCCACCCGTAGCTCCGAGAAGCTCAAGGTGGGCTCCTCGATGCGTGGAGCTCTTGCATTGACTCGTTGCGCCCGCATCTGGGCCGCAGCGGATGGGCGTGGCTATGTGATTCCGGACGACGTGCGGGACCTTGCAGTCGCAGTGCTTGCACACCGCGTCACCCTGAGCGCAGAAACCGCATTCAAAGGCGAGACCACCGAAGAAGTCATCGGTCAGATTCTTGAAACCGTGCCCATACCGAGCATCGGCGCGTGA---------------------------------------------
>GCF_000741535.1_WP_026502828.1
---------------------------------------------------------------------------------------------------------------------------------------------------------------ATGAGCACTGACAACAGCGACGCAACCCAGTTGGGTTCCATCGGCCACACCCCGCGTGTGCCC------------------------------GCCCAACCGCATGGTCCGCAGCAGCCGTCC---------------------------------------------------------------------ATCCCCACGCTCGGCCAGCAGCCGGCATTGCCGGTGCATGAACCGGATGCGGACACGGAAAGCACCGTGCTGAGCACGCATACC------------------------------------------------------------------------------------------------------------------------------------------------------------------ACAACGAACCCGGCGACACCGACAGTA---------------------------------------------------------------------------------------------------------------------------------------------------------------------------------------CCGGCGACACCGACGCGTCCGATACAACCGGCACAACAAGTACAACCA---CAGCCCACACAG---------------------------------------------------------------------------------------------------------------------CGCGCCTCC---TCACAACCTGCCCGGCCC---------------------------------ACAACCTCCCGCCCGGCCGCCGCTTCCGGCCTGATGTCCGCCCCGCCCGAAGAC---ATCATCCGATTCCATGACACCTTCCGCAAACTGGTCGACAACGTCTCCCAGGTCGTGGTCGGCAAGGAGACACCGATCCGCCAGTGCGTCACCGCCCTTGTGGTCGGCGGGCATATCCTGCTCGAAGACAATCCGGGAACCGGCAAAACCCAGTTGGCCCGAGGCTTGGCCAACTCGATCGACATG---------------CCGTTCAAACGTATCCAGTTCACGCCTGACCTCCTGCCATCCGACGTGGTCGGCGTCACCTACTACGACCAGAAGCGCGGCGAATTCGAATACCGTGAAGGCCCGATTTTCGCGTCCATCGTACTGGCCGACGAGATCAACCGCGCCTCGCCGAAAACCCAGTCTGCGCTGCTTGAGGTCATGGAAGAGCAGAATGTCACCGTCGACGGGGTCACCCACCCGGTACCGCAACCGTTCATGGTCATCGCCACCCAGAATCCGATCGAACAGCTCGGCACATACAAGCTGCCTGAAGCGCAGATGGACCGGTTCCTCATCAAAACCACCATCGGATACCCGAGCCATGAGGCCAGCGTCAACATCCTCAAGCAGGTCAACGTCACCGACCGTGCCGCCACCGTGCAT---------------------------------------------------------------CCGGTGCTCACCGGCGAAGACATCCTGCGCATGCGCCAAGTCGGCGAGCGCATGCATCTCGATGATGCCATCGTCGAATACATTGTGCGTCTGGTGGAGGCGACCCGTCATCATGAGCGTATCCAGGTCGGTTCCTCCATGCGTGGCGCGCTCGCGTTGACCCGTTGCGCTCGCGTGTGGGCGGCGGCTGATAATCGCGGGTATGTGGTGCCTGATGATGTGAAGAGTCTTGCCGTGGTGGTGCTTGCGCATCGTATCACGCTCACTGCCGAATCCACGTTCGCGGGGTTGACCGCGCAGCAGGTGGTTGAGCAGATTCTTGATGATGTTCCCGCACCGCACGTGGGCGCCAACGCCTGA---------------------------------------
>GCF_000741575.1_WP_081895491.1
---------------------------------------------------------------------------------------------------------------------------------------------------------ATGAGCGCAGCACCG------AACGATCCGGAACAGCTCTCCGAGGAAACCGTCCTCGCGGGA---------------------------------------------------GCCGCCACGCCC------------------------------------------------------------------------------------TCCCTGCCCGAGGAGACCGTCCTGGCCGGGCCGGCGCATCCCGCCGACGCCACGGTGCTCGCCGGCACGCCC---------------GTCGTGCCGCACGTGGACATGCCCTCCCTGCCGCCCCGC------------------------------------------------------------------------------------------------------GGCCAGTCGGGCGCCCAGCCCGTCCGGCAC------------------------------------------------------------------------------------------------------------------------------------------------------------------------------------------GCCACCGTGCAGCCTGCCATGCCCCCC------------------------------------------------------------------------------------------------------------------------------------------------------------------------------------------------------------------ACCGTCGCCGCGGTGCCGCCGCTGGGTGCGCAGGCCGGCACCGTCGAGGCCGCGGGCGAGGACATCGCCGCCTTCGCCAGGCGCTTCAACGCCATCGCGGACAACGTCTCGCGCGTCGTCGTCGGCAAGGAGGTGCCGGTGCGCCAGTGCATCACCGCGCTCATCGCCGGCGGCCACATCCTCCTGGAGGACAACCCCGGCACCGGCAAGACGCAGCTGGCGCGCGCCATGGCGCACTCCATCGTCGCCGGCGGCGAGTCGGACTCCTTCAAGCGCATCCAGTTCACCCCCGACCTGCTGCCCTCCGACGTGGTGGGCGTCACCTTCTACGACCAGAAGACCGGCGACTTCACCTTCCGCAAGGGCCCCGTCTTCGCCTCCGTCGTCCTCGCCGACGAGATCAACCGCGCTTCCCCCAAGACGCAGTCCGCGCTCCTGGAGGTCATGGAGGAGCAGAAGGTCACCGTGGACGGCACCACCTACGACGTGCCGCAGCCCTTCATCGTGATCGCCACGCAGAACCCCGTCGAGCAGCTCGGCACCTACAAGCTGCCCGAGGCGCAGATGGACCGCTTCCTGATCAAGACCACCATCGGCTACCCCTCGCACGAGTACAGCATCGACCTGCTGCGCCAGGTCAACATCCACGACCGTGCCGCCACCGCGGAC---------------------------------------------------------------GCCGTCGCCACGCGCGCCGACATCCTCGCCATGCGCGAGACGGCCGAGCAGGTGCGCGTCGACGACACGCTGCTCGAGTACATCGTGCGCCTCGTGGAAGCCACCCGCCACCATGACGACATCGTCGTGGGCGCCTCCATGCGCGGCGCCCTCGCCCTGACGCGCTGCGCGCGCGTCTGGGCGGCCGCCGACGGCCGCGGCTACGTGGTGCCCGAGGACATCGACGCGCTTGCCGTGCCGGTGCTCGCCCACCGTGTGGTGCTCACCAGTGAGGCGCTCTTCACGGCCGCCACGCCCGAGGACGTTATCGCGCATATCGTCGAGGAAGTGCCCGCCCCGCTGATGGGCGCCCCGGTGGCCTGA------------------------------------
>GCF_000741695.1_WP_044090107.1
------------------------------------------------------------------------------------------------------------------------------------------------------------------------------------------------------------------------------------------------------------------------------------------------------------------------------------------------------------------------------------------------------------------------------ATGAGCGAGCATAGCGAACAG------------------ATCACCGACGAGACACGGCTTTCA---------------------------------------------------------------------------------------------------------GATGCCACTCGGATATCGGACAGCACGAGGATCAGCCGACTG---------------------------------------------------------------------------------------------------------------------------------------------------------------------------------------CCGCATAACCCTTCCGACGCGGCACCGCATAAC---------CCTTCCGGCACAGCACCGCGC---------------------------------------------------------------------------------------------------------------ACCCCTTCCGGC------------ACGCCGGAAACCATCTCAGGCAAGACGGAAGACACCATGGCCCAGACCTCGGTCGTCGAAGAGGCAACGACCAGCATGCTGGAACAATCGACACCGCAG---ATAGCCGCGTTCCAGAACTCCTACGACAGGCTGGTACACAGCATCGGCACCGTGGTCGTAGGCAAGACCATGCCGATCAGACTATGCGTCACCGCCCTTCTGGCCGGCGGACATGTCCTGCTTGAAGACAATCCCGGTACCGGTAAAACACAACTGGCTCGCGGACTGGCCAATTCCATATCCGCG---------------AGTTTCAAACGCATCCAATTCACCCCCGATCTTCTGCCATCCGACGTGGTAGGAATCACCTATTACGACCAGAAGCATGGCGAATTCGAATTCCGCAACGGGCCGGTGTTCGCATCCATAGTGCTGGCGGATGAGATCAACCGCGCTTCCCCGAAAACCCAATCGGCGTTGCTGGAGGTCATGGAGGAGCAGAACGTCACTGTGGATGGGGTCTCGCATCAGGTGCCGCAACCGTTCATGGTGATTGCCACACAGAACCCGATAGAGCAGCTTGGCACATACGCCCTGCCTGAAGCGCAAATGGATCGCTTCCTTATCAAGACATCGATCGGCTACCCCGGCCATGACGTATCGGTGGACCTGCTCAGGCAGATCGACGTGGTCGACCGCGCACGGACCGTCTCC---------------------------------------------------------------CCGGTGCTCACCGGCGATGACGTGCTGCGTATGCGGGAAACCGCCACCAGCGTCTATATCGATGACTCCATCCGCGAATACATCGTCCGCCTGGTCGAGGCGACGCGCCATAACGAGCGCATCGCTGTGGGATCGTCGATGCGCGGCGCCCTGGCGCTCGCGCGATGCGCCCGAATCTGGGCCGCAGCCGATGGCAGGGCCTATGTGATACCCGATGACATCACCGAACTTGCCATACCCGTTCTGGCCCATCGCATCGTGCTTGCCCCCGAAGCCTCGTTCGACGGCACCTCCGCAGAGCGTCTGATCACGCAGATTCTCAATGATGTGCCGACGCCCACGTTGAGCACCTGA---------------------------------------------
>GCF_000741785.1_WP_034530185.1
---------------------------------------------ATGAGCGAGAACACCCACGAGCCGATCGACGACTCGACCCAACTGTCCGACGGCACGCACGCCCACCCGCCGATCAAGCCGAGCCTGCCGGGTCGGCCGAAACCGTCCATCCCGGCCAAGAAGCCCTCCGCCACGAAGGGCGGCAAGACGCCGACGGACACCACCGACATGGATTCGACGCGTCTCGGCACCCGCTACGACATGGACGCCACGCGCCTCGGCTCCCAGCTGGACATGGAT---------------------------------------------------------------------------------------TCGACGCGTCTCGGCTCCGCCAAGACGGCGCACACGCCGGCCAACGCGGCCTACTCACGCACG------------------------------CCGCATGCGGACGCGTCGGCGCCGGGG---------------------------------------------------------------------------GGAACGCCGACGGCGCCGTACACGCCGCTGCCGGACGGAACGCAGTCGGCGCCGGTG---------------------------------------------------------------------------------------------------------------------------------------------------------------------------------------CCGGCGCGGAACACGCAGCAGGCGCCGGCCGCCTCCACGTACGCCACCTGGCAGCCGCAGCAG---------------------------------------------------------------------------------------------------------CCCACACAGCCTCAGCCCACGCAGCAGCAGCCCGCGCAGCCGCTGCCCGTCCAGCCCCAGGCGCCGGCGCAATCCGCGCCGCAGGTGATCGAC------ACGGGCATGATGCCCGTCGCCTCGCCCGAC---GTCGAGCATTTCCGCGACATGTTCAACCTGCTCACCGAGAACATCGCGAAGGCCGTGGTGGGCAAGGCCCGTCCGATCCGTCAGGTGCTCACCGCGCTCATGGTCGGCGGCCACGTGCTGCTCGAAGACAATCCGGGCACCGGCAAGACGCAGCTGGCGCGAGCGCTGGCGAACTCGGTCGCGACG---------------AGCTTCAAGCGCATCCAGTTCACCCCCGACCTGCTGCCCTCCGACGTGGTGGGCGTCACCTTCTACGACCAGAAGACCGGCGACTTCACGTTCCGCGAGGGCCCGATCTTCGCGTCCATCGTGCTCGCCGACGAGATCAACCGTGCCTCGCCGAAGACCCAGTCCGCGCTGCTGGAGGTCATGGAGGAACAGAAGGTCACCGTGGACGGCGTCACGCATGACGTGCCCCAGCCGTTCATCGTGATCGCCACGCAGAACCCGATCGAACAGCTCGGCACGTACAAGCTGCCCGAAGCGCAGATGGACCGTTTCCTGCTCAAGACGTCGATCGGCTATCCGGGCCACGACGTGTCCGTCGACATCCTGCGCCAGCTCGACGTCACCGACCGCGCCGCCACCGTCGAC---------------------------------------------------------------CCGGTGCTGACCGGCGACGACGTGATCGCCCTGCGCCGCACCGCGCAGTCCATCCACATCGACGACGCGATCACCGAGTACATCGTCCGTCTCGTCGAGCGCACCCGCCACGACGACAGCATCATGGTCGGCTCCTCGATGCGAGGCGCCCTCGCGCTCACGCGATGCGCCCGCATCTGGGCCGCCGCCGACGGCCGCGGCTACGTCGTGCCCGACGATGTGAAGGATCTCGCCGTGCCGGTGCTCGCCCACCGTCTGAGCCTGACCGCGGAAGCCACGTTCGCCGGGGAGACGCCGGAGACCGTCATCGCGCGCATCCTCGAGGACGTGCCCGCGCCCGTCCTCGGACGCTGA---------------------------------------------
>GCF_000772485.1_WP_007051313.1
---------------------------------------------------------------------------------------------------------------------------------------------------------------ATGAGCGAGAACATCGATGACGCGACGCAGTTGTCTGACACGACCCGTCTGTCCGACAGCACGCAGCTATCCGAC------------------AGCACGCACTTGTCCGACGCCACGCAC---------------------------------------------------------------------------------------------CTGGCATCCGCACCACACACCGGCACGACCCCAAGCACCGAGTCGGCGCCGCAGTCC---------------------------------GTTGCGCTGCCTAACCTGCCGCAGCGGCCG------------------------------------------------------------------------TCACAAGCGCCGTCAGAAAAGCCGTCTCCTACTACTGATGCCGCCTCCATTCCTGCG---------------------------------------------------------------------------------------------------------------------------------------------------------------------------------------------------GGCGATGACAGCACCGTGCTCAAGCCGCGCAAGGGATCGACGCCAGCCATCCCG---------------------------------------------------------------------------------------------------------CAGCAGGCCACCGCGCAATCCCAGCCGCAATCACAGCCGCAGCGTCAGTCGAGCAAAGCCGCGCAAGCAGCCGCATCGGCACTGCCCGCCAGCATCAATTCCGGACTACTGCCCCAGCCCACGGCTCAG---GTCCGGGATTTCCAGCAGTCCTTCAATGCGCTGGTCGAAAATGTCTCCAAGGTGGTTATCGGCAAGACCATCCCTATCAAGCAATGCGTCACCGCACTGATGGTCGGTGGCCATATTCTGCTTGAAGACAACCCCGGCACCGGTAAGACCCAGTTGGCCCGAGGCTTGGCCAATTCCATTTCCACC---------------GGTTTCAAGCGTGTTCAGTTCACGCCCGATCTGCTGCCTTCGGATGTGGTGGGTGTGACTTTCTACGATCAGAAGCGCGGAGAATTTGAGTTCCGCGAAGGCCCGATTTTCGCCTCCATCGTGCTGGCCGATGAGATCAACCGTGCATCGCCGAAGACGCAGTCCGCACTTCTGGAGGTTATGGAAGAGCAGAAAGTCACCGTTGACGGCGTCACACATGATGTGCCGCAGCCGTTTATCGTGATCGCAACCCAGAACCCCATCGAGCAGCTCGGTACCTATAAGCTGCCTGAGGCGCAGATGGACCGATTCCTTATCAAGACGTCAATCGGCTACCCGGGCCATGATGTGTCCGTCGATATCCTCAAGCAGGTCGATATCACCGACCGTGCGCAGACCATTTCC---------------------------------------------------------------CCGGTGCTGAGCGGTGACGATGTCATGCGGCTGCGTCAGGTGGCCACCGAAATCTATGTGGATGATGCGATTCGTGAATACATCGTCAGGCTCGTCGAGGCGACCCGCCACAACGAGAAGATCACGGTCGGCTCCTCCATGCGTGGCGCTTTGGCACTGACCCGATGCGCCCGTATCTGGGCCGCGGCCGATGGCCGTGCCTACGTGGTGCCGGATGACGTCAAGGACCTTGCAGTGGCCGTGCTCGCACACCGTATCACGCTGACTCCGGAAGCCACCTTCGATGGCGCGACTCCGGAAAGCCTGATCGCACAGGTGCTCGAAGACGTTCCCTCCCCCACCATCGGTTCCTGA---------------------------------------------
>GCF_000966445.2_WP_052946513.1
---------------------------------------------------------------------------------------------------------------------------------------------------------------------------------------------------------------------------------------------------------------------------------------------------------------------------------------------------------------------------------ATGCCTGAGGCGGGGCGGAACCAGCCACGCCCCTATACCGATGCCCATGCCGACGCCGATGCCGAT------------------------------------------------------------------------------------------------------------------------------------------------------------------GCCGATGCCAATACTCTGTTGGGC---------------------------------------------------------------------------------------------------------------------------------------------------------------------------------------------------------------------------------------------------------------------------------------------------------------------------------------------------------------------------------------------------------------------GCAATCCCCGCCACCGGCCGCAGCTCATATGCCGGTCCTGATGGCAACGGCGATATGCCGCCCGCTGCAGCACCGGAAAACGTCGAGGCGTTCCAACGGGTATTCGCCGAACTTTCGGAACGCATAGCGGCCGATATCATCGGCAAGCCGACTGCGATCAGGCAGCTGCTCACGGTATTGTTCGCCGGCGGGCATCTGCTGTTGGAAGACGAGCCCGGCACCGGAAAAACACGATTGGCCCGCACCACGGCGCACACGATCGGCTCG---------------ACGTTCGGACGCATCCAGTTCACACCGGATCTGCTGCCGTCCGATGTGCTGGGCGTCACGTTGTATGACCAGAGCACCGGCACGTTCTCGTGGCGGAGGGGGCCGGTATTCGCCTCGCTGGTGCTGGCCGACGAGATCAACAGGGCCTCACCGAAAACGCAGTCGGCCCTATTGGAAGTAATGGAGGAGGAACAGATCACCGTCGATGGAACGACATATGACGTGCCGCAGCCTTTTATGGTGATCGCCACGCAGAATCCTTCCGGCCATCTTGGCACCTATGCCTTGCCGGAAGCGCAGATGGATAGGTTCATGATGCGTATATCGCTGGGGCATCCGGAACGTGAATCCGCACTGCTGATTCTGCGTAATGCCAGTCATCGCAAGCGCGTCGAGACGACCGACTCGGATGGTTTTCGCCCATCGGATAACCAATCGAGCGGATCGGGATCGCCATCATCCGATGCCCCGGCGCATGCATCGTCATGGATGCTTGCCATGCGCGGCATTGCCGAGCGCGTACACGTGGATGATGCCATTGGCGAGTACATCGTCCGACTGGTTGAGCAGACGCGTTGTGATAGTCAGGTGGCGTCCGGCGCGTCCATGCGCGGCGCGCTGGCGTTGTTGCGCTGCGCACGTGTTGCCGCTGCAGCGAATGGCCGCGATTACGTGCTGCCTGACGATGTTATGGAGCATGTCGTCGCCATACTTGCGCATCGTCTGGCACTCACCGATGAAGCGGCATGCGCCGAAATACGTCAGGAGGATGTTGTGCGACGCATCAGCGAACAGGTTCCGGTACCGTCAATGGGCGGGGAAAGGGCCCTGCCATGA------------------------------
>GCF_001025135.1_WP_021647674.1
ATGAGCGAGAGCAACGAACTCGACGACGCCACGCAACTGTCCGACAGGACGGTGTTGTCGGACAAGACCGTCCTGTCGTCCGGCAACACGGCTCAGTCCGCCGAGGCCACGACGAATGCAGCCGCACCGAGCACAGCGAAAAACAGTGCCGGGGAAAACGCAGCCGAGAAAAACGACACCGCGGAAGGCAACGCGGAAAAGAGCACAGTAGCGCGGTCCATCTCATCAGCGAGCGGC------------GATGGGACTGAGGTCTCCGATGAAACGGTGTTGTCCGAC---------------------------------------------------------------------------GGCACCGTGATTTCCGAGACACCGCATGCCAGGGGCGGTGCCGCGGTTGGTGAGGCCGACAAGTCGAAGGGG------------------GCACCGACCGTGGCCATTCCTACGTTGCCGAAGCGCCGCGGAGGT---------------------------------------------------------GCTGCTGCCGGCAAGGCAATCCGAGGCAAAAAGTCGGCACAAGCCAAGCCGTCACAAGCCAAGAGTGTA---------------------------------------------------------------------------------------------------------------------------------------------------------------------------------------CAGAACAAGTCGGCGCAGTCCCCGGTGCAGAACAAGACGAACGGCGAGGCCGTCTCGCCCGTCAGTGACACCGGCGACAACACCACGAACAACGGCCCGGCCAAGACCGGCGTCGATCTCGATGCGACGCAGCTGAGCTCCATACAGCACCCGACCACCGCACCCGCGGCCAAGATTCCGAACGTCGCCTTTCCCAAAGCCAGAACCGCGAACACTCCCGTGGCGGCAGCCGCGCGCCCAGTGACCGCGAACCCGGCCGTCGCGAACACCAACCCGCAGACCCCGGCCAGCGCCGACGACATCGCCTACTTCAAGCAGGCGTTCGACGCGCTGCTCGCGAACGTCTCCACCGTCGTGGTCGGCAAGGCACATCCGATCCGTCTATGCCTGACCGCCCTGCTCGTCGGTGGCCATGTCCTGCTCGAAGACAACCCAGGCACCGGCAAGACTCAGCTGGCACGAGGCATCGCGAGCTCGATCAGCGCG---------------TCGTTCAAGCGCATCCAGTTCACGCCCGACCTGCTGCCGTCCGACGTGGTCGGCATCACCTTCTACGACCAGAAGCACGGCGAGTTCGAGTTCCGCGAGGGCCCGGTATTCGCGTCCATCGTGCTCGCCGACGAGATCAACCGAGCCTCGCCGAAGACCCAGTCCGCACTGCTGGAGGTCATGGAGGAACAGAAAGTCACCGTGGACGGCGTCACACACGACGTGCCGCAGCCGTTCATCGTGATCGCCACGCAGAACCCGATCGAACAGCTCGGCACATACAAGCTGCCCGAAGCCCAGATGGACCGTTTCCTCATCAAGACGTCGGTCGGGTACCCCGGCCATCAGGTAAGCGTCGACCTCCTGCGGCAGGTCAACATCCGCGACCGCGCGCAGACCGTCTCC---------------------------------------------------------------CCCGTGCTCGCCGGCGATGACATCCTCGCGCTGCGCGGCATCGGAGAGCGCATCCACATCGACGACAACATCCTCGAATACATCGTGCGCATCGTCGAGGCGACCCGTCATGACGAGAACATCGCCATCGGCTCGTCCATGCGAGGCGCGTTGGCGCTGACCCGCTGCGCGCGCATCTGGGCGGCCTCCGACGGGCGCGGATACGTGGTGCCGGACGATGTCAAGGATCTGGCGGTCGCCGTGCTGTCGCACCGCATCAAGCTCACCGCCGAAGCCACCTTCGCCGGTCTGACGACGGACGAGGCCATCAGCCGGATGCTGGAGACCGTGCCGGCGCCGTCGCTCGGCGCGTGA---------------------------------------------
>GCF_001025175.1_WP_003828451.1
------------------------------------------------------------------GCCATCTGGGGCGACCCCGATGCTCCATCCATTGAGCTTGCCGATGACGACATACCAGCAGTAACAATCACGCCGGGTAATAATCGCAACGCCGGGTGCGAGCGCATCGAGTTGAGCGGGGCCGCAGCAGACACCATCGGATGTTCCGGCGGCACTGTTGGCTTCGAT---------------ATATCCAATCAGAAAGACAGTGCTGACGAGATC---------------------------------------------------------------------------------------ACCGTCACAGCCACTCTTATTCCCTCACGCGATGCCAAACCCGCCACAGCTACGGCCACATTCACG------------------TCCACTGACTTCACTCAATCCACTACCCCGCAGGAGAAC---ACC------------------------------------------------------------------ATGAACCCCACCATCGATGACGCCACATATCTTTCAGACGCCACTCGGATATCGCATGCC---------------------------------------------------------------------------------------------------------------------------------------------------------------------------------------GTATATCTGCCGGACGACACCCGATTGGCACAAACTCTCTATCCACCCGAGTTAGAGCACCAA---------------------------------------------------------------------------------------------------------------GCCCCTTGTGACGACACGAATATCAGTCTTCAACAGTTCAAGCCAATATCGCATGCAACCCAGCGTCCGAAAACCTCTCATGCTGGAACATTCGCTCAGACTGCCGCCCAAGCAACACCCGAC---ATACATTATTTTCAGCAGTCATTCAATGCGCTGGTCGAGAACATCGCCATTGCAGTGGCTGGTAAGACCACACCGATCAAACAATGCGTCACCGCATTACTGGCCGGTGGACATGTGCTGCTTGAAGACAATCCCGGCACCGGTAAAACCCAGCTGGCACGGGCTTTGGCCAATTCCATCGACGCC---------------AGCTTCAAGCGCATCCAATTCACACCAGATATGCTGCCTTCGGACGTAGTGGGTGTGACTTTCTACGATCAGGAGCACCACGAGTTCGAGTTCCGCAAAGGGCCGATCTTTGCATCTCTCGTATTGGCTGACGAAATCAACCGCGCTTCGCCGAAAACCCAATCCGCCCTGTTGGAGGTTATGGAAGAGCAGCAAGTCACCGTGGACGGCACCACCTATAACGTGCCTCAACCGTTCATCGTCATCGCCACGCAGAATCCGGTCGATCAGCTCGGCACTTACAAGCTGCCCGAAGCCCAGATGGATCGCTTTCTTATCAGAACCTCGATCGGATACCCGAGCCAACAGGTGTCTATCGACATACTCAAACAAATCGACATCCCCGACCGCGCACAAACCGTCTCC---------------------------------------------------------------CCGGTGCTCACCAGCCATGACGTGCTGCAATTGCGCCTCATGACTGCTGGCATTTACATCGACGACGCCATCCACGAATACATTGTGCGTCTGGTCGAAGCGACCCGCCATCACGAAAGTATCTCCATAGGCTCCTCAATGCGAGGTGCTCTTGCGTTGGCACGCTGCGCCCGTATCTGGGCCGCCGCTGACGGCCGCGACTATGTAGTGCCAGACGACGTCAACGATCTTGCGACGCCCATACTTGCCCACCGCATCATGCTGGTCCCCGAAGCCATTTTCGACGGCATCACCCAAGAAAGCCTCATTGAGGAGATTCTTGAAGAGGTGCCGGCTCCCACCGTCAGCACGTGA---------------------------------------------
>GCF_001025195.1_WP_003835390.1
---------------------------------------------------------------------------------------------------------------------------------------------------------------ATGAGCAACGACAACGACGACGCCACCCAACTGGGTTCTATCCGGCACCATATGAACAAGCCG------------------------------CAACAGCCCGGCAATCCGCAGGCGCGCCCC------------------------------------------------------------------------GCATTCCAAGCTCCAAGCCTGCCGACACATCCGCAGAAGCAAAGCGGCGACGATGAAGGCACGGTACTCAGC------------------------------------------------------------------------------------------------------------------------------------------------------------GCATACAATGCAATGCCCTACAGGCCTGCAATGCCTACGGTT---------------------------------------------------------------------------------------------------------------------------------------------------------------------------------------CCAACAACGCAACCCTTGAAGGCGCAACCGGCACAGCCTGTGCAGATGCAACAACCGTTACCG---------------------------------------------------------------------------------------------------------------------CAATCGCAGCCAATTCCGGCAGCGGCATCG---------------------------CAAGCCAAGCCCGCGCAGCCAGCCGCAACCTCGTCCATGATGTCCGCCCCACAAGACGAC---ATCACCGAATTCCACAACCAGTTCACCAAACTGGTCGACAGCGTCTCCCAGGTTGTGGTCGGCAAGGAGCAGCCGATCCGCCAATGTGCCACCGCCATGATCGTTGGCGGCCACATTCTGCTTGAAGACAACCCCGGAACAGGCAAGACACAGATGGCCCGAGGCCTCGCCAACTCCATCGACATG---------------TCGTTCAAGCGCATCCAGTTCACTCCGGATCTGCTGCCTTCCGACGTGGTCGGCGTAACCTACTACGACCAGAAGAACAGCGAATTCGAATACCGCGAAGGCCCGATTTTCGCTTCCGTCGTGCTTGCCGACGAAATCAACCGAGCCTCGCCGAAAACACAGTCCGCACTGCTCGAAGTCATGGAAGAGCAGAAAGTCACCGTCGATGGCGAAACCCACGCGGTACCGCAGCCGTTCATGGTCATCGCCACCCAGAACCCCATAGAACAGCTCGGCACCTACAAACTGCCGGAAGCGCAGATGGATCGTTTCCTCATCAAAACAACCATCGGCTATCCGAGCCACGACGTGAGCGTGAGCATTCTCAAACAGGTCAACGTCACCGACCGTGCATCCACCGTGCAT---------------------------------------------------------------GCGGTGCTCACCGGCAACGACGTGCTGCGCATGCGCGCCATCAGCGAAACTGTACATCTTGACGACGCGATCCTCGAATACATCGTGCGCTTGGTGGAAGCGACGCGCCACAACGAACGCATCCAGGTCGGATCGTCCATGCGAGGCGCACTCGCGCTGACCCGATGCGCCCGCGTGTGGGCGGCGTCCAACAATCGCGGATATGTGGTGCCTGACGATGTGAAGCAGCTGGCTGTCGCTGTGCTCGCGCACCGCATCACGCTCACCGCGGAGGCCACGTTCGCCGGATCCACCCCCGAACTGATGATCGAACAGATCCTCGGAAACGTACCCGCACCGACCGTAGGCGCCATCGCCTGA---------------------------------------
>GCF_001025215.1_WP_004221352.1
---------------------------------------------------------------------------------------------------------------------------------------------------------------ATGAGCAACGAAAACGACGACGCCACCCAGCTGGGTTCCATTGGGCGCCATATGAGCAAGCCG------------------------------CAACAGCCCGGCAATCCGCAGGCACGCCCC------------------------------------------------------------------------GCATTCCAAGCTCCAAGCCTGCCGACGCATCCGCAGGAACAGGACGGAGACGAAGAGGGCACGGTACTCAGC------------------------------------------------------------------------------------------------------------------------------------------------------------ACGCATAACGCAACTCCTTCCAGGCCGACGAGGCCTACGGTT---------------------------------------------------------------------------------------------------------------------------------------------------------------------------------------CCAATGGCGCAGCCCATGCAGGCGCAACCGACGCAATCCGCTCCAACACAACAGCCGCTACCA---------------------------------------------------------------------------------------------------------------------CAATCGCAATCGGCTCCCGTAATGGCAACGCGCCAATTCCCGCAGACTACGGCACCAAGCGTCAAGCCCGCGCAGCCGGCCATGGCTTCTTCCATGATGTCCGCGCCGCAGGCCGAC---ATCACCGAATTCCATGAACTGTTCGCCCAACTGGTCGGCAACGTCTCCCAAGTCGTGGTCGGCAAGGAACAGCCGATCCGCCAATGCGCCACCGCCATGATCGTCGGTGGCCACATTCTGCTCGAAGACAATCCGGGGACCGGCAAAACGCAGCTGGCCCGCGGCCTCGCCAACTCCATCGACATG---------------TCGTTCAAACGTATCCAGTTCACTCCGGATCTGCTGCCGTCCGACGTGGTCGGCGTAACCTACTACGACCAGAAGAACGGCGAATTCGAATACCGCGAAGGTCCGATTTTCGCATCCATCGTGCTCGCCGACGAAATCAACCGAGCCTCGCCAAAAACGCAGTCCGCACTGCTCGAGGTCATGGAAGAGCAGAAAGTCACCGTCGACGGCGAAACCCATGCGGTACCGCAGCCGTTCATGGTCATCGCCACTCAGAACCCCATCGAACAACTCGGCACCTACAAACTGCCTGAGGCGCAGATGGACCGTTTCCTCATCAAAACAACCATCGGCTATCCGAGCCATGACGTAAGCGTGAACATCCTCAAGCAGGTCAACGTCACCGACCGTGCCTCCACCGTACAT---------------------------------------------------------------GCGGTGCTCACCGGCAACGACGTGCTGCGCATGCGCGCCATCAGCGAAACCGTGCGTCTCGACGACGCGATCATCGAATACATCGTGCGCTTGGTGGAAGCGACGCGCCACAACGAACGCATCCAAGTCGGATCGTCCATGCGAGGCGCGCTCGCACTGACCCGATGCGCCCGCGTGTGGGCCGCGTCCAGCAATCGCGGATACGTGGTGCCCGACGATGTGAAGCAACTGGCCGTCGCCGTGCTCGCACACCGCATCACGCTCACCGCGGAGGCCACATTCGCGGGATCCACCCCCGAACAGATGATCGAACAGATCCTCAATGAAGTGCCTTCACCGACCGTGGGCGCCACCGCCTGA---------------------------------------
>GCF_001042595.1_WP_003839026.1
---------------------------------------------------------------------------------------------------------------------------------------------------------------ATGAGCAACGCATTCGACGATGCCACCCAGCTGAGCGAGCGCAGCAACGAACCGCACGGAAAG------------------------------------------CAAGGCTTCACCATGCCG------------------------------------------------------------------------------AAGCTGCCGGAACGCCTCGGGATCGAACATCATGAGTCCACCGACGTGGACGGTACGGTATTGGGCACGCATGGC------------------------------------------ACGACGGCCCCGGTG---------------------------------------------------------------------------------------ACGACGAACGCTCCGACCGTCACACCGACCGCCGCCGCCCCAACC---------------------------------------------------------------------------------------------------------------------------------------------------------------------------------------ATCACGATCACACCGGACACCGCCGCCCCGACCGAGCGGATGGCATCGTGGCAGGCAACAACC---------------------------------------------------------------------------------------------------------------------GAACGGCAGCCGGCCGCCTCCGAGCAG---------------GTTCGTCGGCAGCCGGCGGCCGGCACCATGCCGGAAACCCTGAATACCGGCATGGTGCCGGCCGCCGGCGCCGAT---ATCGTCGAATTCCATGACAAGTTCAACGCCTTGGTGGAGAACGTTTCCAAGGTGGTGGTCGGCAAGGACGGCCCGATTCGCCAATGCATCACCGCCATGGTGGTGGGCGGCCATGTGCTGCTCGAAGACAATCCGGGTACCGGCAAGACCCAGTTGGCGCGAGGTCTGGCCAATTCCATCGACATG---------------TCGTTCAAGCGTATCCAGTTCACGCCGGATCTGCTACCGTCCGACGTGGTCGGCGTAACCTACTACGACCAGAAGCGAAGCGAATTCGAATACCGTGAGGGCCCGGTCTTCGCCTCCGTCGTGCTCGCCGACGAGATCAACCGCGCCTCACCGAAAACGCAGTCCGCACTGCTCGAGGTCATGGAGGAGCAGAAGGTCACCGTCGATGGCGTGACCCATGCCGTACCGCAGCCGTTCATGGTGATCGCCACGCAGAATCCGATCGAACAACTCGGCACCTATAAGCTGCCCGAAGCGCAGATGGACCGATTCCTCATCAAGACCACCGTCGGCTACCCAAGCCATGAGGTGAGCGTCGACATTCTGCGTCAGGTCAACGTCACCGACCGCGCTGCCGCCGTGCAT---------------------------------------------------------------CACGTGCTTTCCGGCGACGACGTGCTGCGCATGCGCGCCGTCAGCGAGACCGTACGCCTCGATGACGCCATCATCGAATACATCGTTCGCCTGGTCGAAGCGACCCGGCATAACGAAAGGATCCAAGTGGGCTCCTCCATGCGAGGCGCGCTGGCGCTCACCCGTTGCGCCCGTGTGTGGGCCGCCGCCGACAATCGCGGCTATGTAGTGCCCGACGACGTGAAGGATCTGGCGGTCTCCGTGCTCGCACACCGCATCACGCTCACCGCCGAAGCCACATTCGCCGGTGCCACGGCGGAGCAGATGATCTCGCAGATTCTCGAGGAAGTGCCGGCCCCGACCCTGGGCGCCTGA---------------------------------------------
>GCF_001042615.1_WP_033501623.1
---------------------------------------------------------------------------------------------------------------------------------------------------------------ATGAGCAACGAAAACGACGACGCCACCCAGCTGGGTTCCATCAGGCACCATATGAACAAGCCG------------------------------CAACAGCCCGGCAATCCGCAGGCACGCCCT------------------------------------------------------------------------GCATTCCAAGCTCCAAGCCTGCCAACGCATCCGCAGGAGCAAAGCGGCGACGATGAAGGCACGGTACTCAGCACACATAATGAGAACCAC---TACGCCACCAACACGTTCGATGCCGACGATGAAGGCACCATGCTC---------------------------------------------------------------------------------------AGCGCATACAATGCAATGCCCTACAGGCCTGCAATGCCTACGCTT---------------------------------------------------------------------------------------------------------------------------------------------------------------------------------------CCAACAACGCAACCCTTGAAGGCGCAACCGGCACAGCCTGTGCGATTGCAACAACCGTTGCCG---------------------------------------------------------------------------------------------------------------------CAATCGCAGCCAATTCCGGCAGCGGCATCG---------------------------CAAGCCAAGCCCGCGCAGCCAGCCGCAACCTCGTCCATGATGTCCGTCCCACACGCCGAC---ATCACCGAATTCCACAACCAGTTCACCAAATTGGTCGACAGCGTCTCCCAGGTTGTGGTCGGCAAGGAGCAACCGATCCGCCAATGTGCCACCGCCATGATCGTTGGCGGCCACATTCTGCTTGAAGACAACCCCGGAACAGGCAAGACACAGCTGGCCCGAGGCCTCGCCAACTCCATCGACATG---------------TCGTTCAAGCGCATCCAGTTCACTCCGGATCTGCTGCCTTCCGACGTGGTCGGCGTAACCTACTACGACCAGAAGAACAGCGAATTCGAATACCGCGAAGGCCCGATTTTCGCTTCCGTCGTGCTTGCCGACGAAATCAACCGAGCCTCGCCGAAAACACAGTCCGCACTGCTCGAAGTCATGGAAGAACAGAAAGTCACCGTCGACGGCGAAACCCACGCGGTACCGCAGCCTTTCATGGTCATCGCCACCCAGAACCCCATAGAACAGCTCGGCACCTACAAACTGCCGGAAGCGCAGATGGATCGTTTCCTCATCAAAACAACCATCGGCTATCCGAGCCACGACGTGAGCGTGAGCATTCTCAAACAGGTCAACGTCACCGACCGTGCATCCACCGTACAT---------------------------------------------------------------GCGGTGCTCACCGGCAACGACGTGCTGCGCATGCGTGCCATCAGCGAAACCGTGCATCTTGACGACGCGATCCTCGAATACATCGTGCGCTTGGTGGAAGCGACGCGCCACAACGAACGCATCCAGGTCGGATCGTCCATGCGCGGTGCACTCGCGCTGACCCGATGCGCCCGCGTGTGGGCGGCGTCCAACAATCGCGGATATGTGGTGCCTGACGATGTGAAGCAGCTGGCTGTCGCTGTGCTCGCGCACCGCATCACGCTCACCGCGGAGGCCACGTTCGCCGGATCCACCCCCGAACTGATGATCGAACAGATCCTCGAAAATGTACCCGCACCGACCGTAGGCGTCACCGTCTGA---------------------------------------
>GCF_001042635.1_WP_033517310.1
------------------------------------------------------------------------------------------------------------------------------------------------------------------------------------------ATGACCGGCAACATCCGTCGCACCTCT---------------------------------------------------------------------------------------------------------------------------------------------------------------------------TCCGACGATATGACGCGGATATCGGACGCCACGCGAATCACG---------------------------------------CGCGCGGGCGGGCGGCATGCGGTTTCATGG---------------------------------------------------------------------------------------------------------------ATGGCGGTACCGGCGTCT---------------------------------------------------------------------------------------------------------------------------------------------------------------------------------------CCGGCGCCGGAGTCTCCGGCACCGCCGCCGATCTCGCCCGCCTCACCCGCTTCA---TCGTCG---------------------------------------------------------------------------------------------------------------------TCAGCAACGCCGCCGGGGTCCCCACCCCGGGTATCGCCAACGTCCACAGCGTCATCACTATCACCCGCGTCATCACTATCACCCGCGCCATCGCTGTCGCCGGCGTCGGACGCGTCG---ATGGACCGCTTCCGGCACGCGTTCTCCGCCCTTGTCGACAACGTTTCGCGTATCGTGGTCGGCAAGGCGCGCCCGATCGCGCTGTGCGTCACCGCGTTGCTGGCCGGCGGCCACGTACTGCTCGTGGACGACCCGGGCACCGGCAAGACCCAATTGGCGCGGGGCATCGCGCGCTCGATACAGGCC---------------CCGTGCAAGCGTATCCAGTTCACGCCGGATCTGCTGCCGTCCGATGTGGTTGGCGTGACGTTCTACGATCAGCAGCACGCCGAGTTCAGGTTCCGGGAGGGGCCGGCGTTCTCATCGATCGTGCTGGCCGACGAGATCAACCGCGCGCCACCGAAAACCCAGTCCGCGCTGCTCGAGGTGATGGAGGAACGGCATATCACCGTGGACGGCGTCACGCGCGCCGTGCCTCAGCCGTTCATGGTGATCGCCACGCAGAACCCGATCGAGCAGCTGGGCACGTATCGGCTGCCCGAAGCGCAGCTGGACCGTTTCCTCATCTCCACGTCGATCGGCCATCCCGGCCATGAGGCGAGCCTTGACATCCTCAGGCAGGCCGATGTCGGCGATCGGGCGGCAACCGTCTCC---------------------------------------------------------------CCCGTGCTCACTGGTCAACGCATACTCGAGCTGCGCGCCGTGGCCGAACGCGTCCATATGGACGACAGCCTGCTTGAATACATCGTGCGCATCGTCGAGGCGACCCGGCGTTCGGAGCTCATCGCGTCCGGCGCGTCGATCCGCGGGGCGCTGGCATTGACCCGGTGCGCCCGCGTGCGGGCGGCCGCCGACGGGCGCGACTATGCGGTGCCCGACGATATCCGCGATCTGGCCGTCGCCGTGCTGGCCCATCGCGTCACGCTCGCCGAGACGGCCTCGTTCGCCGGGCAGCGCGCGGACCGGGTCATCGAGCAGGTGCTTGACGACGTTCCGACCCCGACCGGAAGGAGCTGA---------------------------------------------
>GCF_001263395.1_WP_051905189.1
------------------------------------------------------------------------------------------------------------------------------------------------ATGGCCGCAGGCACTGACACCCCCTCACTCAGGGACATCACCGAGCCGAGCGACGGCACCCGTCTGACTGACGCCACGCGCTTGCCT---------------------------------------------------------------------------------------------------------------------------------------------GACGCCAGCCGCCCGCCGGCCCGCGGTCCCCTGCCCGACGCCACCCGTTCGCCCGGCAGCGGT------------------CACCTGAACGATGCCACCCGTCTGAGCCCCACGTTCGGG------------------------------------------------------------------------------------GCAGCCGCCGATCAGCGGGCGCCGGACGACACCAGCATCCCCCTAGCACCC---------------------------------------------------------------------------------------------------------------------------------------------------------------------------------------GCCCGCTCCAACCCGTCCGACCAGACCAAGCTACCTGGTCTGAGCGCCTGCGCCGAAGGC------------------------------------------------------------------------------------------------------------------------CACCCCCACGACGACACCAACCTCACCACCGGCCGAGGCGGGAGCGCGGGAACTGGAACGGACCCTGACCGGCCCCAGCGCATCCGCGAGCGCAGTCCATCCATCCACCCAGCCGATACGGACGACTTCCGTCGAACCTTCGAGAAACTCCTTACCGCCATCAGCGAGGCCGTGGTCGGTAAAGACAAAGCGGTCCGGCTCTGTCTGACAGCCGCGATCGCCGGGGGTCACTTGCTCCTGGAGGATGAGCCGGGCACCGGCAAGACCCAGTTGGCCCGGGCCTTGGCCCAGGTTCTAGGCCTG---------------GACCGCAGGCGGATTCAATTCACCCCCGACCTCCTGCCCTCCGACTTGCTTGGGGTCAGCGTCTACCAGCGGCGCAGCGGGGATTTCACCTTCCGCCCCGGCCCCGTCTTCACGTCCGTCCTGCTGGCGGACGAAATCAACCGGGCCTCGCCCAAGGTACAATCCGCGCTTTTGGAGGTCATGGAGGAGGGCCGGGTGAGCGTGGACGGGCACACCTATGCGATGGACAACCCCTTCCTGGTTATCGCCACACAGAACCCTCAAGGCCAGCTAGGCACCTATCCCCTGCCCGGGGCCCAACTGGACCGCTTCATGCTGCGGGTCAGCCTAGGCCCGCCCAGCCACGAGGCCAGCCTGGAAATTCTGACCCAGTCCCGACTACGGGACAGGGCCTCCCGTCTGGAT---------------------------------------------------------------CCAATCATTGACCGCGCTGGCTTCAACAGGCTGCAAGCCACCGCGGCCTCCGTCCACTGCAGCGCCCCGATATTCGAATACGTCACCCGTCTTCTGGAGGCCTGCAGCCATAGCAAGTCAATCGAGACCGGGCCATCCATCCGCGCCGGTCTGGCCTTGGTGCGCGGGGCCCAGGTGTGGGCCGCGTCGCTCGGACGCGATTACGTTATCCCTGACGACCTGCTGACCCTCGCGCAGCCGGTGCTGGCTCACCGTATCAAACTGAACCGGCAGGCCCGGATGGACGGCGCCGACCTCTTCCAAACAATAGATGAAGTCATTCAATCCGTGCCTGTGCCCGAGGGCGGGCTGGACGCATGA---------------------------------------
>GCF_001281305.1_WP_060620039.1
---------------------------------------------------------------------------------------------------------------------------------------------------------------ATGAGCGAGAACATCGACGACGCGACGCAGTTGTCTGACATGACCCGTCTGTCCGACAGCACGCAGCTATCCGAC------------------GCCACGCACTTGTCCGACGCCACGCAC---------------------------------------------------------------------------------------------CTGGCATCCGCACCACACACCGGCACGACCCCAAGCACCGCGTCGGTGCCGCAGCCC---------------------------------GTTGCGCTGCCTAACCTGCCGCAGTGGCCG------------------------------------------------------------------------TCACAGGCGTCGTCAGAAAAGCCGTCTCCTACTACTGATGCCGCCTCCATCCCTGCG---------------------------------------------------------------------------------------------------------------------------------------------------------------------------------------------------GGCGATGAC------------------------------------------------------------------------------------------------------------------------------------------------------------------------AGCACGCCGCAATCCCAGCCGCAGCGTCAGTCGAGCAAAGCCGCGCAAGCAGCCGCATCGGCACTGCCCGCCAGCATCAATTCCGGACTACTTTCCCAGCCCACGGCTCAG---GTCCGGGATTTCCAGCAGTCCTTCAATGCGCTGGTCGAGAATGTCTCCAAGGTGGTTATCGGCAAGACCATTCCCATCAAGCAATGCGTCACCGCACTGATGGTCGGTGGCCATATTCTTCTTGAAGACAACCCCGGCACCGGTAAGACCCAGTTGGCCCGAGGCTTGGCCAACTCCATTTCCACC---------------GGTTTCAAGCGTATTCAGTTCACGCCCGATCTGCTGCCTTCGGATGTGGTGGGTGTGACTTTCTACGATCAGAAGCGCGGAGAATTCGAGTTCCGCGAGGGCCCGATTTTCGCCTCCATCGTGCTGGCCGATGAGATCAACCGTGCATCGCCGAAGACGCAGTCCGCACTTCTGGAGGTTATGGAAGAGCAGAAAGTCACCGTTGACGGCGTCACCCATGATGTGCCGCAGCCGTTTATCGTGATCGCAACCCAGAACCCCATCGAGCAGCTCGGTACCTATAAGCTGCCTGAGGCGCAGATGGACCGATTCCTTATCAAGACGTCGATTGGCTACCCGGGCCATGATGTGTCCGTCGATATTCTCAAGCAGGTCGATATCACCGACCGTGCGCAGACCATTTCC---------------------------------------------------------------CCGGTGCTGAGCGGTGACGATGTCATGCGACTGCGTCAGGTGGCCACCGAAATCTATGTGGATGATGCGATTCGTGAATACATCGTCAGGCTCGTCGAGGCGACCCGCCACAACGAGAAGATCACGGTCGGCTCCTCCATGCGTGGCGCTTTGGCACTGACCCGATGCGCCCGTATCTGGGCCGCGGCCGATGGCCGTGCCTACGTGGTGCCGGATGACGTCAAGGACCTTGCAGTGGCCGTGCTCGCACACCGTATCACGCTGACTCCGGAAGCCACCTTCGATGGCGCGACTCCGGAAAGCCTGATCGCACAGGTGCTCGAAGACGTTCCCTCCCCCACCATCGGTTCCTGA---------------------------------------------
>GCF_001417815.1_WP_082440304.1
---------------------------------------------------------------------------------------ATGCACTCCGGA---------CACAGCCCGGATCACAACGGATTGCGT---------------------CCCGGATACGACCCGGACGATACCGGCAGACGACTGTGCTGGCCGATATCAGACGATATCAACTATCAGACGATACCAACA------------GACGACAGATTCGTTGGCGGAGCACTCATCCGC---------------------------------------------------------------------------------------------CAACGACTCGGC------------------------GGCGACGCCGCCCACACCCTGCAC------------------------------AAGGAGCACACCATGAGCGAGAACACC---------------------------------------------------------------------------CACGAGCCGATCGACGACTCCACCCAGCTTTCGGACGGC---------------------------------------------------------------------------------------------------------------------------------------------------------------------------------------------------------------------ACGGACGCGCACCCGCCAATCACGACGAGTCTGCCGGGCAGACCGAACAAG---------------------------------------------------------------------------------------------------------CCGTCCCGGCCAAAGCCCTCCATCCCGGCCAAGCCCGTCTCGCCGCCGATTGCACAGACGACCTCGACGTTCCACGCCCCTGCCGCAGTGCAGCCCATCGAACCGACCATGACGGCGACATCCGGCGAC---GTCGACCACTTCCGGGACGTGTTCAACCTTCTCACGGAGAACATCGCCCAGGCCGTGGTCGGCAAGGCACGGCCAATCCGTCTGGTGCTCACCGCCCTCATGGTGGGCGGCCACGTGCTGCTCGAAGACAACCCCGGAACCGGCAAGACGCAGCTCGCCCGAGCCCTCGCCCATTCGATAGACACC---------------AGTTTCAAACGTATCCAGTTCACGCCGGACCTGCTGCCCTCCGACGTGGTGGGCGTGACCTTCTACGATCAGAAAACGGGCGACTTCACGTTCCGAGAAGGCCCCGTCTTCGCATCCATCGTGCTCGCGGACGAGATCAACCGCGCCTCGCCGAAGACCCAGTCGGCGTTGCTCGAGGTCATGGAGGAGCAGCGCGTCACCGTCGACGGCGTCACGCACGACGTGCCGCAGCCGTTCATCGTGATCGCCACGCAGAACCCGATCGAGCAGCTCGGCACCTACAAGCTGCCCGAAGCGCAGATGGACCGTTTCCTCATCAAGACCTCCATCGGGTACCCGGGGCACGACGTGTCCGTGGACATCCTCAAACAGCTGGACGTCACCGACCGCGCCGCCGCAGTCTCG---------------------------------------------------------------CCGGTACTCACCGGCGACGACGTCATCGCCTTGCGGCAAACCGCGCAATCGGTGTACATCGACGACGTGATCACCGAATACATCGTCAGAATCGTCGAACGCACGCGCCATGACGACTGCATCATGGTCGGCGCGTCGATGCGTGGCGCCCTCGCCCTGACCCGGTGCGCCCGCATCTGGGCCGCCGCCGACGGCCGCGGGTACGTCGTGCCCGACGACGTCAAGGAGCTCGCCGTACCGGTGCTCGCCCACCGTCTCAGCCTCACCGCCGAAGCCACGTTCGCCGGGGCCACGCAGGAAAGCGCTGTCGCACGGATACTCGAGGAAGTGCCGGCGCCCGTGCTCGGGCGCTGA---------------------------------------------
>GCF_001895165.1_WP_083570083.1
------------------------------------------------------------------------------------------------------------------------------------------------------------------------------------------------------------------------------------------------------------------------------------------------------------------------------------------------------------------------------------ATGCGCCGTCCGTACGTTCCGCGT---------------TTCGACAAGGAGATGATGATGACC------------------GGCTCACAGAACACATTCCTCTCC---------------------------------------------------------------------------------------------------------GACGAAACGGTGCTCGTCGACGCCACACGACCGTCTGACAAA---------------------------------------------------------------------------------------------------------------------------------------------------------------------------------------ACGCGGCCGCCCGGAGATCCGTTTCAAGGCACG------------------------------------------------------------------------------------------------------------------------------------------------------------------------------------------------------CCGCCTGAGGCGGTTTCGGGCATGCCGGAGAATATGCCAGGCATCGTCACGGCACCTCCGCCGCAG---ATCGCATGGTTCCGGCAATGCTTCTCCGCTTTGGTGGAGAACGTCTCCGCGGTGGTGCTCGGCCAGACCATGCCGATCACGCAATGCGTCACCGCGCTGCTGGCCGGCGGCCATGCGCTGATCGAAGGCGATCCAGGAACCGGCAAAACACAGATGGCGCGCAGTGTGGCGTATTCCATCGCTGCA---------------TCGTTCAAACGCATCCAATTCACACCGGACCTGTTGCCTTCCGACGTGCTCGGCGTGACGTTCTACGACCAGCGGCACGCAGAATTCACGTTCCGCCAAGGTCCGGTGTTCGCCTCCATCGTGTTGGCCGACGAAATCAACCGCGCCAGCGCGAAAACCCAATCCGCGCTGCTGGAGGTCATGGAGGAGCGGAAGGTCACCGTGGACGGCACCTCCTATGAGGTTCCCCAACCGTTCATGGTGATCGCCACGCAGAATCCCAACGAGCAGGCCGGCACCTATCCATTGCCCGAAGCACAGCTCGACCGTTTTCTGATGCGCATCGCCATCACGCATCCCGACCACGCCACATCGGTGGCGGCGCTTCGGCAGATCGACGTCATCGACCGTGCGCGCACCATCCGG---------------------------------------------------------------CCCGTATGCGCCACGGACGATATTCTTCGCATGCGCCAAATCGCGGCCATGGTGCATATCGATGAGGCGATCCGCGAATACATCGTGCGTCTGGTCGAAGCGACCCGACATGACGAACGCATCGCCGGCGGCGCCTCCATGCGGGCCATATTGGCGTTGGCCCGCTGCGCGCGCATTTCGGCCGCCGCGGAGGGGCGCGCCTATGTGGTTCCGAGCGATGTCTGCGATCTGGCGCGCGCCGTCCTCGCCCATCGTCTACGGCTCACCACCCAAGCCGCGTACGAGGGCGTAGGTGCGGAAGAACTCATCACGCGGATTCTCGAGAACGTTCCCATACCGCAAGTCGACGAAGGCCCCGTCAATCGTCCGGCGCATCGA---CGAAAGGGCGGATCATGA
>GCF_002234915.1_WP_093960356.1
---------------------------------------------------------------------------------------------------------------------------------------------------------------------------ATGGCTGACAGCAACATGGATGATGACGTGACCCGTCTGGGACGATTCCGCGGGTTCTCCCCG---------------------------------------------------------------------------------------------------------------------------------------------------ATCCCGTCGGATCCGTCGGACGGTTCGGACGACACCGAGGCGACCCAAGTGTCC------------------------GCGAACCGCGTGCGGGCGACACCGGGCAGGGGTGCCGGC------------------------------------------------------------------GCCGGCACCGGCGGAACCGGCGTGGCCGAGGACTCCGACGAAACGCTGCTGGGCTCGTTG---------------------------------------------------------------------------------------------------------------------------------------------------------------------------------------CCGCACGGCCAGGGCCGTTCCCCGCATGCCGCGGCATCTCAGCGCGCCGTTCCCGGGAACACC---------------------------------------------------------------------------------------------------------------------GTTCCCACGCAGCCGATGAGTCAGCCGCTCATCCAGCGGCCGGCACAGCAGACGACGGCGCGTCAGCCGCTGATCAGGCATGACCGGCAGCCGAGCGCACCGGCGTCAAGTGCATCC---ATCGCCCGGTTCGGCGAGGTGTTCAACGCGATCGTGCGCAACGTGTCGAAGGCGGTCATCGGCAAGGACGAGACCATCCGCCGGTGCGTGACCGCGCTGATGGCCGGCGGCCACGTTCTGCTCGAGGACAATCCCGGCACCGGCAAGACCCAGCTGGCGCGCGCCCTCGCCAATTCGATCGACGCG---------------CCGTTCAAGCGCATCCAGTTCACCCCCGATCTGCTGCCCGGCGACGTGGTGGGCGTCACCTTCTACGATCAGCAGACCGGTGCCTTCACCTTCCGCAACGGCCCGGTGTTCGCGGCCACCGTGCTCGCCGACGAGATCAACCGCGCCTCGCCGAAGACACAGTCCGCACTGCTGGAGGTCATGGAGGAGCAGAAGGTCACCGTCGACGGCGTGACCCACGACGTGCCGCAGCCGTTCATGGTCATCGCCACGCAGAACCCGATCGAACAGCTCGGCACCTACCGTCTGCCCGAGGCGCAGCTCGACCGTTTCCTGATCAAGACGTCGCTGGGCGACCCCGGTCACGACGCCAGCCTGAACATTCTGCGCGAGGCGGGAATCCGTGACCGTGCTGCCACTATTCGA---------------------------------------------------------------CCGGTCACGACCGCGGCCGACGTGCTCGCCATGCGCAGGATCGCGGAGACCGTACGCGTCGACGACGCGATTCTCGAATACGTCGTCCGTCTCGTGGAGGCCACGCGGCACAACGACAAGCTCGCCGTCGGCTCGTCCATCCGAGGAGCGCTCGCGCTGGTCCGTTCGGCACGCGTGTGGGCGGCGGCCGATTCCCGCGGGTACGTGGTGCCGTCCGATGTGAAGGATCTCGCGGTGGCCGTGCTCGCCCACCGTGTGATGCTCACGCCCGAGGCCACGTTCGCCGGAGACACCGCCGAAGGCGTAATCGAATCGGTGATGGACGACGTGGTCGCCCCCACCATCGGCGCATAG---------------------------------------------
>GCF_002259645.1_WP_094662855.1
------------------------------------------------------------------------------------------------------------------------------------------------------------ATGAAGGAGCACGACATGGATGACAACAACATGGATGACGACGCGACCCGTCTCGGACGGTTCCGGGGATTCACCCCG---------------------------------------------------------------------------------------------------------------------------------------------------AACCAGGATCAGGAGTCC------TCGGACGACACCGATGAGACG---------------------------------------CGGCTGGGAGCGTTGCCGCACATCGGCCGT---------------------------------------------------------------------------------------------------------TCCAACACCACCGTTCCCACACAG---------------------------------------------------------------------------------------------------------------------------------------------------------------------------------------CCGCTCGGCCAGTCGCCAGTACCGCGGGCGGACTCGCAGCGCACGGCCCACCGT------------------------------------------------------------------------------------------------------------------------------CATCCCCTGATACCGACGGAGCATCCCAGGCGCGGCCAGTCACCCGTTTCGACGCCTACCCGCCAGCAGAGGACTCCCCGGCCGGCCGAGGTTCGCGGCCCCGCTTCGGATGCGTCC---ATCACGCGGTTCGGCGAGGTGTTCAACGCCATCGTGGACAACGTGTCGGAAGCGGTCATCGGCAAGGAGCATACGATCCGGCAATGCGTGACCGCGCTCATGGCCGGCGGCCATGTACTGCTGGAGGACAATCCCGGCACCGGCAAGACCCAGTTGGCCAGAGCCATCGCCAACTCGATCGAATCG---------------CCGTTCAAGCGCATCCAGTTCACCCCCGATCTACTGCCCGGCGACGTGGTCGGCGTGACCTTCTACGACCAGCAGACCGGAGCGTTCACCTTCCGCAAGGGGCCGGTGTTCGCCGCCACCGTGCTCGCCGACGAGATCAACCGAGCGTCGCCCAAGACGCAGTCCGCACTGCTGGAGGTCATGGAGGAGCAGAAGGTCACCGTCGACGGCGTGACGCACGACGTTCCCCAGCCCTTCATGGTCATCGCCACGCAGAATCCGATCGAACAGCTGGGCACCTACCGGCTGCCCGAAGCCCAGCTCGACCGATTCCTGATCAAGACCTCGCTGGGAGACCCCGGACACGAAGCCAGCCTGAGCATCCTGCGCGAGGCCCGGGTCCGTGATCGTGCCGCCACCGTCCGA---------------------------------------------------------------CCGGTCACCACCGGCGCGGATGTACTGGCCATGCGCGCGATCGCCGAAACAGTGCACGTCGACGACGCGATCCTCGAATACGTCGTCCGTCTGGTCGAAGCAACGCGACACAACGATCGGATCGCCGTCGGCTCCTCCATCCGAGGCGCACTCGCGCTCGTCCGTTCCGCACGCGTATGGGCGGCGGCCGATTCACGCAGTTACGTGGTGCCCGCCGATGTGAAGGAACTCGCCTCGGCGGTACTCGCCCATCGCGTGATCCTCACACCCGAGGCCACGTTCGCAGGCGACACCACCGACAGCGTGATCGCCTCGGTGCTTGACGACGTGGTCGCCCCCACCATCGGCGCATAG---------------------------------------------
>GCF_002259685.1_WP_094636550.1
------------------------------------------------------------------------------------------------------------------------------------------------------------------------------------------------------------------------------------------------------------------------------------------------------------------------------------------------------------------------------------ATGACTGGCCCG---------------------------------AGCAACGCATTCCTCACC------------------------GATGACACGGTGACGGCC---------------------------------------------------------------------------------------------------------GACGACACGGTGCTGTCCGATGGCACGGTGCTGTCCGATGGC---------------------------------------------------------------------------------------------------------------------------------------------------------------------------------------ACAATGTTGGCCGACGATACGGTGTTGGCCGAC------------------------------------------------------------------------------------------------------------------------------------------------------------------------------------------------------AATGCAAGGACGTCCAACCGCATGCCGGCGAGCATGCGGGGGATCGTCACCACGCCCTCACCGGAG---ATCGCATGGTTCCAGCAACGGTTCGCCGCAGTGGTGGAGAACGTCTCCACAGTGGTGCTCGGACAGGTCCCGTCGATCACGCAATGCGTCACCGCGATGCTGGCCGGCGGGCATGCGCTGATCGAAGGCGATCCGGGCACCGGCAAAACGCAGATGGCGCGTGGTATGGCGCATTCCATCGCCGCA---------------TCGTTCAAACGCATCCAATTCACGCCGGATCTATTGCCCTCCGACGTGCTCGGCGTGACGTTCTATGACCAGCGGCGCGCCGCATTCACCTTCCGCGAAGGCCCGGTGTTCGCCTCCATCGTGCTGGCCGACGAGATCAACCGTGCCAGCGCGAAAACCCAATCCGCGCTTCTGGAGGTGATGGAGGAGCGCAAGGTCACAGTGGATGGCGTCTCCTACGACGTGCCCCAGCCGTTTATGGTGATCGCCACGCAGAATCCCGGCGAACAGCTCGGCACCTATCCGTTGCCCGAAGCACAGCTCGACCGTTTTCTGCTGCGCATATCCATCACGCATCCCGACCATGCCACGTCGGTGGCGGCGATTCGACAGCTCGACATCATCGACCGTGCGCGCATCATCCGA---------------------------------------------------------------CCCGTATGCGACACGGATGAGATTCTCCGTATGCGTCAGATCGCCTCCATGGTGCATATCGACGAGACGATCCGCGAATACATCGTGCGTCTGGTCGAAGCGACCCGCCACGACGAGCGCATCGCCAGCGGCGCCTCCATGCGGGCCATATTGGCGCTGGCCCGATGCTCGCGCATCACGGCGGCGGCGGAGGGGCGCGACTATGTGATTCCGGACGACGTCAAAGACCTGACGCACGCCATCCTCGCCCACCGCATACGGCTCACCGCCCAAGCGTCATACGAGGGGATACGCGCGGACGAACTCGTCACGCGGATCCTCGAGAACGTTCCGATTCCGAATGTCAGCGGACATCACACCGGCCACCTTCGCTTGCGCCAACGAAAGGCCCGATCATGA
>GCF_002259745.1_WP_094667133.1
---------------------------------------------------------------------------------------------------------------------------------------------------------------ATGAACGAGCACCTCGACGACGCAACGCAGTTGTCCGACGCCACCAGACTGTCGGACAACACGAACATGTCCGAGCCG------------GACGCCACACGGATATCGACGGCACCCCATGAC---------------------------------------------------------------------------------------GGCGTGCAAACCGTACACCCCGAGGGCAATACGCCGGCATGGGCCTCGGCATCATCCTCATCGCCC------------------TCCAAGCCCATGGTGCGGCCAAGTCTGCCGCAACGCCCGGGAACT------------------------------------------------------------------TCGGGAGCGAAGGCCACAAACGCCGCCAAAGACGTCAAAGCCGCCAAGACGCCGGGGAGC---------------------------------------------------------------------------------------------------------------------------------------------------------------------------------------CCGGCCACAGGGCATGGGCCGAACACCGCCAAAACCGTCAAAACCACGGGACCCGCAAAAACCGCAGCACCCGTAACAGTCTCGACGGGG------------------------------------------------------------------------------AGCCAGGCACACGCCGCGAAGACCGCGAACGCCGCAACGCGAGGATCCGGCGCCGCCAAGCCCGACCGATCCGGCACGTCGCGCCCTTCACCCATCGACTCCGGCCTACTGCCCGAGCCCACCGATGAA---ATCCGCGATTTCAGGGACTCCTTCAACGCCCTGGTAGGCAACATCTCCAAGGTGGTCGTCGGCAAGACCATGCCGATCAAGGAATGCGTCACCGCGCTGCTGGTCGGAGGCCATGTCCTGTTGGAGGACAATCCCGGCACCGGCAAGACGCAGCTGGCGCGCGGTCTGGCCAATTCCATATCCACC---------------AGTTTCAAGCGCATCCAGTTCACGCCGGACCTGCTGCCGTCGGACGTGGTGGGCGTGACGTTCTACGACCAGAAGACCGGCGACTTCACGTTCCGCGAGGGACCGATCTTCGCGTCCATCGTGCTTGCGGACGAAATCAACCGTGCATCACCGAAGACCCAGTCCGCCCTGCTGGAGGTCATGGAGGAGCAGAAGGTGACGGTGGATGGCGAAACCCATGACGTACCGCAGCCGTTCATCGTCATCGCCACGCAGAACCCCATCGAACAGCTTGGCACCTACAAGCTTCCCGAGGCGCAGATGGACCGATTCCTCATCAAGACCTCGATCGGGTACCCCGGACACGACGTATCGGTGGACATCCTCAAACAACTGGACATCACCGACCGGGCCGGGCAGATCGAG---------------------------------------------------------------CCCGTGCTCAGCGGCGAGGATGTGATGCGTCTGCGCGAAGTGGCTTCGAGCATCTACGTGGACGACGCAATCCGGGAATACGTGGTGCGTCTGGTGGAGGCGACACGGCACGATGAGAAGATCATGGTGGGCGCCTCCATGCGCGGCGCTTTGGCGTTGACACGCTGCGCCCGCATCTGGGCGGCCGCGGACGGACGTGCATACGTGGTGCCCGATGACATCAAGGATCTGGCCGTGCCTGTGCTCGCCCACCGCATCACGTTGACGCCGGAGGCCACCTTCGACGGCGCTACCGACGAAAGCCTGATCGCCCGGATTCTGGAGGACGTCCCCTCCCCCACCATCGGGCGTTGA---------------------------------------------
>GCF_002259755.1_WP_094730575.1
---------------------------------------------------------------------------------------------------------------------------------------------------------------------------------------------ATGACAGAGCATATTCTCGTACACGAT---------------------------------------------------------------------------------------------------------------------------------------------------------------GCAACTTGGATTGCCGATGATGCC------ACCCAATTACGCTCCGATATGCCG------------------------------------------------------------------------------------------------------------------------------------------------------------------------------------------------------------------------------------------------------------------------------------------------------------------------------------------------------------------------------------------------------------------------------------------------------------------------------------------------------------------------------------------------------------------------------------------------------------CAACAAGTAGACAATGCACAATCTACTGTTCCAGTGCCACGAGCATCTTCCCGCCGTAGCCGCCGATCAACTCCACCTACGGACAATGCCGCACAATTATTGCATGCAGGATTTGAGCTATTAACCGATACCATCGGACGGGTCGTTGTGGGCAAACCAATACCGATTCGGCTGTGTGTTACCGCGTTACTTGCAGGAGGCCATGTACTCATCGAAGATGATCCAGGAACCGGCAAAACTCAGTTAGCAAAAGGATTAGCACGATCAGTTGATGTA---------------CCGTTCAATCGTATTCAATTCACAGCGGATTTATTACCGTCCGATATCATCGGTGTCACATTCTACGAGCGGTCACGTTCCACGTTTTCGTTCCGACCTGGCCCAGTATTTGCATCCATTGTGCTCGCTGACGAAATCAACCGGGCATCAGCCAAAACACAGTCCGCGCTACTGGAAGTGATGGAGGAACGCAAAGTCACAGTAGATGGAACGACGCATACAGTACCAGATCCATTCATGGTTATCGCCACGCAAAATCCTATTGATCAACTCGGCACATACCGGTTGCCGGAAGCGCAATTAGATCGATTCTTATTACGAACCTCAATTGGGCATCCTGGTCATGAAGCCAGTCTTGCCTTAGCTCAACAGGTTGACGTGCCAGATCGTGCAGCCAGTGTCCGT---------------------------------------------------------------CCAGTCATAGACGGACCGGGACTCGCCGAACTGCGTTCGTTAGCGAGCGCAATCCATATCGCTCCAGTGCTGCTGGACTACATGGTGCGCATCATTGAATATATTCGGCATGATGAAACAACAGCGAGTGGCCCGTCAACTCGAGGTCTGCTGTCACTCGTTCGTTGCGTGCGCATTTGGGCTGCGGCTGAAGGTCGCCATTTTGTTATACCCGATGATGTTAAAGCATTGGCAGTTCCTATATTGGCACATCGCATTATGTTGCAACATCAAGCGCTTATGTCAGGGGATACACCAGAACGGACTGTTGTACGCGCACTTGACAATGTGCCGGTACCAACAGTGGATGAAGCACATATGGAATGGAGGAATTCGTCATGA------------------
>GCF_002706665.1_WP_026643641.1
---------------------------------------------------------------------------------------------------------------------------------------------------------ATGGCGAACCACGAA------CCAGAGCAGCCGCAGATCACCGAGGAGACGGTCCTCTCCACC------------------------------------------------------------------------------------------------------------------------------------------------------GAGGCCGTTGGGCTGACTGCCGATCCGCTTGCGGCGGCGGCCGACGCGACCGTGCTTGGC---CAGTCGCCGGTCCGC---CCCGCGGCCACGGCGGTGCCGGTGCCCGGCCTGCCCCCGCGC------------------------------------------------------------------------------------------------------------ACGGCGGCACCTGCCGTGCCATCG---------------------------------------------------------------------------------------------------------------------------------------------------------------------------------------------GTGACGTCGCCGGTGGCGCCGACCGCC---------------------------ACGCCG------------------------------------------------------------------------------------------------------------------------------------------------CGCACGCCAAGCCGCCCGACGGCGATGCCG------------CAGCCGGCAGCCGGC------------GCCTCCACGCTGACGGCGGACCAGATCATGCGGTTCAGCACGCAGTTCGAGGCGATCGTGCGCAACGTCTCGCAGGTCGTGGTGGGCAAGGAGCAGCCGGTGCGCCAGTGCGTCACCGCGCTCGTGGCCGGCGGCCACATCCTGCTCGAAGACTACCCGGGCACCGGCAAGACGCAGCTCGCGCGCGGCTTGGCCCGCTCGATCGACACG---------------TCGTTCAAACGCATCCAGTTCACACCCGACCTGCTGCCGAGCGACGTGGTCGGCGTCACGCTCTACGACCAGAAGACCGGCGAGTTCAGCTTCCGCAAAGGCCCGATCTTCGCGTCGATCGTGCTCGCCGACGAGATCAACCGCGCTTCGCCGAAGACGCAGTCTGCGCTGCTCGAGGTGATGGAGGAGCAGAAGGTGACCGTGGACGGCGCCACCTACGACGTGCCGCAGCCCTTCGCTGTCATCGCCACGCAGAACCCGGTCGAACAGCTCGGCACCTACAAGCTGCCCGAAGCGCAGATGGACCGCTTCCTCATCAAGACCACGATCGGCTACCCCTCGCATGAGTCGAGCGTCGACATCCTGCGGCAGATCAACATCGGCGACCGCGCCACGCATGTGTCG---------------------------------------------------------------CCAGTGGCCACCGGCGCCGACGTGCTTGCGATGCGCACGCTCGCGCAATCCGTGCACATCGACGATGCGATCTACGAGTACATCGTGCGCCTCGTGGAGAGCACACGCCACCACGAAAGCATCGCCGTGGGCTCGTCGGTGCGCGGCGCGCTCGCGTTGACGCTGTGCGCGCGCGTCTGGGCTGCCGCCGACAACCGCGGCTACGTGATCCCCGACGACGTCAAGGCCCTGGCGGTGCCGGTGCTCGCCCACCGCGTGCTGCTCACGTCCGAAGCGCTGTTCACGGCGCTGACCGCCGAGCAGGTGGTGGCGCAGATCCTCGAGGAAGTGCCCGCGCCCGCGCAATCCGCCGCACTCTGA---------------------------------------
>GCF_002715865.1_WP_099327418.1
---------------------------------------------------------------------------------------------------------------------------------------------------------ATGGCGGAAGACGGGACCATCCCCGTCCGCCAACCGGTCCATGACCTGTTCCCACAATCCTCCTCAGCTTCTGCCAGACCT---------------------------------------------------------------------------------------------------------------------------------------GACCTCGTCGACGTCACCGATCAGTCCCGTAACCCCCAGCCGGGACGAACCTCGGCCCCCAGATAC---------------------------------------------------------------------------------------------------------------------------------------------------------------GAAGTCCGGACCGGAGAACCTGCAGAT------------------------------------------------------------------------------------------------------------------------------------------------------------------------------------------------------------------------------------------------------------------------------------------------------------------------------------------------------------------------------GCGAAAAAGAACAGACGGAACCGGCGGTCTTCCACCGAAGCAGAAGAACAGGCAGCAGGGGCCAGGCAGCAGAGACGATCGAGC---CAGGCCACAGGCAGCAGCCAGGCCGCCATGGATGTGTCGACCTTCGCCAACCTCTTCCGCTCCATCGTCGACAATGTCGGCCAGGCAGTGCTAGGCAAGGAGGAAACCATTGCCCTCTGCGTCACCGCCCTGATTGCAGGGGGCCATGTGCTCCTGGAGGACAATCCGGGCACCGGCAAGACCCAGCTGTCGCGGGCACTGGCAGCCTCCATTGCCGTG---------------GACTGCAAGCGGATCCAGTTCACCCCCGACCTGCTGCCCTCCGATCTGCTGGGCGTGACCTTCTACGACCAGTCTCAAGGACGATTCTCCTTCCGACCCGGCCCGGTCTTCGCCTCCCTGGTTCTGGCTGACGAGATCAACAGGGCCTCCCCCAAGACCCAGTCAGCCCTCTTGGAGGTCATGGAGGAGGGCCGGATAACCGTGGATGGCCGCACCTACCGCCTTCCCCGGCCATTCATGGTCATGGCCACCCAGAATCCCGTCGAGCAGCTGGGCACCTATGCCCTGCCCGAGGCTCAGATGGACCGCTTTCTGATCCGCACCTCACTTGGGGCACCGGGGCACGATGCCAGCATGCGCATCCTTCAAGAGGCTAATATCCGTGACAGGGCCGGTCTGGTCGAC---------------------------------------------------------------CCGGTGGTCGACGCCACCCAGGTGGAGGCCATGGCCACCTGCGCATCCAAAGTCTTCTGCGATTCCTCCATCATGGAATATGTCATCCACATCATCGAAGCCACGCGGCACAGCCCTGCCATCCGGGTCGGCTCCTCCATCAGAGGCGGACTGGCTCTAGTGCGTTGCGCCAGGATTCGGGCATGCGCCCAAGGCCGCGACTACGTGATCCCCGACGATGTCAAGGACCTGGTCGACCCCATCCTGGCCCACCGGCTGATTCTGACCGCCCAGAGCAGGCTGGCGGGCATGGATGAACACCAGGCGCTGGCCGAAGCCCTGACCAAGGTCCCCGTCCCCACAGGGGAGCAGTGA---------------------------------------------
>GCF_002761235.1_WP_099720758.1
---------------------------------------------------------------------------------------------------------------------------------------------------------ATGACGAAGCACAACGAGACACCGCAGGAGCAGGACATCGACGAGGAGACGGTCCTCGCCGGC------------------------------------------------------------------------------------------------------------------------------------------------------GCCCATGAGTCGGCCGTCGAGGACGCGGCCGCCGCGAGCGCCGACGAGACGGTGCTCGCCGGCACGTCGATGCCGAAG---CCGTCGGTGCCGCATGTCGTCATGCCGGATCTGCCGACGCGCGAG------------------------------------------------------------------------------------------------------ATGTTCGAGCACACGCATACGACGAACGACGGCGACCTCGACGACGAAGGCACGGTCCTCGCCACGTCGTCGGTCTCGACGACGTCGACTTCGACGTCGACCGCGACGTCCGCTTCGACTTCGTCGTCCGCTCCGGTGAGCGTCACCGAGACGATCGTCGCCGCAAGCGAGACGACGACCACGCCGGCCGCCGCCCCGGTCGTCACGCCGCCGGTCGTCACGCCGCCCGTGTCGGCGGCCCCGTCGACGCCGGCCGTGCACACGTCGTCCACGCCGTCC------------------------------------------------------------------------------------------------------------GTCTCGTCGATGCCGAGCATGTCCTCCGCCTCCCACTCCCCCGCGCTCGGCGGCACGGCGTCGACGGTGCACACGCTGCCGCCGATCGGCGCCGTCGCCGACGCCGGCACGGCGAGCAACGAGGAGATCGCCGACTTCCGTCGCCACTTCTCGGCGATCGTCGACAACGTCTCGCAGGCCGTCGTCGGCAAGGAGACGCCGATCCGCCAGTGCGTCACCGCGCTCGTCGCCGGCGGCCACGTGCTGCTCGAGGACAATCCGGGCACCGGCAAGACGCAGCTGGCGCGCGCGCTCGCGAACTCGGTCAGCGTC---------------TCGTTCAAGCGCATCCAGTTCACGCCGGACCTGCTGCCGTCGGACGTCGTCGGCGTCACGTTCTACGACCAGAAGACCGGCGAGTTCAGCTTCCGCGAAGGCCCGATCTTCGCGTCGATCGTCCTCGCCGACGAGATCAACCGCGCGTCGCCGAAGACGCAGTCGGCGATGCTCGAGGTCATGGAGGAGCAGAAGGTGACCGTCGACGGCCATACGCATCCGGTGCCGCAGCCCTTCATCGTCATCGCGACGCAGAACCCGATCGAGCAGCTCGGCACCTACAAGCTGCCCGAGGCGCAGATGGACCGTTTCCTGATCAAGACGACGATCGGCTACCCGTCCACCGAGTTCAGCCTCGACATCCTGCGTCAGGTGAACATCACCGACCGCGCCGGCGAGCTCGCG---------------------------------------------------------------GCCGTCGCGAGCGGCGACGACATCCTCGCGATGCGCACGATCGCGAACAAGGTCAGGGTCGCCGACGCGATCCTCGAATACGTCATGCGCATCGTCGAAAGCACGCGCCACGACGAGTCCATCGCCGTCGGCTCGTCGATGCGCGGCGCGCTCGCGCTCACGCGCTGCGCCCGCGTCTGGGCCGCCGCCGACGGCCGCGGCTACGTGATCCCCGACGACGTCAAGGCGCTCGCCGTGCCGGTGCTCGCCCACCGCATCCTGCTGACGTCGGACGCCGTGTTCACGTCGAACACGCCCGAGGACGTGCTCACGCGCATCCTCGGCGAGATCCCCGCACCGCAGCTCGACGTGCACTGA------------------------------------------
>GCF_900094885.1_WP_091847749.1
---------------------------------------------------------------------------------------------------------------------------------------------------ATGAGC---ACAACAACAGACCCATCCAACGATGAGACAAGACTCTCGGAGGCCACTCATCTCTCA------------------------------------AGGTTCGGCAACAATGAGAACGAATTGAACGCC---------------------------------------------------------------------------------------AACGACAAATCC------------------TTACCTTTCCCGCCGATCTACCCCAAA---------------------------CCGATCGATACGGCACAAAGC---------GCCAACACCGATGAC---------------------------------------------------------------------------------------GAAAACACGATACTGGGA------------------------------------------------------------------------------------------------------------------------------------------------------------------------------------------------------------------------------------------------------------------------------------------------------------------------------------------------------------------------------------------------------------------GCTTTCGGCGATACCAGTAAAAACGAAGCGATCAACCAAAAAACCGTCTCGAACATCTCGACA------------ATCATCGAGCCACCAAGCGATTCC---ATTCTCGACTTCAAGCACTCCTTCGATTTACTGGCAAACAATATCAGCAAGGTCGTCGTGGGCAAGTCCAAACCCATCAAATTGTGCATCACGGCCCTGATGGTCGGTGGTCATGTACTGCTGGAAGACAACCCGGGCACCGGCAAAACACAGCTCGCTCGAGGCCTTGCCAATTCCGTCTCCACA---------------TCGTTCAAGCGTATCCAGTTCACCCCTGACTTACTACCGAGCGACGTGGTTGGAGTGACATTCTACGACCAGAAAACCGGCGAATTCGAGTTCCGAGAAGGCCCAATCTTTGCATCCATCGTCCTAGCCGACGAAATCAACCGAGCCTCACCGAAAACCCAATCTGCCCTTCTGGAGGTCATGGAGGAGCAGAAGACCACCGTTGATGGCAAAACCTACGAAATGCCACAACCGTTCATCGTCATCGCCACCCAGAACCCATTGGAGCAGCTGGGCACCTACAAGCTCCCGGAGGCCCAGATGGACCGCTTTCTGATCAAGACGTCACTAGGTGCACCGGGCCATGATGTGGCGATTCGAATCCTACGCGACATCGATATTATTGACCGCGCACAAACCGTTTCC---------------------------------------------------------------CCAGTGCTCAGCGCCAACGATATCGTCAGACTGCGCAGAACAGCCACCGCCGTACGCATCGACGAACGCATCCTCGAATACATCGAGCACCTCGTCGAAGCAACACGGTTGAACGAAAAGCTTCGCGTAGGCTCCTCCATGCGTGGCGCACTGGCGCTGACACGCTGCGCACGGATTTGGGCTGCCGCCGACGGACGCGATTACGTGCTTCCCGACGACGTGCAGGACCTTGCCGTGCCAGTGCTCGCGCACCGCATCATCCTCAATGCAGAAACCGCGTTCAAGGGCGAAACCGCCGAGCAAATCATCAGCGAAATCCTAGAATCAGTCCCCGCGCCCGTCATGGGAGCATGA---------------------------------------------
>GCF_900129045.1_WP_051914973.1
---------------------------------------------------------------------------------------------------------------------------------------------------------------------------------------------------------------------------------------------------------------------------------------------------------------------------------------------------------------------------------ATGCCTGATGCGGGGCGGAACCAGCCACGCCCCCATACCGATGCCCATGCCGAT------------------------------------------------------------------------------------------------------------------------------------------------------------------------------GCCGATGCCAATACTCTGTTGGGC---------------------------------------------------------------------------------------------------------------------------------------------------------------------------------------------------------------------------------------------------------------------------------------------------------------------------------------------------------------------------------------------------------------------GCAATCCCCGCCACCGACCGCAGCTCATATGCCAGTCCTGATGGCAACGGCGATATGCCGCCCGCTGCAGCACCGGAAAACGTCGAGGCGTTCCGACGGGTATTCGCCGAACTTTCGGAACGCATAGCGGCCGATATCATCGGCAAGCCGACTGCGATCAGGCAGCTGCTCACGGTATTGTTCGCCGGCGGGCATCTGCTGTTGGAAGACGAGCCCGGCACCGGAAAAACACGATTGGCCCGCACCACAGCGCACACAATCGGCTCG---------------ACGTTCGGACGCATCCAGTTCACACCGGATCTGCTGCCGTCCGATGTGCTGGGCGTCACGTTGTATGACCAGAGCACCGGCATGTTCTCGTGGAGGAAGGGGCCGGTATTCGCCTCGCTGGTGCTGGCCGACGAGATCAACAGGGCCTCACCGAAAACGCAGTCGGCCCTATTGGAAGTAATGGAGGAGGAACAGATCACCGTCGATGGAACGACATATGACGTGCCGCAGCCTTTTATGGTGATCGCCACGCAGAATCCTTCCGGCCATCTTGGCACCTATGCCTTGCCGGAAGCGCAGATGGATAGGTTCATGATGCGTATATCACTGGGGCATCCGGAACGTGAATCCGCACTGCTGATTCTGCGCAATGCCAGTCATCGCAAGTGCGTCGAGACGACCGGCTCGGATGGTTTTCGCCCATCGGATAACCAATCGAGCGGACCGGGATCGCCATCATCCGATGTCCCGGCGCATGCATCGTCATGGATGCTTGCCATGCGCGGCATTGCCGAGCGCGTACACGTGGATGATGCCATTGGCGAGTACATCGTCCGACTGGTTGAGCAGACGCGTTGTGACAGTCAGGTGGCGTCCGGCGCGTCCATGCGCGGCGCGCTGGCGTTGTTGCGCTGCGCACGTGTTGCCGCTGCAGCGAATGGCCGCGATTATGTGCTGCCTGACGATGTTATGGAGCATGTCGTCGCCGTACTTGCGCATCGTCTGGCACTCACCGATGAAGCGGCATGCGCCGAAATACGTCAGGAGGATGTTGTGCGACGCATCAGCGAACAGGTTCCGGTACCGTCAATGGGCGGGGAAAGGACCCTGCCATGA------------------------------
>GCF_000771625.1_WP_033889514.1
---------------------------------------------------------------------------------------------------------------------------------------------------------------atgagcgagcacatcaacgacgaaacgcagctttccgatgccacacagctatcagatcgcactcgtctcggg---------------------------catctg------------------------------------------------------------------------------------------------------------------------ccacatacgcatgccaccact------------------------------------------------------------------ccgtcattcgacaaagacaga------------------------------------------------------------------------gtgcgcattcccgacgaatcagcgacaccaacc------gcaccatcgctgccg---------------------------------------------------------------------------------------------------------------------------------------------------------------------------------------------------------------------------------------------------------------------------------------------------------------------------------------------------------------------------------------gccaggccacttcccacgcct---------------------------------------------------------tctaccggcctattgactcaacccactgcggcc---attcaagcatttcaacgctcattcaacgacttggtcaataacatttccacagtggttatcggtaagaccatacccatcaagcaatgtgttaccgcgttaatggtgggtggacatgtgctactggaagataatcccggtaccgggaaaactcagctggctcgaggccttgccaactccatttccacc---------------agtttcaaacgcatccaattcaccccggatttactgccgtcagacgtggtgggcgtcactttctatgatcaaaagcgtgcagagttcgaatttcgcaaaggtcctatcttcgcttccatcgtgctagccgacgaaatcaaccgagcttcaccaaaaacacagtccgcattgttggaagtcatggaggagcagaaggttacggtggatggcacaacgcatgcggtgccgcaaccattcatcgtaatagctacacagaatcctattgagcagctaggcacttatgcgcttcccgaagcacagatggatcgttttctcattaaaacctctatcggctatcccagccatgatgtttcggtggatattctcaagcaagtggatgtcacggatcgcgcacaaaccgtttcc---------------------------------------------------------------cccgtattaactggagacgatattattcgactgcgcgccaccgcatccgacgtatatgtggacgacgtcattcgcgaatacatcgtgcgcatcgttgaggcaacacggcaccatgaacgcattaccgtcggctcttccatgcgcggtgcacttgcgctcacacgatgtgcccgaatttgggcagccgcggatggacgcgcctatgttgtgccggatgatgtcaaagatcttgctgtggcagtgctggcgcaccgtattgtgctcactcccgaagcggctttcgatggcactactgccgaaatgctgattgcacaaatcctcgatgacgttcccgctcccaccattggtgcctga---------------------------------------------
>GCF_000741325.1_WP_033489426.1
---------------------------------------------------------------------------------------------------------------------------------------------------------ATGACGGAACACGCCGACGACCCGAACCAGCAGGACATCGCCGCGGAGACGGTGCTCGCGCAG------------------------------------------------------------------------------------------------------------------------------------------------------CCGCATGCCTCAACGGTCGAGAAGACAGCCACCACGACAGCGGATGAGACGGTGCTCGCAGGCGGCATGGCGACGACG---CCTTCAGTGCCGCATGTCGCCATGCCGGACCTGCCGCCGCGCGAC------------------------------------------------------------------------------------------------------GTGTCCGCACACACGCCCATGCCAAAC---------------------------------------------------------------------------------------------------------------------------------------------------------------------------------------------GTCACGCCTCCCGTCGCCGCGACGCCG---------------------GCAGAGACCCCA---------------------------------------------------------------------------------------------------------------------------------------------------ACCCCCGTGCGCCATGGCGGCGCC---------------ATGCCGCCGAGCGGC------------GCAGGCCAGGCGAACAACGATGAGATCACGGCGTTCAACAGTCGTTTCGCGGCGATCGTCGGCAATGTCTCGCAGGTCGTCGTCGGCAAGGAGGCGCCCATCCGCCAATGCGTCACCGCGCTCGTCGCCGGCGGGCACGTACTGCTCGAAGACAACCCGGGAACAGGCAAGACGCAGCTTGCGCGCGCGATCGCGAACTCGATCAGCGTC---------------CCGTTCAAACGCATCCAGTTCACCCCCGACCTGCTGCCGTCGGACGTCGTCGGCGTCACGTTCTACGACCAGAAGACCGGCGAATTCAGCTTCCGCGAAGGCCCGATTTTCGCCTCCATCGTCCTCGCCGACGAGATCAACAGGGCATCGCCGAAAACACAGTCCGCGATGCTCGAGGTCATGGAGGAGCAGAAGGTGACGGTCGACGGCCACACGCACCCCGTGCCGCAGCCGTTCATCGTCATCGCGACGCAGAACCCGGTCGAACAACTCGGCACCTACAAACTGCCCGAAGCGCAGATGGACCGTTTCCTCATCAAAACGACGATCGGCTACCCGTCGACCGAACACAGCCTCGACATCCTGCGCCAGGTCAACATAACCGACCGTGCGGGCGAGATCACG---------------------------------------------------------------GCCGTCGCTTCCGGCGGCGACATCCTCGCGATGCGCGCGACCGCGAACAAGGTCAGGGTCGACGACTCGATCCTCGAATACATCATGCGCATCGTCGAAAGCACACGGCACGACGAGAACATCGCCGTCGGCTCGTCGATGCGCGGCGCGCTCGCGCTGACGCGGTGCGCGCGCGTATGGGCCGCCGCCGACGGACGCGAATACGTCATCCCGGACGATGTCAAGGCGCTCGCCGTACCGGTCCTCGCGCACCGCATCATGCTCACCTCGGACGCCGTGTTCTCCTCGAGCACGCCCGAAGCCGTCCTCGAACGCCTCCTCGGCGAGATCCCGGCCCCACAGCTCGGCGCCAACTGA------------------------------------------
