# Supplementary material for: Positive Selection in Bifidobacterium Genes Drives Species-Specific Host–Bacteria Communication
Source: Front Microbiol. 2019 Oct 15;10:2374. doi: 10.3389/fmicb.2019.02374 (PMC6803598; doi:10.3389/fmicb.2019.02374)
Supplement: DATA SHEET S6 — MSA of the tgm gene before treatment with Gblocks. [file Data_Sheet_6.FASTA]

>GCF_000010425.1_WP_011743632.1
------------------------ATGAGCACCACATTCACCAAC------------------ACCGACAATTTCACCGGCAAC------------CTCACCGGCACAGGCACCAACTCCGCCAACACCAACACTGGCATGGCG------------------------------ACCGGCACAGGCACCGGCTCATGGGCGGAC------TCCACCCACTCCGTCATCTGGATGTCCCGCAGCGGCAAGTCCCCAGCCATGCCCAACACC---AACCAGCCACACGCCGCGCAA------------------------------------------TACGCAAGCCTCACGGTCGCCGCCCTGCTGACCATCGCCGCAGCCAGCAACCTCATCGACGTATACGGC---TCCGCCCTGTCTTGGACGAGCGCCGCAATCCCCGCCACCATCATCGGCTCGCTCGTGGCGCTTGCCGGT------------------------CTCGTTCCCGCGTTGCGCCTGTGGTGGCAGATGCTGTTCATGGCGTGTGCGCAGCTGGTGGTCGGCCCGGTCATCTTCCTGAATGGC---------------------------------ACCACCATCGCCCATGTCATTCCCACACTGCGCACGTTGACGCAAGGGTGGATGCGGATGCTCGGCTCGTTCAAATACCTGCTGGCCATCGACCCGCCGACCGGCACCGGCGACGGCTCGCTGCTCGCCGTGTGGACGATCTGCCTGTGGGCCGCGCTGCTGGCCGGTATTTTCGCGGTTGCGGAGGATGGCCGG------------------------------------------------------------------------CTTACGATGGTCGCGGTCGTTCCCGTCGTGGCGAATCTTGCG---------ATCTGCGCGCTGCTTGGCACGTCGAGCGGTTTCTACCGTATGGCGATCGGCACGATTATGGCGGTCGTGCTGGTGGTTTGGGTCAGCGCGCGT------TGGAAACTGTTGGAA------------------TTGGGCCGTTGGCTCAGTTCCGTAGTCATCGTGCTGCTGGCTTCGGCTGTGGCGATCGGCGGATGCTTGGTGGTCGGGCAA---AACCGCACCATTCTGCGCGACCATTATGATCCGCCGCTGAGCCCGTACGATTACACCAGCCCGTTGAGCGGCATGCGTTCGTATATCAAGAACCATAAGGACGATGTGCTGCTGACCGTCGACGATCTGCCGGCCGGTTCCACGGTGCGTTTGGCGGTTATGGACCGTTTCGACGGCAATGTGTGGAACCTGTCCGATTCCACCATG------------------------------------GCTTCGGATTCCTCCAACTACCATCGTGTGGGCGATTCCATTGCAAAC------------------------------------------------------------------------------------------AACGCCACCGGCAAGCGG------------------------TTCACCGCGAAATTCACGGTCGATGACGGTTTGAGC---GACTATTGGCTGCCGATGGCCGGC------GCGGCT------------------TCCAGCGTGAAGTTCGCCACATCG------------------------------------------------------------------TCGGACGCCGATTCGTTCTACTACAACACCGACACTATGTCGGCGATCTACCCTTCGCGCACCTCTCCGGGATTGTCCTATACGGAAACCGGCGTCATTCCACGGACGCCG---ACGAATAAGGAGATCGCCAAGGCGAATGCTTCCTCCATCAGCCAGCCCAAGGCGGAGGATGTGCCCGATTGCGTGGATAAGCTGGCCACCGCGATTGCGGGCGGCCAGTCCAAGGGCGGCGAG---------GCCGCGCAGTCTCTTGCCGACAAGCTCAGGGAATCCGGCTGGTTCTCCCATGGTTTGAATGGCGATTACCCGTCCAGGGCCGGTCACGGCAACTATCGCATCGACCAGCTGCTCGCCGGC---AGTGCGATGGTCGGAGACAGCGAGCAATACGCTTCCGCGATGGCGCTTATGGCCCGCAGTCTCGGCTTGCCGAGCCGCGTGGTGCTGGGCTTCCTGCCGAAGAACGACGAGGGCGAGATCAGC---------------------------------------------------------GACAGCCGCACCGAGAAGCAT---GGCAAAACCACCACCACGAAATTCACCGGCAACGATGTGACCGCTTGGGTGGAGATCAAGCTGGACGGTTACGGATGGGTGGCGTTCTACCCGACACCGAAGGAAACGAAGGTTCCCGACGAGAACCAGAATCTCACTCCGCCCAATCCGCAGACCTTGGTGCGTCAGCCTCCGGTGCCGCTTACCGATCCGCTGCGTGACGACAACCAAGCCAAGGGCAAAACGTCGCTTGGCGGCAGCATGGCCGACGAG---ACGCCGACGAGC---CTGTTCTGGCAGCGTTTCGGCAGAATCGTCAGAAAAGTCGCCATCTACGGCAGCCCTCTGTGGACGGTGCTCATCGTCTGCGGCCTGCTGCTCGCCATCAAGGCGATCGCCCTGGCTCGGGCGCGCAGGCATGGCAGCGCATCGCAACGCGTCGCTGCCGGATGGCAGGCGGTCGCGGCGCTTGCCCGGCAAAGCGGC---------------CTTGACGTCCAAGGC---ACCAGAAACGAGCAGGCGCAGGCCATCGCCGAACAGATGGGC------------------------------------------------------------------------------------------------------------------------TTCGAAGCCGATACACTGCTCGCGCTGGGCAGGGAGGCTGATTACGCGGCCTTCTCCGGAGGCGATGTCACGCAGGAGCATGCGGAACGCTACTGGCATGACATCGCCGAAGAACGAAAGTTCATGCTCGGCTCGCTGCCGACGTTCCGCAGGTGGCGGGCGAAACTATCGCTTGCGGACGTGTTCCAC---------------------------TTCCGGAAAATCCGCTTGCGGAAAATC---------------------------GGTGTGAAAGGGCGGGACTCATGA------------------------------------------------------------------------------------------------------------------------------
>GCF_000022965.1_WP_004218263.1
---------------------------------------------------------------------ATGACTTCGCCGACCTCCTCCTTTGGCGCGACAAGACACGGCCGCACCCGCGGC---------------------------------------------------------------GATGCTTCGTGGATCAACGACAATTCCACGCAAATGCCCGTCTGGCTGACGATGAACGCCCGCGACGCGCGTCGGGCCGATGCCGCACATGCCGCTGGCCATGCCACACGC---------------------------------GATGCCGCCATCTCACTTGTCGTGGTGATGGCAATCGTACTGTGCGCATGCGCGAATCTCATTGACGTGTACGGC---TCGGCCGGCAGCTGGGCGCGCGCCGCGATTCCGGCTGCATTGCTCGGTTCTGGCATCGCGTTCATGACG------------------------CTGGTGCCCCGGTTGAGGTTCTGGTGGCAGATTCTGGCGTCCGTGCTCGCGCAATGCGTGATCGGCCCGCTGGTCGCACTGCCGCAC---------------------------------ACAAGCGTGGCCTACGTGCTGCCGACGTGGCAGACCCTCGCCGAAGGTTGCTCCGCCATGTTCACGTCGTTCAAGTTCCTCATCGCCGTGCCGGCGCCGACCGGCACCGCGGATGGCTCGCTCATGGCCGTATGGACGCTCTGCCTGCTCTCGTGCACACTTGGCGGCGTGCTGGCCGTGCTCCCCCAACGGCGA------------------------------------------------------------------------TGGAGCGCATTGAGCGTATTGGTTGTGATCGGCGATTTCGCT---------GTCTGCGCGCTGCTTGGCACATCGGCAGGCGTGCTTCGGCTGCCATGCGGCGTGGTTTGCGCGCTCGCCGCCGTAGTCTGGCTGTCGTGGCGC------TGGCGACTGTTCGAA------------------ATGTCACGATGGCTCGGTGCGGGCGCACTGTTGCTGCTGGCGGGCGCCGTGGCCGTAGGCGCATGCCTGCCCGTCCACGCC---ACGCGAACGATTCTGCGCGACCATTACGAGCCGCCGCTTGCGCCCTTCGACTATGCGAGCCCGATGTCGGGCATGCGCGCGTATCTGAAGGAGCATAAGGCAGACACACTGCTCACCGTGCGCAATCTGCCGGCGGGGGCCAGCGTGCGTCTCGCCGTGATGGATCGGTTCGACGGCAATGTGTGGAATCTATCGAACACGCGGATT------------------------------------GCCGGCGCATCCTCGAACTACACGCGCATGGGTCTGCGAATCACACAGGACGGC------------------------------------------------------------------------------------GATGACTCCGGAACCTGG------------------------TTCACTGCCATGTTCGACGTGCGCGACGGCATGCGT---GACGATTGGCTGCCGCTTGCCGGC------GCGGCG------------------ACGCAGGTCACCTTCGCCACCAAT------------------------------------------------------------------GCGAATGCCGACGATTTCTACTACAACACGGGCACCGAATCCGGTCTGCTCACTTCCGGCGTACGTTCCGGACTTGCCTACACCGAAACCGGCACGCTTGCACGCCGTCCC---AGTGATGATGAGATTCGGCAGACACAGGCCGCACGCATCGCGCTCCCCGATGCCGGCGACATTCCCAATGCCGTGCGGCGCATGGCGGAGGCCTTTGCAGGAGGTCAGCCCACGGCTGGCGCG---------GCTGCGCTCGCATTGGCGAACGGCCTGCGCGACAACGGGTGGTTCTCGCACGGTTTGGTGGACGACTACCCTTCGCTTGCCGGGCATGGCAACTACCGGATCACCCAGCTGCTCGGCGGC---ACCGCAATGGTGGGAGACAGCGAACAGTATGCGTCGGCGATGGCCCTCATGGCGAGGTCCTTGGGAATCCCGTCGCGCGTGGTGCTTGGGTTCGTGCCCAAGGACGAGCATGGCGACATCACC---------------------------------------------------------GAGGCCCGCACACAGAGAACC---GAGAACGGCACCACAACCGACTTCACCGGCAATGACATCGAAGCCTGGGTTGAGGTCGCGCTTGAAGGGCACGGTTGGGTGGCGTTCCACCCTACGCCTCAGGAGACGAAGACCCCTGAAGACAATCAGAATCCCACTCCCCCGAATCCGCAGACACTCGTGCGCCAACCGCCACTGCCCCTCACCGATCCACTGCGCGACAAGCAGGAGGCCACAGGAAGCACCGTGCTCTCCGGAGACGACGCCCAAGAC---CCGCGAACCTCG---GGAGTCTGGTCGAAAATCGGCGCGGTGACGCGCGACGTCGCTATATACGGCTCCCCCGTGTGGATTCTCCTTGTCATCTGCGGCTGCATTCTTGCGGTCAAGGCGGCGCTGCTCATGCGATTGCGCAGGAATGGCAGCACGAATCACCGTGTGGAGTCCGGCTGGCGTTCACTCACGCAATTCGCGATGCAAAGCGGC---------------ATTCCCGTGCACGGC---ACACGCCGTGAGCAGGCGCATGCCATCGCGAGGTCCTTCGCCGCGGAATCTGCTGCCGAAGCGACCGCCAGCCCC------------------------------------------------------------------TCCGACACGAGCCGTGGGCCGGTCACCGAAGCGCAGCTCAGGCACAGCGCGCAGACGGCGGATTATGCCGCGTTCTCGGGCAATCCTGTGCCTGAAAGCGAGGTCGTACAGTATTGGGAGTCTGTGGATGGCATGCGCGCCGCATTGCTGAAGACCCTGCCGTTCTGGCGCCGCGTGCGCACGCGACTGAGTCTGCGCGGCCTATTCCGG---------------------------------------------------------------------------------------CACCATGCATACAAAGAGACATCCGACCACCCTGCGTAA---------------------------------------------------------------------------------------------------------
>GCF_000260715.1_WP_014698131.1
---------------------------------------------------------------------ATGACCTCGCCTGTCTCCTCCTTTGGCACGACAAGACACGGTCGTACACGCGGC---------------------------------------------------------------GACGCCTCGTGGATCGACGACAGCTCCACGCAAATGCCCGTCTGGCTGACGACGAACGCTCGCGACGGGCATCGGTCCGATGCCGCACATGCCGCTGGCCATGCCACACGT---------------------------------GATGCCGCCATCTCACTCGCCGTGGTGACGGTAACTGTACTATGCGCGTGCGCGAATCTCATCGATGTGTACGGC---TCGGTCGGCAGCTGGGCACGCGCCGCGATTCCGGCTGCATCGCTCGGTTCTGGCATCGCGTTCATGACG------------------------CTGGTACCCCGGTTGAGGCTCTGGTGGCAGATTCTGGCGTTCGTGCTCGCGCAATGCGTGATCGGCCCGCTGGTCGCGCTGCCGCAC---------------------------------ACGAGCGTAGCCTACGTGCTGCCGACGTGGCAGACCCTTGCCGAAGGTTGCTCCGCCATGTTCACGTCGTTCAAGTTCCTCATCACCGTGCCGGCGCCGACCGGCACCGCGGATGGCTCGCTCATGGCCGTATGGACGCTCTGCCTGCTCTCGTGCACACTTGGCGGCATGCTGGCCGTGCTTCCCCAACGGCGA------------------------------------------------------------------------TGGAGCGCATTGAGCGTATTGGTCGTGATCGGTGATTTCGCC---------GTCTGCGCGCTTCTTGGCACATCGACAGGCGTGCTTCGGCTGCCATGCGGCGTGGTCTGCGCGCTCATCGTCATAGTCTGGCTGTCGTGGCGC------GGGCGACTGTTCGAA------------------ATGTCACGATGGCTCGGTGCGGGCGCACTATTGCTGCTTGCGAGCGCCGTGGCCGTAGGCGCATGTCTGCCCGTCCACACC---ACGCGAACGATTCTGCGCGACCATTACGAACCGCCGCTCGCCCCCTTTGACTATGCGAGTCCGCTGTCGGGCATGCGCGCGTATCTGAAGGAGCATAAGGCAGACACACTGCTCACCGTGCGCAATCTGCCGGCGGGAGCCAGCGTGCGACTCGCCGTGATGGATCGGTTCGACGGCAATGTGTGGAATCTGTCGAACACGCGGATT------------------------------------GCAGGCGGCTCTTCGGACTACACGCGCATGGGACTGCGAATCCCACAGGACGGC------------------------------------------------------------------------------------GATGACTCCGGAACCCGG------------------------TTCAACGCCATGTTCGACGTGCGCGACGGCATGCAT---GACGATTGGCTGCCGCTCGCCGGC------GCGGCG------------------ACGCAGGTCTCTTTTGCCGCCAAC------------------------------------------------------------------GCAAATGCCGACGATTTCTACTACAACACGGGCACCGAATCTGGTCTGCTCACTTCCGGCGTGCGTTCCGGACTTGTCTACACCGAAACTGGCACGCTTGCACGCCGTCCC---AGTGATGATGAGATTCGGCGGGCACAAGCCGCACGCATAATGCTTCCCGATGCCGGTGACATTCCCAATGCCGTACGGCGCATGGCGGACGCCCTGGCAGGAGGCCAGCCCACGGCTGGCGCG---------GCTGCGCTCGCATTGACGAACGGCCTGCGTGACAACGGGTGGTTCTCGCACGGATTGACGGACGACTACCCCTCGCTTGCCGGGCACGGCAACTACCGGGTCACCCAGCTGCTCGGCGGC---ACCGCAATGGTGGGAGACAGCGAACAGTATGCCTCGGCGATGGCCCTCATGGCGAGGTCCTTGGGAATCCCGTCGCGCGTGGTGCTTGGGTTCGTGCCCAAGGACAAGCATGGCGACATCACC---------------------------------------------------------AAGGCCCGCACGCAGAGAACC---GAGAACGGCACCACAATCGACTTCACCGGCAATGACATCGAAGTCTGGGTTGAGGTCGCGCTCGAAGGGCACGGCTGGGTGGCGTTTCACCCTACGCCTCAGGAGACGAAGACCCCTGAAGACAATCAGAATCTCACTCCCCCGAATCCGCAGACACTCGTGCGCCAACCGCCACTTCCCCTCACCGATCCACTGCGCGACAAGCAGGAGGCCACAGGAAGCACCGTGCTCTCCGGAGATGACGCCCGAGAC---CCGCGAACCTCG---GGAGTCTGGTCGAAAATCGGCACAGTGGCGCGCGACGTCGCTATCTACGGCTCCCCCGTGTGGATTCTCCTTGTCATTTGCGGCTGCATTCTTGCGGTCAAGGCGGCGCTGCTCATGCGATTGCGCAGGAATGGCAGTACGAATCACCGTGTGGAGTCCGGCTGGCGTTCACTCACGCAATTCGCGATGCAAAGCGGC---------------ATTCCCGTGCACGGC---ACACGCCGTGAGCAGGCGCATGCCATGGCGCAATCCTTCGCCGCGGAATCTGCTGCCGAAGCGACCGCCGGCCCC------------------------------------------------------------------TCCGGCACGAGCTGTGGGCCAGTCACCGAATCGCAGCTTCGGCACAGCGCGCAGACGGCGGATTATGCCGCGTTCTCCGGCAATCCTGTGCCTGAAAGCGAGGTCGTGCAGTATTGGGAGTCTGTGGATGGCATGCGCGCCGCATTGCTGAAGACCCTGCCGTTCTGGCGCCGCGTGCGCACGAGACTGAGTCTGCGCGGCCTATTCCGG---------------------------------------------------------------------------------------CACCATGCATACAAAGAGACATCCGACCACCCTACGTAA---------------------------------------------------------------------------------------------------------
>GCF_000347695.1_WP_015449962.1
------------------------ATGAACCCCACAAACCCCATC------------------AATACCATGAGCACCGGCGATGTCACCAGTGTCACGGACCCGACCGGCACCGCCGCATCGACTGCCACACCCACG------------------------------------ACGACGACAGCCACCGGCACATGGATGGAC------TCCACACGCTCGGCAATCTGGATAACGCGC---CCAGGACAACCCGCCCCCATCACCGGC---ACGCGGCACTGCGCGGCACCC------------------------------------------TACACAAGCCTGCTTATCGCCGCGCTGCTCACCCTCGTCGCATCCAGCAATCTGATTGATGTCTACGGA---TCCGTGCTGTCATGGGCCACGGCAGCGATCCCCGCCACCATCATCGGCTCGCTGGTGGCGCTCGCCGGT------------------------CTCTTCCCCGTGCTGCGCCTATGGTGGCAGATGCTGTTCATGGCATTTGCGCAACTGGTGGTCGGCCCCGCCTTGATACTCAACGAC---------------------------------ACCACCATCGTCCATATCATTCCGACAGTCCGCACCATCAGACAGGGGTGGATGAGCATGCTGGGCTCGTTCAAATACCTGCTTGCACTCGACCCGCCGGTGGGGACGGCAGACGGCTCGCTCCTAGCCGTCTGGACAATCTGCCTGTGGTCGGCGCTGTTAACCGGCATCTTCGCCGTCACTAAGGACGGACGG------------------------------------------------------------------------TACATCATAATCGCCGTCATCCCTATCTTGGCGAATACGGCG---------GTCTGCGCGCTGCTCGGCTCCCCGACCGGATTCCACCGCATCGCCGCGGGCACCGTGACAGCCATTACGCTGGTGGCATGGATCAGCTCGCGA------TGGAATCTGCTGGAG------------------CTGAGCCGGTGGTTGAGCAGCATCGTCATCGTGCTGATTTCGGCGTCGCTCGCGGTCGGTGGATGCGCGGTTGTCGGACAG---CACCGCACCATCCTGCGCGACCATTACGAACCGCCGCTGAGCCCCTACCAGTACACGAGCCCGCTCAGCGGCATGCGCTCATACGTCAAGAACCACAAGGATGACGTGCTGCTGACCGTCACCGATCTGCCCGCCGGCTCCACCGTACGCCTTGCCGTCATGGACCGGTTCGACGGCAATGTGTGGAACCTGTCCGACTCGGCGATG------------------------------------GCCTCGGACTCTTCCAACTACCGCCGTGTCGGCACCAGTATCCGCAAC------------------------------------------------------------------------------------------ACCGCGGAAGGCAAACGT------------------------TTTACCGCCAAATTCACAGTGGACAAAGGGCTGACC---GACTACTGGCTGCCCATCGCCGGG------GCCGCG------------------TCAAGCGTACAATTCGCCAACACG------------------------------------------------------------------TCCGACGCCGATTCGTTCTACTACAACACCGACACCATGTCCTCCATCTACTCCGCACGCACCTACGCGGGGTTGTCCTACACGGAAACCGGCATCATCCCCCGCATGCCG---ACCGACGAGGAGATCGCCAAGGCGGCAATCAGCCTGATCAGTCAGCCCAAAGCCGAAGACGTACCCGACAGCGTGGATAAACTCGCCAACGCCACGGCCGGCGGACGGGTCAGCGGCGGCGAG---------GCAGCGCAATCCATCGCGAAGCAACTCAAGGAATCAGGCTGGTTCTCACATGGGCTGGACGGAGATTACCCCTCCAGTGCCGGCCACGGCAATTACCGTATCGACCGGCTGTTGGCGGGG---TCCGCCATGGTCGGCGACAGCGAGCAATACGCCTCCGCGATGGCGTTGATGGCCCGCAGCCTTGGCATGCCCAGTCGCGTCGTGCTCGGGTTCCTGCCAAAGAACGATGAGGGCGACATCAGC---------------------------------------------------------GAAAGCCGCACCGAGAAGCAC---GGCTCATCCACCGTCACACAATTCACCGGCAACGATGTAACCGCGTGGGTGGAAATCAAACTGGACGGATACGATTGGGTGCCGTTCTACCCGACACCGAAGGAAACAAAAATCCCGGACGACAACCAGAACCTGACCCCGCCGAATCCGCAGACGCTGGTGCGCCAGCCCGCAGTCCCGCTCACCAACCCCTTGCGTGACGACAATCAAGCCACCGGCGCATCATCAATCGGCGGCAGCATGGCTGATGAG---GCACCGGACAAC---ATGTCTTGGGCACGGTTCCGCACCATTGCCCGAGCGGTCGCCCTGTATGGCAGCCCAATCTGGGTGTTGCTCGCCGTATGCGCACTGCTGCTCATCATCAAGGCAATCGCGCTGCTATGGGCACGCAAGCACGGCAGCCCATCGCAACGCGTCGCTGCAGGCTGGCAGACGGTCACCGCAACCGCCATGCAAAGCGGT---------------CTCAGCGTTCACGGC---ACCAGAAACGAACAGGCGCAAGCCATCGCCAAGGAAATGGGC------------------------------------------------------------------------------------------------------------------------CTTGCGCCAGACGTGCTGATCACACTGGGCAAGGAAGCGGACTATGTCTCCTTCTCCGGCAACACCATCGATCAGCATCAAGTCGACCGGTATTGGAATGACGTCATCGAGGAACGCGCTACTATGCTCAAATCGTTGCCAGCGTTACGCAGATGGCGCGCCAAGCTCTCGCTGCGAGGGATGTTCCAC---------------------------AAGACATGTTGCACAGGGATGACTTGG---------------------------AAAACGCCCGGAAGAGACCGGGAACCATCAGTCCGACGCACCGCATGA------------------------------------------------------------------------------------------------------
>GCF_000522505.1_WP_034874840.1
------------------------ATGACCTTCCCGCCGCTTGCC------------------GACCAAAGCCACACCTCCACC---------------------------------------------------------------------------------------------------TTCACCGGATCATGGGCCGAT------TCCACCCATTCGGTGGTCTGGATGACCCGCAGCGGCAAACCACGGTCGCTGATCAGCACA---CGCCGCCCGGCAGGACGGCAG------------------------------------------TTCGCCGGCCTTCTGGTGACTGCACTGCTCACGCTCGCCGTCGCCGGCAACCTCATCGACGTGTACGGC---TCACCCGCCGCATGGGCCACCGCCGCCATACCGGCCACCGTCATCGGCTGCCTGGTGGCGTTCGCCGGC------------------------ACCGTCGCTGCATTGCGACTATGGTGGCAGGCACTGTTCATGGCGCTGGCGCAACTCGTCGTGGGACCCGTCCTCCTGTTGAACGAG---------------------------------ACCACCATCGCGCACGTCATACCCACGTTGCGCACGCTGACGCAAGGATGGACGTCCACGCTCGGATCGTTCAAATACGTGCTGTCGATCGATCCGCCGACCGGCACCGCCAACGGCAGCCTGCTCGCCGTATGGACGATCTGCCTATGGTTCGCGCTGCTGACCGGCATCTTTGCCGTCGCGCAGGACGGCCGG------------------------------------------------------------------------CTCACCATGATCGCCATCATTCCGGTAATGGCGAATACGGCG---------ATCTGCGCGCTGCTCGGCACCGCCGACGGCTATCATCGTTCCATCGTCGGCACCGCCGTCGCCATCGTGCTGGTGATCTGGGTGAGCGCCCGC------TGGAAATTACTGGAA------------------TTGGGCCGTTGGGTCAGTTCCGCGATCATCGTGGTGCTGTCGGCCGCACTGGCGATCGGCGCATGCCTGACGGTCGCACAG---GATCGGACCATCCTACGCGACCATTACGATCCGCCGTTGAGCCCATACGACTATACGAGCCCGCTAAGCGGCATGCGATCCTATATCAAGGACCATAAGGATGACACATTGCTGACCGTCACCGACCTGCCTGCGGGCTCCACCGTTCGACTGGCCGTGATGGACCGTTTCGACGGCAATGTGTGGAATCTTTCGGATTCCACGATG------------------------------------GCCGCCGACTCATCGAACTACCATCGCGTCGGCACCGCCATCGCCAAC------------------------------------------------------------------------------------------AACACCAAAGGCAGGAAG------------------------TTCACGGCCACCTTCACGGTGAACGAAGGACTGAGC---GACTACTGGCTGCCGATGGCCGGC------ACCGCC------------------TCCGGCGTGCGGTTCGAGCATGCG------------------------------------------------------------------GGCGATGCCGACGCGTTCTACTACAACACCGGTACGCATTCGGCCATCTACTCATCCGGGACGGCCGCCGGCCTGACCTACACGGAAACCGGCATCATGCCCGTGGTGCCC---ACCGACGATCAGATCGGCAAGGCCAAGGCCTCCTCGGCGAGCCAGCCGCAGGCGCAGGATGTGCCCGACAGCGTGGAAAAGTTCGCCACCGCAGTGGCCGGCGGCCAGTCCAAAGGCGGCGAG---------GCGGCTCTCGCCCTGGCGAACAAGCTCAAGGAGTCCGGCTGGTTCTCGCATGGTCTGACCGGGGACTATCCCTCCTCCCCCGGCCATGGCAACTACCGTCTCGACCAGCTGCTCGCCGGC---ACCGCCATGGTGGGAGACAGCGAGCAGTACGCCTCCGCGATGGCGCTGATGGCCCGTAGCCTGGGCCTGCCCAGCCGTGTGGTGCTCGGCTTCCTGCCGAAGAACGAGGAGGGCGACATCAGC---------------------------------------------------------AGGGAGCGCACCAAGGCGCAC---GGCAAGTCCACCACCACCGAATTCACCGGCAATGATGTGACCGCATGGGTGGAGATCAAACTCGACGGCTATGGGTGGGTGCCTTTCTACCCCACGCCGAAGGAGACGAAGGTACCCGACGAAAACCAGAATCTCACCCCGCCGAACCCGCAGACGTTGGTGCGCCAGCCTCCGGTGCCGCTTGACGATCCGCTTCGCGACGACAATCAGGCCAAGGGCAAGACGTCAATCGGCGGCAGCACGGCCGACGAG---ACCTCCACCAGT---CTGTTCTGGCAGCGTTTCGGGCGTATCGCCAAAAAGGTGGCCATCTACGGAAGTCCGCTCTGGGCGCTGCTCACCGTCTGCGCACTGCTGCTCGGCATCAAGGCGATCGCCTTGGCACGGGCCCGCAGGCATGGTGACGCACGTCGACGCGTGGCCGCGGGATGGCAATCCGTCGCCGCCCTGGCACGGCAAAGCGGC---------------CTCGACGTCGACGGT---ACGCGCCGCGATCAGGCGCAGGCCATCGGACGCCAGCTGCAC------------------------------------------------------------------------------------------------------------------------GTCGATTCCGACGTGCTGCTCGCCTTGGGGAAGGAGGCCGACTATGCGGCCTTCTCGGGCGATGCGGTGCAGGAGGAGCATGTGCGGCGGTATTGGCGCAACATCGATGCGGTGCGTGGGTCCATACTCGGATCCCTGCCTTTTGCGCGCAGGTGGAGGACCAGGTTGTCGCTTGCGGATGTATTCCAT---------------------------ATCCATATCCGACGGCGTGGGAGGGGG---------------------------TGGAACCCATGA------------------------------------------------------------------------------------------------------------------------------------------
>GCF_000706765.1_WP_052109085.1
------------------------------------------------------------------------------------------------------------------------------------------------------------------------------------------ATGAAGACCGCTTCGACC---TGGCAACCCCAGACACCCCCCTCCCCCATCCGCGTACTGGGAGGCGAG---CAGACCGCACCTGTAGGCGCCGTGAATCGGGTGCGGGGT---------------------------------------CTACTTTGCGCCCTGACCCTGGTACCACTCAACCTTCTGGCGGCCATCCAACTCCTCCCCGTGTACGCG---GACCTCAAAGGATGGCTGCTGGTGGGACTCGTCTCCGGCATGACCGGAGCCCTGATCGCCCTGATCCGC------------------------TCCAGCCGTGCCTTCAGGCCATACCTCCAGGTTGGCCTGCTGCTTGTGGCCCAGTTCATCCTGGGCCCCATCATCACGCTTAATGGC---------------------------------ACCACCCTCATCCATGTGCTTCCGACCAGCCAAACCCTGGCGGACGGATTCGCTTCCACGTTCGGCTCCTTCAAAGCCTTGATTTCGATTGACCCGCCACTGGGCTGGGAGGCGGGCGGATTCATGGCCTTGTGGACCCTGCTCCTGTGGACCTCCTTCCTGGCCGCCTTCCTGGAGGAACTACACCCCCTTGGACAGGAGGTACGC---------------------------------------TCTGACGGCGGTATCGATCCCAGCCCTCTCCTGTCCATCCTGCCGATACTCGTCACCATGGGT---------GTATCGGCCCTCCTGGGAACCAGCCACGGTTGGCACCCCGGGCCTGCGGGGTACTGCCAGTGGATCCTGGTTCTTCTCTGGGCGTCCTGGCGC------CTGGGCCTGCTTCAG------------------CCCGGCAGGGTCATCGCCAAGTCACTGGTCCTGGCCCTGACCTTGGCCATTACCCTGGCCGGTACCCTTCTGGTCCCTCTC---GACCGGCTGGCGCTGCGAGACCGGTACCGGCCTCCGATTGACCCCTACCAGTTCACCAGCCCACTGAGTGATTACAGGTCCTACATCAAGGACCATAAGGACGACACCCTGGTAACCGTTCACGACCTCCCGGCCGGCACCCCGGTCCGCATGGCCGTCATGGACAGGTACGACGGCAAGGTCTGGAACCTCTCCGACAGCACCATA------------------------------------CCCGGGCAGTCCTCCGATTACCGACGCATCGGCAGTACCATCGCCCCCGAC---------------------------------------------------------------------------CCTGATGACGGAAACGATACCGGCGGAACGGAGGGG------------ACAAGCTTCGAGGCCACCTTCACCATCCATCGGGATTTCGGG---CACGCCTGGGTGCCCATGGCCGGG------CAGCCA------------------AGCTCAATCAACCCCGAAGGCAGA------------------------------------------------------------------TTGAGCAGGAACGACCTCTATTACAACAAGGCCACCGAGTCCGCCATCACCACCGCCCCACTCGGTGCCGATACCACCTATACGGTTCAGGGCACCACAAAGGCCAGACCC---AGCCGGGATGCCATCAAGAACAGCCAGGCAGGGACGGCCTCGGTTCCCCCCGTCTCGAACCCTCCGGATTCCCTATCGAAGGTGGCGGCCCTAGTGACCTCCGTCCAGAGTCAACCCGGTGCC---------AAGGCCCTGTCAATCGAGGCCAGACTCCGCCAGGAAGGCTGGTTCTCCCATGGGTTGGAAGGCGATTATCCCTCCCCCTCCGGCCACGGGGACTACCGGATCGACCAGCTCCTCCAGGCC---CAGGCCATGGTCGGAGACAGCGAACAATACGCCTCCGCCATGGCCCTTCTCGCCAGGCAGATGGGGCTCCCCTCCCGGGTCGTACTGGGGTTCATACCCAAGGACAAGCAGGGAGACATCAGC---------------------------------------------------------AAGGACCGCACCCATCAGGACGCCAGCGGCGGCACCACGGTGGACTTCAGGGGAGGGGATGCCGAAGCCTGGGTGGAAATCAACCTGGCGGGGTTGGGATGGGTGCCCTTCTATCCCACACCTCAGGAGACCAGGACACCGGACAGGAACCTGAACCTCACCCCTCCCAACCCCAAGACCTTGGTCAGGCAGCCACCGCCCCCACTGGTCGATCCTCCCAGGGATGACCAGGGCGCCAAGAGCAGGGCCCACATCGGCGGTCAGGATGCCGACAAG------GAAGCCAGCCCCTCCTTCTGGGCCAGATACGGAGCACTGATCGGGAAGATTCTTGCCTATTCCTCGCCCCTCTGGATACTGACCCTGCTGGTCCTGTCCATCCTGGCACTCAAGGCATGGCTCCTGAATCGGGCCAGGACCGGAGGATCCCCCAAGGAACGAATCGAGCGGGGATGGAAGCAAATCAACAGCCTGGCCCGGCAATCGGGT---------------CTCAGACTCAAGGGA---ACCAGAAGGGAACAGGCCAGAGCCATCAACCAGGACCTCCTTGGGCTCCACGAGCCCTTAATC---------------------------------------------------------------------------------------GTTGAACCCGCTGGTGAAGAC---GACCTGTATCGGCTCTGCGCCATGGCCGACGGGGCAAGCTTCGACAATCACCTGGTATCGGACGAGGAAGCCGTCGAATACTGGAAGCTGGTGGACCAGGTCCGGCGGTCCATTCTGGAGGGCCTCCCCCGCTTCAGACGTTGGAAAGCGCGATTATCCCTGCGCCACATTCTCTGA---------------------------------------------------------------------------------------------------------------------------------------------------------------------------------------------------------------------------------------
>GCF_000737845.1_WP_052377407.1
---------ATGATTCGAAGCACCAAGACGAAATCA------------------------------TCACGCCTCCCG------------------CCAATCAAAGGAAGACTGGCCGCCGGGACAGCACCC---------------------------------------------TTGCATGAATCAAATACCTGGGCGGACATG---CCGACTCCGGCGATCGACCTGGAGACGAAGGCTCATCCGAGGCCGGCCCGATTCGCATCCGTGGCGCACTCCGCTCACGGCGCT------------------------------------------CCCGCGACCGTGGCCCTGTTCGCGTTTCTGACGGCGGCATCCTCGCTGAACCTTGAGGACGTGTACGGT---TCATGGGTGCTCTGGGGAGCTGTTGCGGCGACTTCAGCCATCCTCGGTTGCCTCATAGCCGCCGCCGGG------------------------ATCCGCCCCAGATTGCGCCTATGGGCTCAACTGGCCTCGCTTGGCCTGTCGCAATTCATCATCGGTCCGGTGCTGACACTCAACGAG---------------------------------ACGACCCTGGCCCACGTCCTCCCGACCACACGAACTTTGGCACAGGGCTTTGTGGACACGTTCGGTTCGTTCAAATACGTCATCTCAGTCACCCCTCCGCTAGGTGCCTCCGGAGGTGCACTCATGGCGCTCTGGACCGTGAATCTGTGGATGGGATTCCTCGCCTGCTCGGCGGCGTTAAGCGCCCACCGCCTG------------------------------------------------------------------------TCCATATACCTCAGTGTGCTTCCTATATTCGCGGATCTGGCA---------GCTTGCGCACTGCTCGGCACCCGGACCGGCACGGCCGCAAGTCTGCGCGGCATCCTCATAACCGCCTCGCTTATCCTCTGGCTCTGCATCAAA------CTGAACTTCTTCGAA------------------AAACGCCGAGGCATAAGCACCGGTATCATTCTTCTGACCGCAGCGGCCCTGGCAATCGTCGGCCCACTGCTGATACCGTCA---TACCGCTTCACGCTTCGCGACAGATATGACCCTCCCCTCGATCCCTACCAATTCACCAGTCCGCTGAGCGGCATGCGCTCATACGTGAAATACCACAAGAAGGACACTTTGCTGACGGTCACTGGCCTACCTGCCGGGACGCCGGTACGGTTGGCGGTAATGGACAGATTCGACGGCAATGTATGGAACCTATCCGATTCCAAAGAT------------------------------------GCCTTGGACTCTTCTGATTACCGCCATGTCGGCTCACGAATCAGCGACGGC---------------------------------------------------------------------------------------GACGAGACGGGCACGCGA------------------------TTCCGTGCAACGTTCGTCGTCAAGCCGGGGCTGAAC---GAACGTTGGCTTCCACTCGCCGGT------TCAGCC------------------AACTACGTGGGTTTCACCCATGACAAC------------------------------------------------------------------GATTCAAGGAACTTCTATTACAACCGCTCCACGCACAGCGCCATCTACGCTTCAGGGTTGAGTGAGGAACAACAGTACACCGAAACCGGCGTATTGGCCCCCGAACCG---ACGCCGTCGCAGATATCCAAAGCCCAGGCCATTTCGACCTCCCAGCCGAAAACCACCGATGTGCCTCAGTCAGCGGGCAAACTCGCCACCGCCTTAGCTGGGAGGCAGGCCACAGGCGGCAAG---------AGCGCCCAAAAACTGGCGGAAGGATTGAAGACAAACGGTTGGTTTTCCCATGGTCTCACAGGTGATTACCCGTCGCTGCCGGGACATGGAAACTACCGCATCGAGGCGATGATGGGCGATGGTGGATCAATGGTCGGAGATAGTGAACAATATGCTTCCGCGATGTCCATGATGGCACGCGAACTTGGACTCCCCGCACGTGTCGTGCTCGGTTTCATACCGAAAGACAAGGACGGGGAAATCGAC---------------------------------------------------------AAGTCACGCACCAAGGGCTTAGGAAAA---GATGCGAGAACGGAATTCACCGGCAACGACATCGAGGCGTGGGTCGAAATCAATCTCAAAGGATACGGTTGGACCGCGTTCTACCCCACACCGAAGGAGACCAAGACCCCGGACAAGAACCAGAACCTCACCCCTCCCAACCCCAGGCAACTGGTCCGCCAACCACCCGTCCCGCTCACGGATCCGCTGTATGACAAGATGCAGGCCAGAGAGCAATCGGGGGCGAACGGCGACGATGCCGGGACC---GACGCGATGAAC---CCCGTTCTGGCACGAACGCTGGCCATAGCCAAGAATGTGATCGTCTACGGCAGCCCCGTATGGATCATCCTGCTGATTTGTCTGTTGATCGTCGCATTAAAAACGGTGCAGATCGCAGTGATGAGACGCAGAGGGTCGCCCGCCCGACGCGTGGATGCAGGTTGGACGGCCGTTGCCATGATGGCACGCCAAAGTGGT---------------CTGAGACTGCCAAGG---CACCCGAGGGGA---------------------------------------------------------------------------------------------------------------------------------------------------------------------------GCAGGCCAAGCAGATAGTCGATGGCCTGCCCATACCCGCCAAGGATGTTGA------------------------------------------------------------------------------------------------------------------------------------------------------------------------------------------------------------------------------------------------------------------------------------------------------------------------------------------------------------
>GCF_000737865.1_WP_051875593.1
------------------------------------------------------------------------------------------------------------------------------------------------------------------------------------------ATGAAGACCGCTTCGACC---TGGCAACCCCAGACACCCCCCTCCCCCATCCGCGTACTGGGAGGCGAG---CAGACCGCACCTGTAGGCGCCGTGAATCGGGTGCGGGGT---------------------------------------CTACTTTGCGCCCTGACCCTGGTACCACTCAACCTTCTGGCGGCCATCCAACTCCTCCCCGTGTACGCG---GACCTCAAAGGATGGCTGCTGGTGGGACTCGTCTCCGGCATGACCGGAGCCCTGATCGCCCTGATCCGC------------------------TCCAGCCGTGCCTTCAGGCCATACCTCCAGGTTGGTCTGCTGCTTGTGTCCCAGTTCATCCTGGGCCCCATCATCACGCTTAATGGC---------------------------------ACCACCCTCATCCATGTGCTTCCGACCAGCCAAACCCTGGCGGACGGATTCGCTTCCACGTTCGGCTCCTTCAAAGCCTTGATTTCGATTGACCCGCCACTGGGCTGGGAGGCGGGCGGATTCATGGCCTTGTGGACCCTGCTCCTGTGGACCTCCTTCCTGGCCGTCTTCCTGGAGGAACTACACCCCCTTGGACAGGAGGTACGC---------------------------------------TCTGACGGCGGTATCGATCCCAGCCCTCTCCTGTCCGTCCTGCCGATACTCGTCACCATGGGT---------GTATCGGCCCTCCTGGGAACCAGCCACGGTTGGCACCCCGGGCCTGCGGGGTACTGCCAGTGGATCCTGGTTCTTCTCTGGGCGTCCTGGCGC------CTGGGCCTGCTTCAG------------------CCCGGCAGGGTCATCGCCAAGTCACTGGTCCTGGCCCTGACCTTGGCCATTACCCTGGCCGGTGCCCTTCTGGTCCCTCTC---GACCGGCTGGCGCTGCGAGACCGGTACCGGCCTCCGATTGACCCCTACCAGTTCACCAGCCCACTGAGTGATTACAGGTCCTACATCAAGGACCATAAGGACGACACCCTGGTAACCGTTCACGACCTCCCGGCCGGCACCCCGGTCCGGATGGCCGTCATGGACAGGTACGACGGTAAGGTCTGGAACCTCTCCGACAGCACCATA------------------------------------CCCGGGCAGTCCTCCGATTACCGACGCATCGGCAGTACCATCGCCCCCGAC---------------------------------------------------------------------------CCTGATGACGGAAACGATACCGGCGGAACGGAGGGG------------ACAAGCTTCGAGGCCACCTTCACCATCCATCGGGATTTCGGT---CACGCCTGGGTGCCCATGGCCGGG------CAGCCA------------------AGCTCAATCAACCCCGAAGGCAGA------------------------------------------------------------------TTGAGCAGGAACGACCTCTATTACAACAAGGCCACCGAGTCCGCCATCACCACCGCCCCACTAGGTGCCGATACCACCTATACGGTTCAGGGCACCACGAAGGCCAGACCC---AGCCGGGATGCCATCAAGAACAGCCAGGCAGGGATGGCCTCAGTTCCCCCCGTCTCGGACCCTCCGGATTCCCTATCGAAGGTGGCGGCCCTGGTGACCTCCGTCCAGAGCCAACCCGGTGCC---------AAGGCCCTGTCAATCGAGGCCAGACTCCGCCAGGAAGGCTGGTTCTCCCACGGGTTGGAAGGCGATTATCCCTCCCCCTCCGGCCACGGGGACTACCGGATCGACCAGCTCCTCCAGGCC---CAGGCCATGGTCGGAGACAGCGAACAATACGCCTCCGCCATGGCCCTTCTCGCCAGGCAGATGGGACTCCCCTCCCGGGTCGTACTGGGGTTCATACCCAAGGACAAGCAGGGAGACATCAGC---------------------------------------------------------AAGGACCGCACCCATCAGGACGCCAGCGGCGGCACCACGGTGGACTTCAAGGGAGGGGATGCCGAAGCCTGGGTGGAAATCAACCTGGCGGGGTTGGGATGGGTACCCTTCTATCCCACACCTCAGGAGACCAGGACACCGGACAGGAACCTGAACCTCACCCCTCCCAACCCCAAGACCTTGGTCAGGCAACCGCCGCCCCCACTGGTCGATCCTCCCAGGGATGACCAGGGCGCCAAGAGCAGGGCCCATATCGGCGGTCAGGATGCCGACAAG------GAAGCCAGCCCCTCCTTCTGGGCCAGATACGGAGCACTGATCGGGAAGATTCTTGCCTATTCCTCGCCCCTCTGGATACTGACCCTGCTGGTCCTGTCCATCCTGGCACTCAAGGCATGGCTTCTGAATCGGGCCAGGACCGGAGGATCGCCCAAGGAGCGAATCGAGCGGGGATGGAAGCAAATCAACAGCCTGGCCCGGCAATCGGGT---------------CTCAGACTCAAGGGA---ACCAGAAGGGAACAGGCCAGAGCCATCAACCAGGACCTCCTTGGGCTCCACGAGCCCTTAATC---------------------------------------------------------------------------------------GTTGAACCCGCTGGTGAAGAC---GACCTGTATCGGCTCTGCGCCATGGCCGACGGGGCAAGCTTCGACAATCACCTGGTATCGGTCGAGGAAGCCGTCGAATACTGGAACCTGGTGGACCAGGTCCGGCGGTCCATTCTGGAGGGCCTCCCCCGCTTCAGACGTTGGAAAGCGCGATTATCCCTGCGCCACATTCTCTGA---------------------------------------------------------------------------------------------------------------------------------------------------------------------------------------------------------------------------------------
>GCF_000741165.1_WP_081891950.1
---------------------------------------------------------------------ATGACCATTTCATTCCCACCGTCGAACGGAGCACGTCATCGTCGTGCTCGAAACTCGGCCCGGTCA------------------------------------------------CAGGGCGGGAAGCGGCGTTCTTTTTCGATTGTTCGACGTGGCTCTCCGCGCCCCGTAACCGAACCGGCGCCGTTTATGCCCGCATCGGCGTCGGCGTCGCCGCGCACGGTCGTCGCC---------------------------GGTGCAGGATGGAGTGCACTTCCCGTCGCAGGCGTCATGGTGCTGTTGGCCGCGTCGAATCTCATCGACGTGTATGGT---TCCGCCATGCTTTGGGCGTTCGCGGCCCTGCCGTCCACAGGAATCGGGCTGCTCGCTGCTTGGGGA---------------------------GCGAGCGCCTCATGGGGCGTCTGGCGAACGATCGCCTTGCTTGCATCGGCGCAGGGGCTGTCCGGGCCGCTGTTGTCGTTGCTGGACCGAACGGACGCCGGTGCCGGCATGTCGGGTTCGGGCGGATTGCCCGCCGTTGTCTCATGGGTGGCTACGGCGTGTTCGGGATGGACGGATGCGGTGGCGTCGTTCAAGTATCTGATCGCCGTAGAGCCTCCGATCGGCGCGTCGTACGCATGTCTGTCGGCCGTATGGACGATCTGCATGTGGGGATCGTTCCTTGTTGCCATATGTCTGGCGGGCACGGACGCCGGC------------------------------------------------------------------------TCACGACTCATGCTGACGGTCGGCTGGACGCTCGACATGACGGTGTTCGTCCTGTGCGCGCTGCTGGGTACGTCGAATGGGGTGCACCGCACCGCCGCAGGCGTGCTTGCGGCCATCGTGCCTCTAACGTGGTGCTCGTATCGC------CGGCATGAGTTGGAT------------------TCCGGTCGACTGCTGACGGCAATGTCCATGCTGGTTGCCGCCGGTTTGCTGGCTGCGGCCGGAGGATGCGCGCTGTCTCCGGCGCAGAGGCTGGTGCTGAGGAACCGGTACGATCCTCCTCCGGAAGCATATGGTCAGACCAGCCCGCTCAACGGCATGCGTGGCTTGTTGAAAGATCATCACGATGACGTGTTGCTCGCCGTCACCGGCCTGCCGGCGGGGACACCGGTCCGTCTGGCGGTGATGGACGCTTTTGACGGCAATGTATGGCATTTGTCCGGCACGTCGGACGGTGCTCCC---------------------------------GCCTCATCCCGGTATCGGCTGATCGGTGATGGCATCGCTTCTTCCGATGACGTGACGGTCTGCACTGACGGTGAAAAAGACGGAAACGGCGTCATGAATGCGGCTGCGGGGAACATCGTCGGGGAAACGACAACGACCGGGTGCGTCCCG------------------------TTTTCCGCCGTGTTCGCCGTGGAGCAGGAATTGCGG---GACCATTGGTTGCCGCTCGCGGGC------ACGGCCCGTACCGTCAACGTTGTCGCCGGCGTATCTTCCGATGATTCGGCGGCG---------------------AGCGGATCATCCTCGGACGACAACGGCACGGCCGGATCCGGGTCGGGCGCAAACGTGTATTACAACGGTGAATCACGTTCCGCATTGCTGTCCGGGACGTTGTCGGCAGGGCTGGTCTATGAGGAGACCGGGGTCACCGACCCGAATATC---GACAATGAGACGTTGGCTCGGGCGTTTGCCGACGATATGCGGCAAACGGCCGTGCTTGACGTTCCCGACTCATTGAGTGCATGGGCAAACGCGACCGCCGCCGGGCACGATACGGATGGTGCC---------GTGGTGATGGCGTTGGCGAACGCATTGCGGTCCAATGGCTGGTTTTCCGACGGTTTGGCGGATGACTACCCGTCGCCTTCCGGTCATGGACATTATCGTCTGTCGATGCTGTTTGGCGGC---GACATAATGGTTGGCAACAGTGAGCAGTATGCGTCTGCAATGGCGTTGGCCGTGCGTGGTCTTGGCATGCCGTCTCGCGTGGTCCTTGGATTTTTGCCGAAGGACGAAAGCGGTGCGATCAGC---------------------------------------------------------GAAGGGCGCACGGTCCGGCAAGCGGACGGTTCGACCGTCACTCGGTTTACCGGCGCCGATGCGGCGGCGTGGGTGGAAGTCAAATTCCGCGATTTGGGTTGGGTGGCCGTGTACCCGACGCCGCCGGAAACCCGCATTCCAGACGATTCCGCTGGTGCGGCTCCGCCGGACCCGCTCACGTTGGTTCGGCAGCCTCCTCCCCCGCTGACGGATCCGTTGCGGGATGAAATGCGCAACCGCGGCACCTCGACGGTGTCCGGGCAGGACGCCGAGGAT---CCGTCCAATCCCCAGTCACAGGGATTGTCCGTGGGACGGATAGTGATGCTTGTTGCCGGGTATGGCAGTCCACTGTGGATACTCACAGTGGTATGCGGGGCCATTCTAACGGGCAAATCGGCGATGCTCTGGCGACTACGGCATCGGGGTCCGCCCAATCGCCGCATCGTAGCCGGCTGGTCGTCGCTGCTGACGTTGGCTCGGCAAAGCGGC---------------GTCGATCTGACCGGC---ACCAGACGGGCTCAGGCCCGTTCGGCTGCGCGGAGGTTTGGG------------------------------------------------------------------------------------------------------------------------ATCGACGAGATGTTGCTGCGGTCGCTGTGCGATACGGCGGATTATGCGGAGTATTCCGGCGGTCCGGTATCCGCGGCGCAAGCTGAATCGTATTGGCGGGCATTGATGCCGGTCCGTCAATCGCTGCTCGCATCGCTGCCATGTGCGAAACGATTGAAGACAAGACTGTCGTTGGCACGACGACGAGCG------------------------------------CCGCACCAGTCA---------------------------------GATCAGACACATCGGCAACGCCGGACGTCTCGGCTTCGCATTGCGCGTCCTGGACATTCGCCGCATGTTGGTTTGCCGATGAGTGCATTCCGATCGCTGCGATTCCGCTGA---------------------------------------
>GCF_000741205.1_WP_006294482.1
------------------------------------------------------ATGACCAAAGACAACAAGCAACCTTCACTGCCTGATTTTTCGTTCACGGGCACCGGTACCGGCACGTTCACTGGCACCGGTTTTACGGGC---------------------------------ACGAGCACCACGGGGTCGTGGGCGCAA------GACACGCATTCGGTCATTTGGATGACGAACACGAACGGCCCCGGCTCGCGTCTTGACGTGTCGGGCGTGCAGTGGCGTCGTATG------------------------------------------GCTGTCAACGCGGCCATCGTTGTGTTGGCCACGCTGATTGCGTCCACAGCGTTGATTGCCGTGTATGGG---TCGGTTGGCGTGTGGGCGCGCGCCGCTGTGCCTGCGGCCGTGCTTGCGTTTGGCATTGTGATGGCCGGC------------------------GCGCTGCGTTCACTGCGTTTGTGGTGGCAGTTGTTCTTCCTCGTGGTCGCGCAGTGGGTGATCGGCCCGGTGGTGTGTCTCAACGAC---------------------------------ACGGCCATCGGCCATGTGTTGCCGAGTTTGCGAACGCTGCATGATGGTTGGTTCGCCACGTTCGGTTCGTTCAAATATCTCGTCGCCATCGCACCGCCCGTTTCCGACACGCAGGGCGCGTTGATGGCGGTGTGGACGCTCGTGCTGTGGGTTGGCGTGATCGCCGGTTTTGTGGGTTCGTTGAACAACGGCAAG------------------------------------------------------------------------CTTTCGATTGTTTCAACATTGCTCGTGCTGCTTGAGTTCTGC---------GGTTGCGCACTGCTCGGCACGCAAGACGGCTGGTTCCCGTCCGTCACAGGTTTGGTGGCGATGCTGATGCTTGTGGCCTGGATGTCGTGGCGT------TGGCAGCTGCTTGAG------------------GCCGGACGGTTGCTCTCGTGCATTGTTATTGTGGTGACGGCCGGCGCCATTGCGTTTGGCGGTTGTCTGCTGCTGCCCCAG---CATCGCACAATCTTGCGTGACGTTTATGAACCGCCGTTGAGCCCATATGATTACACGAGTCCGTTGAGTGGCATGCGCGCGTTTGTGCGCGATCACAAAGACGACACGTTGCTGACCGTCAGGAATCTGCCCGAGGGCACTGCCGTGCGTTTGGCTGTGATGGACCGTTTCGATGGCAATGTTTGGAATCTTTCTGATTCCCGCGAA------------------------------------GCCTCAGATTCCTCAAATTACACGCGTGTCGGCACGAATATACATGCT------------------------------------------------------------------------------------------GATACCACGGGTACGAAG------------------------TTCACCGCGCAATACACGGTGCATACAGGCATGCGT---GACGACTGGTTGCCGTTGGCCGGA------GCCGCC------------------ACGAGTGTGACATTTGACCCGACC------------------------------------------------------------------GATTTGGAATCGTCGTTCTACTACAACACGGGCACCGACACGGGCCTGCTGACAACCGGGTTGAAGGACGGCTTGACGTACACCGAAACCGGTGTGATTCCCGAACAGCCC---ACTGATGAGCAGATTGCGAAAGCTTCAGTCGCTTCAATCAAGCAACCGACCGCCCAGGATGTGCCGAACAGTATCAGCAAACTGGCCACGGCCACGGCTGGCGGCAAATCCCAAGGTGGTGAA---------GCCGCGCAGGATTTGGCGCAAATGCTGCGTGACCAAGGCTGGTTCTCGCATGGTCTTGGTGGCGAACACGAGTCGCTGCCAGGTCATGGCAACTATCGTTTGACGAAACTGCTGGCTGGC---ACGGCCATGGTAGGCGATAGTGAACAGTACGCTTCAGCCATGGCGCTGATGGCGCGCGAGCTGGGTTTGCCGAGTCGCGTTGTCATGGGATTCCTGCCGAAGAATCAGGATGGCGACATTGAC---------------------------------------------------------GACAGCCGCACGCAAAAACAT---GCCGATGGCACAGTGATTGACTTCACGGGCAACGATGTGACGGCTTGGGTTGAGATTCATCTGGCCCATTACGGTTGGGTGCCGTTCTATCCGACACCGAAGGAGACGAAGATTCCTGACGAGGACCAGGATTTGACGCCGCCAAACCCGGAGACGCTCGTGCATCAGCCGCCGTTGCCGTTGACCGACCCGTTGCGCGATGAACAGAACACGACGGGCCAGTCGTCGCTCGACGGTGACGAAGCCACTGAA---GATACGGGTCCG---AACGGCTGGGCCACGTTCTGGCATGTGACAGGACAAGTGGCGCTCTACGGCTCTCCGCTGTGGATTGTGCTTGGCATCGCGGGATTGATTCTGCTGATCAAAGCGTTACAGCTGGCCTATGTCAGGCGTCACGGCAATGCACAAGTGCGCGTGGGTGCCGGATGGCAGTCCGTCGCGAATCTCGCGTTGCAAAGTGGC---------------ATGGACTTGCATGGC---ACACGCTCCGAGCAAGCCTTGCAAATTTCGCAGCAGCTGCAT------------------------------------------------------------------------------------------------------------------------GTCAAAGGCCGCGCATTGCATGATGCGCAGAGTACAGCCGATTATGCGGCGTTCTCGGGCATGCCCGTCAGTGAAGAGCAGGTGCGTGCATACTGGCAGACGGTGGACGCGTTGCGCAAACGCATGTTGTTCGCGTTGCCGCGTTGGCGCCGGTTGCGCACACGATTGTCGTTGCGCGGTGTATGGCACGCGTCAGCGAAGCGGCCGTTA------AAGGATTCGGCCGTGCATGAGAAATCA------------------------AAAGACACTGCTCAATCCACGCGTACGATGAACGACGCCAAGCGAGGCGGCACCAAGCCGGCCACAACCAAGCAACGCAAGCGTCGCGGAAAGGAGCGCTCATGA------------------------------------------------
>GCF_000741365.1_WP_026646822.1
------------------------ATGAGCACCACCAATCTTACG------------------AATTCCACATACACCACGAAC------------CTCACCGGAACCGGA---------------------------------------------------------------------ACCGTCACCGGATCGTGGGCCGAT------TCCACGCACTCGGTCATCTGGATGTCCCGAGACGGCAAATCGCAGGCGCTGCCGAACCTC---AACCGCCCCCGCATGGCTCAG------------------------------------------TACGTGGGTCTGCTCGTATCCTCGCTGCTCACGCTCGCCGCGGCCAGCAATCTCATCGACGTGTACGGA---TCGGCCCAGGCATGGGCGGTGGCGGCGATTCCCGCCACCATCATCGGTTCGCTCGTCGCGCTCGCCGGG------------------------CTCGTCCCCGCATTGCGTCTGTGGTGGCAGATGCTGTTCATGGCACTGGCACAGCTGGTGGTCGGTCCCGTCATATTCCTGAACGAC---------------------------------ACCACCATCGCCCATGTCGTTCCGACGCTGCGCACGTTGACCCGAGGCTGGATGCAGATGCTCGGCTCGTTCAAGTACCTGCTGGCCATCGACCCGCCCACCGGCACTGGCGACGGCTCGTTGCTCGCCGTTTGGACGATCTGCCTATGGGCCGCGCTGCTCACCGGCATTTTCGCGGTGGCGGAGGATGGACGA------------------------------------------------------------------------TTCACCACGATCGCCATCATTCCCGTCGTCGCGAATCTTACG---------ATCTGCGCGTTGCTGGGTTCCTCGACTGGCTTCCATCGCATCGCGGTCGGCACGTTCACCGCGATTGCGCTGGTGATCTGGATCAGCGCGCGT------TGGAAGCTGCTGGAG------------------TTGGGCCGCTGGATCAGCTCCGTCATCATCGTGCTGTTGTCGGCCGCGCTGGCGATCGGCGGATGTCTGGCCGTCGGGCAG---GACCGCACCATCCTGCGCGACCGGTATGAACCGCCGCTGAGCCCCTACGACTACACCAGCCCGCTGAGCGGCATGCGCTCGTACATCAAGAGCCACAAGACCGATGTGCTGCTGACCGCGAGGGATCTGCCGGCCGGCTCGACGGTGCGCCTAGCGGTCATGGATCGGTTCGACGGCAATGTATGGAATCTGTCCGATTCCACCATG------------------------------------GCCACGGATTCCTCCAATTACCACCGTGTTGGCGATACGATCAAGAAC------------------------------------------------------------------------------------------ACAGCCAAAGGCAAGCGG------------------------TTCACCGCGAAATTCACCGTCGACGATGGTTTGAAC---GATTACTGGCTGCCTCTATCTGGC------GCGGCC------------------TCCAGCGTGGAATTCGCCAAATCA------------------------------------------------------------------TCGGATGCCGATTCGTTCTATTACAACACCGACACCATGTCGGCCATCTATCCTTCGCGCACCTCCAAAGGCCTGACCTATACGGAGACCGGCATCATGCCAGACGTGCCG---ACGGACAAGGAGATAGCCAAGGCGGACGCCGTCTCCATCAGCCAGCCCAAAGCCGACGATGTGCCCGACTGCGTGGACAAGCTCGCCACCGCGATCGCGGGTGGCCAGGCCAAGGGCGGAGAG---------GCCGCGCAGGCCCTCGCCAGCAAGCTCAAGGAGGCCGGCTGGTTTTCGCATGGATTAACCGGCGACTACCCGTCCAATGCCGGTCATGGCAATTACCGCATCAACCAGCTGCTCGCCGGC---AGCGCCATGGTCGGTGACAGCGAGCAGTATGCGTCCGCGATGGCGCTTATGGCCCGCAGCCTCGGCCTGCCGAGCCGCGTGGTGCTCGGCTTCCTGCCGAAGAACGATGAGGGCGATATCAGC---------------------------------------------------------AACGACCGCACCGAGAAGCAC---GGCAAGTCGACCGTCACGAAATTCACCGGCAACGACATGACGGCATGGGTCGAGATCAAGCTGGACGGCTACGGCTGGGTGGCGTTCCATCCAACTCCGAAGGAGACGAAGATCCCCGACGAGAACCAGAATCTGACTCCGCCGAATCCGCAGACCCTGGTGCGTCAGCCTCCGGTGCCGCTCACCGATCCGCTGCGCGACGACACCCAGGCCAAGGGCAGATCGTCAATCGGCGGAAGCATGGCCGACGAG---ACGTCGGCGAAC---CTGTTCTGGCAGCGCTTCGGCAGAATCGCAAAAAAGGTCGCCATCTACGGCAGCCCCGTCTGGACCGTGCTCATCGTATGCGGTCTGCTGCTTGCCATCAAGGCGATAGCCTTGGCGAGAGCGCGCAGGCATGGCAGCGCGTCGCAGCGCGTCGCAGCGGGATGGCAGGCCGTCGCGGCCCTCGCCCGGCAAAGCGGC---------------CTTGACATCCGTGGC---ACCCGAAACGAGCAGGCGGCGTCCATCTCCAAGCAGATGGGC------------------------------------------------------------------------------------------------------------------------ATCGATACCGAAGCGTTGCTCGCTTTGGGCAAGCAGGCCGATTACGCGTCGTTCTCCGGAGACGAGGTCGCACAGAGCCAGGTGGAACGGTACTGGCACGACGTCATCGAAGAGCGAAGATTCATACTCGATTCGCTGCCGATGCTCCGCAGATGGCGGGCGAAGCTTTCCCTCGCGGACGTGTTCCAC---------------------------TTCCGT---------------CGGATC---------------------------GGGAAGAAAGGACGAAACCTATGA------------------------------------------------------------------------------------------------------------------------------
>GCF_000741445.1_WP_044092432.1
------------------------ATGAACCCCACAAACCCCATC------------------AATACCATGAACACCGGCGATGTCACCAGTGTCACGGACCCGACCGGCACCGCCGCATCGACTGTCACACCCACG------------------------------------ACGACGACAGCCACCGACACATGGATGGAC------TCCACACGCTCGGCAATCTGGATAACGCGC---CCGGGACAACCCGCCCCCATCACCGGC---ACGCGGCACTGCGCGGCACCC------------------------------------------TACACAAGCCTGCTTATCGCCGCGCTGCTCACCCTCGTCGCATCCAGCAATCTGATTGATGTCTACGGA---TCCGTGCTGTCATGGGCCACGGCAGCGATCCCCGCCACCATCATCGGCTCGCTGGTGGCGCTCGCCGGT------------------------CTCTTCCCCGTGCTGCGCCTATGGTGGCAGATGCTGTTCATGGCATTTGCGCAACTGGTGGTCGGCCCCGCCTTGATACTCAACGAC---------------------------------ACCACCATCGCCCATATCATTCCGACAGTCCGCACCATCAGACAGGGGTGGATGAGCATGCTGGGCTCGTTCAAATACCTGCTCGCACTCGACCCGCCGGTGGGGACGGCAGACGGCTCGCTCCTAGCCGTCTGGACAATCTGCCTGTGGTCGGCGCTGCTAACCGGCATCTTCGCCGTCACTAAGGACGGACGG------------------------------------------------------------------------TACATCATAATCGCCGTCATCCCTATCTTGGCGAATACGGCG---------GTCTGCGCGCTGCTCGGCTCCCCGACCGGATTCCACCGCATCGCCGCGGGCACCGTGACAGCCATTACGCTGGTGGCATGGATCAGCTCGCGA------TGGAATCTGCTGGAG------------------CTGAGCCGGTGGTTGAGCAGCATCGTCATCGTGCTGATTTCGGCGTCGCTCGCGGTCGGTGGATGCGCGGTTGTCGGACAG---CACCGCACCATCCTGCGCGACCATTACGAACCGCCGCTGAGCCCCTACCAGTACACGAGCCCGCTCAGCGGCATGCGCTCATACGTCAAGAACCACAAGGATGACGTGCTGCTGACCGTCACCGATCTGCCCGCCGGCTCCCCCGTACGCCTTGCCGTCATGGACCGGTTCGACGGCAATGTGTGGAACCTGTCCGACTCGGCGATG------------------------------------GCCTCGGACTCTTCCAACTACCGCCGTGTCGGCACCAGTATCCGCAAC------------------------------------------------------------------------------------------ACCGCAGAAGGCAAACGT------------------------TTTACCGCCAAATTCACAGTGGATAAAGGGCTGACC---GACTACTGGCTGCCCATCGCCGGG------GCCGCG------------------TCAAGCGTACAATTCGCCAACACG------------------------------------------------------------------TCCGACGCCGATTCGTTCTACTACAACACCGACACCATGTCCTCCATCTACTCCGCACGCACCTACGCGGGGTTGTCCTACACGGAAACCGGCATCATCCCCCGCATGCCG---ACCGACGAGGAGATCGCCAAGGCGGCAATCAGCCTGATCAGTCAGCCCAAAGCCGAAGACGTACCCGACAGCGTGGATAAACTCGCCAACGCCACGGCCGGCGGACAGGTCAGCGGCGGCGAG---------GCGGCGCAATCCATCGCGAAGCAGCTCAAGGAATCAGGCTGGTTCTCACATGGGCTGGACGGAGATTACCCCTCCAGTGCCGGCCACGGCAATTACCGTATCGACCGGCTGTTGGCGGGG---TCCGCCATGGTCGGCGACAGCGAGCAATACGCCTCCGCGATGGCGTTGATGGCCCGCAGCCTTGGCATGCCCAGTCGCGTCGTGCTCGGGTTCCTGCCAAAGAACGATGAGGGCGACATCAGC---------------------------------------------------------GAAAGCCGCACCGAGAAGCAC---GGCTCATCCACCGTCACACAATTCACCGGCAACGATGTGACCGCGTGGGTGGAAATCAAACTGGACGGATACGATTGGGTGCCGTTCTACCCGACACCGAAGGAAACAAAAATCCCGGACGACAACCAGAACCTGACCCCGCCGAATCCGCAGACACTGGTGCGCCAGCCCGCAGTCCCACTCATCAACCCCTTGCGTGACGACAATCAAGCCACCGGCGCATCATCAATCGGCGGCAGCATGGCTGATGAG---GCACCGGATAAC---ACGTCTTGGGCACGGTTCCGTACCATTGCCCGAGCGGTCGCCCTGTATGGCAGCCCAATCTGGGTGTTGCTCGCCGTATGTGCACAGCTGCTCGCCATCAAGGCAATCGCGCTGCTATGGGCACGCAAGCACGGCAGCCCATCGCAACGCGTCGCTGCAGGCTGGCAGGCGGTCACCGCAACCGCCATGCAAAGCGGT---------------CTCAGCGTTCACGGC---ACCAGAAACGAACAGGCGCAAGCCATCGCCAAGGAAATGTGC------------------------------------------------------------------------------------------------------------------------CTCACGCTAGACGCGCTGATCATACTGGGCAAGGAAGCGGACTATGTCTCCTTCTCCGGCAACACCATCGATCAGCATCAAGTCGACCGGTATTGGAATGACGTCATCGAGGAACGCGCTACCATGCTCAAATCGTTGCCGACGTTACGCAGATGGCGCGCCAAGCTCTCGCTGCGAGGGATGTTCCAC---------------------------AAGACATGTTGCACAGGGATGACTTGG---------------------------AAAACGCCCGGAAGAGGCCGGGAACTATCAGTCCGACGCACCGCATGA------------------------------------------------------------------------------------------------------
>GCF_000741455.1_WP_029576650.1
------------------------ATGAACCCCACGAACCCCGTC------------------AATACCATGGACACCGGCGATGTCACCAATGTCACGGACCTGACCGGCGCCGCCGCATCGACTGTCACATCCACGGCG---------------------------------ACGACGACAGCCACCGGCACATGGATGGAC------TCTAAGCGCTCGGCAATCTGGATAACGCGC---CCAGGACAACCCGCCCCCATCGCCGGC---ACGCGGCACTGCGCGGCACCC------------------------------------------TACGCAAGCCTGCTTATCGCCGCGCTGCTCACCCTCGTCGCATCCAGCAATCTGATTGATGTCTATGGA---TCCGCGCTGTCATGGGCCACGGCAGCGATCCCCGCCACCATCATCGGCTCGCTGGTGGCGCTCGCCGGT------------------------CTCTTCCCCGTGCTGCGCCTATGGTGGCAGATGCTGTTCATGGCATTCGCGCAACTGGTGGTCGGCCCCGCCTTGATACTCAACGAC---------------------------------ACCACCATCGCCCATATCATTCCGACAGTCCGCACCATCAGACAGGGGTGGATGAGTATGCTGGGCTCGTTCAAATACCTGCTTGCGCTCGACCCGCCGGTGGGGACGGCAGACGGCTCGCTCCTAGCCGTCTGGACAATCTGCCTGTGGGCGGCGCTGCTAACCGGCATCTTCGCCGTCACCAAGGACGGACGG------------------------------------------------------------------------TACATCATAATCGCCGTCATCCCTATCTTGGCGAATACGGCG---------GTCTGCGCGCTGCTCGGCTCCCCGACCGGATTCCACCGCATCGCCGCGGGCACCGTGACAGCCATTACGCTGGTGGCATGGATCAGCTCGCGA------TGGAATCTGCTGGAG------------------CTGAGCCGGTGGTTGAGCAGCATCGTCATCGTGCTGATTTCGGCGTCGCTCGCGGTCGGTGGATGCGCGGTTGTCGAACAG---CACCGCACCATCATGCGCGACCATTACGAACCGCCGCTGAGCCCCTACCAGTACACGAGCCCGCTCAGCGGCATGCGCTCATACGTCAAGAACCACAAGGATGACGTGCTGCTGACCGTCACCGATCTGCCCGCCGGCTCCACCGTACGCCTTGCCGTCATGGACCGGTTCGACGGCAATGTGTGGAACCTGTCCGACTCGGCGATG------------------------------------GCCTCGGACTCTTCCAGCTACCGCCGTGTCGGCACCAGTATCCGCAAC------------------------------------------------------------------------------------------ACCGCGGAAGGCAAACGT------------------------TTTACTGCCAAATTCACAGTGAACAAAGGGCTGACC---GACTACTGGCTGCCCATCGCCGGG------GCCGCG------------------TCAAGCGTACAATTCGCCAACACG------------------------------------------------------------------TCCGACGCCGATTCGTTCTACTACAACACCGACACCATGTCCTCCATCTACTCCGCACGCACCTACGCGGGATTGTCCTACACGGAAACCGGCATCATCCCCCGCATACCG---ACCGACAAGGAAATCACCAAGGCGGCAATCAGCCTGATCAGTCAGCCCAAAGCCGAAGACGTGCCCGACAGCGTGGATAAACTCGCCAACGCCACGGCCGGCGGACAGGCCAGCGGCGGCGAG---------GCGGCGCAATCCATCGCGAAGCAGCTCAAGGAATCAGGCTGGTTCTCACATGGGCTGGACGGAGATTACCCCTCCAGTGCCGGCCACGGCAATTACCGTATCGACCAGCTGTTGGCGGGG---TCCGCCATGGTCGGCGACAGCGAGCAATACGCCTCCGCGATGGCGTTGATGGCCCGCAGCCTTGGCATGCCCAGTCGCGTCGTGCTCGGGTTCCTGCCAAAGAACGATGAGGGCGACATCAGC---------------------------------------------------------GAAAGCCGCACCGAGAAGCAC---GGCTCATCCACCGTCACACAATTCACCGGCAACGATGTAACCGCGTGGGTGGAAATCAAACTGGACGGATACGATTGGGTGCCGTTCTACCCGACACCGAAGGAAACAAAAATCCCGGACGACAACCGGAACCTGACCCCGCCGAATCCGCAGACACTGGTGCGCCAGCCCGCAGTCCCGCTCACCAACCCCTTGCGTGACGACAATCAAGCCACCGGCGCATCATCAATCGGCGGCAGCATGGCTGATGAG---GCACCGGATAAC---ACGTCTTGGGCACGGTTCCGTACCATTGCCCGAGCGGTCGCCCTGTATGGCAGCCCAATCTGGGTGTTGCTCGCCGTATGTACACTGCTGCTCGCCATCAAGGCAATCGCGCTGCTATGGGCACGCAAGCACGGCAGCCCATCGCAACGCGTCGCTGCAGGCTGGCAGGCGGTCACCGCAACCGCCATGCAAAGCGGT---------------CTCAGCGTTCACGGC---ACCAGAAACGAACAGGCGCAAGCCATCGCCAAGGAAATGGGC------------------------------------------------------------------------------------------------------------------------CTCACGTTAGACGCGCTGGTCATGTTGGGCAAGGAAGCGGACTATGTCTCCTTCTCCGGCAACACCATCGATCAGCATCAAGTCGACCGGTATTGGAATGACGTCATCGAGGAACGCGCTACCATGCTCAAATCGTTGCCGGCGTTACGCAGATGGCGCGCCAAGCTCTCGCTGCGAGGGATGTTCCAC---------------------------AAGCCATGTTGCACAGGGATGACTTGG---------------------------AAAACGCCCGGAAGAGGCCGGGAACCATCAGTCCGACGCCCAGCCCGGCGACGCGTTCCACCAAACCCACGCCCAGCACAATGA------------------------------------------------------------------
>GCF_000741525.1_WP_074428551.1
------------------------ATGAGCGAATCC------------------------------GCACCATTACCA---------------GACTTCACCGGCACCCATCTGCCCAACGGCATCGGCACA---------------------------------------------------ACGGACGGATCGTGGGCAAGCGCC---GCCAGCTCGCCAATCGCGCTGACAACATCGCATACGGATAGGCGTACGGCATTCGTCCCGCGTCGTCGCCCGTGGACGCAGTCA------------------------------------------CTGACCGCCGTTGCCGTGGTTGCGTTGGTCATCTGTCTTGCCTCGGCCAATCTCATCAGCGTATACGGC---AACCCGGTCCTGTGGGCCGTGACGGCCATTCCCGCCGCGGCAATCGGCGCGCTGATCGCACTGGCAGGC------------------------ATTCAACCCCACCTGAAACTCTGGTGGCAGATCGTCTTTGTCGTCGCAGCACAGTTCATTCTCGGACCGATCGTTGCGCTCAATGAC---------------------------------ACCACAATCGCGCACATCGTCCCTTCTCCAACCACACTGGCACAGGGCTTCATCCAGACCTTCGGCTCCTTTAAATACGTCATTTCCGTGGCTCCCCCGCTTGGAGGCGGTCAGGGTGCGCTCATGGCTCTCTGGACACTCAACCTTTGGACGGCACTTCTGGCAGGGATCTTCGCAGTGAGCCCGACAAGGGGA------------------------------------------------------------------------TTGACCCTGCTCGTCATCGCGCCGTCCATGACCAACCTCGCC---------GTCAGCGCACTGCTCGGCACAGACGACGGCACGGCTCGAGTGGCATGCGGCGCAATCATCATTCTTTTGCTCATCATATGGCTGTCATACCGT------TGGGACACGCTCAAC------------------CCCAAGCGGGTCATCAGCGCCATCATCATCGTGGTTATCGCCACAGCACTTGCAGTGGGCGGCACGTTCGTCATTCCCCAG---CATCGTCTCACCCTGCGCGACCGCTACACCCCACCCTTCGACCCGCATCAGTACACGAGCCCGCTGAGCGAGATGCGCGCCTACGTGAAATACCACAAAAAGGATACGTTGCTCACCGTCAAAGGGCTTCCCGCCGGCACTCCGGTGCGTTTGGCCGTGATGGATCGCTTCGACGGCAACGTGTGGAATCTCTCCGATTCCTCCGAC------------------------------------AACATGGACTCCTCAGACTACCGAAAGGTCGGCAGTCAAATCGCCACC------------------------------------------------------------------------------------------ACGGAACGCGGCGAGCGC------------------------TACCATGCCACCTTCACCCCGCATAAGGGCCTGGCA---ACGCAATGGCTTCCGCTGGCCGGA------ACCGCC------------------ACGTCCATCACCTATCCCCACAGC------------------------------------------------------------------------------GACTACTACTACAACACCGGCACGCGTTCGGCCATCGTGCCCGAAGGCACACAAGACGGACGCAGCTATCAGGTCACGGGAATCATCGCCCCGACCCCC---AGTCCGGCTCAAATCGACTCGGCCGAAGCCGAACATGTGAATCAACCCTCAGCCAAGGACGTGCCGGACAGCGCAGGCAAGTTGGCCACGGCGCTGACCGGCAGGCAGGCAACCGCCGGCAGG---------ACGGCGCAAATCCTGGCAAGGACCCTGAAGACCAAAGGTTGGTTCTCCCACGGCTTGGCAGACGATTATCCCTCATTGCCCGGCCACGGCAACTATCGCATCGACGATATGCTCGGC---GGCACGGCGATGGTCGGAGACAGCGAACAGTACGCCTCCGCCATGGCGTTGATGGCTCGCGAGCTTGGTTTGCCCAGCCGCGTGGTTCTTGGCTTCTTGCCCAAGGACAAGGATGGCGAAATATCA---------------------------------------------------------AAGTCACGCACCTCGGGCGACAGCAAGGCGGACGCCAAAACCGATTTCACCGGCAACGACATCGAAGCCTGGACCGAAATCAACCTTAAAGGCTATGGTTGGGTCGCCTTCTACCCCACCCCCAAGGAAACGAAGGTCCCCAACAAAAATCAGGACCTGACGCCTCCCAAGCCAAAAGATCTCGTCCGTCAGCCGCCCGTGCCCTTGACCGACCCCCTGCACGACCAGACCCAGGCTCGCGGGCAGTCCGCCTTGGGAGGCGCCGATGTGAACGAC---GGCAGCGACAAT---GTGCTGTTCGAACGCGTTCTGCATGTGGCCGGACTCGTCGCAGTGTATGGCAGCCCACTATGGGCGGTTCTGCTGATCTGCGCGGTTATTTTGACCATCAAAGCCATCCAACTCGCCATCCTCAAACGACGTGGCTCACCCAGGGAACGCATCACAGCCGGCTGGCGCATGATCTCCATGTTCGCCCGCCAGAGCGGC---------------GTTCACACCCACGGC---ACACGGCGCGACCAGGTACGGCAGATCACC---------------------------------------------------------------------------------------------------------------GAAGGACTCAACGTTGCTCCAGGCGACCACGCCGAACTCGACGTGTTGTGCCGCGAGGCCGATTGGATCGCATTCTCGGGCGAACCGGCAGCGACCGAGGCGCCGGTGGACTACTGGAAACGCGCCACGGCGGTGAGCGGCCGCATCCATAAGAACCAACCCTTCCTCAAACGGGTACGCGCACGGCTTTCCCTTAAGGGCGTGTTCCACAAGCCTCACGTGAAGCGACTC------ACGCGGCGG---------------------------------------TTTACCGGGTTGTGGAGCAGCGCCGAACGCACCGGCAGAAGTCATCGCGGCGCAAACGACGGAAGTGCAGTCCAACGC------CGCATCACCAAC------GGCAGGAAAAGGAGTCATAAAGCATGA---------------------------
>GCF_000741535.1_WP_026502830.1
------------------------ATGAGT---------------------------------ACTGACATGCATACC---------ACCAACACCACCGATTTCACCGGCACCACCACCGGCACTACAGGATTGAAC---------------------------------------GCCACGGCGACCGGCACGTGGGCGGATGAT---GCGACGCATTCGGCAATCTGGATAGTGCGCGACGCCGGCCGGCCGCCCCTGCCGCACCGC---AACCGGCCTCAGACCACGCAC------------------------------------------ATCGTCAGCCTGCTGGTCGCCGCCGTGTTGACGCTGGTCGGTGCCGGCAATCTCATCGACGTGTACGGA---TCGGCGGCCGCGTGGGCTACAGCGGCGATCCCGGCGACCCTGATCGGTTCACTGGTCGCGCTCGCCGGG------------------------CTTGTCCCCGCACTGCGCTTGTGGTGGCAGATTGTGTTCATGGCGCTCGCCCAGCTGGTTGTCGGACCGGTGCTTGTCCTGAACGAC---------------------------------ACCACGATCGCACATGTCATTCCTACCGCACGCACCCTCAACCAGGGGTGGGTGCATACGCTCGGCTCGTTCAAATATCTGCTGGCGGTCGCTCCGCCGACCGGTACGGGTGACGGGTCGCTGCTGGCGGTGTGGACGATCTGTCTGTGGGCGGCATTGCTGACCGGTATCTGCGCCATGGCCGGGGACGGGCGG------------------------------------------------------------------------CTGACTATGCTCGCCATCATCCCCGTGGCCGCGAATCTTGCG---------TTATGCGCGTTGCTTGGCTCCTCAAACGGTTTCCAGCGTATCGCCGCGGGCGCCGTGACCGCGATCATCCTGGTGGTGTGGATCAGTGCCCGT------TGGAATCTGCTGGAA------------------TTGGGCCGCTGGCTGAGCACGACGGTCATTGTGTTGTTGGCGGCTTCGCTGGCGGTTGGCGGCTGTCTGGCCGTCGGACAG---CATCGCACCATCTTACGTGACCATTACGAGCCGCCGCTGAGCCCGTACGAGTATGCGAGCCCGTTGAGCGGTATGCGCTCGTATATCAAGAACCATAAGGATGACATACTGTTGACGGTCACCGACCTGCCGGCCGGGTCGACGGTCCGGCTTGCCGTGATGGATCGGTTCGACGGCAATGTGTGGAATCTGTCCGATACCGCGATG------------------------------------GCGTCAGATTCCTCCAGTTATCGCCGTGTCGGCACCAGTATCCGCAAT------------------------------------------------------------------------------------------AATGCCAAAGGCAAGCGG------------------------TTCACCGCCACGTTCACCATTGATAAAGGGTTGAGC---GACTACTGGCTGCCCTTGGCTGGC------GCGGCG------------------TCCAGCGTAACGTTCGCCACAGCG------------------------------------------------------------------TCGGATGCCGATTCGTTCTACTACAACACCGACACCATGTCCTCCATCTACCCCGCCCGCACCCGTGACGGCATGTCGTATACGGAAACCGGCGTGATTCCAGCGATTCCT---ACCGATAAGGAGATCGCCAAAGCCTCCGCCGCCCGCATCAGCCAGCCCAAAGCAGAAGACGTGCCTGACAGCGTGGACAAGCTTGCCACCGCCATCGCCGGCGGGCAAGCCACCGGCGGTGAA---------GCGGCGCAAGCCCTCGCAGACAAGCTCAAGGAAACCGGCTGGTTCTCACACGGATTAAGCGGCGATTACCCGTCGAACGCCGGCCACGGCAACTATCGTATCGATCAGCTGCTCGCCGGT---TCCGCAATGGTCGGCGACAGTGAACAGTATGCTTCCGCGATGGCGCTCATGGCCCGCAGCCTCGGGCTGCCAAGTCGTGTCGTTTTGGGGTTCGTGCCGAAAAACGATGAGGGTGATATCAGC---------------------------------------------------------GAGAACCGTACTGAAAAGCAC---GGTGGCACAACCGTCACGAAATTCACCGGCAACGATGTGACCGCATGGGTGGAAATCAAATTGGACGGCTACGGGTGGGTGGCGTTCTATCCGACACCCAAAGAGACGAAAGTACCCGACGAAAACCAGAATCTGACACCCCCGAATCCGAAAACCCTAGTGCGTCAACCTCCCGTCCCCCTTACCGACCCGCTGCGCGATGACAACCAAGCCACCAGCAAATCATCCATCGGCGGCAGCATGGCCGATGAC---ACCCCGAACAAC---GAATCCTGGCAGCGGGCGATGCGAATCATCCGAGCGATCGCCATCTACGGCAGTCCGCTGTGGATCCTGCTTATCACCATAGGGCTGCTGTTGGCCGTCAAAGCGATCGCCTTGACACGTGCACGCAAGCATGGCAGCGTGTCGCAACGGGTCGCCGCCGGCTGGCAGGCCGTCACTGCGCTTGCCCGGCAAAGCGGC---------------TTGGATATTCGAGGC---ACCAGAAGCGAGCAGGCGCATGCCATCGCCGAACAGATGGGA------------------------------------------------------------------------------------------------------------------------CTTCAATCCGATACGCTTGAAACCTTGGGGCGGGAAGCCGATTACGTTACCTTCTCCGGGCAGACCGTTGAACCGGGACAGGTGGAACGCTACTGGCGTGACGTAATGCACGAGCGCGCCGTCATGCTCAAATCCATGCCGGTATTGCGCCGATGGCGCGCCAGGCTCTCGCTCGCGGACGTCGTACAC---------------------------GCCCCGGGCGGCCGG---AACACTCGA---------------------------AGCAGCCGAAGGAAAGGACGGGACTCATGA------------------------------------------------------------------------------------------------------------------------
>GCF_000741575.1_WP_051920584.1
------------------------------------------------------ATGAGCCGC---------TTCCAGTCCCTTCCCGATCCGTCCTTCACCGACACCGGCACCGGC------ACGGGCACC---------------------------------------------------------GGGTCGTGGGCGCAG------ACCACGCATTCGGCCATCTGGATGACCAACACGGGCGGC---GGCACCAGGTTCGACCTGGGTGGCACGCCGTGGCGGCGCACG------------------------------------------CTGGCCAGTGCCGCCATCGTGGCGGTGGCGGTCCTGCTGGCCGCCACGCCCCTCGTCGACGTCTACGGC---ACCCTGGCCCTGTGGTCGCGTGCCGCGGTGGCCGCCGCCGCGCTGGCGGCGCTCATCGTCACCGCCGGC------------------------ACGGCGCCCGCGCTGCGCACCTGGTGGCAGCTGGTGCTCCTGGTGCTCGCGCAGTGGGTCGTCGGGCCGGTCGTATGCTGCAACGAC---------------------------------ACCACGGTCGCGCACGTCGTGCCCACGCTCGCCACGCTGCGCGACGGCTGGCTGCACACCTTCGACTCCTTCAAGTACGTCATTTCCGTCGACCCGCCGATCGGCGACGGCAAGGGTTCACTCATGGCGCTGTGGACGATCGTGCTGTGGACGGGCGCCATCGCCGGCTTCCTGGGCACCATGGCCGCCGAGCGT------------------------------------------------------------------------CTCTCGGCGCTGTCCGCGGTAGCGGTGCTCGCCGAGATGGCG---------CTGTGTGCGCTGCTGGGCACGGCCACCGGCTGGCTTCCCGGCGTCATGGGCATGCTCGCCATGCTCGTGCTCGTCCTGTGGATGTCGTGGCGC------TGGCAGCTGCTGGAG------------------TTCGGCCGCTGGCTGGCGAGCGCGGTCATCGTCGTGCTGGCGGCCGCCCTGGCCCTGGGCGGCTGCCTGGCGATCGGCCAG---GACCGCACCATCCTGCGCGACCATTACGAACCGCCGCTGAGCCCCTACGACTATGCGAGCCCCCTGAGCGGCATGCGCGCCTTCATCAAGGACCACAAGGACGACACGCTGCTCACGGTGCGCGGGCTGCCGGCGGGCATGCCCGTGCGCTTGGCGGTGATGGACCGCTTCGACGGCAACGTGTGGAACCTGTCCGACGCGCGCGAG------------------------------------GCGTCCGACTCCTCGAACTACGTGCGCGTGGGCACCAGGATCGACACG------------------------------------------------------------------------------------------CATGCCAACGGCGAGGCC------------------------TTCAGCGCGCAGTACGCCGTGCACGATGGCCTGGCG---GACGACTGGCTGCCGCTGGCCGGC------GCCGCC------------------ACCTCCGTCACCTTCGACCCGTCG------------------------------------------------------------------AGCCTCGACTCCTCCTTCTACTACAACACGGGCACCGACACGGGCCTGCTTCAGGGCGGCCTCAGGGACGGCGTCACTTACGTCGAGCAGGGCGTCATCCCCGCCGTGCCC---TCCGACGCGGAGATCGCGAAGGCGAAGGCCGCGCCGGTCACCCAGCCGGCCGCCGAGGACGTGCCCGACCAGATCGGCGACCTGGCGACCACCATCGCCGGCGGCAAGGCGAGCGGCGGCGAG---------GCGGCGCAGCTGCTCGCCTCGCAGCTGCGCGAGCACGGCTGGTTCTCCCACGGCCTGGGCAGCGACTACCCGTCGCTGGCCGGCCACGGCAACTATCGGCTCACCAAGCTGCTCGCCGGC---AAGGAGATGGTCGGCGACAGCGAACAGTACGCCTCCGCGATGGCGCTCATGGCGCGCGAACTGGGCCTGCCCAGCCGCGTGGTGCTCGGCTTCCTGCCCAAGGACGCCGACGGCGACATCACC---------------------------------------------------------GACGCGCGTACCAGCCAGGAC---GGCGACACGACGTTCGTGGAGTTCACCGGCAACGACGTGGCCGCCTGGGTGGAGATCCACCTGGAGCACTACGGCTGGGTGGCCTTCTACCCCACGCCGCAGGAGACGAAGGTGCCGCAGGAGGACCAGGACCTGACGCCCCCGAATCCGGAGACGCTGGTGCGCCAGCCCCCGCTGCCGCTGACCGACCCGCTGCGCGACGAGCAGAACACGACCGGCCAGTCGTCGCTGACGGGCGACGAGGCCGATGAC---CCGGGCAACTAC---AGCCGTTGGGCGTCCGTGGCGCGCGTGGCGCGGGCCGTCGTGATCTACGGTTCGCCGCTGTGGGTCGTGCTGCTCGTCGCCGGCGCCATCCTGCTGGCCAAGGCGATCCAGCTGGCGTATGCCAGGCGGCATGGCCGCGCGCAGCTGCGCGTGGCCGCCGGCTGGCAGGCCGTCGCGAACCTCGCCCGCCAGAGCGGC---------------GTCGACGTGCACGGC---ACCCGCCCCGAGCAGGCACGGCAGATCGCCGCGCAGCTGGGC------------------------------------------------------------------------------------------------------------------------ATCGACGAGGCGTCCCTGACGGCGGCGCAACGCCAGGCCGACCGTGCCGCCTTCTCCGGCCAGCAGGTCGACGACGCGCAGGCGAACGCCTACTGGCAGGACGTGGACACCATCCGCGGCCGCATCCTCGGCTCGCTGCCCAGGCTGCGCCGCCTGAGGACACGGCTGTCCCTGCGCGGTATACTGCATGCGACGGTGCGCGGG------------------------------------------------------------------AACACGCAGGAAGGCAGGCGGCCGTCGGGGAAGGCGTCCCGC------------------------------CGATCGCCACGAGGAAAGGACCGGTCATGA------------------------------------------------
>GCF_000741695.1_WP_044090106.1
---------------------------------------------------------------------ATGACAGCCGACATACTCTCCCGCCTATCCACCCGTCTTTTGCCCCGCCTGTCCGCCAACACCTCA------------------------------------------------GACACCGGTTCATGGGCGGAC------TCTCCCCAATCGGCGATCTGGACAATCGGCAACGGCACACGCCATGCGGCGAGCGCCACA---CGGCAGTCGCGAACCGCCAGC------------------------------------------ATCGGCAGTCTCGCAGTCATCGTCATCCTGATGTTGCTGTCACTGTCAAATCTCATCGACGTATACGGC---GACCCTGCGGCATGGGCCATCACCGCAATCACCGCCACCCTGCTTGGCGCCGTGATCACATTCGCCGGA------------------------CTGGTGCCGTCATTGCGATTATGGTGGCAACTGGTGTTCCTCGCCGGCTCCCAGTTCCTTCTCGGGCCGATCATCACACTTCCTCAC---------------------------------ACCACCATCGCCCACGTAATCCCCAGTCTTGATACGATAAGCCAAGGCTGGTATGCCATGCTTGGCTCCTTTACATACCTGATTTCCATCGATCCTCCCGTCGGCACCGCAGATGGCTCCTTGATGGCTGTATGGAGCATGGGCCTTCTGCTGACTTTTCTGGCGGGATCATTCGCCGTGTCGTCCAACGCCTGG------------------------------------------------------------------------CTCTCGCTGGTCAGTGCCCTGCCATTGGCTGCGGCCATGGCA---------TCATGCGCGCTGTTGGGGACCAGTACCGGCTGGCATCGTGCAACCAGCGGCATCATAACCGCCATACTGCTCATTGTCTGGCTGTCGTGGCGC------GTGGGATTCCTGGAA------------------TGGAAGCGATGGGTTCCCTCACTAATCATTCCGGCCCTCGCCGCCACCCTGGCGATCGCAGGAACGATAGCCATTCCGCAG---CATCGCTTGATACTGCGGGATCATTATGAGCCGCCGATCAACCCGTATGACTACACCAGCCCGTTAAGCGGGATGCGTTCATACTTCAAGAACCACAAGGATGACGTGCTCCTAAGCGTCACCGGCCTGCCCGCCGGGACACCGGTGCGCCTGGCCGTGATGGACCGCTTCGATGGTTCGGTGTGGAATCTGTCCGATTCCGCCCAG------------------------------------GCATCGGATTCCTCCGATTATCGCCGGGTGGGCTCATCCATCGCCACA------------------------------------------------------------------------------------------GATGAACGGGGCAAGCCA------------------------TTCACCGCCACCTTCCATGTACATCAAGGGCTCGGC---GACACGTGGCTACCCTTGGCCGGT------GCCGCC------------------ACCCGTGTTCGATTTACCACAAGC------------------------------------------------------------GACGATGCC------GATTCGTTCTATTACAATTCCGGCACCGATTCCGCTATTTTCGCCGCCGGCCTGCGTGCAGACATGACCTATAGCGAATCCGGCGTCCTCCCCACTGTTCCC---AGCGCATCGCAAATCAGCAATGCACCAGCCGCACACATCGATCAGCCGCCGGCCGACGATGTACCGGATGCCGTCGGCAAGTTCGCCACCGCTGTGGCCGGCGGACAGGCCACCGGTGGCGCC---------GCCGCCGAGACCATCACCAAGGCACTGAAAGACTCCGGCTGGTTCTCGCACGGGCTGCAAGGCGACTACCCGTCCGCAGCAGGACATGGCAGCTATCGCATCAACGCGCTGCTCACGGGC---ACGGCAATGGTGGGCGACTCCGAACAATATGCATCGGCAATGGCTTTGATGGCACGCGAATTGGGCATACCCTCCCGAGTGGTCATGGGATTCCTGCCCAAAGACAGCGACGGCAGCATTTCC---------------------------------------------------------AAGTCCCGT---ACCACCACATCGGATCATACGACCACCATTGCGTTCACCGGCAATGACGTCGCCGCATGGGTGGAGATCAAACTGAACGACTTCGGCTGGGTGGCGTTCTATCCCACCCCCAAAGAGACCAAGGTCCCCGACGACACTCAGAATCTGGTTCCCCCAAAGCCGCAGACACTGGTGCGGCAGCCACCCGTGCCACTGACCAATCCGCTGCGCGATCAGACGCAGGCCAAAGGGCTGAGCTCACTGTCGGGCGTGGACGCCGATCCG---CCGGCCAGC------TCGGTTTGGGACCGCGTATGGCACATCGCCCGTCCAATACTCGTGTATGGCAGTCCACTATGGGCACTCATCCTCGTCTGCACGATGATTCTCGCCTATAAGGCTTTGCTACTGGCCCGCGCAAGACGTCGAGGCTCTCCGAAAACGCGTGTGGCCGCGGGATGGGAGGCCGTCCGTACACTGGCCTTGCAAAGCGGC---------------GTTTCCGTACGCGGC---ACCAGACGCGAACAGGCGAACGGCATAGCCCACGAACTGCAT------------------------------------------------------------------------------------------------------------------------ACATCGCCGAAATTGTTGCAGCAACTGAGCCGGGACGCAGATTATGTCACCTTCTCCGGCCAAGACATACCACCGGCACAAGCCGATAGGTATTGGAACCAGGTTGATGCGGCGCGTGCAGCACTGTTGCATTCGTTGCCTCGGCTGAGGCGACTCGTCACGATGCTTTCCCTACAAGGGATTGCGCGC---------------------------AACGCAGTCCGGCGTGAC------------------------------------AGTACCACGCGCGTACGCACTGCCCATCCTGCTGAGTCCCATCATGAAACGACACGGCAGGATAGGCAACAGTCGCGATTATCGTAG---------------------------------------------------------------
>GCF_000741785.1_WP_084686279.1
------------------------ATGACCTTCCAACAGTTCCCT------------------CTCGACCCGTCCCGCGTCTCCCCGGCCGAAGCCTCGGCCGCGGCCGCGGCGATCGGCGACCAGACCGGCACGGGCACCCGC------------------------------ACGAACACGACGACCGGCTCGTGGGCGGAT------TCCACCCATTCGGTGATCTGGATGACGCGCGGCGGGCATCGACCGTCGGCGCTGATCACC---CGTGCGGCGTGGATCCGTCAT------------------------------------------CTGACCGGTCTCGCCGTGGTCGCGCTGCTCACGCTGCTCGCCGTGTCGAATCTCGTCGACGTGTACGGC---GACGCGGCCGTATGGGCCGTGGCCGCGGTGCCGGCCACGCTGCTCGGCTGTCTCATCGCCCTGGCGGGC------------------------GTGAAGCAGCCGTTGCGCCTGTGGTGGCAGATCGTGTTCCTCGCGCTCGCCCAGTTCATCGTCGGCCCGGTCGTCGCGTTGAACGAC---------------------------------ACGGCCATCGGCCATGTGGTCCCGTCGATCGCCACCCTGTCCCAAGGATGGCAGGACACGTTCGGCTCGTTCAAATACCTGATCTCGATCACGCCTCCCGTGGGCGCGGGGTCCGGCGCGCTGATGGCCGTCTGGACACTCTCCCTGTGGACCGCATTCCTCGCAGGCCTGTTCGCCGTGGCCGACGACGGCCGG------------------------------------------------------------------------CTCTCCACGATCGGCGCGCTGCCCGTGTTCGCCGCATTCGCG---------GCCGCCGCCCTGCTCGGCACGTCCACCGGCTGGTGGCGCTACGTGGCGGGTCTTGCGGCGGCGCTCGTCCTCGTCGTCTGGCTGGCCGCGCGA------TGGGGTCTGCTGGAG------------------ATCGGCAGGTGGCTGAGCTCCCTCGTCATCGTCGTGCTCGCCGCAGGTCTCGCCGTGGGCGCGTGCCTCGCCATGCCGCAG---AATCGTCTGATCCTGCGCGACGAGTACGAGCCGCCGTTGAGCCCATACGACTACACGAGCCCGTTGTCCGGCCTGCGCTCCTACATCAAGGACCACAAGGACGACACGGTGCTCACCGCGCGCAACCTGCCCGAAGGCACGCCGGTGCGTCTCGCCGTCATGGACCGGTTCGACGGCAACGTGTGGAACCTGTCCGACTCCTCGGCG------------------------------------GCCGCCGACTCGTCGAACTACCGCCGCGTGGGCACGGCGATCGCCAAC------------------------------------------------------------------------------------------GACACGAAAGGCGACCAG------------------------TTCACCGCCACGTTCACCGTGGGCGAGGGGCTCGCC---GACCGCTGGCTGCCGTTGTCCGGC------GCGGCC------------------ACCAAGGTCACGTTCGACGATGCGGGCAAGACCTCCGCCACGACCTCCGGCAAGAGCTCCGGCACGAGCGGGACGGCCACCGAGGACAGCGACGGGGCCGACGCCTTCTACTACAACACGGACACCGATTCGGCGATCTACCCGTCGGGCACGTCGAAGGGCCTGACCTACACGGAGACCGGCGTCATCCAGCGCACGCCG---TCCGACAAGCAGATCGACGCCGCCAAAGCCGCGACGATCACCCAACCCGAAGTGACCGACTCGCCCGATTCGGCGGGCAAGCTCGCCACCGCGCTGGCCGGCGGCGAGGCGAAGGGCGGCGCC---------GCGGCCCGCAAGATCGCCGACGAGCTCAAAGACTCCGGCTGGTTCTCGCACGGCCTGTCCGGCGACTACCCGTCGCTGCCCGGCCACGGCAACTACCGCATCGAGAAGCTGCTCGGCGGC---AAGGAGATGGTGGGCGATTCCGAACAGTACGCCTCCGCCATGGCGCTCATGGCCCGCGACCTCGGCCTGCCCAGCCGCGTGGTACTCGGCTTCATCCCGAAGAACAAGGACGGCGCGATCAGC---------------------------------------------------------GCGGCCCGCACCGAGAAACGC---GGCAAGCAGACCGTCACCGAGTTCAAAGGCAACGACATCGAGGCATGGGTGGAGATCAAGCTCGACGGCTACGGATGGGTGGCGTTCTATCCGACGCCCAAGGAGACGAAGATCCCAGACAAGAACCAGAACCTCACGCCGCCGAACCCGCAGACGCTGGTCCGACAGCCTCCGGTCCCGCTGCAGGATCCGCTGCGCGACGAGCAGCAGGCGCGCGGCCAGTCGGCGCTCGCCGGCGAGGACGCGGACGCG---TCCGGCGCGAAC---CTGTTCTGGGCGCGGGTCGGGCGCATCGCCCGTCGCGTCGCGATCTACGGCAGCCCCGTATGGACGGTTCTGATCGTGTGCGGTCTCATCCTGCTCGTCAAGGCGATCCAACTGTCCCGCGCACGACGGCGCGGCAGTCCGCGCGTGCGCGTCGCCGCCGGATGGCGGGCGTTGACCGCATTGGCACGCCAGAGCGGC---------------GTCGACGCGCACGGC---ACCCGCCGCGAGGAGGGACATGCGATGGCCGAACAGCTGGCG------------------------------------------------------------------------------------------------------------------------GTCGACGCCACGAACCTCACGCGCCTGTCGCGGGACGCCGACTATGCAGCGTTCTCCGGGCAGCAGATCGGCGACGAACAGGCACGCCGCTACTGGTCGGGCGTGGATGCGACGCGCAAGGCCATGCTCGCCTCGATGCCGCGTCTGCGCCGCTGGCGCACCCGTCTTTCCCTCGCCGGAGTGTTCACA---------------------------CGCCGGAGGAAAGACGAACACGGGACA---------------------------TCCGCAACAGGTATAGTGGCGAGTATGCGTGTCCGGTTCGCCGGTCGCGGGACGACGAAGAAGGCGACGGCCGGCAAGGCCCCCGGCGCACGAACGGAGGGGAAGCGTTCATGA------------------------------------
>GCF_000772485.1_WP_038426324.1
ATGACC---TTCGACCAGTCCAGTATCACCAATACC---------------------------------AATACCGCTGCGTACGCCGGATCGAGCGGCACATACACCGGCACTTCCTCCGGCACGTACACCGGG---------------------------------------ACCTCCACCACCACCGGCTCCTGGGCCGAC------TCCACACATTCGGTTATCTGGATGACCAGAGGCAATGTGCTTCGCGGCATGGGCCTCAGT---CGCCAGCCGTGGGGCAAACGA------------------------------------------ATCGCCAGCCTCGTACTCATAGCGGCGATGATGTTGCTGGCGCAAGCCAATCTCATCGACGTGTACGGC---GGCGTGGCCACTTGGGCGATTGCCGCTGTACCGGCCACCTTGCTGGGCGCGATCATCGCTCTGGCGGGC------------------------ATGTTGCCGGCGTTGCGACTGTGGTGGCAAATCGTGTTTCTGGCGTTTGCCCAATTCATCATCGGCCCGGTGGTAACGCTGAGTTCC---------------------------------ACTACGTCCCATTACGTGATTCCCACCTTGAAGACCTTGAGTTCAGGTTGGGAAATGACGTTTGGCTCGTTCAAGTACATTATTTCCGTCGATCCGCCTCTGGGCACGCAAGACGGCGTGCTGATGGCGGTATGGACCATCGGCCTGTGGCTTACGTTCTTCACCGGCGTGTTTGCCATTAATGCCAACGCATGG------------------------------------------------------------------------TTGTCTCTGGTGGGAGTGCTGCCCCTTGCGGCGGCCGTGGCC---------GTATGTGCCCTGCTGGGCACAGACAGCGGCTGGCAACGCGCCATCTGCGGTATTGCCTTTGCCTTGCTGCTGATTATCTGGCTGTCTTGGCGT------CTTGAACTGCTGGAA------------------TGGGGGCGCTGGATATCCGCGCTGATCATCGTCGTGCTCGCTGCCGGCCTTGCTTTCGAGGGCACGTTGCTGGTGCCACAG---GACCGTTTCGTGCTGCGTGACCGCTACGATCCGCCGTTAAGCCCCTACGATTACACCAGCCCGCTCAGCGGCATGCGATCCTATATCAAGGACCACAAAAAAGACGTGTTGCTGACCGTTCATAATCTGCCGGCCGGAACACCGGTCAAACTTGCGGTGATGGATCGATTCGATGGCACAGTATGGAACCTGTCCGATTCTTCCGAA------------------------------------GCCACGGACTCCTCGAATTATCATCGCGTGGGCACCACGATCAAGGCG------------------------------------------------------------------------------------------GATGAGCAGGGTAAATCC------------------------TTCACTGCGACCTTCACCGTCGATCAGGGACTGACC---GACACCTGGCTGCCGCTGGCGGGA------GCGGCC------------------ACTGGCGTGAGCTTCGCCAACGAT------------------------------------------------------------GCCGACAACGGCAATGACACGTTTTACTACAACACGGATACCGATTCCGCCATTATTCCCGCCGGCACGCGTAAAGGCCTCACCTATACCGAATCCGGCATTATCGCCCGTAATCCC---ACCGATAAGCAGATCAGCAGTGCGGCTGCGGCCCGCATCACCCAACCAGAAGCCCAGGATGTTCCCGATTCGGCCAGCAAACTGGCCACGTCCATTGCCGGCGGGCAGTCCTCGGGCGGTGCC---------GCAGCCACGGCGTTGGCCGACACATTGAAAGACTCCGGATGGTTCTCTCATGGACTTGAAGGCGACTATCCCTCCGATGCCGGCCATGGCAACTACCGCATCAACAAGCTGCTGGCAGGC---ACGGCCATGGTGGGCGACTCCGAGCAATATGCCTCCGCCATGGCACTGATGGCTCGTGATCTGGGACTGCCCTCCCGTGTGGTCCTGGGCTTCCTGCCGAAAAACGAGGATGGCGAAATCACC---------------------------------------------------------GATGCCCGCACGGAGAAGACCTCAGGCAATGGCACCAAAATCGAATTCACCGGCAACGATGTCACCGCTTGGGTGGAAATCAAATTGCAGGGCCTGGGATGGGTGGCGTTCTATCCGACGCCCAAGGAGACCAAGATGCCTGATGAAAACCAGAACCTGACGCCGCCGAATCCGCAGACGCTGGTCCGGCAACCACCAGTGCCGTTGACCGATCCGCTGCGCGATCAGACGCAAGCCAAGGGCCAAAGCTCATTGGCCGGCGCCGACGCCGATGAT---TCGCCGACCAAC---CTGTTCTGGGCGCGGTTCTGGCGAGTGACCCGCAAGGTGGCCCTGTACGGCAGCCCATTGTGGACCCTACTCATCGCCTGCGGTCTGATTCTGATGTTCAAGGCCATACTGCTGGCACGAGCGCGGCGACACGGCAGTCCGAAAACCCGTGTGGCAGCAGGTTGGAATGCCATACGCATGCTTGCCGAGCAAAGCGGC---------------ATCACAGCCAAGGGC---ACTCGTCGAGATCAGGCCGGTGCCATCGCCCGTCAACTCGGC------------------------------------------------------------------------------------------------------------------------ACAGATGACCAGGCTTTGATCCAGCTTGGCCGGGAAGCCGACTACGCCACGTTCTCGGGGCAAGACATTGAATCGGGCCAAGCCACCACATATTGGACAGGAGTCGACCAATTACGCAAGGCAATGCTCGCTTCTTTGCCGCGTTTCAGGAGGATACGTACACGACTTTCCCTGAAAAGCGTGGCTATA---------------------------CTGTCAAATGGGCACGCAGCAAAGCCG---------------------------CACACGACGCATGTCAAGCGCACGCGTAAGAAGGGGAAGGCGTCATGA------------------------------------------------------------------------------------------------------
>GCF_000966445.2_WP_082765110.1
---------------------------------------------ATGGGCGCATGGCATGACACGCCAACACGTCATTCGTCGACCGCATCATCCGCATCGACCGGCACGCCAACATCGCCCGCCACAGCGAAGGCATTGGTCATGGCAGCACACGCACTCCCATCCAGGGCAGTCCGGCGGGACATCCCCGAATGGGCTCGCACACGCCCCGTCACCGTCTCCATCCAGTCGGCGCGGCAGTCC------------GCGACGGCAGCGTCATGCCCTGCTCCCCCACGCGCCTTGGCATCCGAAACAGCGGATTCGCGCGGGTTTGCGTCCGTCACCGTCAATCTGGCGTGCGTGTTTGCACTCACCGTGCTGGCATGCGGCAATCTTGTCGGAGCATACGAC---CATCCAACCGCATGGGCAATCAGCGTGCTGACGGCAACGGCATGCGGATGCCTGCCGGCGGTCTGTTCATCCGTATTCCGGCGTGCCAGCCGATCGAAGCCTGTCATCCGGTGGATGGCGACGCTGGCGTTCGTGATGCTCTGTCAGTTTCTTATCGGGCCGGCGCTCGTTTTCCCCGGC---------------------------------GTGACCGGTGATACGGCAGCGTTTGCCGTCGGCACGATCACCCAACGATGGAATCAATTGCTTGCCTCCTACAAGTATCTGATCTCCGCCACACCACCGGTCGGCACGGATGCCATGTCGTTGCCGGTGGTATGGACGATGGCGCTCTGGTGTGCGCTGGCCGCCTCCAGCGCCGCCCTGAGCCGCATCGCCGGA------------------------------------------------------------------------TTCGGCGTTGCACCAGCAATCCCCATTCTCGTCACCTTCGCC---------CTATCCGCCCTGTTGGGCACCAAAGACGGCTGGCATGCCGGCCTGTTGGGAGCCGCCGCCATCGCCGTGCTTCTCCCCTGGACCGCCGCGCGA------TGCGGATGGCGCCGT------------------CCGCGACGCTGGCTGGCGTCGCTGTTGGTGCTGACACTGGCGCTTGGCGCCGGCTTGGGCTCATGCAGGCTCATGCCACAT---CATCGATTCGTACTGCGCGACCATTACGAGCCGCCGCTCATCATGAGGGACACCACCAGTCCGCTTGCCGGCATGCGCACATTTGTCAAGGAGCATCGTAACGATACGATTCTCACCGCATACGATCTACCTGCCGCCACTCCGGTGCGTATGGCTGTCATGACTTGTTTCGACGGCAATGTGTGGAATGTCGCCGGGTGCGCCGAC------------------------------------GAGCGCGGGACCGCCACCTACCGTGTTATGGGATCGGGCGCTTCC---------------GACACCGCCAAGTCCAGT------------------------------------------ACCGCCAAGTCCGATACAACGGCATATAGCGCCGAAACCGGTACGGCCAGCGGCAACGGCACAACCGTCACCTTCGCCATAGGCAAAGGGCTTTCCGGCCATAGCTGGCTGCCCGTCGCCGGCACGCCA------------------------AGCGGCATAACCATGCAGGGCCAT------------------------------------------------------------------GCGGATCGGCGCAATCTGTTCTACAGTGCAGAAACCAACGCGGCCATATATCCGACCGGCATGGAGGAGGGTATGGTCTACACCGTCGGTACCATGCTTCGCCCCATTCCG---AAGAATACGGATATCGCAGCGGCAGTGGGCGCCGAAGCCACCGTATCGTCGGCCGACAGTGTTCCTCGTGAAATAGGCGCGTTGGCTTCGGGCATCGCCGGCGGGCAGACCACCGGAGGGGCG---------ATGGCTCTGGCGCTGTCTACATGGTTGCATTCCGAGGGATGGTTCTCGCATGGCTTGCAAGGCGAGCATCCCTCGATGGCCGGGCATGGCAGTCATCGTTTGCTCTCGATGCTGCAGGGA---AGCGGCATGGTGGGCGATGGCGAACAATATGCCTCCCTGATGGCGTTGATGGCTCGGGAACTCGGTTTGCCCAGTCGCGTAGTCCTCGGCGTTATTCCCAAGGATGGCAACGGCATGCTGTCG------------------------------------------------------------TCAACGCGCGCGAAGCAGATCGACGGCCATACGGTGACCGAATTCACGGGCAATGATATTGAAGCGTGGGTGGAGATCGAGCTTGAACGGTTCGGGTGGGTGCCGTTCTTTCCCACTCCGAAGGAGACGAAGACCCCTGACGAGTCGCAGGATCTTACTCCTACGAGCGTTGAATCCCCTTTGGTGCGGTCATCGCCTTCGCTTGCCGACCCGCTCCGTGAGGAACGCGATCCTCCAGACCAGGCGCAGCAAGGGGAACGGAATACCTCGGCATCGGAAAAGCCTCGG------GCGTGGCATGCGTTTCTTCGTATTGCTGGCGTTGTGGCGCTGTGTCTCGGCCCTGTATGGCTGGTAGGGACCGCGGCGGGATCGGCGTTGCTCTATAACGCATTTCGAGTGCGACGTGCCCGGCGCATACCTGTTCCACGACTGTGCATGGCGGCGGGATGGCGGATGCTGGTCGAGCACCTTCGCCATGCCGATCTGGCTGAC------GTTCCCCTCAACCGT---ACTCGGCGTATGCAGGCGTCAATCATCGAACGGCAATGCCCC------------------------------------------------------------------------------------------------------------------------GCCATCGCCGGTATGGTTCGTCAGCTGGCCGATGTCGCCGATGCCGCGGCATTCGCGGATGTGCAGGCGACTGCGACCGATGCCGTGGCGTATTGGCGGCAGCTCGATCAGGTGCGTTCCGCGGCATCGGCGTCACTGACCCCTGCACACCGTTGGCTGGCCCTGACCACGCCTCTGCCTTTGCGGCCGCAGCGGTTTGCACGGTCGGTTGCACAACGGCTTCGTCGACCAGCCGCCCAATCACGCATCGTGCAAGCTCAACGGCGGGGTTTCCGAACGCGCCGGCAAGCAAACGCAACGGAACACATCGACAGACACCGACAAGCCCCCGACAAACGAACGGCATCAGCGGACACGGCATGCATCCCTGATCGCGCATTCCCGATAATGCCCTGA------------------------
>GCF_001025135.1_WP_021647672.1
ATGAACGATGTGATCGACAGCTCACTCGGC---------------------------------TCGGACTCCGCCACGTCGGCCGTGGACGCCCTGCCCGGCCAGGTCGGGCAGACCCGGCGTCCGTTCTCTGGTCTCGGCTCGACCGTGACCGGC------------------ACGGGCACCACCACCGGCTCATGGGCGGAA------TCCACCCATTCAGTGATCTGGCTGACACGCGGCGGCAACCGTCTGCCGCTCGCCCGCGTCGGACGCCGCTCCTGGGGCACGAAC------------------------------------------CTCATCAGCGTGGCCGTCATCGCGCTGACGTCGCTGATTGCCGCATCCAATCTTCTCGACGTGTACGGA---TCAGCCGCCATGTGGGCCGTCGCCGCTGTACCGGCCACCCTGCTCGGCGCCCTCATCGCCTATGCAGGG------------------------ACCGCACCCGCGCTGCGCCTGTGGTGGCAGATCGTGTTCCTGATCGTTGCGCAGGGCGTCATCGGCCCGGTCATCGCGCTGAACGAC---------------------------------ACCGCCATCAGCCATGTGATTCCCTCTGTGGAAACACTGTCACAGGGGTTCGTCAGCACCTTCGGCGCGTTCAAATACCTTATCGCCGTACCGCCGCCGACCGGTTCCGGCGATGGCAGCCTGATGGCGGCATGGACGATATGCCTGTGGCTGTCATTCCTCGCCGGCGTGTTCGCCATCGGCGACAAACGGCAG------------------------------------------------------------------------CTCAGTGTGCTGAGCCTGCTGCCGATCGCCATCGAACTGGTG---------GTCTGCGCCCTGTTGGGCACGCAGACCGGTTTCCAGCCCATAGCCTCCGGCGTTCTCATCGGCCTCATCATGATCGTCTGGCTGTCGTGGCGA------TGGCAACTTCTGGAA------------------CTGGGACGCTGGATCAGCGCCACGATCATCCTGCTGCTGGCGGCCGGCCTGGGCGTGGGCGCATGCATGGTCATCGGGCAG---TCACGTCTGATCCTGCGCGACTACTACGATCCGCCGCTCAGCCCGTACGATTACGCAAGCCCGCTCAGCGGCCTGCGCTCCTACGTCAAGGACCACAAGGATGACACGCTGCTCACGGTCACGAATCTGCCCGAGGGCACGCCGGTCAGGCTCGCGGTGATGGACCAGTTCGACGGCAACGTGTGGAACCTGTCCGACTCCACCGAA------------------------------------GCCTCGGACTCATCCGACTACCGACGCGTCGGCACCCGCATCCCCAAT------------------------------------------------------------------------------------------ACGGTGGACGGCAAGAAG------------------------TTCACCGCCACGTTCACCATCGACAAGGGTCTGAGC---GACAAATGGCTGCCGCTGGCAGGA------GCGGCG------------------AGCAGCGTCGACGTCACGTCAGCGGGA---------------AAGACCGGAGGCGCCAACGGAAATGGCGGCGGCGAATCCCGATCCTCCGCCGGCCACACGCTCTTCTACTACAACGAGAGCACGCAGTCGGCCATCATCCCGGCCGGGCTGTCCACCGGCATGACCTATACGGAAAGCGGCATCATCGCCCCCACACCC---ACCGACAAGGAGATCGCCAAGGCCAACGCGGCGGTCACCAACCAGCCGGGCACCAAGGACGTGCCTGACTCGGTGGGCAAGTTCGCCTCGTCGGTGGCGGGCGGCGAGGACACGGCCGGCGCG---------CAGGCGCAGGCACTGGTCGCGCAGCTCAAGGATTCTGGTTGGTTCTCACACGGCCTGACCGGCGACTATCCGTCACTGCCCGGACATGGCAGCTATCGCATCAACGCGCTGCTCGCTGGA---TCCGCGATGGTCGGCGACAGCGAGCAGTATGCCTCCGCCATGGCGCTGATGGCCCGCGAACTCGGCCTGCCATCCCGCGTGGTCATGGGCTTCCTGCCCAAGAACGACGACGGCGACATCAGC---------------------------------------------------------AACGACCGCACCGAAACGGTCAACGGCACCTCGACC---GTCAAATTCACCGGCAACGACATCGAAGCATGGGTGGAGATCAATCTCGAAGGCTACGGCTGGGTCGCGTTCTATCCGACGCCTAAAGAGACGAAGATACCCGACGACAACCAGAACCTCACCCCACCCAACCCGCAGACGCTGGTCCGACAGCCTCCCGTGCCGCTCACCGACCCGCTGCGCGACGAGGAGCAGGCACACGGCAAATCGGCGCTGGCCGGCGAGGATGCCACCGAT---GAGCCGGCGGCA---TCCATCTGGAGCACCATCGGACGCATCGCGGCGAAAGTCGCCATCTACGGCAGCCCGGTATGGATACCGCTGCTGATCTGTCTGCTGATCCTCGCACTCAAGACCGTCGCCCTGGCCCGCCTGCGCCGGCGCGGCGACGCGCGGCAGCGCATCACCTCCGGCTGGCAGGCCGTGCACGCGCTCGCCGGGCAGAGCGGC---------------ATACCCGTCACCGGC---ACGCGCCGCGACCAGGCGCAGGCCATCGCACGGCAGCTCAAC------------------------------------------------------------------------------------------------------------------------ATCGACGGTGCCCCACTGATTGCGTTGGGACGACAAGCCGATTACGCGGCGTTCTCCGGCCAGCCGGTCACGCCCGAACAGGCAGGCGCCTACTGGCGTTCCGTACTGACGACCCGCAAGCTCATGCTCGCCTCGCAGTCCTTCATGCGCAGGCTGCGAACCCGCCTGTCATTGCGCGGAGTTTTCCATAACGTTCGTATACTGTCAAGT------ATTCGTACATGGCGGCACGGAGACAAGAGGAAGCCAGACGGGCGGCAACCCGCCAAACAGCGGCCCGTCAAGCGGAAATCCTCCACGAAACAGCCCGCTGGCCAGAAGCCCGCCACGCAACAACCATCCGCACGGCAACCCTCCTCACAGAAAGGCCGACAGTCATGA------------------------------------
>GCF_001025175.1_WP_003828440.1
---------------------------------------------------------------------------------------------------------------------------------------------------------------------------------------------------------------------------------------------------------------------ATGATTGCC---AGACAATCCAAGAAACAACAG------------------------------------------GGCATCAGCCTTGCCGCTATTGCGCTGATGATGGTTCTGGCTCAATCGAACCTCATTGACGTGTACGCG---GACCATATGATGTGGATTGCGGCAGCCATTCCTTCGACTGCACTAGGGACGGCGATCGCATTCGCCGGA------------------------ACCAGATACTCACTCACAATATGGTGGCAGCTGACCTTTCTGACGTTGACCCAATTCATCATCGGCCCAGTCATAGCACTGCCTTCC---------------------------------ACCACCATCGCTCACGTGATACCCAGCCTGGATACCTTGAGCCAGGGATGGGAGATGACGTTCGGAGCATTCAAATATCTCATCTCGGTGGCACCGCCAGTCGGCACCGCATATGGCAGTCTGATGGCCGTATGGACTATCGGATTATGGCTGGCGTTCCTGGCAGGCACGTTCACCATCAGTGACCATGCGTGG------------------------------------------------------------------------ACGTCCGCAATCGCAGCCATTCCACTGGCCACAGCCATGACC---------GTATGCGCACTTCTTGGCACCAGCCACGGCTGGCATCGAACCCTATGCGGCATCACCTTCGCTGTGCTGCTCATCATCTGGATGGCATGGCGA------TTGGAATTTATGGAA------------------TGGGAACGATGGTTCTGCGCACTGGTCGTGGTGACTCTTGCAGCCGGGCTGGCCGTCGGCGGTTCCGCACTGGCATCCCCG---CACCGCCTCATACTGCGAGACACGTACAATCCACCGCTCAGCCCCTACGATTACACCAGCCCGTTGAGCAGCATGAGATCCTATATCAAGGATCATCGAGATGACACACTACTTACCATCACCAACCTGCCTGCCGGCACTCCCGTCAGACTGGCAGTGATGGACTGGTTCGACGGCTCAGTGTGGAATCTCTCCGACTCATCCAAA------------------------------------GCCTCCGATTGCGCGAACTACCAACGAGTAGGCACCACAATCAGCACT------------------------------------------------------------------------------------------GATGAACGCGGCATGGCA------------------------TTCACCGCCACCTTCACTGTGCACCGAGGACTCGCT---GATGTCTGGCTTCCCCTAGCCGGC------GCCGCC------------------ACCGGCGTGCAATTCCTCGGCAAA------------------------------------------------------------GATGAGAAC------AGCCCGTTCTATTACAACCGCGATACCAATTCAGCCATACTCCCCTCAGGAACCAGCGAAGGACTGACTTACATCGAATCCGGCATTATTGCCGACACCCCT---ACCAACCAACAAATCAGCACGGCCAAAGCCGCCAACATCAGCCAGCCGAAAGCTCTGGACGTGCCCAATGCAGTTAGCACACTGGCTTCGGCCGCTGCCGGCGGCCAATCCCGAGGAGGTGCC---------GCAGCCCAAGATTTGGCTGCAATGTTGCGGAGCTCCGGCTGGTTCTCCCACGGCTTGCAGAACGACTATCCTTCGGCTGCCGGTCATGGCAATTACCGTGTAAACGCACTGCTTACCGGA---ACCACCATGGTAGGAGACTCCGAACAATACGCCTCCGCCATGGCCCTGATGGCCCGTGAGTTGGGACTGTCTTCCCGCGTGGTATTGGGATTCCTGCCCAAAGATGAGGATGGAGACATCACC---------------------------------------------------------AACGCGCGTGGCAAGAAAACTTCTGGCAGTGGCACCGAGATCACTTTCACCGGCGACGACATAGCCGCATGGGTGGAAATCAAACTTCGCAATCTGGGATGGGTGGCGTTCTACCCTACTCCGAAGGAGAGCAAAATTCCGGATGATAGCCAGAGCTCGGCTCCACCTGACCCGAAGAATCTTGTGCGCCAACCGCCTGTTCCATTCATCGATCCGTTACGAGACCAGACTCAGGTCAGAGGGCAGAGTGCTTTATCCGGCACGGATGCCGAAGTC---GCTTCATCTGATGAATCGTTCTGGTTACAGTTCCATCGAGCAGCGCGCACAGCAGCCATCTATAGCAGCCCGTTGTGGATTACATTGACGGTTTGCGTCCTGATTCTGGCGTTCAAAGCCCTTATGATTGCCCTCGCGCAACGGCGCGGCAGTCCTCGCACACGTATAGCCGCCGGATGGAACGCCCTGCGAACCTTGGCGGTACAAAGCGGCGGC------------ATACCACTTTCCGGC---ACCAGGCGTAATCAAGCGCATGCCATCGCTCATCAGTTTGGT------------------------------------------------------------------------------------------------------------------------ATCGCCAATCAGGCGTTGCAGCAACTTGGCAGGGAGGCCGACTATGCCACTTTTTCCGGGCGGAATATCACACCCGCACAGTCCACTCAATATTGGACCAGCGTGAAACGGCTGCGTACCGCCATGCTGCGATCCATGCCGCGTCTCAAGCGGTTTAGAACGCAACTGTCCTTGCGGGGAGTGACCGTT---------------------------CGCATACCTCGTCAATCTCGTTCTCCGTCTCGCGCCGAAATACTTAAAACCGGGTCAGCAGGCCGCATACACCGCACAAGTTCCACATCTCGCCCAAGTCGGGCAAACCGCGACAACCGGCATCAGTACCAGCCCCAGAACACGAGGCCCGCAGATCCAAGCCGCAAATAG---------------------------------
>GCF_001025195.1_WP_003835392.1
------------------------ATGAGCACCACAGGATTCAGC------------------AAACACAACGCCAACGCCAATACCGACGAGACCAGCACCGGACACACCACCGGATTCGGCAACACCTTCACGGGA------------------------------------ACAGGCACCGGAACAGGTTCATGGGCCGAC------TCCACACACTCCGTCATCTGGATGTCACGAGACAGCAAATCGCAAGCCCTACCCTACCTA---CGCCGACCACGCGCCTCACAA------------------------------------------TACGCAAGCCTTCTCGTAGCAGCCCTACTCACCCTCGCCGCAGCCAGCAACCTCATCGATGTCTACGGA---TCAGTCGCATCCTGGGCCCTCGCCGCCATTCCAGCCACCATCATCGGATCCCTCGTAGCGCTCGCAGGC------------------------ACGGTTCCCATGCTCCGTCTCTGGTGGCAAATGCTGTTCATGGCCGTCGCACAACTGGTTGTCGGCCCGGTTCTGTTCCTCAACGAC---------------------------------ACCACCATCGCACACTTCGTTCCAACCCTGCGCACGCTTACGCAAGGTTGGGCGCAGATGCTTGGCTCCTTCAAATTCATTCTGTCGGTCGAGCCTCCAACCGGTACCGCGGACGGCTGCCTGCTTGCCGTATGGACCATCTGCCTGTGGTCCGCGCTGCTCACCGGCATTTTCGCAGTGACGGAAGATGGCCGA------------------------------------------------------------------------TTCACCATGATCGCCATCATTCCCGTCATCGCCAATCTTGCG---------ATCTGTGCATTGCTCGGCTCATCTTCCGGCTATTACCGCATATTCGTCGGCACCGCGATGGCGCTTGTGCTCGTGATTTGGATCAGCGCACGT------TGGAAATTACTGGAA------------------TTGGGACGTTGGATCAGTTCCATGACAATCGTGGTTGTTTGCATCGCATTGGCGATTGGAGGATGCCTTGCCGTCGGTCAG---GACCGCACCATTCTGCGCGACCATTACGATCCGCCGCTCAGCCCGTACGATTACACAAGCCCGTTGAGCGGCATGCGTTCGTACATCAAAAACAGCAAGGACGACGTGCTCCTCACCGTCGAAAACCTGCCCGCAGGATCGAGCGTGCGACTAGCGGTCATGGACCGTTTCGACGGCAACGTATGGAACCTGTCCGATTCCACCATG------------------------------------TCGTCGGACTCCTCCAATTACCATCGCGTCGGCACCTCCATCACCAAC------------------------------------------------------------------------------------------AACGCCGAAGGCAAAAAA------------------------TTCACCGCAACATTCACCGTGAACAAAGACCTGAGC---GACTACTGGCTACCCATTGCCGGA------GCCGCA------------------TCCAGCGTGACCTTCGACAACAGT------------------------------------------------------------------GAAAACGTCGACTCGTTCTATTACAACAGCGACACCATGTCGGCCATCTACCCCTCACGCACCTCCGAAGGCCTCACCTACACGGAAACCGGCATCATGCCAGCAGTTCCC---ACCGACAAGCAAATCACCAAAGCCAACGCAGCCTCCATCATCCAGCCTAAAGCCGAAGACGTGCCCGACTGTGTGGACAAACTCGCCACAGCCATAGCCGGCGGCCAATCCAAAGGCGGCGAA---------GCAGCCCAGGCCATCGCCGAAAAACTCAAGGAATCAGGCTGGTTCTCGCACGGCTTGAGCGGCGATTACCCGTCTACCGCCGGCCACGGCAACTACCGTATCGACCAGCTGCTCGCCGGA---ATGGCCATGGTCGGAGACAGCGAACAATACGCCTCCGCAATGGCACTCATGGCACGCAGCCTGGGACTTCCAAGCCGAGTGGTGCTTGGATTCATACCAAAAGACAATGAAGGCGAAATCAGC---------------------------------------------------------GAAAACCGCACCGAAAAACAA---GGAAAAAACACCGTCATCGAATTCACCGGCAACGACGTGACCGCATGGGTGGAAATCAAACTGGACGGCTACGGCTGGGTGGCATTCTACCCGACGCCAAAGGAAACCAAAGTCCCCGACGAAAACCAGAACCTCACCCCGCCGAACCCGCAAACCCTGGTACGTCAACCCCCAGTACCCCTCACCGACCCGCTACGCGACGACACCCAAGCCAAAGGCAAGTCCTCAATCGGCGGAAGCATGGCTGATGAA---ACGTCAATCAAC---CTCTTCTGGCAGCATTTCGGCAGAATCGCAAGAAAAGTAGCCATCTACGGAAGCCCCCTGTGGACGCTGCTCATCGTATGCGGCCTCCTGCTCGCCATCAAAGCGATCGCACTGGCACGGTCAAGAAAACACGGCAGCGCGCAACAGCGAGTGGCGGCAGGATGGCAATCCGTGGCGGCGCTCGCTCGGCAAAGCGGA---------------CTCGACATTCAAGGC---ACGCGCAGCGAACAAGCGGTCTCCATCGCAAGCCAGATGGAT------------------------------------------------------------------------------------------------------------------------ATTTCCTGTGAAACGTTGCTTGCCTTGGGCACACAAGCCGATTACGCTGCCTTCTCCGGTAATACCATCAACGAGGAGCATGTGCAGCAGTATTGGCATGATATTGCGCAGGAACGCAAGTACATACTCAAGTCATTGCCGACATTACGCAGATGGCGCGCCAAACTTTCACTTGCCGACGTTTTCCAT---------------------------TTTCGAGGCAAACACGGCGGCAGCGTA---------------------------CGACAATCCGCAAGTCGCCGCGGAAATGCTAGTGCAGTCCGCGCTCGATGCCGACGGCAATGA---------------------------------------------------------------------------------------
>GCF_001025215.1_WP_004221349.1
------------------------ATGAGCACCACAGGACTTTCC------------------ACCCACAACACCAACACCGGC------------GACACCGGCCGCACCACCGGATTCGGCAACACCTTCACCGGA------------------------------------------ACCGGCACCGGCTCATGGGCCGAC------TCCACACACTCCGTCATCTGGATGTCACGAGACGGCAAATCACAGGCACTCCCCTACCTA---CGCCGGACACGCGCCTCGCAA------------------------------------------TACGCAAGCCTGCTCGTCGCAGCCCTACTCACCCTCGCCGCCGCCAGCAACCTCATCGACGTCTACGGA---TCGGCCACATCCTGGGCGCTCGCCGCCATTCCGGCCACCATCATCGGATCTCTCGTGGCGCTCGCAGGC------------------------ACGGTTCCGGCACTTCGTCTCTGGTGGCAGATGCTGTTCATGGCCGTCGCCCAGCTGGTTGTCGGCCCTGTACTGTTCCTCAACGAC---------------------------------ACCACCATCGCCCATATTGTTCCGACCTTGCGCACGCTTACACAAGGCTGGATGAACATGCTCGGATCGTTCAAATTCATTCTGTCGGTCGAACCTCCTACCGGTACCGCCGATGGCTGTTTGCTGGCCGTATGGACCATCTGCCTGTGGTTCGCGCTACTGACCGGCATTTTCGCAGTGACTGAAGATGGGCGA------------------------------------------------------------------------TTCACCATGATCGCCATTATTCCCGTTACCGCCAATCTTGCG---------ATTTGCGCGCTGCTCGGCTCATCTTCCGGCTATTACCGCATGTTCGTAGGCACCATAATGGCGCTCATATTGGTGATTTGGATCAGCGCACGT------TGGAAATTACTGGAA------------------TTGGGACGTTGGCTCAGTTCCGTCGTGATCGTGGTGCTTTCCGTCGCATTGGCTATTGGAGGATGCCTCGTCGTCGATCAG---GACCGCACCATTCTGCGCGACCATTATGATCCGCCGCTTAGCCCGTACAATTACACCAGTCCGTTAAGCGGCATGCGCTCGTACATTACAAACAGTAAGGACGATGTGCTCCTCACCGTCGAAAACCTGCCCGCTGGATCAAGCGTGCGACTAGCGGTCATGGACCGTTTCGACGGCAACGTATGGAATCTGTCCGACTCCACCATG------------------------------------TCATCGGACTCCTCCAATTACCGACGTGTCGGCACCTCCATCACCAAC------------------------------------------------------------------------------------------AATGCCGAAGGCAAGAAA------------------------TTCACCGCCACATTCACCGTGGACAAAGGACTCAGC---GACTACTGGCTGCCCATGGCCGGA------GCCGCA------------------TCCAGCGTGACATTCGACAACAGC------------------------------------------------------------------GAAAACTCCGACTCGTTCTACTACAACAGCGACACCATGTCGGCCATCTACCCCTCACGCACCTCCGAAGGTCTCACCTACACGGAAACCGGCATCATGCCAACGGTTCCC---ACCGACAAACAGATCGCCAAAACAGACGCGGCCGCCATCAGCCAGCCAAAAGCCGAAGATGTGCCCGACTGCGTGGACAAACTCGCCACAGCCATCGCCGGAGGCCAATCCAAAGGCGGCGAA---------GCGGCCCAGGCCTTAGCCGAAAAGCTCAAAGAATCCGGTTGGTTCTCACACGGATTAAGCGGCGACTACCCGTCAACCGCAGGCCACGGCAACTACCGCATCGACCAACTGCTCGCCGGA---ACGGCCATGGTCGGAGACAGTGAACAATACGCCTCCGCCATGGCATTGATGGCACGCAGCCTAGGTCTTCCCAGCCGTGTGGTACTCGGATTCCTGCCAAAAGACGACGAAGGTGAAATCAGC---------------------------------------------------------GAAAGCCGCACCGAAGAACAA---GGAACAACCACCATCACGAAATTCACCGGCAACGACGTGACCGCATGGGTGGAAATCAAACTGGACGGCTACGGTTGGGTGGCATTCTATCCAACGCCAAAGGAAACCAAAGTCCCCGACGAAAACCAGAACCTCACCCCACCGAATCCGCAAACCCTGGTACGCCAGCCCCCGGTACCACTCACCGACCCGCTACGTGACGACACCCAGGCCAAAGGCAAGTCCTCAATCGGCGGAAGCATGGCCGACGAA---ACCTCAGCCAAC---CTGTTCTGGCAGCATTTCGGCAGAATCGCAAGAAAAGTAGCCATCTACGGAAGCCCTCTATGGACGCTGCTCATCATATGCGGTCTCCTGCTCGCCATCAAAGCGATCGCACTGGCACGATCAAGAAAACACGGCAGCACGCAGCAGCGTGTGGCAGCCGGCTGGCAATCGGTCGCCGCGCTCGCACGGCAAAGCGGA---------------CTCGACATTCGAGGC---ACACGCAGCGAACAGGCGGTTTCGATCGCGAATCAGATGGAT------------------------------------------------------------------------------------------------------------------------ATTTCCCGCGAGACCTTGCTCGCTTTGGGCGCGCAAGCCGATTACGCGGCCTTCTCCGGTAATTTCGTCAACGAAGAGCATGTGCAGCAGTATTGGCGCGATATTGCACAGGAACGCAAGTACATGCTCAAGTCATTGCCGACGTTACGCCGATGGCGTGCCAAACTTTCGCTTGCCGACGTTTTCCAC---------------------------TTCCGCAGCAACCGCAGCGGG---------------------------------CGGAACAACGGCAGCGATCGGAAGCACAAT---------CGTAAGAAAGGACGGGACTCATGA---------------------------------------------------------------------------------------
>GCF_001042595.1_WP_003839023.1
------------------------ATGACCTTCCCACCGATTCCC------------------GACCAAAGCCATACC---------------------------------------------------------------------------------------------------------TTCACCGGATCGTGGGCCGAT------TCCACGCATTCGGTGGTCTGGATGACCCGCAGCGGCAAACAGCGGCCGCTGATCAGCGCA---CACCGCCCGGCAAGCCGGCAG------------------------------------------TTCGCCAGTCTTCTGACGACGGCACTGCTCACGCTCGCCACCGCCAGCAACCTCATCGACGTGTATGGC---TCACCAGCCGCATGGGCCGTCGCCGCCGTGCCAGCCACCGCCATCGGCTGTCTGGTGGCGCTCGCCGGC------------------------ACCGTCGAGGCGTTGCGACTATGGTGGCAGGCCCTGTTCATGGCACTGGCGCAACTCGTCATCGGACCCGTTCTCCTGCTGAACGAG---------------------------------ACCACCATCGCACACGTCATACCCACCTTGCGTACGTTGACGCAAGGATGGACGTCCATGCTCGGATCGTTCAAGTACGTACTGTCGATCGACCCGCCTACCGGCACCGCCAACGGCAGTCTGCTGGCCGTATGGACGATCTGCCTGTGGTTCGCACTGCTGACCGGCATATTCGCCGTCGCGCAGGACGGCCGT------------------------------------------------------------------------CTCACCATGATCGCCATCCTTCCGGTGATTGCGAACATGGCG---------ATCTGCGCATTGCTCGGCACCGCCAGTGGCTACTATCGTTTCGCCATCGGCACCGCCGTTGCCATCGTGTTGATGATTTGGGTGAGCGCTCGC------TGGGGATTGCTGGAG------------------TTGGGCCGTTGGATCAGCTCCGCGATCATCGTGGCGCTTTCGGCTGCACTGGCGATAGGCGCATGTCTGACGATCCCGCAG---GACCGAATCATTCTGCGAGACTATTACGACCCGCCGTTAAGCCCGTACGATTACACAAGCCCGTTGAGCGGCATGCGATCCTATATCAAGAATCATAAGGACGATACGTTGCTGACCGTCACCGACCTGCCGGCCGGCTCCACCGTCCGTCTGGCCGTGATGGACCGTTTCGACGGCAATGTGTGGAATCTTTCGGATTCCACGATG------------------------------------GCCGCCGATTCATCGAACTACCATCGTGTCGGCACCACTATCAGGAAC------------------------------------------------------------------------------------------AACGTCAAGGGCAGGAAG------------------------TTCGCGGCCACGTTCACGGTGAACAGGGGCCTGAGC---GACTACTGGCTGCCGATGACCGGC------ACCGCC------------------TCCGGCGTGACGTTCGAGCATGAG------------------------------------------------------------------GATGATGCCGACTCGTTCTACTACAACACCGCCACGCATTCGGCCATCTATGCGTCCAAGACGACCGCCGGCCTGACCTACACGGAAACCGGCATCATGCCCGCCGTGCCC---ACCGACAGCCAGATCAGCAAGGCCAAGGCCTCCTCGGTAAGCCAGCCGCAGGCGCAGCACGTGCCCGACAGCGTGGACAGGCTCGCCACCGCAGTGGCTGGCGGCCGGTCCAAGGGCGGTGAG---------GCGGCCCTCGCCCTGGCGAACGAGCTCAAGGAATCCGGCTGGTTCTCGCATGGTCTGGCCGGAGACTATCCATCCTCCCCCGGCCACGGCAACTATCGCATCGATCAGCTCCTTGCCGGC---ACCGCCATGGTGGGCGACAGCGAACAGTATGCCTCCACGATGGCGCTGATGGCCCGCAGTCTGGGTCTGTCCAGCCGTGTGGTGCTCGGATTCCTGCCGAAGAACGAGGAAGGCGACATCAGC---------------------------------------------------------GAGGAACGCACCGAACGGCAC---GGCAAGTCCACCACCACCGAATTCACCGGCAATGACGTGACCGCATGGGTGGAGATCAAGCTCGACGGCTACGGATGGGTGTCGTTCTATCCCACACCGAAGGAGACGAAGGTTCCCGACGAAAACCAGAATCTCACTCCGCCGAACCCGCAGACGCTGGTACGCCAGCCTCCGGTGCCGCTTACCGACCCGCTTCGTGACGACAATCAGGCCAAGGGCAAGTCATCGATCGGCGGCAGCGAGGCCGACGAA---TCCCCTACCAAC---CTGTTCTGGCAACGTTTCGAGCGCATCGCCAAAAAGGTGGCCATCTATGGAAGCCCGCTCTGGGCGCTACTCACCATCTGTGCGCTGCTGCTCGGCATCAAGGCGATCGCCTTGGCACGGGCCCGCAGACATGGCGACGCACGTCAGCGCGTAGCCGCGGGATGGCAATCCGTCGCCGCCCTGGCCAGGCAAAGCGGA---------------CTCGATGTCGACGGC---ACCCGTCGCGATCAGGCGCAGGCCATCGGCCGACAGCTTAAC------------------------------------------------------------------------------------------------------------------------GTCGATGCCGTCTCACTGCTCGCATTGGGCAAGGAAGCCGATTACGCGGCGTTTTCGGGCGATACGGTGCAGGAAGAGCATGTGCAACGGTATTGGCGGAACATCGATGTGGTGCGCCGGTCCATACTCGGATCCCTGCCTCCTGCGCGGAGGTGGAGAGCCAGGCTGTCGCTCGCGGACGTATTC---------------------------------CACATCCGACGGCACGGGAAAGGG---------------------------CGGAGTTCATGA------------------------------------------------------------------------------------------------------------------------------------------
>GCF_001042615.1_WP_033501625.1
------------------------ATGAACACCACAGAATTCAGC------------------AAACAAAACGCCAACGCCAATACCGACGAGACCGGCACTGGACACACCACCGGATTCGGCAACACCTTCACCGGATCATCCACCGGCACCTTCACGGGCACCTTCACGGAAACAGGCACCGGAACAGGCTCATGGGCCGAC------TCCACACACTCCATCATCTGGATGTCACGAGACAGCAAATCGCAAGCCCTCCCCTACCTA---TGCCGACCACGCACCTCACAA------------------------------------------TACGCAAGCCTTCTCGTAGCAGCCCTACTCACCCTCGCCGCAGCCAGCAACCTCATCGACGTCTACGGA---TCAGTCGCATCCTGGACCCTCGCCGCCATTCCAGCCACCATCATCGGATCCCTCGTGGCGCTCGCAGGC------------------------ACGGTTCCCACGCTCCGCCTCTGGTGGCAAATGCTGTTCATGGCCGTCGCCCAACTGGTTGTCGGCCCGGTTCTGTTCCTCAACGAC---------------------------------ACCACCATCGCACACTTCATTCCAACCCTGCGCACGCTTACGCAAGGTTGGGTGCAGATGCTTGGCTCCTTCAAATTCATTCTGTCGGTCGAGCCTCCAACCGGTACCGCGGACGGCTGCCTGCTTGCCGTATGGACCATCTGCCTGTGGTCCGCGCTGCTCACCGGCATTTTCGCAGTGACGGAAGATGGCCGA------------------------------------------------------------------------TTCACCATGATCGCCATCATTCCCGTCATCGCCAATCTTGCG---------ATCTGTGCATTGCTCGGCTCATCTTCCGGCTATTACCGCATATTCGTCGGCACTGCGATGGCGCTTGTGCTCGTGATTTGGATCAGCGCACGT------TGGAAATTACTGGAA------------------TTGGGACGTTGGATCAGTTCCGTGACAATCGTGGTTGTTTGCATCGCATTGGCGATTGGAGGATGCCTTGCCGTCGGTCAG---AACCGCACCATTCTGCGCGACCATTACGATCCGCCGCTCAGCCCGTACGATTACACAAGCCCGTTGAGCGGCATGCGTTCGTACATCAAAAACAGCAAGGACGACGTGCTTCTCACCGTCGAAAACCTGCCCGCAGGTTCGAGCGTGCGACTAGCGGTCATGGACCGTTTCGACGGCAACGTATGGAACCTGTCCGATTCCACCATG------------------------------------TCGTCGGACTCCTCCAATTACCATCGCGTCGGCACCTCCATCACCAAC------------------------------------------------------------------------------------------AACGCTGAAGGCAAGAAA------------------------TTCACCGCAACGTTCACCGTGAACAAAGGCCTGAGC---GACTACTGGCTACCCATTGCCGGA------GCCGCA------------------TCCAGCGTGACCTTCGACAACAGT------------------------------------------------------------------GAAAACGTCGACTCGTTCTATTACAACAGCGACACCATGTCGGCCATCTACCCCTCACGCACCTCCGAAGGCCTCACCTACACGGAAACCGGCATCATGCCAGCAGTTCCC---ACCGACAAGCAAATCGCCAAAGCCAACGCAGCCTCCATCAGCCAGCCTAAAGCCGAAGACGTGCCCGACTGTGTGGACAAACTCGCCACAGCCATAGCCGGCGGCCAATCCAAAGGCGGCGAA---------GCAGCCCAGGCCATCGCCGAAAAACTCAAGGAATCAGGCTGGTTCTCGCACGGCTTGAGCGGCGATTACCCGTCTACCGCCGGCCACGGCAACTACCGTATCGACCAGCTGCTCGCCGGA---ACGGCCGTGGTCGGAGACAGCGAACAATACGCCTCCGCAATGGCACTCATGGCACGCAGCCTGGGACTTCCAAGCCGAGTGGTGCTTGGATTCCTACCAAAAGACGATGAAGGCGAAATCAGC---------------------------------------------------------GAAAACCGCACCGAAAAACAA---GGGAAAAACACCGTCATCGAATTCACCGGCAACGACGTGACCGCATGGGTGGAAATCAAACTGGACGGCTACGGCTGGGTGGCGTTCTACCCGACGCCGAAGGAAACCAAAGTCCCCGATGAAAACCAGAACCTCACCCCACCGAACCCGCAAACCCTGGTGCGTCAACCCCCAGTACCTCTCACCGACCCGCTACGCGACGACGCCCAAGCCAAAGGCAAGTCCTCAATCGGCGGAAGCATGGCTGATGAA---ACGTCAATCAAC---CTCTTCTGGCAGCATTTCGGCAGAATCGCAAGAAAAGTAGCCATCTACGGAAGCCCCCTGTGGACGCTGCTCATCGTATGCGGCCTCCTGCTCGCCATCAAAGCGATCGCACTGGCACGGTCAAGAAAACACGGCAGCGCACAACAGCGAGTGGCGGCAGGATGGCAATCCGTGGCGGCGCTCGCTCGGCAAAGCGGA---------------CTTGACATTCAAGGC---ACGCGCAGCGAACAGGCGGTCTCCATCGCAAGCCAGATGGAT------------------------------------------------------------------------------------------------------------------------ATTTCCAGTGAAACGTTGCTTGCCTTGGGCGCACAAGCCGATTACGCGGCCTTCTCCGGTAATATCCTCAACGAGGAGCATGTGCAGCAGTATTGGCACGATATTGCGCAGGAACGCAAGTACATACTCAAGTCATTGCCGACATTACGCAGATGGAGCGCCAAACTCTCACTTGCCGACGTTTTTCAT---------------------------TTTCGAGGCAAACACGGCGGCAGCGTA---------------------------CGACAATCCGCAAGTCGCCGCGGAAATGCTGGTGCAGTCCACGCTCGATGCCGGCGGCAATGA---------------------------------------------------------------------------------------
>GCF_001042635.1_WP_046726231.1
------------------------------------------------------------------------------------------ATGAACGGCTCGTGGACCCGATCGGCGCGCTCGGCCGTCGAGGTG------------------------------------------------ACGCGAGGAACCAGTGCCGGGCACGCCACGCATCGC------------------------------------------------------GCGGCCAAGCGACGGCGCCCGCTGCAT---------------------------GACGCGGCCATCGGCGCGATGGTCGTCTGT---TCGCTCGTGCTGATGGCCGCCGCGAACCTGATCGACGTCTACGGG---TCCCCCGTTGCCTGGGGCACGGCCTGCATACCGGCGACGCTCCTCGGCGCATTGACGGCGTGCGCTGGCCGG---------------------AACGGCGCGCGGCCGCACACGGTCCCGAGGATCGCGATCCTGCTCGTCGGCCAATTCGCGATCGGCCCGGTGATCGCGTTCCACGGC---------------------------------AGCGCCGTGGCCCATGTGCTGCCGTCGCCGGACACGCTGCGCCAAGGCTGGTACGGCACGTTCGGCGCGTTCCCGTATCTGGTCGCCGTCGCCCCGCCCATCGGCACCGGCCATGGAAGTCTGATGGCCGCATGGACCTTGTGCCTGTGGACATCATATGCGGCATGCGCGCTGGCTGCGGCACCACGGCGACGG------------------------------------------------------------------------GCCAATGCGCTCTGCGCGCTGCCGCTGGCCGTCCTCGCATCC---------GCGTGCGCGCTGTTGGGCACAGCCAGCGGGTTCCGGCGAACCACAGCCGGCATAACGGGCGCGTTCGTTCTGGTCATCTGGCTGTCGTGGCGC------TGGCGCCTCGTCCGG------------------CCTGCTCCTCACGCATCCGCGGTCATCGCCGCCGTTGTCGCCATCGTTCTTGCGGCGGGGAGCTGCATGGCCCTGACGCCG---CACCGTCTGACGATACGCGACCGCTACGAGCCGCCGATCAGCCTGAACGACATCGCCAGTCCGCTGAGCGGCATGCGGTCCTACGTCAGGTACCACAAGGATGATGTGCTGCTCACCGCCACCGGGCTGCCTGCCGGAACACCGGTCAGGATGGCGGTGATGGACCGCTTCGACGGCACGGTGTGGAATCTGTCCGATCGGGCGGAGACCGAT------------------------------------GGATCCGCCGATTACCGGCCGGTCGGCGAATCCATCCCG------------------------------------------------------------------------------------------ACCACCGCCCGAGGCGAGCCG------------------------TTCACCGCCAGGTTCCGCCTTGCCGCATCGGCTGCC---GGCCATTGGCTGCCGCTCGCGGGA------ACCGCC------------------ACCGGCGTGACCTTCGACGGCGATGCCAGG---------------------AAGCGCGGCACGCTGGAAAAC------------------------------GAGCTCTACTACAACACCGGCACCGCTTCGGCTATCCTCACCGCGCCGGTGGCGGAGGATATCTCGTATACCGAAACCGGAGTGATCGAACGGCGGCCG---GACGATGCGCGGATCGGCCGGGCCGCCGCGGATCATATCGCGCAGCCGCGGGCGCAGGACGTTCCCGATACGGTGGCCCGGATGGCGCTTGCCGTCGCCGGCGGCGACGAGGACGACGCCGCCGGCGGCCGGGCCGCGCAGTCGTTGTCCGCCATGCTGCGGGAGCACGGCTGGTTCTCGCACGGGCTGGCGGGCGAATACCCGTCTCCGCCCGGCCACGGCAGCTACCGCGTCGACATGCTGCTCTCCGGC---CCGGTCATGGTCGGCGATAGCGAGCAATACGCCTCGGCCATGGCGCTGATGGCCCGCGAGATCGGCCTGCCGTCGCGCGTGGTGCTGGGGTTTCTGCCCAAGGACGAGCACGGCGGCATCAGC---------------------------------------------------------CGGCGGCGGACCGTCCTCGATGCCGAGGGAACGGCGATCACCGAATTCCGCGGCGGCGATATCGAGGCATGGGTGGAAATCAAGTTGGAGGGATGCGGATGGGTGATGTTCCGGCCGACGCCCAGCGAAACCGATATGCCCGATCCCGACCAGTCGCCGGCGCCACCGGATCCGCAACCGCTGGTGAGGCAGCCGCCGGTGCCGCTTGACGACCCGTTGCACGACCGGGACCGGCCGTATGGGCAGGCCAAGGTCGCCGGTCAGGACGCCGACACGCGCGCGGCGAATCCGATGTGGACG------CGGCTGGGCCGCATCGCCGGCGGCGTCGCGCGATACGGCAGCCCCGTCTGGGCGTGCGCATGCGTGTGCGCGGCGATCCTTGCCGCCAAGGCGTGCATCATGGCGCGTTGGCGTCGCCGGGGCGATCCCCGCCGGCGCATCGTCTCGGGATGGCGGTCCGTGGAGGCGCTGGCGCTGCAGGGCGGT---------------CTCGCCGTCACCGGA---ACGCGCCGCAATCAGGCCGGCGCGATCGCCGCCGGCTTCGGC------------------------------------------------------------------------------------------------------------------------ATCACGGCATCGTTTATGGCGGGGCTCGCCCGCACGGCGGATTACGCGGCGTTCGCGGGGCGGCCCCTGTCGGACGCGCGGGCGAACGCGTACTGGGACGACGTGCGCCGCCTGCACCGGATGATCCTCTCGTCGCAGCCGCCGCTGCGACGCTGGCGCACACGGCTCTCGCTGCGCGGCATATGGCGT------------------------------------CCGCCGCAGGCG---------------------------------GCATCGTCCGGGCTCCGCCGAGCCCGAGGGCGCCGCCGAATATCACAA------AGGCCCCCTCGCATGAGGGAGCCTCCGTAG------------------------------------------------------------------
>GCF_001263395.1_WP_081924801.1
------------------------------------------------------------------ATGGAAGGTCCGAGCTTCCATTGGCTGTTTGGAGCAGCTCCCGGCATTGTTGGAGGCACTGGCATGACTGGT---------------------------------------CTTGGTTGTGGTTCACCTGTTACAGGCCAATGGGAGCCGGAGCTATCGTTGACCTCGCCAAACAGCGCTGATTGGCCCAGCTCCACCCACAACAGTCGGACGAATCCGCGCCCTAGACGG------------------------------------TTGGCCTGCCAGTTAGCGGCTCTGGAGGCGTGCAATCTGCTGGCCTCGCTCCAGTTGGCGCCTGTCTACGGG---TCCTGGGGACTGTGGCTGATCCTGGGTTTGCCGGCCTGTCTGTTGGCGGGCGCTTGCTCCTGGTGCTCG------------------------CGTCTTCCCCGACTGCCTGGGCTGGCCCAGGTCGGTTTGCTCCTTGCGGCACAGCTATTGGTTGGCCCCAGCCTGGCCATGCCAGGG---------------------------------CGTCATCTGTGGGGATTCCTGCCGACTGGAAGCCTCATAGGCCAGGGGTTAGCGGCGTCCGTGAGCGGCTTCAAGCTCTTGATTTGCGAAGACCCTCCCCTGGGACGCGCCCAAGGGGCCGGCATGGCCCTGTGGACCCTCCTGCTGTGGACCGGATACCTGGCCGGCCGCCTGGCCTTAGTGCCATCCCAGGTGCATGGA------------------------------------------------------------------TGGCCGCGAACCCGTGCCTGCGGAGCCGTAGTCCCCTTGGCCACAATGGCGGCCAGCGCCTTCCTGGGGACCAGGGAAGGCTGGCATACAGGCCCGACCGGCCTAGCTCTCGCCCTAGCGCTGGCCTTCTGGTCTTCGGACCGCCCGCTTCGGAGGCGT---------------------------------GCCGCGGCGAAACTGGTCTGTGCCCTGACCGCATGCGGCTTGTCCCTGAGCGTCCAAGGGCTTGCGCCGGGC---AGACGGCTGGTCCTGCGCGAGCACTACCAGCCCCCTACCTCAATCGTCACGCGGACCAGTCCCCTGAGCACCTACCGAGCTTATCTGAAGGACTTTCGCCAAGAGCCGCTGCTGGAGGTCGAGGGTCTGCCCAGCCCCGCACCGATTCGTCTGGCGGTCTTGGACGCCTTCGACGGCCAGGTATGGACCGTGGGCGGGACGGGGTCC---------------------------------------ACCGAGGGTGGCGGCTACCGCAGGTTAGGCCGTCAGCAGCCCAAC------------------------------------------------------------------------------------------GCCGCGGATAATCAGCAAGAGCAGCCAACGGCGGGACCGCCTTTTGTGGCGACCTTCCACGTTCACGCAGGTTTAGGG---CCCGGTCTGATGCCCAGCGTCGGC------------------------------CATGCCGAGCGCTTCGACCGAGCACAG------------------------------------------------------------GCCGTACCTCTGGACCAGGCTTACTACGACGCAGCTTCTGCGGCGGCCTTGGCCCCCGCTGGACTGGCCGGCCCTTTCTCCTACCGGGAACAGGGCCACTTGCCCCCGCGACCTCCCTCCCGCCAGGCAATCGCCAGCGCGCGCGCCGCCCCGGTCACCCAGCCTCCCCTGAACCGACCGCCCGCCGGCCTAACCCAGGCCGCCAATCGCTTCGCTGGCACAACCCCAGGCGTAAGCGCGGGG---CGCAAGGCGCTGAATCTGGCCGACGCCCTGCGCTCCGAAGGCTGGTTCTCCCATGGTTTAGCCGGTGATTATCCTTCGCAAGCGGGCCATGGCAGCTACCGAATCGAGCGGATGCTCAGAGCG---GACGCCCTGGTCGGCGACAGCGAGCAGTACGCTTCCCTGATGGCCCTGATGGCCCGGCAGGAGGGCCTGAGCGCCCGCGTCGTCTTAGGCTTCCTCCCCCAGCAAGGGCAAGCGGCGATCGAT------------------------------------------------------GCCGAAGCCCAAAGCGTTCCTTCGCCCAAGCCGAACGGCCCTCTGACCTTCACCGGCGAGGACATGCAAGCCTGGGTGGAGGTGGATTTGGAGGGGTTGGGCTGGGTGGCCTTCCACCCCACTCCCCCGCAGAGCCGACGCCCACAGACCGACCGGTCGGAGCGCCAGAAGGAACCGAACCGGGCCCGA------CCTCCCCTTCCCCTGTCCGACCCCTTGCGCGAGGGGCCGCCAAGCGTGGACAATCCTCAGAACGCGGGTTCGGGCGGTCAGGGG------ACCAAGCACGAGGGATGGTGGGAACGGGTCGGTCCCCTACTGAGGGCTATGGCCCTATGGACGCTGCCCCTATGGGTTTGCACCGGCCTGCTAGCAGGTTTATCAGCGGCGAGCAGACGCTCTCTCAGGCTGCTGAAGCTGACCGGAACTCCTCGCGAGCGCATCCTGGCAGGCTGGCGGTTCCTCATCGCTCTGGCCAGGCGGCTGGGC---------------GTTCCAGTCAGTGGAAGAACCCGCAGCCAGCAGGCCCAAACGCTGGATCGATCACTGCATGCTGCCCTAGGCGAGCGTCCCCCGGCAGGGCGG------------------------------------------------------------------------------GCGTCAGGCCCGGAAGCCAACCCGGCCAATGCGTTGGCTCTGCTGGCCGACCAAGCGGCCTTCAGCACAGCCGATTGCTCGCCCCAAGAGGCCGATCTCTACTGGCAGAGCGTAGATCGCGCGGCGGTACGGCTCCTGAGTTCCAAGGGCCGCTTCCGCCGCTGGGCCTGGCGCCTCATCCCCCTGCCTTGGGGCTTGCGCGTCTGGAGACCACTGAAACACACAAGAGCCGCCGCGACGGGGCCAACACGCAGTTCGGGCCCGTACCCAGCGTCTGCGCGCCAGGTGCGGGCCCGAACTTATCTACCTGCGACCGCTATCACTTGTCAGCCGAAGAGAAAGAGGCCTTGGTGGTTCCGCTGCCGGAGCCGGACCCCTTGCCTTCCTGATCGTTGGAGGCTTGGTCGCCTTGGGCATCGGTGA------
>GCF_001281305.1_WP_060620041.1
ATGACC---TTCGACCAGTCCAGTATCACCACTACC---------------------------------AATACCGCTGCGTACGCCGGATCGAGCGGCACATACACCGGCACTTCCTCCGGCACGTACACCGGA---------------------------------------ACCTCCACCACCACCGGCTCCTGGGCCGAC------TCCACACATTCGGTTATCTGGATGACCAGAGGCAATGTGCTTCGCGGCATGGGCCTCAGT---CGCCAGCCGTGGGGCAAACGA------------------------------------------ATCGCCAGCCTTGTACTCATAGCGGCGATGATGTTGCTGGCGCAAGCCAATCTCATCGACGTGTACGGC---GGCGTGGCCACTTGGACGATCGCCGCCGTACCGGCCACCTTGCTGGGCGCGATCATCGCTCTGGCGGGC------------------------ATGTTGCCGGCGTTGCGACTGTGGTGGCAAATCGTGTTTCTGGCGTTTGCCCAATTCATCATCGGTCCGGTGGTAACGCTGAGTTCC---------------------------------ACCACGTCCCATTACGTGATTCCCACCTTGAAGACCTTGAGTTCAGGTTGGGAAATGACGTTTGGCTCGTTCAAGTACGTTATTTCCGTCGATCCGCCTCTGGGCACGCAAGACGGCGTACTGATGGCGGTATGGACCATCGGCCTGTGGCTTACGTTCCTCACCGGCGTGTTTGCCATTAATGCCAACGCATGG------------------------------------------------------------------------TTGTCTCTGGTGGGAGTGCCGCCCCTTGCGGCGGCCGTGGCC---------GTATGTGCTCTGCTGGGTACGGACAGCGGCTGGCAACGTGCCATCTGCGGCATTGCCTTTGCCTTGCTGCTGATTATCTGGCTGTCTTGGCGT------CTTGAACTGCTGGAA------------------TGGGGGCGCTGGATATCCGCACTGATCATCGTCGGGCTCGCTGCCGGCCTTGCTTTCGGGGGCACGTTGCTGGTGCCGCAG---GACCGTTTCGTGCTGCGTGACCGCTACGATCCGCCGTTAAGCCCCTACGATTACACCAGCCCGCTCAGCGGCATGCGATCCTATATCAAGGACCACAAAAAAGACGTGTTGCTGACCGTCCATAATCTACCGGCCGGAACACCGGTCAAACTTGCGGTGATGGATCGATTCGACGGCACAGTATGGAACCTGTCCGATTCTTCCGAA------------------------------------GCCACGGACTCCTCGAATTATCATCGCGTGGGCACCACGATCAAGGCG------------------------------------------------------------------------------------------GATGAGCAGGGTAAATCC------------------------TTCACCGCGACCTTCACCGTCGATCAGGGACTGACC---GACACCTGGCTGCCGCTGGCGGGA------GCGGCC------------------GCTGGCGTGAGCTTCGCCAACGAT------------------------------------------------------------GCCGACAACGGCAATGACACGTTCTACTACAACACGGATACCGATTCCGCCATTATTCCCGCCGGCACGCGCAAGGGACTCACCTATACCGAATCCGGCATCATAGCCCACAAGCCC---ACCGATAAGCAGATCAGCAGTGCGGCCGCGGCCCGCATCACGCAGCCTTCAGCCCAGGATGTTCCCGATTCGGCCAGCAAACTGGCCACGTCCATTGCCGGCGGGCAGTCCTCGGGCGGTGCC---------GCCGCCACGGCCTTGGCCGACACATTGAAAGACTCCGGATGGTTCTCACACGGTCTGGAAGGCGATTATCCTTCCGATGCGGGCCATGGCAATTACCGTATCAACAAGCTGCTGGCAGGC---ACGGCCATGGTGGGTGATTCCGAACAATATGCCTCCGCCATGGCACTGATGGCTCGTGAGCTGGGACTGCCCTCCCGTGTGGTCCTGGGATTCCTGCCGAAAAACGAGGATGGCGAAATCACC---------------------------------------------------------GATGCCCGCACGGAGAAGACTTCAGGCAATGGCACCAAAATCGAATTCACCGGCAATGATGTGACCGCTTGGGTGGAAATCAAATTGCAAGGCCTGGGATGGGTGGCGTTCTATCCGACGCCCAAGGAGACCAAGGTGCCTGATGAAAACCAGAACCTGACGCCGCCGAATCCGCAGACACTGGTCCGGCAACCACCAGTGCCGTTGACCGACCCGCTGCGCGATCAGACGCAGGCCAAAGGCCAGAGTTCGTTGGCCGGTACCGACGCCGATGAT---TCGCCGACCAAC---CTGTTCTGGGTGCGGTTCTGGCGAGTTACTCGTGCGGTAGCCATCTATGGAAGCCCCCTGTGGACTCTGCTCATTGTTTGCGGACTAATCCTGATATTTAAAGCTGCATTGCTGGCACGTGCACGACGGCACGGCAGTCCGAAAGCCCGTGTGGCAGCGGGGTGGAATGCCATACACATACTTGCCGAGCAAAGCGGC---------------ATCACAGCCAAGGGC---ACTCGTCGCGATCAGGCCGGCGCAATCGCCCGTCAGCTCGGC------------------------------------------------------------------------------------------------------------------------ACGGACGATCAGGCACTGATTCAACTCGGTCGGGAAGCCGACTACGCCACGTTCTCGGGGCAAGACATTGCATCGGGCCAAGCCACCACATATTGGAATGGAGTCGACCGGTTGCGCAAGGCAATGCTCGCTTCTTTGCCGCGTTTCAGGAGGATACGTACACGGCTTTCGCTGAAAAGCGTGTCTATA---------------------------TTGGCAAATAGACATGCAACAAAGCCG---------------------------CATACAGCGCGAGTCAAGCGCAAGCATAAGAAGGGGAAAACGTCATGA------------------------------------------------------------------------------------------------------
>GCF_001417815.1_WP_082440303.1
------------------------ATGATCGCCCAGCAGCTTCCC------------------CTCGACCCGGCGTCCGTCTCC---CTTACGGGCGCCGCAGCGGACCGGAACGTCGACGACCGGACCGGCACC------------------------------------------------GCCACCGGCTCGTGGGCGGAT------TCGACCCATTCGGTGATCTGGATGACCCGCGGCGGCCGCGGTTCCCTGTCGGGCGGCGCC---CGCGAACCCTGGGCCAGGCAT------------------------------------------CTTGCCAATATGGCCGTCACCGTGCTGCTGACCCTGCTCGCCGTATCGAACCTCATCGACGTCTACGGC---GACCTCGGCCGTTGGACGATGACCGCGGGTGCGGCGACGGTCATCGGATGCCTGATCGCGTTGTCCGGC------------------------GTGTACCAGCCGCTGCGGTTGTGGTGGCAGCTGGTGTTCCTCGCCTTCGCCCAATTCGTCGTCGGGCCGACGGCGCTGCTCAACGGC---------------------------------ACGGCCATCGCGCATGTCGTGCCCACTCCAGCGACCCTGTCCGAAGGGTGGCAGGACACGTTCGGAGCGTTCAAATACCTCATTTCCATCGCTCCCCCGGTAGGTACCGGCGACGGATCGCTGATGGCCCTATGGACGCTGTCCCTGTGGACGGCGTTCCTCACGGGCCTGTTCGCCATCGGCGACGACGGCCGC------------------------------------------------------------------------ACCGCCACGCTCGCGGCGCTGCCCGTCATCGCCTCGTTCGCG---------GCGTCCGCGCTGCTCGGCACCTCGACGGGGTGGTGGCGTCCCGCCGCGGGCACGGCCGCCGCGCTCGTCCTCATCGTCTGGTCGTCCTCGCGG------TGGAGCCTGCTGGAG------------------CTGGGGCGGTGGTTCAGTGCACTGGTCATCGTCGTTCTCGCCGGCGGACTCGCCGTGGGCACCTGCCTCACGGTGCCGCAG---AACCGTCTGATCCTGCGCGACCGGTACGAGCCGCCGTTGAGCCCATACGACTATACGAGCCCGCTGTCGGGATTGCGCGCGTACATCAAGGACCACAAGGACGACACCGTGCTGACCGTCCGCAATCTGCCGGAGGGCGCCACGGTCCGTCTCGCGGTGATGGACCGTTTCGACGGCAACGTGTGGAACCTGTCCGATTCGTCGGCG------------------------------------GTTTCCGGCTCGTCGAACTATCGTCGCGTCGGTACGACGATAGCGAAC------------------------------------------------------------------------------------------GACGTGCAGGGCGACCGC------------------------TTCACCGCCACCTTCACCGTGGGAGCGGGACTGGCG---GACGCATGGCTCCCGTTGTCCGGC------GCGGCG------------------AGCTCGGTCACGTTCGACGGGACC---------------------------------------------GGCGACGTCACGAACGACGGCGACGGACGGAACACCTTCTACTACAACAAGGACACCGATTCCGCGATCTACCCTTCAGGGACCGCCAAGGGGTTGACCTATACGGAGACCGGCATCATCCCGCGGCATCCC---TCGGACAAGCAGATCGACGCGGCCAAGGCGGCGCAGATCAGCCAACCGGAGATCATCGACTCACCGGATTCGGCGGGCAGGCTCGCCACGGCGCTGGCCGGCGGCGAGATGAAGGGCGGTGCG---------GCGGCGAGCAAACTCGCGCAGGAGCTCAAGGAATCCGGCTGGTTCTCCCATGGGCTGTCCGGCGACTATCCTTCACTGCCGGGGCACGGCAACTATCGCATCGACAAGCTGCTCGGAGGT---AAGGAAATGGTCGGCGATTCGGAGCAGTACGCTTCGGCGATGGCGTTGATGGCCCGCAGCCTCGGCCTTCCCAGCCGCGTGGTCCTCGGGTTCGTTCCGAAGAACAAGGACGGGGCGATCAGC---------------------------------------------------------GCCTCACGCACCGAGAGACGC---GGCGATCAGACCGTCACCGAATTCACGGGCAACGACATCGAGGCGTGGGTGGAGGTCAAACTGGACGGCTACGGGTGGGTGGCGTTCTACCCGACCCCCAAGGAGACGAAGATCCCGGACGAGAACCAGAACCTCACGCCGCCGAATCCGCAGACGCTGGTACGCCAGCCTCCGGTGCCGCTGCAGGATCCGCTGCGCGACGAGCAGCAGGCCCGCGGGCAGTCCTCGCTCGCCGGCGAGGACGCCGATGAC---GCCGGCACGAAC---CTGTTCTGGGCGCGGGCCGGGCGGGTCGCACGCCGCGTGGCCGTCTACGGCAGCCCGCTATGGGCGGCGCTCGTCATCTGCGGCGCGATTCTACTCGGCAAGTCGATCCAGCTGGCCCGCGCGCGCAGACGGGGCACGCCACGCGTGCGTGTCGCCGCCGGATGGCGGGCCCTGACCGCGCTCGCACGGCAAAGCGGC---------------ATCGACGCGCACGGC---ACACGCCGTGAGGAGGGACGGACGATCGCCGACCAGCTGCAT------------------------------------------------------------------------------------------------------------------------CTCGATGGAGCCGAGTTCATGGCCATGTCCCGCCAGGCGGATTACGCGGCGTTCTCCGGGCAGGGCGTCAGCGACGAACAGGCACGCAGCTACTGGTCATCGGTGGACGGCATACGCGCCGCCATGCTCGCGTCGATGCCCCGACCGAGGCGTTGGAGGGCGCGACTAAGCCTTGCGGGAACGTTCACA---------------------------CACCATATGGACGACGGGCGAGTGCAC---------------------------ATGTCAACAGGTATAGTGGCGAGTATGCGTGTCTGGTTCGCAGGACGC---ATGCACGGCAAAACGTCCGGCTCCGAGAAGGCCGGCGCACGGACAGAGGGGAAGCGTTCATGA------------------------------------
>GCF_001895165.1_WP_072723610.1
---------ATGACCGCCCTCACCTCCTCCGCCACCGTC---------------------------GTCTCCTCCACCAACGCCATCCGCGCTCGCAGCAACCGACGCCTGCGTGTTCGGGAATTTCATCCGTCCCGCCGCCGTGACAACACCATCCACGTCCGCGCCGACCGACGCGGCAAGGCACGCGCGGAGAACGGCGGC---------GCAGGCCACAGCGCAGACGTTTTGCACGAGAACGTTTTGCGTGCGGATGCCGCCTGCGGTCAGGCGCTGCGGCAAAGCCGA------------------------------------------ATCATCACCATGGCATGCGTAATCACAGTCATGCTGCTCGCCGTGGCCAATCTCATCGACGTATACGGC---GACCTCTCGCAATGGGCGTCGGCGGCCGTCCCCGCCGTAATCGCAGGCGCGGCGATCGCGTGGGCCGGC------------------------ACGCGACCGGCATGGCGGCTCTGGTGGCAGCTGGTATTGCTGGCGGCCTCCCAATGCGTGCTTGGCCCGATCATCGCCGTGAACCAC---------------------------------ACCACGGTGGCGCATATGCTGCCCACATGGCGCACCCTGGCCTTGGGATGGGAGGCGACGTTCGGCTCGTTCAAATATCTCATCGCCATAGAACCCCCGACCGGAACCGCCGATGGTTCGCTGATGGCGGTATGGACGATCGGCTTGTGGTTCACGTTGCTGGCGGGTGTGTTCGCATTCGCCGAAACCGCCTGG------------------------------------------------------------------------CTCAATACGCTGTCCGCGCTGCCGATCGGCATGGCGGTGGCG---------GTCTGCGCATGGCTCGGCACCGATTCGGGATGGCACCGCGCGGGTTGCGGCATACTGATGGGAATCATGCTTACCGTCTGGCTGTCGTGGAAA------TGGCGACTGCTTGAG------------------TGGCGGAGGTGGCGAACGGCGGTGGCCATGCTGGCCGTCGCCGTCACCATCGCGGGATCAAGCCCACTTATGCTGGCGCAG---CATCGTCGCGTTCTGCGCGATGCATACGATCCACCGTTGACCCCGATCGCCTACGCCAGTCCGTTAAGTGGTTTTCGATCCTATATCAAAGATCATCGGGACGAGACGCTGCTCACCGTCGAAGGACTGCCCAAGGGTACGCCGATACGGCTTGCGGTGATGGACCATTTCGACGGCGTCGTATGGAATCTCACCGGATCCACGGAATATGACGATTCCACGCGACCTCACGAATCCACGCGGTCCGCCGGATCATCACGGTATCGCCGTATGGGGACGCGTATCCGTAAC------------------------------------------------------------------------------------------GAAGAACGGGGCGAACCC------------------------TTCACGGCCACATTCACCATCGGATCCGGTTTCACC---GATGTCTGGCTGCCGCTGGCCGGT------GCCGCC------------------ACCGCCGTCGATTTCCTCGACGAT------------------------------------------------------------------GAGGATTCACGCGCGTTCTTCTACAACGTCGACACCGATTCCGGCATTCTCCCTCATGGCACAGCCGAAGGCATGACCTATACCGAAACCGGCGTGTTCCCCGCCGTTCCC---AGCGACGCGGCCATCAACCGGGCGACCGCCGCGCATATCACCCAACCTCAGGCGTTGGATGTTCCCGAAGCCGTCGACGAACTCGCTTCGGCTATCGCCGGAGGCCAGACCAGCGGCGGCGAA---------GCGGCTCGGGCGTTGGCCGCCGTGCTCAGGGAGTCCGGCTGGTTCTCGCATGGGCTCGAAGGCGACTATCCCTCTCTTGCCGGTCACGGCAATTACCGTATCACCAGCCTGTTGTCCGGC---GACGCCATGGTGGGCGACGACGAACAATACGCCTCCGCCATGGCGCTTATGGCCAGGGCGGTCGGCCTGCCCAGTCGTGTGGTGATGGGATTCAGATCAGAAAACGGTTCCGCGAACGCCAAAAGCGCAACCGATGTCGGAATCCTAGGTGGGACCCGAGGCGAGGTCCAAGGCGAAATCCAAGGTGGAGCCGATTCCGCGGGCGACCATGGTTCCGCAGTCTCGTTCACCGGTGATGATATCGCCGCCTGGGTGGAGATAAACCTGTCCGGATTGGGTTGGGTGGCGTTCCATCCCACGCCCGACGAGGCGAAAACCCCCAACGACGATCTCACGCTCGCGCCTCCCGATCCGCAAGTTTTGGTGCGCCAGCCGCCGGTGCCGCTCACCGATCCGCTGCGGGACGCGCCACGGATTCGGCCGCACAGTTCGATCACAGGAACCGACGCCGAGAGG---AACGAAGGCAAT---CCGTTCTGGGAAGGGTTCATAGGCATCGTCGTTCGCATCATCTTGGTTGGCAGCCCGCTGTGGATGGCCATCATCCTTATCTGCGGCATCCTCGTCCTCAACGCGGCGCGACGCGTGCTGGCGCGTTGCCGCGGCACGCCGCGACAGCGTATCCTCGCAGGCTGGGGTACGCTGTGCGATCTCGCCGAACGTGACGGC---------------ATACCGCTATCAGGC---TCTCGACGCCAGCAGGCGGCCGATATCGTCGACCACATGCCG------------------------------------------------------------------------------------------------------------CTCTTACGCGAGAATCTGGCGCAGACCGTGCGGGCGTTGGGCTATGCGGCCGATTTCGCCGCTTTCTCAGGCCAGTCGATTCACGCCAAACAGGCGCGCCGATACTGGCGACATGTCGACCGACTCCATGCGGCCATGCTGCGCGCACTCCCCCGGACCCGCCGGTGGCGCGCGCGTCTCGCGCTGCGAGGAACGCGTCCAAAACGAAGTCCTTCC---------ATACGTGATTCTCCGCGGAGACGGGCAAAGCGACCCCGACGCGGACCAAATCCACGTCATTGCGCATGCCCCCCCCGGGATACGGGCAGGGCCCCGGCATCCCTTGGGAATGCCGGGGCCCTGTGGTCAGCGTGTCAGGCGTTTCGCTTTACAGCACGTCTCCCAGATCGCCGCCGAGGTCGACCTGACCGCCGGCGTCGTTGA---
>GCF_002234915.1_WP_093960358.1
------------------------------------------------------------------ATGATCCCCGTCACACGCCATGGTCGCAAGGCTGCCCGCGGCGCAACCGTACGAGGC------------------------------------------------------ACGGCCTCACCCGGATCCTGGGCGGAC------TCCCCCAACCCCGCCATCCACGTCTCCCGATCCCTTGCCCAGGGAACGGGACTGCCCCGCCGTCGAATGCCGGTGCGCGTCCGGTCCGAC---------------------------CGCACCGTGCTCGTCAGCGCCGTGATCATCACACTGGCGAGTCTTGCCGCCTCGCTGAATCTGCTCACCGTCTACGGT---TCGCCTGCCGCGTGGGCCCTTGGTGCCGTACCGGCCGCGCTGATCGGCATCGCATGCGCGCTCGCCGGG------------------------CTGGCGCCCACACTGCGTCTGTGGTGGCAGCTGCTGTTCCTCGTCGTCGCGCAGTTCGTGGTCGGTCCGGTCATAGCATTGCCCGGT---------------------------------ACCACGGTCGCACGGGTAGTTCCCACGTTCGACACGCTCTCCCAAGGGGCTGCGGCCACGCTCGGCGCGTTCAAGTACATCATCGCCATCGAGCCGGCGGTGGGCACCGGCAGCGGTGATCTGATGGCGCTGTGGACCATCGTGCTGTGGTCCACGTTCCTGGCGGGCGTGTTCGCGTTCACCGCCAACGCGCTG------------------------------------------------------------------------TTCTCACTGCTGTCGCTGGTCATCGTGCTCGTCGAACTCGCC---------GTCTGTGCGGCGCTGGGCACGTCGTCGGGTTTCCATCCGATCGTCGTCGGCGTGCTGATCGCACTGGCAATGCTGGTCTGGATGAGCTGGCGA------CTGCGACTGCTCGAG------------------GCGAACCGTCTGCTGGCGGCGGCGCTGATCGTGGTGCTGGCCGCGGCCGGAGCCGGTGGCGCGGCGATCGCGCTCACCGGA---CAGCGTCAGGTGCTGCGCGACCATTACGAGCCTCCGCTCAGCCCGTACGACTATGCGAGCCCGTTGAGCGGACTGCGCTCCTATGTGAAGGACCACAAGGACGACAAGCTGCTCACCGTCACGGGACTGCCGGCCGGCACGCCGGTCCGTCTGGCGGTGATGGACCGATTCGACGGCTCGGTGTGGAACCTGTCCGATTCGTCGGCT------------------------------------GCGTTCGGATCCTCGGACTATCGTCGCGTGGGCGACACCATCGGAGGC------------------------------------------------------------------------------------------GATCGCAACGGCGAGAGCACCGCGAAGGGCAAGTCG------TTCACCGCCACGTTCACCGTGCACAACGGGCTCGGC---GACGTATGGATGCCCCTGGCCGGC------TCGGCG------------------TCGTCGGTCTCGTTCGGCACCGAC------------------------------------------------------------------GCCCTGTCGCAGTCGTTCTACTACAACACCGGCACCGATTCGGCGCTGCTGTCCGGCGGACTGAGCGCCAATCTCACCTATGTCGAACGTGGCGTGATCGCCGAACAGCCG---AATTCACGACAGATCTCCGGTGCCGACGCCGCGGCGGTAAACCAGCCCAAGGCGCAGGACGTGCCCGAATCGGTGAAGTCCACCGCCACGTCATTCGCCGGCGGCGAGTCGAAGGATGGCGCG---------GCCGCTCAGAAACTCGCCGACAAGCTCAAGGACAACGGCTGGTTCTCACACGGTCTGCAGGGCGACTATCCGTCCCTGCCCGGTCATGGCGCGTACCGTATCGACCTGCTGCTGGGCGGC---GACGCCATGGTGGGAGACAGCGAACAGTATGCTTCGGCCATGGCGCTCATGGCCCGCGAACTCGGCCTGCCGTCGCGCGTGGTGATGGGATTCCTTCCCAAGGACTCGGATGGCGGCATCTCC---------------------------------------------------------GACGCGCGCACCACGGTGCGGGACGACGGCACCACGAGCATCGACTTCACCGGCAACGACATCGCCGCCTGGGTGGAGATCAAGCTCGACGGCTACGGCTGGGTGGCGTTCTATCCCACGCCCAAGGAGACGAAGATCCCGAACGACGATCAGAACCTCACTCCCCCGAACCCGCAGACGCTGGTCCGTCAGCCTCCGGTGCCGCTCGAGGATCCGCTGCGCGATCAGAATCAGACCAAGGGGCAGACGAACATCGGCGGCAGCGATGCTGATGCG---AACGCGGCGGCC------TTCTGGCGCATGTTCCGTCTTATCGCCGGACGCGTGGCGTTGTATGGCAGCCCGCTCTGGATAGCACTGCTTGTCGTCGGCGCGATCCTGCTGTTCAAGTCGCTGCTGCTGCGTCAGGCACGCGGCCGCGGCTCGCCAAGCATGCGCATCGCTCAGGGATGGCGGTGGATCTGCATGCTCGCCGCGCAGAGCGGC---------------GCTACGGTATCCGGC---ACGCGGCGCGAGCAGAGCCATATGCTGGCCGACCAATTCGAT------------------------------------------------------------------------------------------------------------------------CTGCCCCTCGAGACGCTGGACGATCTGAGCCGACGCGCGGACCGGGCGGCGTTCTCTGGCGAGAAGACGGACGACCATACCGCGGCAGCCTACTGGCAGGACGTGGACCGCATCCTCGAGCGCATGCTGCGATCCATGCCGAGACGCCGGGCCTTGGCCACACGACTGTCGGTCAGAGGCCTGTTCGTCAACCCCGTCGAC---------------------------------------------------------CCTCGA---------------TATCTTTCCCATACCCATAACAGGCAAGGAGCATCATGA------------------------------------------------------------------------------------------------------
>GCF_002259645.1_WP_094662859.1
------------------------------------------------------------------------------------------------------------ATGACCGCCCGC---------------------------------------------------------ACCACCGTTCCCGGCTCCTGGGCGGAT------TCGCCCAACCCCACCATCCTCGTCTCGCGCACCGCGGCACCGGGATCACGACTCCCCCGTCGTCGTGTGATGGCACGGCTGCGATCCGAT---------------------------CAGCACATCATCATCAACGCCATCGTCATCATGCTGGCGAATCTCACGGCATCGCTGAACCTGCTCGGCGTCTACGGC---ACACCAGCCGCATGGGCGGCCGGAGCCATCCCCGCGGCGCTGATCGGCATCGCCTGCGCGCTCGCCGGC------------------------AGAAGCGCATTGCTGCGATTGTGGTGGCAACTGCTGCTGCTCGCGATCGCCCAATTCGTCATCGGACCGGTGATCGCCCTGCCCCAC---------------------------------ACCACGATCGCACGGGTGATACCCACGCTCGACACGATCGCGCAGGGCGCGGCCGCCACAATCGGGGCGTTCAAGTACATCATCGCCATCGAGCCCGCGGTGGGCACCGGAAGCGGTGATCTGATGGCCCTGTGGACCATCGTGCTGTGGGCCACGTTCCTGTCGGGCGTGTTCGCGTTCTCCACGAATCCATTG------------------------------------------------------------------------CTGTCACTGCCATCCCTGGCGATCGTGCTGGTGAATCTTGCC---------GCCTGTGCGGCGTTGGGCACATCGTCGGGATTCCACCCCGTCGTCATCGGTGTGCTGATCGCCCTGACCATGCTGATCTGGATGAGCTGGCGC------ATGCGTCTGCTGGAG------------------GCGAACCGTCTGCTCGCCGCCGTACTGATCACGGCACTGGCCACGATCGGTGCCGGCGGCGCCGCGTTCGCCATCGACGGA---CAGCGTCAGGTACTGCGTGATCATTACGATCCGCCGCTCAGCCCATACGGCTATACGAGTCCGCTGAGTGGTCTGCGATCGTATGTGAAGGATCATAAGGACGACAAGCTGCTCACCGTCACCGGTCTGCCCGCCGGAACGCCGGTACGTCTGGCGGTGATGGATCGTTTCGACGGTTCGGTATGGAATCTGTCCGATTCGTCCGCA------------------------------------GCGTTCGGCTCGTCCGACTACCGCCGTGTGGGCGACACCATCGACGGC------------------------------------------------------------------------------------------GACCGCACTGACCGGAGTGGAAGCAAGCTCAAGAGCACGCCGTTCACGGCGACGTTCACCGTGCACAACGGACTCGGT---GACGTCTGGCTGCCCACGGCAGGC------GAGGCG------------------TCCTCCGTATCGTTCGGCTCGTCG------------------------------------------------------------------GATCTGTCACAGTCCTTCTACTACAACGCCGGCACCGATTCCGCGCTGCTGTCGTCCGGACTCGATTCCGGACTCACATATGTGGAACATGGTCGGCTCACCGAGCAACCG---AACGCCCAGCAGATCACCGACGCCGACGCCGCGCCCATAAGCCAGCCGAAGGCCCAGGATGTGCCGGATTCGGTGGAGTCCGCGGCCACGTCGTTCGCCGGCGGCGAGACGAAAGGCGGTGCG---------GCCGCGCAGAAGCTCGCCGACAAGCTCAAGGAGAACGGCTGGTTCTCCCACGGTCTGCAGGGCGACTATCCGTCATTGCCCGGCCACGGCGCCTACCGCATCGATCTGCTGCTCAACGGC---AGTGCCATGGTGGGCGACAGCGAACAGTACGCCTCCGCCATGGCGCTCATGGCCCGTGATCTGGGTCTTCCGTCACGCGTGGTGATGGGCTTCCTGCCCAAGGATTCCGACGGCAGCATCTCC---------------------------------------------------------GATGAACGCACCATGGTACGTGACGACGGCACCACGAGCATCGACTTCACCGGCAACGACATCGACGCCTGGGTGGAGATCCGACTCGACAGCTACGGCTGGGTGGCGTTCTACCCCACCCCCAAGGAGACGAAGATCCCGAACGACGATCAGAACCTCACACCGCCGAATCCTCAGACGCTGGTCCGCCAGCCTCCCGTGCCGTTGCAGGACCCGTTGCGCGAACAGAACCGTACCACCAGTCAGACGAACATCGGCGGCAGCGACGCGAATGCG---AACACCACGGCC------TTCTGGCGCATGTTGCGGCTGATCGCCGGGCGGGTGGCGTTGTACGGCAGCCCGTTGTGGATCGCTCTGATCATCGTCGGCGCGATCCTGTTGTTCAAGTCGATCCTGCTGAGACGGGCACGAGGCCGGGGCTCGCCGAGCACGCGCATCGCCCAGGGATGGCGTTGGCTGTGCATGCTCGCCGCCCAGTGCGGC---------------ACGCCGGTGTCCGGA---ACCCGTCGTGAGCAGAGCCGTATGCTGGCCGACCGGTTCTCG------------------------------------------------------------------------------------------------------------------------CTGTCGGCGGAGACGCTGGACGATCTGGGCAGACGCGCGGACCGTGCCACGTTCTCCGGCGAGGATACGGACGAACGTACGGCGGCCGACTACTGGACGGACGTGGACCGGGTCCGTCAGGCCATGCTGCGGTCACTGCCGAAACGTCAGGCCATGATCGCCCGACTGTCGGTCAGGGGATTGTTCGCCAATCCCGTGGATTCGATGGCCCATGAGGACGCGCCGGGCAAGCCGGGCAAGACAACCAAACCGAATAAGCCTCGTAAGGGCTTCATCCATACTGTTTTCCACACTCACACCATGCAAGGAGCATCATGA------------------------------------------------------------------------------------------------------
>GCF_002259685.1_WP_094636548.1
ATGGTACGGGCTTGTCGTCGGATCCAACATCGATATCGA---------------------------CCAGATCGCACGAGCCACGACGATGTTGCCGCGTTCCGCCCGTCGCGTGGTGGTGAGGGCCGCCCTCGACGAGTCCGG---CGACGTGTTTGGCCTCGCCGGATTCACCGTGGTCACCATCGGATCACTCAAGGATCTGCCGTCGTTTGCGGAGGTGATCATATGACCGTCCAAGCCAAAGTCATCCATGGCGAAAGCACCCATGGCCCACCGCCGCGAAGATACCGA------------------------------------------CTCGTCGGCGTGATATGCGCGGCCACGGCCATTCTGCTCGCCATGGCCAATCTCATCGACGTGTACGGC---GATTCTCTACGATGGGCGTTGACGGCCGTACCCGCCGTGGCTTCGGGAGCTGCGATCGCTTGGTCCGGC------------------------ACATGGCCGGCGTGGCGCCTATGGCGACAACTCGCATCGCTGGCGGCCGTCCAATTCGTCCTTGGCCCGCTTATCGCCGTGGACCGC---------------------------------GCCGCAGTATCGCAACCGCCGCCCATCTGGCGCACGCTGGTCCAAGGATGGGAGGCGACCTTCGGGGCGTTCAAACACCTTATCGCCGTGGAACCGCCGATCGGAACCGCTCACGGATCCCTGATGGCCATATGGACGATCGGCGTATGGTTCGCCCTGCTGGCCGGCGTATTCGCGGTCTGCGAACACGCATGG------------------------------------------------------------------------CTGACTGTGATGTCCGTACTGCCGATCGGCGCGGCGATGGCG---------CTCTGCGCATGGCTCGGCACCGATTCGGGATGGCATCGCGCAGGCGTGGGCGTTCTCGTCGGAAGCGTTCTGATCGTCTGGTTGTCGTGGCGG------TGGGGGTCGTTTGCG------------------TGGAAGCGGTGGCGAACCGTCGCGGCCATGTTGGCCGTCGCCGTCGCGGTCGCGGGATTTGCCTCGTTCACATTGCCGCAG---CATCGTCGTGTGCTGCGGAACATCTACGACCCGCCGTTCGTTCCGGTCGCCTATGCCAGTCCGCTAAGCGGTTTTCGCTCCTATATCAAGGACCATCGGGACGAGACGCTGCTCACCGTCGAAGGACTGCCCGAGGGTACGCCTGTACGGCTGGCGGTGATGGACCATTTCGACGGCACGGTATGGAATCTCGCCGGAACCGGTCAATCAGTCGATTCCGCGCCT------------------TCCTCCGGATCGTCACAGTACCGCCGCGTGGGCGCACGCATCCATAAC------------------------------------------------------------------------------------------GAAACGCAAGGCGAATCC------------------------TTCACCGCCACATTCACCGTCGCCTCCGGCCTCACC---GACATCTGGCTGCCGCTGGCCGGA------GCCGCC------------------ACCTCCGTCGACTTCGCCGATGAT------------------------------------------------------------------GAGGATGCACGCGCGTTCTTCTACAACACGGACACCGATTCCGGCATCCTCTCCCATGCCACGACCGAAGGCATGGCTTATACCGAAACCGGCGTCATCGCCGCCGTTCCC---AACAACGACGCCATCGATCAGGCCACCGCCGCCCACACCGACCAACCGCAGGCGCTGGATATTCCCGAAGTCGCAAGCGAATTCGCCTCGGTCGTCGCCGGTGGGCGGGCCAGCGACGGCGAG---------GCGGCCAGAGCGATGGCCACCCTGCTCAGAACATCCGGATGGTTCTCGCATGGACTCGAAGGAGACTATCCCTCGCTCGCCGGCCACGGCAATTACCGCATCACCAGCCTGCTGTCCGGC---GACGCCATGGTGGGAGACGACGAACAATACGCCTCCGCCATGGCGCTGATGGCCCGGACGCTCGGATTGTCCAGTCGTGTGGCGCTTGGATTCCGGTCGAATAGCGATTCCGCCCCATCCAACCCATCCGTTCCACGC---------------------------------------------AACGCATCCGATTCATCCGATTCATCCAGTTCCGTCGTTTCGTTCACCGGCGGCGACATCACCGCATGGACGGAGATCAACCTGTCCGGATTGGGCTGGGTGGCGTTTCACCCTACGCCCGACGAAACGAAAACCCCGAACGACGATCAAAGCCTCACACCTCCCGATCCACAGACTCTGGTGCGTCAACCACCGGTACCACTTACCGATCCGCTGCGGGAGACACCGCGGATTCAACCGCATAGCGCAATCACCGGAACCGATGCGGAAAGA---AACGAAAACAAT---CCGTTCCGGGCGCGATTCGTCCGTCTCGTCACCGGTATCGCCCTGTATGGTGCTCCGTTGTGGATCGCCGTCATCCTCATCGGCGGCATCCTCGCCTTGAACGCCGTGCGGCGCATGCTGTCGCGTATCCGCGGCACGCCTCGACAGCGCATCCTCGCAGGATGGAACACACTGTGCGATCTTGCCGAAAGCGGCGGC---------------ATACCGCTATCGGGG---AGCCGACGCCAGCAGGCGTCCGATATCACCAACCGCATG---------------------------------------------------------------------------------------------------------------CTCTTGGACGACCATACGGCGCTCACCGTGCGATCGTTGGGCTATGCGGCCGATTTCGCAGCATTCTCCGGCCAGGCGATTCACACCAAACAGGCGCGCAGATACTGGAGGCATGTCAACCGCCTCCGCACGGCCATGTTGCGCGCCCTCCCCCGGACCCGCCGATGGCGCGCACGTCTGGCGCTGCGAGGAACGCGTTCACGGAGACGATCCTCC---------GTACACGATTCCCTGCGGATACGGGCAGGG---CCTCGA---------CATCCGTGGGGATGCCGAGGCCCT------GCTACCAGCGTGTCAGGCGCTTCGCTT---------------------------------------------ACAGAACGTCGCCCAGATCGCCGCCGAGGTCGACCTGACCGCCGGCGTCGTTGA---
>GCF_002259745.1_WP_094667135.1
ATGACCGACAGCAACCAGCCCTCACGCACGCCGGCGGGCTTCTTC------------------GCCGCGCCCCGTACGGCACCCGGCAAAACCCCGGGCAGCATCCCCGTCGCCGCGGCCGGGTCGATCTCCGGTGCCACACTCGGCGCGACG---------------------GCGTCCACCACGACCGGATCATGGGCCGAT------TCCACCCACTCGGTCATCTGGATGACCCGTGGCGAACTGCCCCACGGAGTCCATCATGCG---CATCGGCAATGGGCCCGGAAC------------------------------------------CTCATTAGTCTGACGCTGGTGACGGTCATGATGCTCCTGGCCCTGGCCAACCTCATCGATGTCTATGGC---GACCCGATAGCTTGGGCCGCCGCCGGTGTTCCCGCCACACTGATCGGGGCGCTCATCGCATGCGCGGGC------------------------ACCGTTCCAGCCCTGCGCCTGTGGTGGCAGCTGGTGTTTCTGGCGGTATCGCAATTCATATTGGGCCCGGTGATCGCACTCAATGGC---------------------------------ACCACCACCGCCCATGTCGTGCCCTCACTCGACACATTGAGCAAAGGATGGGCAGACACCTTCGGTTCGTTCAAATACCTCATTTCCATCACACCACCCATCGGCACCGCCGATGGCAGTCTCATGGCCCTCTGGACCATGGGATTGTGGCTCACCTTCCTGGCCGGCATATTCGCCGTCCAAGGCAATGCATGG------------------------------------------------------------------------CTTTCGCTGGCCGGAGTGCCGCCGCTGGTGGCCGCCATGGCC---------CTCAGCGCGCTGCTCGGCACCGGCACCGGCTGGCAACGCCCCCTGTGCGGCACGGCATTCGCGTTGCTGCTCATCATCTGGCTGTCCTGGCGT------CTCGAGCTGTTCGAA------------------TGGGGACGCTGGCTGTCCAGCCTTATCATCGTGGCGCTGGCCATCGGACTCGCGGCCGGCGGCACCACGCTGACGTCGCAG---CCGCGCTTGGTGCTCAGGGACCGGTACAACCCTCCGCTGAGCCCCTATGACTACACCAGCCCCCTCAGTGGCATGCGATCCTATATCAAGGATCATAAGAAGGACGTGCTGCTCACGGCCACCAATCTGCCCGCCGGTACGCCGGTAAGGCTCGCGGTGATGGACCGTTTCGACGGTTCGGTGTGGAATCTGTCCGATTCCAGTGAG------------------------------------GCTGCCGGCTCCTCGAATTACGAGCGCGTGGGCACGAGCATCGCCACG------------------------------------------------------------------------------------------AAGGAACAGGGCTACCCG------------------------TTCACCGCGACCTTCACCGTGAACAAGGGGCTCGCG---GACTCCTGGCTGCCGTTGGCGGGC------ATGGCC------------------ACCGGCGTCCGATTCACGTCGTCC------------------------------------------------------------GGCGAGAAC---------ACCTTCTATTACAACGCCGACACCGATTCGGCGATCATCCCTTCCGGCACCCATGAGGGAATGACCTATACGGAATCGGGCATCATCCCAGTCAAACCG---ACCGACAAGCGGATCAACCAAGCCAAGGCGTCCCGCGTCAGTCAGCCCGAAGCCCGTGAGGTCCCTGATTCGGTGAGCAAACTGGCCACATCCATAGCCGGCGGTCAGGCCTCAGGCGGGGCC---------GCGGCAACCGCGCTGGCCGATACGCTCAGGGAGTCCGGTTGGTTCTCCCACGGTCTTCAGGGCGATTACCCTTCGGAGGCCGGCCATGGCAACTACCGGGTGAACAAGCTGCTCGCCGGC---ACCGCCATGGTGGGAGACTCCGAGCAATACGCCTCCGCCATGGCGCTCATGGCCCGCGAACTGGGACTGCCCTCCCGCGTGGTGATGGGATTCCTGCCCAAGAATCAGGAAGGCGATATCACC---------------------------------------------------------GATGCGCGCACGAAGAAGACGACGGGCAATACCACGGTCACCGAATTCACCGGCAACGACGTGACCGCATGGGTGGAAATCAAATTGCAGGGATTGGGATGGGTGGCCTTCTATCCCACTCCCAAGGAGACCAAGATTCCCGACGAAAACCAGAATCTGACCCCGCCGAACCCGCAAACGCTGGTTCGTCAGCCTCCCGTGCCGCTCACCGACCCTCTGCGCGACAAAACCCAGGCCAAGGGGCAAAGCTCACTGGCCGGCGCTGATGCCGACGCC---GACTCGGCGAAC---CTGTTCTGGACCCGATTCCAGAGGGTGGCGGGAGCCGTGGCGCTGTATGGCAGCCCGCTGTGGGCCCTGCTTATCCTGTGTGGCCTGATTCTTCTGATCAAGGCCCTCGCTCTGGCCCGCGCGAGGCGTCATGGCAGCCCGCAAACCCGTGTGGCCGCCGGCTGGAACGCCATCTCCTCCCTCGCCGAACAAAGCGGC---------------ATCACCCCCAAGGGC---ACCAGACGCGACCAGGCCGAGTCCATAGCCCGCCAGCTCGGC------------------------------------------------------------------------------------------------------------------------ACCGGCGGACAGGCCCTCACCCAGTTGGGGCGCGAAGCCGATTACGCTTCGTTCTCCGGCAAGGCGGTACTGTCCAGTCAGGCCGCCGCATACTGGCGGAGCGTGGACCGGCTGCGTAAAACCATGCTCGCATCCCTGCCCGCCTTACGGCGTCTGAAGACCAGACTTTCGTTGAAAAGCGTGGTTATA---------------------------CTGTCCAGTAGGCGCGCCGACAGATCGAAGCGGCAA------------------CGCACGGCAACGAGGGCGCGCACACCCAAGAAGGGGACGAAATCATGA------------------------------------------------------------------------------------------------------
>GCF_002259755.1_WP_094730577.1
---------------------------------------------------------------------------------------------------------------------------------------------------------------------------------------------------------------------------------------------ATGAGTAACACAGCAGATAGTAATGTCCACCAAAGGAGACTACCGCAATTATCTACCACA---------------------------------------GTGCGCGGGTCAATCATAGCTATCGTTATAACGTTGTTATCCGCGTCGAATCTCATTGATGTGTACGGGTCCTTCTTTATCAGCTGGCTCTGCACTGCAATACCAGCAACCCTATGTGGGGTATTGGCCGCTCGGATGATGAAG------------------------------CAGGCCACTGCGTGGGCGGCAATAATCACGTTGATCATCTCACAATTCATGATTGGCCCATTGATCACGTATGACGGT------------------------------------ATTGCTGTGGGACATTTGCCAACGCTGACGTCACTGGTCTTGGGATGGCGAGCCATATTCGATTCGTTCTCATACGTTGTTGCGCTTAGCTCTCCAGTTGGGACGGATAACGGAGGATTCATGGCATTATGGACAATATGCCTATGGTCGTCAATGCTTATGCGCTGGTGCTTGTGGCATGTCATGACGCCAGCGGCACCGACAGGTGCACCGTATAACACTAACATTCACAGTAGCGTTCATCATACATCGCAGCAACTTCTGCAATGGCGTCATGCTGTTGCGTTCATCATCGTTGTATTGTCGTCGTTTGCTATATGTGCAGCATTAGGCACGTCATCAGGTTATTACCGCGTTACCGCAGCGATCAGTGCAATAAGCATTATGGCCTGGCAGTGGCTCACTACC------ACCGAGCAAACCAACAACCAGTATCAGCACCATGTGAGAAAGATAATACGCGCTATTATCACGTTACTTGTTGCCGCTGCAGTGACCTGTATTATCTGTCAGACCATACCATCG---CATCGCTTCGTGTTACGTGAGTACTATGATCCGCCCGTCAGTTTGCGCGATTATGCCAGTCCGTTAAGCGGTATGCGCGCATACCGCAAACGATATGCAAACGATACCATAATGACAGTGACTGGATTACCTCATGGAACGCCAATCAGGATTGCTGTTATGGATGTATTTGACGGTCAGGTGTGGAATGTATCCGGTGAAGAGGCG------------------------------------CATACCAGTCATGGTGAATACCGTCGCATTGGATCGGGCACAACATTGCCAACGTCG---------------------------------------------------------------------------------GATACGCACGATGAGACAGCTATACCT---------------TTCAGTGCTCGATTTACTATTGGAGCGAATTTCGGT---GACATTTGGCTACCAGTCGCTGGTGATGTTTCTTCTATCGCACTAGAGACTATAGAAACTCACGCTTCACGGGATACAGATTGGTTACGC------------------------------------------------------AGTCAGACTCCGGCGGTTTTCCACCATGCTGATGCTGAAGCAGCACTCATATTGCCGGGAATACAACAAGATTTATCGTATACCGTCAGTGGCATTCTGCATCCACAGCCA---GATGAGCAGCAAATCAATAATGCTGCAGCAGATACGATCACATCACCCGAACCTCTTGCAATGCCAGAATCGTTGACCTCATTGGCTATAGCTACCGCCGCAGGGCAAAAACCAACTGGTCAA---------ACAGCACAACTGCTCGCCACTGTATTGCATGAACATGGCTGGCTATCCCACGGAGCACAAGGAGAATACCCGTCGCCGCCCGGGCATAGCAGTTATCGACTTGATGCAATGATGTCCGCT---GATCTTATGGTCGGAGATGATGAACAATACGCTTCTGCAATGGCCCTTATGGCACGTCAAGTTGGGTTGCCAGCCCGCGTGGTATTGGGATTACTACCGTCTGACAGCGATCGAACAGCGATCATGCCATATAAC---------------------------------------------AGCGAGAAGGCTAGTAGCGAGGCTGTCCAAAATACGGTTATGACATTCACTGGCGAGCATATTGCCGCATGGGTGGAAATCAAGCTCGAAGGGCTTGGATGGGTGATGTTCGATCCAACGCCTGATGAGTCGCGCACTGCTGTAGCAGGCATGAGCGTGGTACCG---GATTCCACACCTATTATCCGACAACCATCACTACCCTTGATAGATCCGTTACGAGATCATGCTCAGCTTCATGATCGTTCGACAGTAGGAGGTACGAACGCTGAACCA------CCTGTAGAACCAACTGCACAACATCGTTTCGCACACATTGCAACCAAAGCGTTATGGTACGGCAGCCCGATCTGGCTTATGACGTTATATTGCATCTTAGTGATCGCAATCAAACGAACAGTGTTGATGATCATCCGATGTCGCGGTTCGCCTCGTCACCGTGTGCTTGCCGGATGGGATGTACTTATCGTACAAGCATTGCCATGCACAATGGCGACACGACTGTGCTCTGGAACATTG---ACGCGACATGAGCAAGTGAGCGCGATAATCAAGTATGGAGACATACCGATATCACTCAGCCCGCTCAGCCATAGCTCAATGAGTGCGCGTCTTCTCCAGTGTTTCCGTAACCACAGCAAACATCGTGCACAGACATCTCATTTATCCGACCAGCACACAACCGAATTTACCATTATGTTGCGCAGCATGGCAGACCAAGCTGATCAAGCGATGTATTCGAGTATTGCGCCCGATGCATATCAGGCTGAATCATATTGGCTCAATGTCAAACAACTCAGTCAGCAAATGTTGGCATCACTGCCACTGATGCAACGCTGGCGAGCACGGCTGTCACTCCGTGGCGTTCTGTCA---------------------------------------------------------------------------------------------ATCATCCGACAGCACGCCACGGAGCTGCCCTCATAA------------------------------------------------------------------------------------------------------
>GCF_002706665.1_WP_080699230.1
------------------------------------------------------ATGAACCTCAACCCCATGCACTCCCCCGACCTCGACCGTTCGCTGACGACCGGC---------ACCGGCACCACAACC---------------------------------------------------------GGCTCGTGGGCGCAA------TCGACCCATTCGGTGATCTGGCGCACCAACACCGGCACGCCGTCGCACCGCATGGTGGGCGAACGCATCCCGTGGCGCCCCACG------------------------------------------CTCATCGCCTGTGCGGCCGTCGCGCTCACCGTGCTGCTCGCGTGCGCCAATCTGGTGGATGTCTACGGC---TCGTTCGGCCTGTGGGCGGCCGCGGCCGTGCCCGCCGCCCTGATCGGCGCGGGCGTCGCCGCGATGAGC------------------------GTGCTGCCCACACTGCGCGTCTGGTGGCAGCTCGTGGCCCTTGTCGTGGCCCAATGGATCCTCGGGCCGGTCATCTGCTGCAACGGC---------------------------------ACGACGCTCGCCCATGTGGTGCCGACGGCCGCCACCTTACGTGACGGCTGGTCAGCCACATTCGGCTCGTTCAAATACCTCATCTCGATCGCGCCGCCGGTCGGCTCCGGACAGGGCGCGTTGATGGCCGTGTGGACGCTGTGCCTGTGGGGCACGACGCTCGCCGGGTTCTTCGCGGTCATGCGCGAAAGGCGC------------------------------------------------------------------------TGGTCCTTCGTCACCGTGGCCCTCCTGCTCGCCATCAGCGCG---------GCGAGCGCGCTGCTCGGCACCGACGACGGCTGGATGCGTGTGCCGGCCGGCGTCATCGCCGCGCTCGTGCTCATCGTCTGGATGGCCTACAAG------TGGGGCGTGCTCGAA------------------GCCGGCCGTTGGCTCAGTTCCGCGGTGATCATGGTGCTCGCCGCAGTGGTGGCGTGCGGCGGCTGCCTGCTCGTGGGCCAA---CAGCGCGTCACACTGCGCGACCATTACGACCCGCCGCTGAGCCCCTATGACTATGCGAGCCCGCTGAGCGGCATGCGCGCCTACATCAAGGAGCACAAAGACACCACGCTGCTCACCGTGCAGGGCCTGCCCGCGGGCACGCCGGTGCGCCTCGCCGTGATGGACCGCTTCGACGGCAACGTGTGGAACCTGTCCGATCGGCGCGAG------------------------------------GCGCGTGACTCGTCGAACTACGTGCGCGTCGGCACGCGCATCCCCACG------------------------------------------------------------------------------------------CAAGACACCGGCCGCGCA------------------------TTCGATGCCACGTTCACCGTGCACGAAGGCCTGCAC---GAGGATTGGCTGCCGCTCGCCGGC------GCCGCG------------------ACCGGCGTGCGGTTCGCCGACGAG------------------------------------------------------------------GGGCTCACGCGCGCGTTCTACTACAACACCGGCACCGACACCGGACTGCTGGCGAGCGGTGTGCGCGACGGCCTCACCTACACCGAAAGCGGTGTAGTGCCCGCCATGCCC---ACCGACCAGCAGATCGCCGGGGCGAAAGGCGCCACCGTGGCCCAGCCGCAGGCGCAGGACGTGCCGCAGTCGGTGGGCGCGCTCGCCACGGCGATCGCCGGCGGCCGGTCGAACGGCGGCGAG---------GCGGCGCAGGCGCTCGCCGAGACGCTCAAGGACCGCGGCTGGTTCTCGCATGGCCTCGCCTCGGACTACCCGTCGCTGCCCGGGCACGGCAATTTCCGCCTCACGCGCCTGCTCGCGGGC---ACGGCGATGGTCGGCGACAGCGAACAGTACGCTTCGGCGATGGCCCTAATGGCGCGCGAACTGGGCCTGAGCAGCCGCGTCGTGCTCGGGTTCCTGCCCAAGGACAGCGACGGCGAGATCTCC---------------------------------------------------------GACGAGCGCACACAGACCGCG---GGCGGCACCACGACGATCGACTTCACTGGCAACGATGTGACGGCGTGGGTCGAGATCAACCTCGTCGGCCATGGCTGGGTGCCGTTCTACCCCACGCCGAAAGAGACGAAGACGCCCGACGACAACCAGAACCTGACGCCCCCCAATCCGCAGTCGCTCGTCCGGCAGCCGCCGGTGCCGCTGACCGACCCGCTGCGCGACGAGCAGAACACGACCGGCCAGTCGTCGCTCGACGGCGACGAGGCCGAGGAG---ACGCCGCGCGAC---GAGCGTTGGGCGCGCGTCGCGCAGGTGGCGCGCGCCGTGGCCGTCTACGGGGCGCCCGTGTGGACCGTGCTGCTCGTGTGCGCGTTGATCCTGACCGTCAAGGCGGCGCAGCTCGCCTGGCTGCGCCGGCATGGGCGCCCCGGCGCGCGCATCGCGGCCGGCTGGCGCGCCGCCGCCACGCTCGCCCGGCAAAGCGGC---------------GTGCAGGTGCACGGC---ACGCGGCGCGAACAGTCCCAGCAGATCGCCGACGAACTGCAT------------------------------------------------------------------------------------------------------------------------CTCGACCCCGCGCCGCTCAACGAAGCAGTGCGCGAGGCGGATTATGTGGCGTTCTCGGGCGTGCCGGCGGATGAGCGCGCGGCCGAGGCATACTGGAAGCGCATCGACGCCCTGCGCGGCAGCATGCTCGCCGCGCTGCCGCGGTGGCGCCGCTGGCGCACGCGGCTGTCGTTGCGCGACCTGTGGCACAGCCGC---------------------------------------------------------------------------------CAATCAGGCACACGAGGCAAGGAGCAGCGATGA---------------------------------------------------------------------------------------------------------------
>GCF_002715865.1_WP_015021442.1
------------------------------------------------------------------------------------------------------------------------------------------------------------------------------------------ATGAGCACATCATCCGCATCATGGATGGAGCAGGTCCAGAGGGAGCCGATTCGTCTGATCGGCAGGGCAGGCCTGCAATCCACTGTCGGCCCGACAAGGCGCCACTCCCCC---------------------------------------GTCATTCTGGTCGCCGAACTGGCCGCACTCAATCTGCTGGCCGGACTGCAGCTGTTGCCGGTCTACGGC---AGTCTGCCCTTCTGGCTGACAGTGGGAGCCGCAGCCTGCCTGGCCGGACTGCTAATCGCCATGCTCCCC------------------------CACCGTGGTATTGCCACAGCTTTCCTGCAGCCTCTGCTGCTGATTGCGGCTCAATTCCTGCTGGGTCCCATCTTTGCTCTGAACGGG---------------------------------ACCACCCTGGCACACCTCCTGCCCACCTGGGCAACCCTGACACAAGGGTGGTCCGCTACCTTCGGCGCTTTCAAGACCCTGGCAGCCATCGACCCGCCCCTTGGCCAGGAAGCCGGCGGACTGATGGCCCTGTGGACGCTGATGCTCTGGACCTGCTATCTGGCGGTGCTGCTGGCCCGC---CATGGCCTGGGCCGCAATCCGGGA---------------------------------------CGGCCG---GCACACCCAGTGGCCGTCCTGGCAGCCACCCTGCCTATCCTGGCCACCATGGCT---------GTGTCAGCAGCCCTAGGGACCAGCAGAGGCCTCTATCCGGCATTGACGGGCGGCATCCTCTGGCTGCTCCTGCTGATTTGGAGCGCAAGTGGA------CTGGGGCTGCTGCGT------------------CTGCAAGGACTCGCATCCACTCTTCTGACCCTGGTCCTGGCGGCCGGAATGATTTTCTCCGCTGTCATCCTGCCCGCCCCG---ACCCGGCTGGTCATCCGCGACCATTATCAGCCCCCCATGGACCCCTACCAGTTCACCAGCCCCTTGAGTGATTACCGTGCCTATATCAAACTACACCGCGACGATACCCTGGTCACGGTACGCAACCTGCCCGCCGGCACGCCGGTCCGGATGGCAGTCATGGACCGCTATGACGGCAAGGTCTGGAATCTGTCCGACTCCTCAGGC------------------------------------GCCGGA---GCCGCCGACTATCGGCGCATCGGCGCCCAGATCCGCACAGAGAGG------------------------------------------------------------------------CAGCAGGAGAAGACCAAAGACGGCAAACAAACCGGA------------CAGCCTTTTACCGCAACCTTTCTGATTCGGGAGGGATTCGAC---CACGCCTGGCTACCCTCCGCTGGA------CAGGTC------------------GATGGAATCGATACGAATCTGGGT------------------------------------------------------------------CTGCAACGGAATGACCTCTACTTCAACAAGGCTACGGACACTGCTTTGACCGATCAGGCCCTACAGGCAGGAGCCAGCTATACGGTGCACGGCGTGGCCGAAGACCGACCC---CCAACCCGTCGCATCGCGGACAGCGATCCGGGAGATGCGCAGGTGCCGCCCCTGTCGGATGCCCCCGAGAGCCTGCCCAAGGCGGCTGCCTCCATGACCTCCATCCAGGCGCGCGGCGGCACC---------AGAGCACTGGCCATCGAGGAACGGCTGCACAAGGAGGGATGGTTCTCCCATGGTCTGGCCGGCGACTATCCCTCGCCCTCCGGCCATGGCGATTATCGAATCAATCAGCTCCTGCAGGGC---CAGGCCATGGTGGGCGACAGCGAGCAATACGCCTCGGCCATGGCCCTCCTGGCCAGGCAGATGGGTCTACCATCCCGGGTGGTCCTGGGATTCCTGCCCAAGAACCATGACGGTTCCATCAGT---------------------------------------------------------CGGTCACGAACCAGGACCGAGTCGGATGGGAGTACCCGAATCGACTTCACGGGACGTGATGCCCAGGCCTGGGTGGAGGTCAATCTGAAGGGACTCGGATGGATCCCCTTCTACCCCACACCACCGGAGACCAGGACCCCGGACAGATCCCTGGACTCCACGCCGCCCGATCCACGCACTCTCGTCCGCCAGCCACCGCCTCCGCTGGTCGATCCTCCCCGCGACGACCGGATCACCCAGGGTCGAACCACAGTCGGCGGGCAGGAAGCATCCCGG------CGGTCTTCACCCTCATTCTGGAAACAGCACGGACCCCTGATAGCCAAAACAGCACTCTGGACCATGCCGATCTGGCTGCCGGCTCTCCTGATTCTGCTCCTGCTAGCCGTCAAAGCCTGGCTGCGCAGACGGGCACGGTCGACAGGTGACCCGAAGACACGCATCCGCGCCGGCTGGCGACAGATCGGTGACCTGAGCAGGCAGACTGGC---------------CTGTCCCTGGACGGC---ACCCGTAGCGAACAGGCGAATCTGATCGCCCGGACCCTGCTG------ACCGACCCTCCAGGG---------------------------------------------------------------------------------------TCCCCGTCGGCCGGACTGCGCGGGGATCTGGAACGACTGCGCAGTATGGCCGATCAGGCCTCTTTCGACCGGCGCCCCTCCGATGAGCAGGAAGCCGAAGACTGCTGGCTGTTGGTGGACAAGCTTCAATCCGCCATCCTGGCATCCCTGCCACGAACCCGCCGCTGGCGCACCCTGCTTTCCCCCAGGCACCTGCACTGA---------------------------------------------------------------------------------------------------------------------------------------------------------------------------------------------------------------------------------------
>GCF_002761235.1_WP_099720760.1
------------------------------------------------------------ATGAGCATGGCACCGACTTCGCTTTCCGACGCGTCGCTGACGACCGGCGGCACGCAGACGTCGACCGAGACC---------------------------------------------------------GGCTCGTGGGCGATG------ACGACGCATTCGGTCATCTGGTCGACGAACACCGGCTCGCCGTCGCACCGCGTCCTGCGCGAGCGCACCGAGGCTCGCCCCGCG------------------------------------------CTCGTCTCGTGCGCCGTCGTCGCCGTCGTGACGCTGTTGTGCGCCGCGAACCTGATCGACGTCTACGGT---TCGGCCGGCGCATGGGCGCTCGCCGCCGTGCCGGCCGCCATGCTCGGCGCGCTGATCGCCTTCGCCGGC------------------------GTCCTGCCGCCCCTGAGACTGTGGTGGCAGCTGTTCTTCCTCGTGTTCGCGCAGTGGATCGTCGGCCCGGTCGTCTGCCTCAACGAC---------------------------------ACGACGATCGGCCATGTCATCCCCTCGTTCGAGACGCTGCGGCTCGGCTGGCGCGAGACCTTCGGCTCCTTCAAGTACCTGATCGCGATCGAGCCGCCGGTCGGCAACGCGCAGGGCGCGCTGCTCGCCGTCTGGACGCTGTGCCTGTGGACGGCGGCGATCGCCGGCTTCTTCGCATTGCTCGACGATGCGCGC------------------------------------------------------------------------TGGTCGGTCGCCGTGATCGCGCTCGAGATCGCCGCGATGGTC---------GCATGCGCGCTGCTCGGCACCGCCCACGGCGTCATGCGCGGCCCCTGCGGCATCGTGTTCGCGCTGATACTGATCGTCTGGCTGTCGTGGCGG------ATGCGGATGTTCGAA------------------TCGGGGCGCTGGATCAGTTCGCTCGTCATCGTCGTGCTCGCCGCGGCCGTCGCCTTCGGCGGCTGCCTGCTGCTGCCGGCG---CAGCGCACGATCCTGCGCGACCACTACGAGCCGCCGCTGAGCCCGAGCGACTACACGAGCCCGCTGAGCACGATGCGCGCCTACATCAAGTCGTACAAGGACACGACGGTGCTCACCGCGCAGAACCTGCCGGAGGGCTCGAGCGTGCGCCTCGCCGTCATGGATCGCTTCGACGGCAACGTCTGGAACCTCTCCGATTCGAGGGAG------------------------------------TCGAGGGATTCGGCGAACTACACGCGCGTCGGCACGGCGATCGGCAAC------------------------------------------------------------------------------------------GACATCCAGGGCAAGCCG------------------------TTCACGGCGAAGTTCACGGTGCGCGACGGCCTCGGC---GACGACTGGCTGCCGCTCGCCGGC------GCCGCG------------------ACGGCGGTGCGTTTCGGCAACGAG------------------------------------------------------------------AAGAACGCCGAATCCTTCTACTACAACGTCGGCACCGACTCCGGCCTGCTGCGCGGCGGCGTGAAGAAGGGACTGACGTACACGGAACGCGGCGTCATCCCCGACGAGCCG---AGCGACAAGCAGATCGCCGAGGCCGAAGCGGCGCGTATCGACCAGCCGAAGGCCGAGGACGTGCCGAACGAGGTCGGCAAGCTCGCGTCGGCGACGGCCGGCGGCAAGTCGCACGGCGGCGAG---------GCGGCGCAGCAGCTCGTCGCGATGCTGCGCGAGCAGGGATGGTTCTCGCACGGCCTCGCCTCCGACTACCCGTCGAGCCCCGGCCACGGCAACCACCGCATCACGCAGCTGCTGACGCCCGACGGCGCGATGGTCGGCGACAGCGAGCAGTACGCGTCGGCGATGGCGCTGATGGCGCGCGAGATCGGTCTGCCCAGCCGCGTCGTGCTCGGCTTCTTGCCGAAGGACAAGGACGGCGACATCTCG---------------------------------------------------------AACGCGCGCACGAAGGCCGAC---GGCGACGGCACCGTCATCGACTTCACCGGCAACGACGTGACCGCATGGGTCGAGATCAACCTCGAAGGCTACGGCTGGGTGCCGTTCTACCCGACGCCGAAGGAGACGAAGACGCCGGACGACGACGAGAACCTGACGCCGCCGAACCCGCAGAACCTCGTGCGCCAGCCTCCGCTGCCGCTGACCGACCCGCTGCGCGACGAGACGAACACGACGAGCCAGTCGTCCTTCGGCGGCACCGAGGCGGTCGAG---GCTCCGGAGCCG---TCGAAGTGGGCGCAGGCGGGACGCGTCATCGGCAAGGTCGCGCTGTACGGGTCGCCGGTGTGGATCGTGCTGCTCGCATGCGGCGCGATCCTGCTCGGCAAGGCGATCCAGCTCGCCGTGCTGCGCAAGCGCGGACGCCCGCAGATGCGCATGGCATCGGGCTGGCAGTCGCTCGCCGTGCTCGCGCGGCAGAGCGGC---------------ATCGACGCGCACGGC---ACACGCCGCGAGCAGTCGCAGCAGATCGCCGAGCAGCTCAGG------------------------------------------------------------------------------------------------------------------------CTCGATCCGACGGCGATGCAGTCCGCGTGCCGTCAGGCCGACTACGCGACCTTCTCCGGACAGGACGTCAGCGACGAGCAGGCGACGTCGTACTGGAAGAGCATCGACGAGCTGCGCGCGGCGATGCTCGCGACGCTGCCGCGCATGCGCCGCTGGCGCACGAGGCTGTCGCTGCGCGGCGTACGGCAGATGAAACCGGTCGATGTGACG------GTCGGGTATCATAAGGCCGAGGCGGCCGGCGAACAGCAGACGGCGCCACGTCGCGCCGGCGAGTCCGGATCGGCGAACAGCAAGCACAGGAAGTTC------------------------------CGTTTCCCCCGTGCGCGTCACTGA------------------------------------------------------
>GCF_900094885.1_WP_091847751.1
------ATGAGCAGTACCGACACCATGAACTCGTCA------------------------------CCAAATACGCCAAGCCTATGGTCGAGCGAACACATTGCGTCCCCTTTGTCACACTCCGCCGACACAAACAGA---------------------------------------GACGATACGACCGGCACTTGGGCAATCTCA---ACCAGAACTCCGATCGTGCTGACTTCAAAGGATGAGAACCAACACCATACACGCGTTACCACCTATCGCCATTGGACCGCCCCT------------------------------------------GCCATCGGAGCCCTGTTCGCAGCGGTCGTCATCTTGCTAAATTCCGCCAATCTTATTGACGTCTACGGC---AGCATATTCGTCTGGTCGGCCGCGGCTATTCCAGCATCGCTGCTTGGCGTTTGCATTGCTCTGACCGGA------------------------ATCAATCCGACGCTGAGACTTTGGTGGCAAATCGTATTCCTGGCCGTCGCCCAGTTTCTCGTGGGCCCTGTAATCGCACTGAACGAC---------------------------------ACCACCATCGCTCACCTCCTGCCGAGCCCACAAACACTCAGCCAAGGTTTCACGCAAACCTTCGGCTCATTCAAGTACATCATTGCGGTCATTCCACCAATCGGCGGCGCCAACGGAAGTCTGATGGCCCTGTGGACCCTGAATCTATGGACAGCCTTCCTTGCTGGCGTTTTCGCAGTTTCGGCAAACAACAAG------------------------------------------------------------------------ATCAACCTCATCACGGTTCTTCCGTTGGGGCTGAATCTTACG---------ACGAGCGCCCTGCTGGGAACCGATCAGGGCACACTACGCCCGTTCTGCGGCATCACAGCGATGTTGGCATTGATTTTTTGGTTCGCCTGGCGT------TGGCACTCCTTCGAC------------------ATCCGCAGACCGATAAGTGCGGTGACAATCATCGCCATCTCCGTCGCCCTGGCATCCGGAGCAGTGTTCGCCATCCCGGAA---CATCGTCTGGTTCTTCGCGATCACTACAATCCACCTCTTGACCCCCACCAATATACAAGTCCGCTCAGCAGCATGCGTTCCTACGTCAAATATCACAAAAAGGAAACACTGCTCACCGTTTCCGGACTTCCCGCCGGCACACCGGTACGCCTTGCCGTCATGGATCGCTTTGACGGCAACGTCTGGAACCTTTCCGATTCCACTGAT------------------------------------GCCAGCGACTCCTCCGATTACCGCAAAATCGGCAGCGGCATCCCAACC------------------------------------------------------------------------------------------ACCGCCGACGGCAATCAT------------------------TTCAACGCCACCTTCAAAGTCCACAACGGATTTTCC---GAGCAATGGCTGCCCTTGGTTGGC------GACGCT------------------TCATCCATTGATTTCGACACTACC------------------------------------------------------------------------------GATTTGTATTACAACACCGGAACGCATTCCGCCATCGCACCCAACACATCCCTCGGCGGCCGCACCTACACCGAATCAGGGATCATCCCCTACGCCCCC---ACCCAGCAGCAAATCGTCCGTGCCAGCGCACAGGACATCACACAGCCCGAGGTAAAGGACACCCCCAACAGCGTCGGCAACCTCGCCCCAGCCTTGACAGGCAAGCAGCCCACCGACGGCGCA---------ACGGCGCAAACACTTGCCACTGCGCTAAAAACCAAGGGTTGGTTCTCACACGGGCTTGCGGGCGATTACCCCTCTTTGTCCGGCCATGGCAACTTCCGCATCGACTCCATGCTCGGC---GGCTCCGCAATGGTGGGCGACAGCGAACAATACGCCTCGGCCATGGCATTGATGGCCCGCCAGCTCAACCTCCCTTCGCGCGTAGTCCTTGGTTTTATTCCAAAAGACAAGGAAGGCAACATTTCC---------------------------------------------------------AAGGCTCGAACCACGACCAACGAGAAAGGAACGACGCGAACCGATTTCACGGGCAACGACATCGAGGCCTGGGTCGAAATCAACCTCAAGGACTATGGATGGGTCGCCTTCTATCCGACACCGAAGGAAACCAAGGTTCCGAACAAAAATCAGGATTTGACACCGCCGAACCCGAAAACGCTTGTGCGTCAGCCGCCCGTGCCGTTGGTCGATCCACTGCACGATCAGAATCAGGCTCGCGACCAGTCTTCACTTGACGGTGCGGATGCAGGCGAC---CAGAACCGCAAC---GCCACATTAATCAGGATCATCGCAATCATAAAGAAAGTGGCCGTCTACGGAAGCCCGCTGTGGATCATTCTCATCATTTGTGGACTCATCCTGCTGATCAAAGCCATCCAGCTGGCCATCATGGCCCGCAGCGGCAGTTCGAAGGAGCGCATCGCATCAGGCTGGCAGGCAATCAACATGCTCGCCAAGCAAAGTGGC---------------ATCGCGACATCCGGC---ACCCGTCGACAACAGGTCATGCAAATCCATAAGGCTTTCAGTACGAGTACCGAGAAAACATCCACGTCAATAACCGGAAAGTCAACA---------------------------------------AAATCGCAACAAAAGCAGGGCATTACCGTCCGTCCCATAGACCTGGATCAGCTCAAGCTGCTTTCCCGCGAAGCCGATTGGGTCGCCTTCTCCGGCAAAGAGCTCGATGAAGCGGATTCTCTTGCATATTGGAAACGGATCCAGACAATGCGCAAGGTCATGCTTGCCGCCCAGCCGCGCATGCGACGCATCGCCACCCGGCTTTCGCTTAGAGGCGTCTTTCATATGCCGAATTTCCGGCGTTTC------AAGCCCAAGCATCTATTGGGCAAAAAACGCTGTGCAAAATCGGATGATACTTCGAGTACCGCAGCCACAACAATGCGACCCGGCACGAACAGCACAAACACGGCAAACGGCACAGCTATACTGACAGGCGAGAGATTGAAGCGGCAACCCGCCGAAAAGAAAGGCCATCAACTGTGA---------------------------
>GCF_900129045.1_WP_081966290.1
---------------------------------------------ATGGGCGCATGGCCTGACACGCCAACACGTCATTCGTCGACCGCATCATCCGCATCGACTGGCACGCCAACATCGCCCGTCACAGCGAAGGCATTGGTCATGGCGGCACACGCACTCCCATCCAGGGCAGTCCGGCGGGACGTCCCCGAATGGGCTCGCACACGCCCCGTCACCGTCTCCATCCAGTCGACGCGGCAGTCGACGCGGCAGTCCGCGACGGCAGCGTCATGCCCTGCTCCCCCACGCGCCTTGGCGTCCGAAACAGCGGATTCGCGCGGGTTTGCGTCCGTCACCGTCAATCTGGCGTGCGTGTTTGCACTCACCGTGTTGGCATGCGGCAATCTTGTCGGAGCATACGAC---CATCCAACCGCATGGGCAATCAGCGTGCTGACGGCAACGGCATGCGGATGCCTGCCGGCGATCTGTTCATCCGTATGCCGGCGTTCCAGCCGGTCGAAGCCCGTCATCCGGTGGATGGCGACGCTGGCGTTCATGATGCTCTGTCAGTTTCTTATCGGGCCGGCGCTCGTTTTCCCCGGC---------------------------------GTGACCGGTGATACGGCAGCGTTTGCCGTCGGCACGATCACCCAACGATGGAATCAATTGCTTGCCTCCTACAAGTATCTGATCTCCGCCACACCACCGGTCGGCACGGATGCCATGTCGTTGCCGGCGGTATGGACGATGGCGCTCTGGTGTGCGCTGGCCGCCTCCAGCGCCGCCCTGAGCCGCATCGCCGGA------------------------------------------------------------------------TTCGGCGTTGCACCCGCAATCCCCATTCTCGTCACCTTCGCC---------CTGTCCGCCCTGTTGGGCACCAAAGACGGCTGGCATGCCGGCCTGTTGGGAGCCGCCGCCATCGCCATGCTTCTCCCCTGGACCGCCGCGCGA------TGCGGATGGCGCCGG------------------CCACGACGCTGGCTGGCATCGCTGTTGGTGCTGACACTGGCGCTTGGCGCCGGCTTGGGCTCATGCAGGCTCATGCCACAT---CATCGATTCGTACTGCGCGACCATTACGAGCCGCCGCTCATCATGAGGGACACCACCAGTCCGCTTGCCGGCATGCGCACATTTGTCAAGGAGCATCGTAACGATACGATTCTCACCGCATACGATCTACCTGCCGCCACTCCGGTGCGTATGGCTGTCATGACCTGTTTCGACGGCAATGTGTGGAATGTCGCCGGGTGCGCCGAC------------------------------------GAGCGCGGGACCGCCACCTACCGTGTTATGGGATCGGGCGCTTCCGACACCGCCAAGTACGACACCGCCAAGTCCAGT------------------------------------------ACCGCCAAGTCCGATACAACGGCATATAGCGCCGAAACCGGTACGGCCAGCGGCAACGGCACAACCGTCACCTTCGCCATAGGCAAAGGGCTTTCCGGCCATAGCTGGCTGCCCGTCGCCGGCACGCCA------------------------AGCGGCATAACCATGCAGGGCCAT------------------------------------------------------------------GCGGATCGGCGCAATCTGTTCTACAGTGCGGAAACCAACGCGGCCATATATCCGACCGGCATGGAGGAGGGTATGGTCTACACCGTCGGTACCATGCTTCGCCCCCTTCCG---AAGAATACGGATATCGCAGCGGCAGCGGGCGCCGAAGCCACCGTATCGTCGGCTGACAGTGTTCCTCGTGAAATAGGCGCGTTGGCTTCGGGCATCGCCGGCGGGCAGACCACCGGAGGGGCG---------ATGGCTCTGGCACTGTCTACATGGTTGCATTCCGAGGGATGGTTCTCGCATGGCTTGCAAGGCGAGCATCCCTCGATGGCCGGGCATGGCAGTCATCGTTTGCTCTCGATGCTGCAGGGA---AGCGGCATGGTGGGCGATGGCGAGCAATATGCCTCCCTGATGGCGTTGATGGCTCGGGAACTCGGTTTGCCCAGTCGCGTAGTCCTCGGCGTTATTCCCAAGGATGGTAACGGCATGCTGTCG------------------------------------------------------------TCAACGCGCGCGAAGCAGATCGACGGCCATATGGTGACCGAATTCACGGGCAATGATATTGAAGCGTGGGTGGAGATCGAACTTGAACGGTTCGGGTGGGTGCCGTTCTTTCCCACTCCGAAGGAGACGAAAACCCCTGACAAGTTGCAGGATCTTACTCCTACGAGCGTTGAATCCCCTTTGGTGCGGTCATCGCCTTCGCTTGCCGACCCGCTCCGTGAGGAACGCGATCCTCCAGACCAGGCGCAGCAAAGGGAACGGAATGCCTCGGCATCGGAAAAGCCTCGG------GCGTGGCATGCGTTTCTTCGTATTGCTGGCGTTGTGGCGCTGTGTCTCGGCCCTGTATGGCTGGTAGGGACCGCGGCAGGATCGGCGTTGCTCTATAATGCATTTCGAGTGCGACGTGCCCGGCGCATACCTGTTCCACGACTGTGCATGGCGGCGGGATGGCGGATGCTGGTCGAGCACCTTCGCCATACCGATCTGGTTGAC------GTTCCCCTCAACCGT---ACTCGGCGTATGCAGGCGTCAATCATCGAAGGGCAATGCCCC------------------------------------------------------------------------------------------------------------------------GCCATCGCCGGTATGGTCCGCCAGCTGGCCGATGCCGCCGATGCCGCGGCATTCGCGGATGCGCAGGCGACTGCGACCGATGCCGTGGCGTATTGGCGGCAGCTCGATCAGGTGCGTTCCGCGGCTTCGGCGTCACTGACCCCTGCACACCGTTGGCTGGCCCTGACCACGCCTCTGCCTTTGCGGCCGCAGCGGTTTGCACGGTCGGTTGCGCAACGGCTTCGTCGACCAGCTGCCCAATCACGCATCGTACAAGCTCAACGGCGGGGGTTCCGAACGCGCCGGCAAGCAAACGCAACGGAACACACCGACAAGCCCCCGACAAACACCGACAAACGAACGGCATCAGCGGACACGGCATGCATCCCTGATCGCGCATTCCCGATAATGCCC------------------------TGA
>GCF_000771625.1_WP_081975057.1
------------------------atgaccaatagc---------------------------------attcctacggcaccggcgcttcaatcattatccgaagatgacgcggcgtttaacacgtttgcagca------------------------------------------gtgtctaccaccggatcatgggcagat------tccactcattccgtaatatggatgactcgaggcggcatgcggcatgggctgcagggagcc---cagaaggcatcagtgaaatac------------------------------------------ggtataagtcttgccgtcatcatgctgcttatgttgttggcccaagccaaccttatcgacgtatacgga---gcacctgcacagtgggtagcagccgctttgctttccactctgtttggcgcgctcattgcacttgccggc------------------------acgcaacctgcattacgcctatggtggcaaatcgtattgttggtcatagcccagttcattctcggaccgataatcacactgaattcc---------------------------------acaaccatcgctcacatcattcccagcctcaccaccttgagccgaggctgggaaatgacgttcggctctttcaaatacttgattgccattgagccccctataggtgttgccgacggcagtctcatggccatatggaccattggattgtggctgacatttttcgcttccctattcacactcaatatcaacgcttgg------------------------------------------------------------------------ctgtcattactaagcgcactaccgttgatggcagctatgacc---------gtatgtgcattgctcggcacacataccggatggcatcgtgccatcagcggtattgttttcgcgatactcctcatcgtatggctttcctggcgg------cttggtttgatggaa------------------tggggccggtggatttccgcatcaattattctgctcttggctgcagcattggcgtttgcaggcactactgcggttccgcaa---aaccgtatggtgttaagagatttttatgatccgcctatcagcccttatgactacaccagtccgctaagcggtatgcgatcctatgtaaaaaaccacaaaaacgatgtactgctcacggtaaccaatctgccagccggtacgccggttagattggcggttatggatcgtttcgacggttcggtatggaatctttccgattccgctgag------------------------------------gcttcggattcttcgaattatcgcagagtgggtacttccatcgtcact------------------------------------------------------------------------------------------gatgagcaaggcaaacgt------------------------tttacggccaagttcaccgtgcatgaaggtcttacc---gatacctggcttcctctggccggt------gccgcg------------------tcaagcgttcgattcgccaac------------------------------------------------------------------cagcatgatgcggacactttttattacaacagtgataccgattcggccattttctcctctggtactcgcaaaggaatgacgtataccgaatctggcatcattcccactattccc---agtaaacaggaaatcgaaaaagccgattcagctcgaatcagtcagcctcgagccgaggaggtaccggattcggcaagcaaactagccacctctattgctggcggtcaagcttccggaggcgcg---------gcggcagaagccttgaccactacattgaaggattcaggctggttctcacatggtttgcaaggtgattatccttcggaagctgggcatggtaactaccgcattaataaactgctatcgggg---accgctatggtaggcgattccgaacaatacgcctcagctatggctttgatggctcgagagctcgggttaccttcgcgtgtggttatggggttcctaccgaaagataaggatggcagtatttcc---------------------------------------------------------gaagcccgtacgcaaaccgtttctggtcataccaccacaatcgatttcactggcaatgatgtcactgcctgggtggaaatcaaattgcgaggatacggctgggtggccttctaccccacccccaaggagaccaaggttccggatgataatcagaatctgactcctcccaatcctcagactttggtgcgtcaaccaccagtgccgctcacggatccgctgcgcgatcaggctcaagccacgggtcaaagctcactttccggcgctgatgccgacgat---caaccaaccagt---ctgttctggctgcgattttggcgcacgactcgtgcagtagcactctatggcagccccttgtggacgattctgatgatttgcgcattgattatagccggcaaagccgtattgctggccagagctcgacggcatggttccccgcagacccgcgtagcttccggctggaatgccatctgcgctttggccgcggaaagtggt---------------gttaccgtgcaaggc---actcgacgagatcaagccgatgatatagcgcgtcagctcaat------------------------------------------------------------------------------------------------------------------------gcctctgaagagatattgcatcaattatgtcgagaagctgactatgccgcgttctccggcaatgccgtgcaatcagaacaggccagccgatattgggtccaagttgatgcgctacgcgcaacaatgctgcattcgttaccttgtgtaaggcgtttacaagcacgtctttccttagcaagtgtgcgtata---------------------------ctggcacacaagcgtccaacgaagccgcaagccaaa------------------tcgttcatactcatttcacgcagaccttctaaggggaagacatcatga------------------------------------------------------------------------------------------------------
>GCF_000741325.1_WP_080720589.1
------------------------------------------------------------------------------------------ATGTCGTTGACCTCGGCGGGCACGCACACCTCGACCGAAACC---------------------------------------------------------GGTTCGTGGGCGATG------ACGACGCATTCTGCCATCTGGTCGACGAACACGGGCAGGCCCACGCACCGCGCCGTCCGCGAACAGACGGCGGTGCGCCCCGCG------------------------------------------CTCGTCTCGTGTGCGGTCATCGCCACCGTCACGTTGCTGTGCGCCGCGAACCTCGTCGATGTCTATGGA---TCGTTCGCGCTGTGGGCCGCCGCCGCGGTCCCGGCCGCCGCGGCCGGCGCCGCGATCGCCTTCGCCGGC------------------------GTTTTCCCCGCCCTGCGCCTGTGGTGGCAGTTGGTCTTCCTCGTCGTCGCGCAGTGGGTCGTCGGCCCCGTCGTATGCCTCAACACC---------------------------------ACGACGGTCGGCAGGGTCGTCCCGTCGCTCGAGACCTTGCGGCTTGGCTGGACCGGGACCTTCGGATCGTTCAAATACCTCATCGCGATCGAACCGCCGGTGGGCGATGCGCAGGGCGCGATGCTCGCCGTGTGGACGCTGTGCCTGTGGACCGCGGCGATCGCGGGATTCTTCGCGCTGCTGCCCGACGCGCGG------------------------------------------------------------------------TGGTCGTTCGTGTCGATCGTGCTTGAAATCGCGGCGTTGTGC---------GCCTGCGCACTGCTCGGCACGTCAACGGGCGTCGCGCGCATCCCCTGCGGCATCATGTTCACCCTCATCCTCATCGTCTGGCTGTCGTGGAGG------ATGCGGATGTTCGAG------------------CCGGGACGGTGGATCAGCGCCGGTGTCATCGTCGTGCTCGCCGCCGCCACCGCGTTCGGCGGCTGCCTGCTCGTGCCGGCC---GACCGCACGATCCTGCGCGACCACTATGAGCCCCCGCTCAGCCCGAACGACTACACGAGCCCATTGAGCACGATGCGCGCATACATCAAGTCGTACCGGGACACCACGGTGCTGAGCGTACGGAACCTTCCCGAAGGCACCGGGGTGCGCCTCGCCGTCATGGACCGCTTCGACGGCAACGTATGGAACCTCTCCGATTCCCGGTCA------------------------------------TCGGGGGATTCGGCGAACTACACGCGCGTCGGCACGTCGATCGACAAC------------------------------------------------------------------------------------------CACACGAAAGGCAAGGCA------------------------TTCACCGCCGAATTCACCGTGCACGACGGCCTCGGC---GATGACTGGCTGCCGCTCGCCGGC------GCGGCC------------------ACATCGGTGCGGTTCAGCAACAAG------------------------------------------------------------------AAGCACACGGAGGCGTTCTACTACAACGCCGGCACCCGTTCCGGGCTGTTGCGCGGCGGGGTCGCCAAGGGGCTGACGTACACGGAAACCGGCATCATCCCCGACGAACCG---GACGACAAGCAGATCGCCGAGGCGGAAGCCGCGCGTATCGAGCAACCGAAGGCCGAGGATGTGCCGAACGAAGTGGGCAAGTTCGCGTCGGCGACGGCCGGCGGTCGGTCGCATGGCGGCGAG---------ACGGCCCAGCAGCTTGCCTCGATGCTCAAAGAGGAAGGCTGGTTCTCGCATGGCCTCGGATCGGACTACGCCTCGAGCCCCGGCCACGGCAACCACCGCCTCACGCAGCTGCTCGGC------GGCGAAATGGTCGGCGACAGCGAACAGTACGCGTCGGCGATGGCGCTGATGGCACGCGAACTCGGCCTGCCGAGCCGCGTCGTCCTCGGCTTCCTACCGAAAGACAAGGACGGCAGCATCACC---------------------------------------------------------AATGCGCGCACGGAAACTCAT---GGGGATGGCACGGTCATCGATTTCACCGGCAACGACGTGACGGCATGGGTCGAGATCAACCTCGACCGCTACGGCTGGGTGCCGTTCTACCCGACGCCGAAGGAGACGAAGACACCTGACGACGACCAGAACCTCACCCCGCCGAACCCGCAGAACCTCGTGAGGCAGCCCCCGTTGCCCCTCACCGACCCATTGCGCGACGAGACGAACACGACGAGCCAATCATCGTTCGGCGGGACCGAAGCCGCCGAA---ACACCCACACCA---TCGAAATGGGCGCAAGCGGGCCGTGCCATCGGCCAAGTCGCGCTCTACGGCTCGCCCGTGTGGGCGCTGCTGCTCGTGGGTGGCGCGATCCTGCTCGGCAAGGCGGTCCAGCTCGCATTGCTGCGCAAGCGCGGCACCCCGCAGACACGCATGGCCTCGGGATGGCAGTCGGTCGCCGTGCTCGCGCTCCAAAGCGGC---------------GTCGACGTGCATGGC---ACGCGGCGCGAACAGTCGCAGCAGATCGCCGAACAACTCAAG------------------------------------------------------------------------------------------------------------------------CTTGATCCGGATGCGCTGCGCTCCGCGTGCAGTCAAGCGGATTACGCCACGTTCTCCGGGCAGGGCATGAGCGATGCGCAGGCGGCGTCATACTGGGAGGGCATCGACGAACTGCGCGCGGCGATGCTCGCGGCCCTCCCCCGCATGCGACGTTGGCGGACGAAGCTCTCACTGCGTGGCCTGCGGCGGATGAAGCCCGCTGACGTGACG------GCGAAATACCATAAGGCGCAGGCCAAGGCACAG------------CCCCGGCAGGGCGACGGCAGCGCGCAGGCGCCCGACCAGCATACGAAACGC------------------------------CGGTTCTCACATGCACGGCACTGA------------------------------------------------------
