# Supplementary material for: Positive Selection in Bifidobacterium Genes Drives Species-Specific Host–Bacteria Communication
Source: Front Microbiol. 2019 Oct 15;10:2374. doi: 10.3389/fmicb.2019.02374 (PMC6803598; doi:10.3389/fmicb.2019.02374)
Supplement: DATA SHEET S7 — MSA of the concatenated PFNA genes after treatment with Gblocks. [file Data_Sheet_7.FASTA]

>GCF_000010425.1
GGCTCCGGTTCCGAAGCCGACGTGTACCTGTACCAGCAGCTTTCCCCGGCCCGTCAGGTGGCCATCAAAATCAGCTTCCGTTCCGAAGCGAATTTCATGGGGCAGATCTCCCACCCCTACATTCTTTCCGTCTATGAGAACGGCGTGACCGTCAACGGGCGCGGCTACACCGTGTTCGAATACGCTCCGGGCGGCAATTACAAGACGTTCCTCGAGCATGGCCTCACCGCCGACCAGATGCTCACCGTCGGTATCGATCTGGCGAGCGCGCTGTTCACCGCGCATCGCAAAGGCATCATCCATCGAGACATCAAGCCCAGCAATATTCTCATCAACGCGCACAATATGCCCATGCTCGCCGATTTCGGCATCGCCGGGACCGTCTATGGGCGTGGTGTCGGCTTCACCATCGCGTGGGCCGCGCCGGAGGTGCTTGCCGAATCGTCCGATATCTATTCGCTTGGCGCCACGCTGTTCGCCATGCTGATCGGCCAATCGGACGTGCCGGCCGAAGTGGAATGGGTGTTGCGTAAGGCTTTGAGCCGTGCGCCCGAGGATCGTTACTATTCCGCGTTGGAGTTCGCGCGCGACATGCAGCGCGTGCAACAGGCCTTGTATGGCCGTGCCGTGATGGCGTTGGCGTTCGTCACCGTCGTCATGCCGAATATGCCGAGCGTGCAGGATGTGCGGTTCACGTGGGACGATGGCACCGTGTGGGTCTTCGACGTGGCCATGCGGACCGTCGTCGGAGGCAACACCGCGGCGTTCATCAACGTCAAGACGGGCAATGTGTGGGTCGCAGATGATGTGAAATCCATGAATCCGACCGATTCGCCGAAGATGAAGCTGGGGTCGGGTGGCCGTATCGCGGTGACGCATGACGGTGTCGTCTACGGCTATCGCGCGTCCGACGGCGTGCTCAGTATCAAGGGCGCCACGAATGTCGAATCGTTCACCGTGGTCGGCAAGACGCCGGTCGTAGCCGGTGCCGGCAAGGTGTTCTGGCCGAAGGGCAGCGCGGATATCGGTCAGGCGACGTTGCAGGCGCCGTCCACGGATCAGACTGGCTGGGTGGCGGTTTCCACGCCGCGGGGCATCGCCATGGTCGATGGCGATGCCGCGCAGCCGGTGTCCACCAATGGCTGCGTGTTCGCCGCGTGGGCGCAGAAGGCCAACAATTACATCAGGGTGTGCGCGGCGAACTTGGAAGATGTCAATCCCACCTCGCAGCTCGTGTTCCGCACCAACCATCGTCTGGTGGTGCTCAACGACGTGGTCAACGGCAATGTGTGGAATCCGCAGGAGTCCACCAAGGTCATCAAAATCCAGTGGAACAAGGTGGAGACCAAGCAGTCGCAACAGCAGCAGAACAACCAGCATAATTTCAGCAAGAACTGTTCGGCGCAGGGGCAGATCAAGGCCGTGGACGATTCGTTCGGCGCGCGCGTGGGATCGCAGCAGATTCTCGACGTGTTGCGCAACGACGAGCAGACCGACTGTTCCGTGCTGCGCATCACGTCGGTGAGCGCTGGCGCGAACATCACCGTCTCCCCCGTCTATGACGGCCGGTATCTGCAGCTCGACGCCTCCGGTTTCAGCTATGAGATTTCCGACGGGCGCGGGCAGACGTCCAGCGCCACCGTGTCGCTCACGCATGCGCCGCTGCAGAGCGACACTCCGCCGGAAATCGACGTGGAGCAGGGTGCTTCGTACACCGCGAACGCGTTGGGCAGCTTCTCCGACCCCGACGGCGATCCGCTGACCTTGGTGTCGGCATCGCCGCAGAACACCACGCGAGCCGACGGACAATTGGTCTTCAACGCCGGTTCGATGTCGTCCGGCAGGGCGGGCATCGAGGTCACGGTGTCCGACGGCCAGCAGACCGGCATCGGCATGATCTACTTCTCCGTGAAGCCGGCGAACACGCTGGGCGCGGTCATCGACCCCGTGGTCAAACAGACCACGCCCGACACCCGCACCACCATCGCGCTCAAACCGTACGTGCACGGCACGTCCGTCGAACCGGCCGAATTGACCGCGGTGGAGACGGCCACCACCATGAACGCCGACATGTCGATCACGTTCACCGCCTCCAATCCCGGCACCTACTATGTGCCGTACACCATCACGCAGGGTTCCATTCCGTCGACCGGTCTGGCTCGTGTGGAGGTGCAGGCGGTGGCCGGAGACGCCGCCAAGCCGATCGCGGCGAACGATGTGGCGCTGCTAGGCGCGGACAATACCGCGATTGTGGAGCCGCTTGCCAACGACGTCGACCCGATGGGCGGCGTGCTGTCGGTGACCAGCGTCACCCAAAGCGGCATCAAAACCGGTGTGGTGAGCAAGCGCGTCTATATCACCGCGCGTCAGGTGCCGACCGAGCCGGTGCGGATCTCCTACACCGTGGCCAACGCGGCCGGATCGTCGACCGGCGTCATCGTCCTGCAGCCGCCGGCGCTGACCACGTCGAATTCCGTGAAGGCCGAGAACATCACCACACAGGTGCGCACCGAAGGCATCGTGTCCGTGGACGTGCTCGACCATGTCACGTATTCCGACAGCCTGCAGAACGACTTGCAGTATGACAAGAACTTCAAGGGTCTGGTGTTCGTGTCCGGCGACACCGTGCGCTATCAGGCCACCAGACAAACCGGCTCCTTCCCCGTCACCTACACGGTGAAGGACAATCTCGGCAACGCGGCCTCGGCCACCATCACCATCAACGTGCATCAGAAGGACGCGTCCAACAAGGCGGCTCCGACACCGTCCGACGTCGAGGCGCAGGTGGCGGCCGGGCAGAAGGTGCAGATTCCGATCACGCTCACCGGCATCGACGACGGCGATGACGTGCAGCTGCTCGGCTTGGGCAACAAAGCGCCGAAACTGGGCCGTATCAGCGAGATGGGCGCCACGTATCTGGTGTATGAGGCGTATGCCGATTCGTCCGGAACGGACACGTTCTCCTACGCCGTGGAGGATTGGACCGGTCAGAGGGCCACCGCGCAGGTGCGTGTGGGCGTGTTCAAATCCGGAGGTGTGTACGCGCGCGACGACGAGATCACGCTGCGTCCGAACACCGCGGCCACCGTGCCGGTGGCGCAGAACGACATTTCCGGGGACAATACTGATCTGACCGTGGCCGAATCGCAAGGCATCGGCGGCATTCAGGTCGTTGACAACATGCTGTCGTTCACCACGCCGAAGCAGGCGGGCACGTATTACGTGGTCTACACCGTCAAGGACAAGGCTGGCCTGTCCGATTCGGCGACGTTGACGGTGAATGTCGACGAGAACGCCGCCATCGACCCGCCGACCGCGTACGATTACCGTGTTCCGGCCGCCGCCACGATCGACAAGGTGGACGTGGACGTTTCGCAGTGGATTGCCAATCCGTCCGGCACCGCCGACGAGCTTCAGGTGGGCGTGGATCCTTCCGCGACCGACCATGCGCATGTCAAGACCATCATCACCGTTGATCTGACCGATGAGGCGCGCGCGGTGCCGTACACCGTCACGAACACGACGTACGGCATCACGTCCACCGCGTTCATCCAAGTGCCCGCATATGGCGTGTTTCCGCCGGTTCTGAAGGCGCCGGCGTTGAAGGTCAATGCGCGTGAGACCATCACCATCAACATCGCCGACTACGTGCGTGTGGGCGGCAAGACCGCGTATGTGGATTCGGTGAGCGCCACGAAGGACGGCGACCTGTACGTCAACGACCAGACGTTGAGGTTCACCGCGCCGAAGGATTACGCGGGTCCCGCGTCCATCACCTTCACCGCGGTGGACGTCAATTCGGCGGTGCTCACGCTTCCGATCACGGTGATCGGACGTGAGGTTCCGCCGCCGACGTTCTCGTCCTCCACCGTCGATGTGGTGGCCGGCGCCACTACCATCGATCTGACGGCGCTGACCTACTCGTATTCCGATGCCAGAGTGTCTCCCTCCGGCACGTTGACCGTGTCCGCGGACAAGACGGCCACGCCGGGCACGGTGAGCGTGCCCGTCTCGATCAAATATAAGGGTACGGTGAGCGCCGGTATGACCGTGCGCGTCACCGCGTCCAACAGGCCGCTCGCCCGCGTCACCGAGAAGACCGTGAAAATCAAGGCCGGTTCCAGCGAGCAGGTGAATCTGCTGTCCGACGCGTACAATCCGTTCCCCGACACTCCGCTGACGGTGACCGGATGCGACGGCGCGGGCGTGGTGTCCATCAGGGCGGCTGGCGCGAGCACCAACAAGGTGGTCGTCACCGTGCGCGACGCCACCAAAACAAAGGAACGTGAGGTGACCGGCACCATCAGCGTTTCGGTGATGGACAAGCCTGATGCGCCGCTGCTTTCCGCGGTGTCCGATGGCGCCGTGAATCTGAGCTGGACGGCCGGTTCGGCCAACGGCAGCCCGATCACCGAATACAAGGTGATGTCGTGCGGGCAGAAGACCTCCTGTCTCATCGACGGGTTGAAGAACGGCAAGACCTACTCGTTCAAGGTGCAGGCCAGGAACGAGGTCGGCTGGTCCAAGGATTCCAACGCCGTCGAGGGCACGCCGGACAAGCTGCCTGATGCGCCGGTGACGGCCAGTGTGAAGACGGTGAGCGTCACGTGGAAGGCTTACGAGGTGACTTTTGTTTTCGATAACAACTACACGGCTACGGTACGCGCCCACTGGGGCAAGCCCGATGCGCCGAAGACCCACAACGCGGGATGCAAGGCCGTCGAGAGCAAAGACATCACCGAATTCCATGAGAAGTTCGCCAAGCTCGTAGACAACGTCTCCCAGGTCGTGGTCGGCAAGGAAGCACCCATCCGCCAATGCGCCACAGCCATGGTGGTCGGCGGGCACATCCTGCTCGAAGACAACCCGGGCACCGGCAAAACCCAGCTGGCGCGAGGCCTTGCCAACTCCTTCAAACGTATCCAGTTCACCCCGGACCTGCTGCCGTCCGACGTGGTCGGCGTCACCTACTACGACCAGAAGCGCGGCGAATTCGAATACCGCGAAGGCCCGATCTTCGCGTCCATCGTGCTCGCCGACGAAATCAACCGCGCCTCACCGAAAACACAGTCCGCACTGCTCGAAGTCATGGAAGAGCAGAAGGTCACCGTCGACGGCGTCACCCACCCGGTGCCGCAGCCGTTCATGGTCATCGCCACCCAGAACCCGATCGAACAGCTCGGCACCTACAAGCTGCCGGAAGCGCAGATGGACCGTTTCCTCATCAAAACCACCATCGGCTATCCAAGCCACGACGTGAGCGTCAACATCCTGAAACAGGTCAACGTCACCGACCGCGCCGCCACCGTGCTCACCGGCGAAGACGTGCTGCGCATGCGCAACATCAGCGAAACCGTGCATCTCGACGACGCGATCCTCGAATACATCGTGCGACTGGTGGAAGCCACCCGCCACAACGAACGCATCCAAGTCGGCTCCTCCATGCGAGGCGCGCTCGCCTTGACCCGCTGCGCGCGCGTATGGGCCGCCTCCGACAACCGCGGCTACGTAGTGCCCGACGACGTCAAAAACCTCGCCGTACCCGTGCTCGCGCACCGCATCACCCTCACCGCCGAAGCCACCTTCGCCGGAAACACCCCCGAACAGATGATCGGCCAGATCCTCGAAGACGTGCCGGCCCCAACCCTGTCGCCGCTTGGCTGGGCGGTGACGGCGCTCGCCGTCGCCTCGCTGGTGGCGTTCGTCCTGCTGGGATGGCATGAGCTGCTGGCCATGGCGGTGGTGTTCGCGGTCATGCTGGCCGCGGCGGTCATGCTTTCCCTTGGCAACACCTCGTTCCAAGCCACCATCGACGTGTCCAGCAGACGCGTCACGGTGTCAGACACGGTGAAAGTCGACGTCTGCGGCCGCACCCCCACCACGTCGGCGCGCGGCGACCTGCCCATCGGACACGAACGGTTCGCCATTCCCATGCTCGCCGCAGGCCAGTCACGCCAGACGACTGTGGAATTCACCGCCGTCAGCCGTGCGGTGCTGCCCATCGGCCCGCTATCCATCCGCAAAGGCGACCCGTTCGGTCTGATCCGCCACGAAAAGAAACTCGTGGACCAGATCAACGTGTTCATTCATCCGCAGACCGTGCTGCTCAGCACCCTGAACGCCGGCATTCCACGCGATTTGGAAGGTAGCGGCGAAATCGTCGACGACGACCTCGACTTCTACGGCCTGCGCGAATACGAGCCCGGCGATGACGTGCGCAACGTGCATTGGCTCAGCTCCGCGAAAACCGGATCGCTTATGATCCGCCAATACGAAGCCACCCGCCGTACCGACACCGCTCTGACCATCAGCGTGAACCCGGATGATTACATCGATTCCCAGGAATTCGAACTGGCCGTATCCGTCCACGCCTCCATCGGCGTGCAATGCCTGCAGCAGAACCGGCCAGTCACCGCGCATGCCCCGCGCAACGCCACGGAATTTCTCGATGGCTGCAGCGGCTCCTTCTACTTCTTCACCGTCGGCAGGCTCAAAACCATCGACGACATCAAACACATGGTCCTCGCACTCCCCCGCTCCGCAACCTGCGTGGTGCTTGGCCAACCGCGCGCCATCAAACGCTACTCCGACTTCACCTTGGCAACCGTGGGAGACCTCAACGACCTCCCCATGATCATGGGGGTGCTGGCAACCATCGCCGCAGCCAGCAACCTCATCGACGTATACTCCGCCCTGTCTTGGACGAGCGCCGCAATCCCCGCCACCATCATCGGCTCGCTCGTGCGCCTGTGGTGGCAGATGCTGTTCATGGCGTGTGCGCAGCTGGTGGTCGGCCCGGTCATCTTCCTGAATGGCATCGCCCATGTCATTCCCACACTGCGCACGTTGACGCAAGGGTGGATGCGGATGCTCGGCTCGTTCAAATACCTGCTGGCCATCGACCCGCCGACCGGCACCGGCGACGGCTCGCTGCTCGCCGTGTGGACGATCTGCCTGTGGGCCGCGCTGCTGGCCGGTATTTTCGTGGCGAATCTTTGCGCGCTGCTTGGCACGTCGAGCGGTTTCTACCGTATGGCGATCGGCACGATTATGGCGGTCGTGCTGGTGGTTTGGGTCAGCGCGAGTTCCGTAGTCATCGTGCTGCTGGCTTCGGCTGTGGCGATCGGCGGATGCTTGGTGGTCGGGCAACGCACCATTCTGCGCGACCATTATGATCCGCCGCTGAGCCCGTACGATTACACCAGCCCGTTGAGCGGCATGCGTTCGTATATCAAGAACCATAAGGACGATGTGCTGCTGACCGTCGACGATCTGCCGGCCGGTTCCACGGTGCGTTTGGCGGTTATGGACCGTTTCGACGGCAATGTGTGGAACCTGTCCGATTCCTCCAACTACCATCGTGTGGGCGATTCCATTTTCACCGCGAAATTCACGGTCGATGACGGTTTGAGCGACTATTGGCTGCCGATGGCCTACTACAACACCGACACTATGTCGGCGATCTACCCTTCGCGCACCTCTCCGGGATTGTCCTATACGGAAACCGGCGTCATTCCACGGACGCCGACGAATAAGGAGATCGCCAAGGCGAATGCTTCCTCCATCAGCCAGCCCAAGGCGGAGGATGTGCCCGATTGCGTGGATAAGCTGGCCACCGCGATTGCGGGCGGCCAGTCCAAGGGCGGCGCGCAGTCTCTTGCCGACAAGCTCAGGGAATCCGGCTGGTTCTCCCATGGTTTGAATGGCGATTACCCGTCCAGGGCCGGTCACGGCAACTATCGCATCGACCAGCTGCTCGCCAGTGCGATGGTCGGAGACAGCGAGCAATACGCTTCCGCGATGGCGCTTATGGCCCGCAGTCTCGGCTTGCCGAGCCGCGTGGTGCTGGGCTTCCTGCCGAAGAACGACGAGGGCGAGATCAGCACGAAATTCACCGGCAACGATGTGACCGCTTGGGTGGAGATCAAGCTGGACGGTTACGGATGGGTGGCGTTCTACCCGACACCGAAGGAAACGAAGGTTCCCGACGAGAACCAGAATCTCACTCCGAATCCGCAGACCTTGGTGCCTCCGGTGCCGCTTACCGATCCGCTGCGTGACGACAACCAAGCCAAGGGCAAAACGTCGCTTGGCGGCAGCATGGTCAGAAAAGTCGCCATCTACGGCAGCCCTCTGTGGACGGTGCTCATCGTCTGCGGCCTGCTGCTCGCCATCAAGGCGATCGCCCTGGCTCGGGCGCGCAGGCATGGCAGCGCATCGCAACGCGTCGCTGCCGGATGGCAGGCGGTCGCGGCGCTTGCCCGGCAAAGCGACGTCCAAGGCACCAGAAACGCTGATTACGCGGCCTTCTCC
>GCF_000022965.1
GGGCACGGTTCCACCGCTACCGTCTACCTCTACCGGCAACAGGGCATAGAACGCGACGTCGCCATCAAAGTGAGCTTCCGCGCGGAGGCGCGTGCCATGGCCGCGTTGTCGCACCCCTACATTCTCTCCACCTACGATGCGGGCGTCACCGACGACGGCCGCTATTACCTCGTGTTCGAGTATGCACCGGGCGGCACGCTCAAGGACGTGCTGTGCAACCATCTCGACGTGCCGCAGATGCTCTCCATGGGAGTCCATCTCGCCAGCGCAGTCGCCACCGCTCACCGGGCCGGCATTGTGCACCGCGACATCAAGACGAGCAATGTGCTCATCACCTGGCAACGGTTGCCCACGCTCGCCGACTTCGGCATCGCCGTCACCGCCTACGATCACAGCACCGGCTACTCCCTGCCGTGGGCTCCTCCGGAGACGCTGCGCGAGGCGGCCGACATCTATTCGCTGGGCGCAGTGCTCTATGCCTCACTGGTGGGCACCTCCGACGTTCCCACTGTGGTGCATGAGACGTTGGCACACGCAATGGCGCCGAATGCCGACGATCGCTACCCCTCCGCACTGGCTTTCGCCCGCGCGCTCCAGCAGGCGCAATTCGACCTGTATGGGCACGCCCTGTTCCTCGCGGTGTTCATGGGGTTCGTGCTGCCCGGGCTCCCGTCGCCGCAACAGGCGCATTTCCATTGGGACGACGGGACCGTCTGGGTGTTCGACATCGCGATGCGCACGCTGGTGGGTGGCCGTACCGCCGCGATCATCGACGCCGACCGCGGCGAGGTATGGGTGGCCGATGGCATCGCGCACCTCTCCCCCACCGCCACCGCGACGATGAAACTCGGCACCGGCGGCCGAATCGCCATCGCCGCGGACGGCACCGTCTACGGCCTCGACGCCCACACGGCAGTGTACACCCTGAACGAACCCATTGCCGCGGATTCCTTCACCGTGGTCGACGGCCAACCAGTGGCCAGCAGCGGCAACCGCCTGTACTTCGGTCGGAGCCATATCACCGTGGGAACCTTGACGTTGCAGGCACCTCCAGCCGACCAACGCGGTTGGGTCGCGGCGGCCGCACCGGGCGCACTGGTCACGATGCCGGGCGAGGCCGCACAACCCGTGTCGGTGAACGGATGCGTGCACGGGGCATGGAGTCAAACCGCGCGAAACTATGCCACCGTCTGCTCGGCGAACCTGCAGGCGATCACCGCGACGGCCAATCTTCGCCTTCGTGTGAACCACAGGCTCGTCGTGCTCAACGACATCGCGAACGGCAACATATGGAACCCGGCGGATTCGCCGGATGTGATCCAGATTCAGTGGAAGCGGCTCGACAACGACACCAGCCAGACGAGCACCACCACCAAGCACACGTTCGCACGGGAATGCTCCACGAAAGGGCAGATTCGCGCAGTGGACGACGAGTTCGGCATACGCGCCGGCTCCAACACCGTCATCGACCCGTTGCGCAACGACGAGCAGACCGACTGCTCGGTGCTACGCATCACCTCAGTGAGCTCGAATGATTCGGTGAAGGCGTCCGCCATATATGATGGCCGGTTCCTGCAGGTCAGCGCGCACAACTTCACCTATGAGATCGGCGATGGGCGCGGACAATCCTCAAGGGCGACCGTGACGCTGACGCGCACACCAACCCGCAAGGAGCAGCCGGAGGAAACCGAGGTCGAACAGGGTGCCACGTACACCATGAACGCGCTTGGCGGCTTCGTCGACCCAGACGGCGATCCGCTCACCCTGGTCGGCGCCAGTGTGGAGAACACCGCACGCCCGGACGGCGAACTCGTGTTCCACGCCGGTTCGATGCGCGAAGGCCGTGCAGCGGTGCGGCTGCAGGTCTCCGACGGCAGGAACCTCACCGAGGCAACCGTGTACTTCACCATCCGTCCGCCGCACACCTTGGCGGCGAACATAGATCCGGTCTGCCGCACCACCACGCCGAACACAGCAGTGACCGTCGATCTGTCCAAGGTCGTGCACGCCACCTCGGCCGATACCCCGCAATTGACACGGGTAGACAATAACGTCACCATGCGCGCCGACATGTCGTTCACCTTCCAGTCGAGCGAACCGGGCACCTATCATGTGCCCTACACGATTGTCCAAGGCGATGTGGAAGCCTCGGGACTGGCACGCATAGACGTCGAACCCGACCAGGAGGAATCGGCAAGGCCGGTCGCCGCCAACGACGTGGCATTGCTCGGAGCCGACAAGACGGCCATCGTGGAACCGCTTGCCAATGACGTCGACCCCATGGGCGGCGTGCTGGCCGTCACCGATGTCAGGAAATCCGGCATCAAAGCGGGCATCGTGGGAAAACGCGTGTATATCACGGCTCAGACGCTGCCATCTGCACCAGTGAGTCTCGACTACACAGTGGCGAACGCACAGGGCATCGCCACCGGCACCATCGTGGTGCAACCGCCGGCGCTCACCAGTGCCGATTCCGTGAAGGCCTCCGACATCACCGTACCCGTACGCACCGGGGGCATAGTGTCGGTGGATGTGCTCGACCATGTCTCGTACACCGGTGCGCTGGACCGAAACCTCAAGACTGATGCGGGCTTCCGCGGGCTCGCCTTCGCCTCGTCGAACACCGTACGGTACCAAGCTCCCAGTACGTCGGGTAATTACCCGCTCACCTACACGGTGACCGATGCCCTCGGCAACGCGTCATCGGCCGTCGTCACCTTCGCCGTGCATGACAGTGACGCGGAATCGAAATCCGCGCCGAAACCCACCGATGTCGAGGCGCAAGTGGCTGCTGGCCGAAAGATCCGCATCCCGATTCGCGTGACCGGCATCGACGACGGCGATGACGTGCAGTTGCTCGGCTTGGGCAACAATGCGCCCAAACTCGGCCGCGTGATGGAAACCGGAGCGGATTATCTGGTGTACGAGGCATTCGCCGATTCCGTGGGCACCGACACCTTCAGCTACGCGGTGGAGGACTGGACGGGCAGGCGCGCCCAAGCGCAGGTTCGCGTCGGCGTGTTCCAAAGCGGCGGAGTCTACGCCCGCGATGACTCGGTGACACTGCGCCCGGGAACCTCGACCACCGTGCCCGTGCTGCGCAACGACATCGCGTCTGACAACAGCAATCTTGTGCTCGAGCAATGCCAAGGCATCGACAACGTGAAGGTGCAGGGCGGCATGATCTCGCTCACCGCACCCGACCATACCGGCACCGCCTACATCATCTACACGGTCCGCAACGCAGCGGGGGTCAAGGATGTCGGGTTGCTGAGCGTCACCGTCGATCCGAACGCACCCATCCAACCGCCGAGCGCCTACGATTACCGGGTGCCGGCAAGCGCCACCGTGGACAAAGTGAACGTGGATGTCTCGGCATGGATCTCCAACCCGTCAGGAAGCCTCGACGAGCTCGCAGTGAATGTGGACAAGTCCGCCGCCCAGCATGCGCGTGCCACCACCACGCTCTCCATCGATCTCACCGATGAGGCGAGGGCCATTGCCTATACGGTAACGAACACGACGCACGGCATCACCTCGACGGCATTCATCCATGTTCCCGCCTACGGCGTGTTCCCGCCAACCCTACAGGCACCCCCTCTGCGGGTCAATGCCGGGGAGACCATCACCATCCCGCTTGCCGACCACGTACGCGTAGGGGGCAAGGCGCCGATGCTGGAGTCGGTGAGTGCCACGAAAAACGACGATTATGTGGTGAACAGCGGAACGCTCAGATTCACCGCGAGAAGGGACTACTCCGGACCGGCATCGATCACCTTCACCGTGACTGACGTCAACACGGCAGTGATCACATTGCCCATCACCGTAATCGGCAACACGCGTCCCGCGCCGACGTTCGCAGGCACCACCGTGGATGTCGTCGCAGGTGCCACGGTGATCGACCTCAACGCACTGGTCTACTCGTTCACTACCACATCACTCACCACCGACGGCAAACTCACCGTGGCGGCCGACGCCACCGCCACACCGGGTACCCAATCGATTCCCATCACGCTCGACTATAATGGTGCGCTCCACGCCGGTATCACCGTTCGGGCCGTGCCGTCCACACGCCCATTGGCCCGGCTCAACCCCGCCACCATCAGGCTCAAACCCGGTGAAAGCACCGGCATCGATGTGACTCAAGGAGCGTACAACCCATTCCCCCAAACCCCGCTGAGCCTTGTTTCGGCGGATGCAGACACCGTTCTGCGTCTCTCGGCGCCTCCAGCCGCCACCTACCATGTGGTGATCACCGTCATGGATGCCACCAAAACCGAGGAACGCAGCGTAAGCGCCACGCTCACAGTCGTCGTGCAGAATGTTCCCGGCGCCCCGTTGCTTTCCCCCGTGGCCGATTCAGCGGTAACACTCAATTGGACGACCGGCAGCGCCAACGGCTCGCCCATCACCGACTATCTGGTGAGATCCTGCGGAAACGTGACATCATGCCGCATCGGGAATCTGCACAATGGCACCACCTATACGTTCACGGTGCGGGCACGCAACGCCATAGGCTGGTCGCCGGACTCCAATGCGGTGACGGGTAGACCCAATCGGGCACCGGAACCCCCCGTGCAGGTGAGGGGCGGTAGCGTCGAGGTCTCGTGGAACGAGTACACCGTGCAATTCGAGATCGACAACAACTTCTCCGCCACCGTCGTGGCGAACTGGGGAGACCCCGATGCCCCGCAAATGCGCAGGGCGGGGTGCGCCTCCATCCAGCACAAGGGCATTGTGCGGTTCCACAGTCTGTTCGACGCCATCGTGGCGAACATATCGCAAGTGGTGGTGGACAAGGAGAAAACGATTCGCGAGTGCGTCACCGCCCTCCTTGCCGGCGGCCATGTGCTGCTTGAAGACAACCCGGGCACCGGCAAGACCCAGCTTGCCCGAGCGCTCGCCCAATCCTTCAAACGCATCCAATTCACCCCGGATCTGCTGCCCTCCGACGTGGTGGGAGTCACCTTCTACGACCAGAAGAACGGCGAGTTCACGTTCCGCCCAGGTCCGGTGTTCGCGTCCATCGTGCTCGCTGACGAGATCAACCGAGCCTCACCGAAAACACAGTCGGCCCTCCTCGAGGTGATGGAGGAGCAGCACGTCACCGTCGACGGGACCACACATACGGTGCCGCAGCCATTCATGGTGATCGCCACCCAGAACCCGATCGAACAGCTCGGCACCTACTCACTGCCCGAAGCGCAGATGGACCGCTTCCTGCTGCGCACCACGATCGGCTACCCATCCAGGACCCGGAGCATGCAGTTGCTCAAGGAGGCCGACATCACCGATCGCGCCAGCACCGTTGTGAGCGCCCATGACATACTCGACATGCGCAAGGCCGTGCAACAGGTGCATATCGACGACGCGATCTACGAGTATATTCTGCGGCTGGTGGAGCAGACGCGCAACAGCGAGCTCGTCGCCGTCGGATCTTCCATGCGCGGTGCGCTTGCGCTCACCCGTTGCGCCCGTGTGTGGGCGGCGGCCGACAATCGCGCCTACGTCATTCCTGACGATGTCAAGGATCTCGCCATCTCGGTGCTCGCCCACCGCCTGACGCTCACGCCGGATGCCACCTTCGCCGGCCAGAGCCAGCACAGTGCAATGCAGGCGATCATCGACGACGTGCCGGTGCCGCAGACGTCGCCATTGGGCTGGGCGGTGGCCGGCATGTTCGTGCTCACGCTCGCGTTGTTCCTATGCCTGGGTTGGGTGGAGATGCTTGCGTTCGCACTCGTGTGCGCCACGTTGCTCGTAAGCTCCGCGGCGCTTTCAGTGGGCAACACTGCGTTCACGGCCACGCTTTCGGTATCGAACACGCGGGTGAGCGTCAACCAGACGATGCACGCCATGGTCACCAGCACCTCCGTCACCGCGAGCGCGAGCGGCGATCTGCCGATATCCCATGAACGCTTCGCCATACCGAGTCTCGGCGCCCACCAGTCGAAGCAGACGGCGATTCCCCTCACCGCAACGCATCGCGCGGTGGTCACAGTCGGGCCATTGTCGGTGCGCAAAGGAGACCCGTTCGGCCTGGTGCGGCGCGAGCATCGTCTCACCGAGCAGATCCGCGTGTACATTCACCCGGACATCGTGCCGCTGCACACACTGCACGCCGGAATCATACGTGATCTGGAGGGCAGCGACGACCTCGTCAATGACGACCTGAGTTTCTTCGGTCTGCGCGAATACGAATATGGTGACGACGTGCGCAATGTGCACTGGCTGAGCACCGCGAAAACGGGAACGCTCATGATCCGGCAATTCGAAGCCACGCGTCGCACCGATTCGTCGGTGAGTCTTGACGTTGCGGCGTTTTCGTATGCGAGCGCCGAGGAGTTCGAACTCGCGGTGAGCGTGTTCGCCTCGATTGGCGTGCAGTGTGTGTCAGAACGGCGTGCGCTGTATGCGCAATCCCCGCGCAAACCCGCCGACTTTCTCGACACGTGCAGTGAGTCGCTGTACTGCTTTGTCGCCGGTTCCGCGCATGAGGTGGACGATCTGCGCAGGCTTGGCGCCGCCATTCCGGATTCGGCGACCTGCGTGGTCGTGGGGGCGAGCAGCGCGGTGCGCACGCTGCCGGAATGCGTGTTCATCACGGTCGGCGTGCTCGACGACCTTCCGCTACTCATGGAGGTGCTCTCAGTACTGTGCGCATGCGCGAATCTCATTGACGTGTACTCGGCCGGCAGCTGGGCGCGCGCCGCGATTCCGGCTGCATTGCTCGGTTCTGGCATCAGGTTCTGGTGGCAGATTCTGGCGTCCGTGCTCGCGCAATGCGTGATCGGCCCGCTGGTCGCACTGCCGCACGTGGCCTACGTGCTGCCGACGTGGCAGACCCTCGCCGAAGGTTGCTCCGCCATGTTCACGTCGTTCAAGTTCCTCATCGCCGTGCCGGCGCCGACCGGCACCGCGGATGGCTCGCTCATGGCCGTATGGACGCTCTGCCTGCTCTCGTGCACACTTGGCGGCGTGCTGATCGGCGATTTCTGCGCGCTGCTTGGCACATCGGCAGGCGTGCTTCGGCTGCCATGCGGCGTGGTTTGCGCGCTCGCCGCCGTAGTCTGGCTGTCGTGGGGTGCGGGCGCACTGTTGCTGCTGGCGGGCGCCGTGGCCGTAGGCGCATGCCTGCCCGTCCACGCCCGAACGATTCTGCGCGACCATTACGAGCCGCCGCTTGCGCCCTTCGACTATGCGAGCCCGATGTCGGGCATGCGCGCGTATCTGAAGGAGCATAAGGCAGACACACTGCTCACCGTGCGCAATCTGCCGGCGGGGGCCAGCGTGCGTCTCGCCGTGATGGATCGGTTCGACGGCAATGTGTGGAATCTATCGAACTCCTCGAACTACACGCGCATGGGTCTGCGAATCTTCACTGCCATGTTCGACGTGCGCGACGGCATGCGTGACGATTGGCTGCCGCTTGCCTACTACAACACGGGCACCGAATCCGGTCTGCTCACTTCCGGCGTACGTTCCGGACTTGCCTACACCGAAACCGGCACGCTTGCACGCCGTCCCAGTGATGATGAGATTCGGCAGACACAGGCCGCACGCATCGCGCTCCCCGATGCCGGCGACATTCCCAATGCCGTGCGGCGCATGGCGGAGGCCTTTGCAGGAGGTCAGCCCACGGCTGGCGCGCTCGCATTGGCGAACGGCCTGCGCGACAACGGGTGGTTCTCGCACGGTTTGGTGGACGACTACCCTTCGCTTGCCGGGCATGGCAACTACCGGATCACCCAGCTGCTCGGCACCGCAATGGTGGGAGACAGCGAACAGTATGCGTCGGCGATGGCCCTCATGGCGAGGTCCTTGGGAATCCCGTCGCGCGTGGTGCTTGGGTTCGTGCCCAAGGACGAGCATGGCGACATCACCACCGACTTCACCGGCAATGACATCGAAGCCTGGGTTGAGGTCGCGCTTGAAGGGCACGGTTGGGTGGCGTTCCACCCTACGCCTCAGGAGACGAAGACCCCTGAAGACAATCAGAATCCCACTCCCAATCCGCAGACACTCGTGCCGCCACTGCCCCTCACCGATCCACTGCGCGACAAGCAGGAGGCCACAGGAAGCACCGTGCTCTCCGGAGACGACACGCGCGACGTCGCTATATACGGCTCCCCCGTGTGGATTCTCCTTGTCATCTGCGGCTGCATTCTTGCGGTCAAGGCGGCGCTGCTCATGCGATTGCGCAGGAATGGCAGCACGAATCACCGTGTGGAGTCCGGCTGGCGTTCACTCACGCAATTCGCGATGCAAAGCCCCGTGCACGGCACACGCCGTGCGGATTATGCCGCGTTCTCG
>GCF_000260715.1
GGGCACGGTTCCACCGCTACCGTCTACCTCTACCGGCAACAGGGCATAGAACGTGACGTCGCCGTCAAAGTGAGCTTCCGTGCGGAGGCGCGCGCCATGGCCGCGTTGCCGCACCCCTCCATTCTCTCCACCTACGATGCGGGCGTCACCGACGACGGCCGCTATTACCTCGTGTTCGAGTATGCACCGGGCGGCACGCTCAAAGATGTACTGTGCGACCACCTCGACGTGCCGCACATGCTCTCCATGGGCGTTCATCTCGCCGGCGCAGTCGCCACCGCACACCGGGCCGGCATCGTGCACCGCGACATCAAGACCAGCAACGTGCTCATCACCGGGCAGCAGTTGCCCGCGCTCGCCGACTTCGGCATCGCCGTCACCGCCTACGACCACAGCACCGGCTACTCCCTGCCCTGGGCACCCCCGGAGACGCTGCGCGAGGCGGCCGACATCTATTCGCTGGGCGCAGTGCTCTATGCCTCACTGGTGGGCACCTCCGACGTTCCCACTGCGGTGTGTGAGACGTTGGCACGCGCAATGGCGGCAAATGCCGACGATCGCTACCCCTCCGCACTGGCTTTCGCCCGCGCGCTCCAACAGGTACAATTCGAACTGTATGGGCACGCCCTGTTCCTCGCGGTGTTCATGGGGTTCGTGCTGCCCGGTCTCCCGTCACCCCAACAGGCGCATTTCCATTGGGACGACGGGACCGTCTGGGTGTTCGACATTGCAATGCGCACGCTGGTGGGCGGCCGCACCGCCGCGATCATCGACACCGATCGAGGTGACGTATGGGTGGCCGACGGGGTTGCGCACATCTCCCCCGCCGCCACCGCAACCATGAGTCTCGGCGCCGGCGGCCGAATCGCCATTGCCGCGGACGGCACCGTGTACGGGCTCGATGCCCGCACGGCCGTGTATGCCCTGAACCAACCCATTGCCGCGGATTCCTTCACCGTGATCGACGGCCAACCGGTGGCCAGCAGCGGCAACCGCCTGTACTTCGGTCGGAACCATGTCACCGTAGGGACCTTGGCGTTGCAGGCGCCTCCAACCGATCAACGCGGTTGGGTCGCGGCGGCGGCACCGGGAGCACTAGTCACGATGCCGGGCGAAGCCACACAACCCGTGTCGGTGAACGGGTGCGTGTATGGGGCGTGGAGCCAAACCGCACGAAACTACGCCACCGTCTGCTCGGCGAACCTGCAGGCGATCACCGCGACGTCCAATCTTCGTCTTCGTGTGAACCACAGGCTCGTCGTGCTCAACGACATCGCAAACGGCAACATATGGAACCCGGCGAATTCGCCGGATGTGATCCAGATCCAGTGGAAACGGCTCGGCAACGACACCAGTCAGACGAGCACCACCACCAAGCACACGTTCGAACGGGAATGCTCCACGAAAGGGCAGATTCGCGCAGTGGACGACGAGTTCGGCATACGCGCCGGCTCCAACACCGTCATCGACCCGTTGCGCAACGACGAGCAGACCGACTGCTCGGTGCTGCGCATCACCTCGGTGAGCTCAAATGATTCGGTGAAGGCATCTGCCATATATGATGGGCGGTTCCTGCAGGTCAGTGCGCACAACTTCACCTATGAGATCGGCGACGGGCGCGGGCAATCCTCACGCGCAACCGTGACGCTGACGCGCACACCGATCCGCAAGGAGCAGCCGGAGGAAACCGAAGTCGAGCAGGGCGCCACATACACCATGAACGCGCTTGGTGGTTTCATTGATCCAGACGGCGATCCGCTCACTCTGGTCGGCGCCAGCGTGGAGAACACCGCACGTCCGGACGGCGAACTCGTGTTCCACGCCGGTTCGATGCACGAAGGCCGTGCAGCGGTGCGGCTGCAGGTCTCCGACGGCAGGAACCTCACCGAGGCGACCATGTACTTCACCATCCGTCCGGCGCGCACCTTGGCGGCGAACATCGATCCGGTCTGCCGCACCACCGCGCCGAATACGAGCGTGACCGTCGATCTTTCCAAGGCCGTGCACGCCACCTCGGCCGATGCCCCGAGATTGACACGGGTAGACAATAACGTCACCATGCGCGCCGACATGTCGTTCACCTTCCAGTCGAGCGAACCGGGCACCTATCATGTGCCCTACACGGTTGTCCAAGGCGATGTGGAAGCCACCGGCCTGGCGCGCATCGATGTCGAGCCCGCCCAGGAGGAATCGGCAAAACCGGTCGCCGCCAACGATGTGGCGTTGCTCGGAGCCGACAAGACGGCCATTGTGGAACCGCTCGCCAACGATGTCGATCCCATGGGCGGCGTGCTGGCCGTCACCGATGTCAGGAAATCCGGCATCAAAGCGGGCATTGTAGGGAAACGCGTGTATATCACGGCGCAGACGCTGCCATCCGCACCCGTGAGGCTCGACTACACAGTGGCGAATGCACAGGGCGTTGCCACCGGCACCATCGTGGTGCAACCGCCGGCGCTCACCAGTGCCGATTCCGTGAAGGCCTCCGACGTCACCGTGCCCATGCGCACCGGGGGCATAGTGTCGGTGGATGTGCTCGACCATGTCTCGTACACCGGCACGCTGAACCGGAATCTCAAGACCGATGCCAGCTTCCGCGGGCTCGCCTTTGCCTCGGCGAACACCGTACGGTACCAAGCGCCCAGTGCGGCGGGCAATTACCCCCTCACCTACACGGTGACCGATGCCCTCGGCAACGCGTCATCGGCCGTCGTTACTTTCGCGGTGCACGCCAGTGACGCGGAATCGAAATCCGCGCCGAAACCCACCGATGTCAAGGCACAGGTGGCTGCCGGCAGAAAGATCCGCATCCCGATCCGCGTGACCGGCATCGACGACGGCGATGACGTGCAGCTGCTGGGCTTGGGCAACAGTGCGCCCAAACTCGGCCGTGTGATGGAAACCGGAGCGGATTATTTGGTGTACGAGGCGTTCGCCGATTCCGTGGGCACCGATACCTTCAGCTATGCGGTGGAGGACTGGACCGGCAGGCGCGCCCAGGCGCAGGTTCGCGTAGGAGTGTTCCAGAGCGGCGGAGTCTACGCCCGCGACGACTCGGTGACATTGCGTCCGGGGACCTCGACCACCGTGCCTGTGCTGCGCAACGACATCGCATCGGACAACAGCAATCTCGTGCTCGAGCAATGCCAAGGCATCGACAATGTGAAAGTGCGGGGCGGCATGATCTCGCTCACCACACCCGAGCATGCCGGCACCGCCTACATCATCTACACGGTACGCAACGCCGCAGGCGTCAAGGATGTCGGGTTGCTGAGCGTCACCATCGACCCGAATGCGCCCATCCAACCGCCGAGCGCCTACGATTACCGGGTGCCGGCAAGCGCCACCGTGGACAAGGTGAACGTGGACGTCTCGGCATGGATCTCCAACCCGTCAGGCAGCCTCAACGAGCTCTCAGTGAATGTAGACAAATCTGCAGCCCGGTATGCACGTGCCACCACCACGCTCTCCATCGACCTCACCGACGAGGCACGGGCCATTCCCTATACGGTGACGAACACGACGCACGGCATCACTTCGACGGCGTTCATCCATGTTCCCGCCTACGGCGTGTTCCCGCCAACCCTACAGGCACCCCCTCTTCGGGTCAATGCCGGAGAGACCATCACCATCCCGCTTGCCGACCACGTACGCGTAGGGGGCAAAACACCGATGCTGGATTCGGTGAGCGCCACGAAAAACGACGATTACGTGGTGAACAGTGGCACGCTCAGATTCACCGCAAGAAAGGACTACTCCGGACCGGCATCAATCACCTTCACCGTGACCGACGTCAACACGGCAGTGATCACATTGCCCATCACTATAATCGGCAGCACACGTCCCGCGCCGACGTTCGCAGGCACCACCGTGGCTGTCGTTGCAGGTGCCACGGTGATCGACCTCAACGCACTGGTCTACTCGTTCACCACCACATCACTCACCGCCGACGGCAAACTCACCGTGGCGGCCGACGCCACCGCCACACCGGGTACCCAATCGATTCCCATCACGCTCGACTATAATGGTGCGCTCCACGCCGGTATCACCGTTCGGGCCGTGCCGTCCACGCGTCCGTTGGCCCGGCTCAACGCCGCCACCATCAGGCTCAAACCCGGGGGAAGCACCAGCATCGATGTGACTCAAGGAGCGTACAATCCGTTCCCCGAGACCCCTCTGAGCATTGTGTCGGCAGATGCCGGCACCATTCTGCGTCTCTCCGCGGCGCCAGCCGCAACCTACCATGTGGTGGTTACCGTCATGGATGCCACCAGAACCGAGGAACGCAGCGTGAGCGCCACGTTCACGGTCGTCGTGCAGAATGTTCCCGGCGCCCCGTTGCTTTCCCCCGTGGCCGATTCAGCGGTGACGCTCAACTGGGCGCCCGGCAGCGCCAACGGCTCGCTCATCACCGACTATCTGGTGAGGTCCTGCGGAAATGTGACATCATGCCGCATTGGGAATCTGAGCAACGGCACCACCTATACGTTCACGGTGCGAGCACGCAACGCCATAGGCTGGTCGCCGGATTCCAATGCGGTGACGGGCAAACCGGATCGCGCACCGAATCCCCCCGTGCGGGTGAGAGGCGGTAGTGTCGAGGTCTCGTGGAACGAGTACACCGTGCAATTCGAAATCGACAACAACTTCTCGGCCACCGTCGTGGCGAACTGGGGAGATCCCGATGCCCCGCAAATGCGCAGGGCGGGGTGCGCCTCCATCCAGCACGAGGGCATTGTGCGGTTCCACAGTCTGTTCGACGCCATCGTGGCGAACATATCGCAAGTGGTGGTGGACAAGGAGAAGACGATTCGCGAGTGCATCACCGCCCTCCTTGCCGGCGGCCATGTGCTGCTTGAAGACAACCCGGGCACCGGCAAGACCCAGCTTGCCCGAGCGCTCGCCCAATCCTTCAAACGCATCCAGTTCACCCCGGATCTGCTGCCCTCCGACGTGGTGGGAGTCACCTTCTACGACCAGAAGAACGGCGAGTTCACATTCCGCCCGGGTCCAGTGTTCGCGTCCATCGTGCTCGCCGACGAGATCAACCGAGCCTCACCGAAAACCCAGTCGGCCCTCCTCGAAGTGATGGAGGAGCAGCACGTCACCGTCGACGGGACCACACATACGGTGCCGCAGCCATTCATGGTGATCGCCACCCAGAACCCGATCGAACAGCTCGGCACCTACTCGCTGCCCGAAGCGCAGATGGACCGATTCCTGCTGCGCACCACGATCGGCTACCCATCCCGGACCCGGAGCATGCAGTTGCTCAAGGAGGCCGACATCACCGACCGCGCCAGCACCGTCGTGAGCGCCCGTGACATACTCGACATGCGCAAGGCCGTGCAACAGGTGCATATCGACGACGCGATCTACGAGTATATTCTGCGGCTGGTGGAGCAGACGCGCAACAGCGAGCTCGTCGCCGTCGGATCCTCCATGCGCGGTGCGCTCGCGCTCACCCGTTGCGCCCGTGTGTGGGCGGCGGCCGACAATCGCGCCTACGTCATTCCCGACGATGTCAAGGATCTCGCCATCCCGGTGCTCGCCCACCGCCTGACGCTCACGCCGGATGCCACCTTCGCCGGCCAGAGCCAGCACAGTGCAATGCAGGCGATCATCGACGACGTGCCGGTGCCGCAGATATCGCCGTTGGGATGGGCAGTGGTCGGCATGTTCGTGCTCACACTCGCGCTGTTCCTATGCCTGGGTTGGGTGGAGATGCTCGCATTCGCATTGGTGTGCGCCACGTTGCTCGTAAGCTCCGCAGTGCTTTCGGTGGGAAACACGACGTTCAGCGCCACGCTTTCGGTATCGAACACACGGGTGAGTGTCAACCAGACGATGCACGCCATGGTCACCAGCACCTCCGTCACCGCGAGCGCAAGCGGCGATCTGCCAATATCACATGAACGCTTCGCCATACCGAGTCTCGGCTCCCACCAGTCGAAACAGACGGCGATCCCCCTCACCGCAACGCATCGTTCGGTGGTCACAGTGGGACCGCTGTCGGTGCGCAAAGGAGACCCGTTCGGCCTAGTGCGGCGCGAGTATCGTCTCACCGAGCAGATCCGCGTGTACATTCACCCGGACATCGTGCCGCTGCACACACTGCACGCCGGCATCATACGTGACCTGGAAGGCAGCGACGACCTCGTCAACGACGACCTGAGTTTCTTCGGTCTGCGCGAATACGAATATGGCGACGACGTGCGCAATGTGCATTGGCTGAGCACCGCGAAAACGGGAACGCTCATGATTCGGCAATTCGAAGCCACGCGTCGCACCGATTCGTCGGTGAGCCTTGACGTTGCGGCGTTTTCGTATACGAGCGCCGAGGAGTTCGAACTCGCGGTGAGCGTGTTCGCCTCGATTGGCGTGCAGTGTGTGGTGGAACGGCGTGCGCTGTATGCGCAAGCGCCGCGCAAACCCGCCGACTTTCTCGACACATGCAGTGAATCGCTGTACTGTTTCGTCGCCGGTTCCGCGCATGACGTGGGCGATCTGCGCAGGCTTGGCGCCGCCATTCCGAATTCGGCGACCTGTGTGGTGGTGGGCGCGAGCAGCGCGGTGCGCATGCTGCCGGAATGCGTGTTCGTCACGGTCGGCGTGCTTGATGACCTTCCACTGCTCGCGAAGGTGCTCTCAGTACTATGCGCGTGCGCGAATCTCATCGATGTGTACTCGGTCGGCAGCTGGGCACGCGCCGCGATTCCGGCTGCATCGCTCGGTTCTGGCATCAGGCTCTGGTGGCAGATTCTGGCGTTCGTGCTCGCGCAATGCGTGATCGGCCCGCTGGTCGCGCTGCCGCACGTAGCCTACGTGCTGCCGACGTGGCAGACCCTTGCCGAAGGTTGCTCCGCCATGTTCACGTCGTTCAAGTTCCTCATCACCGTGCCGGCGCCGACCGGCACCGCGGATGGCTCGCTCATGGCCGTATGGACGCTCTGCCTGCTCTCGTGCACACTTGGCGGCATGCTGATCGGTGATTTCTGCGCGCTTCTTGGCACATCGACAGGCGTGCTTCGGCTGCCATGCGGCGTGGTCTGCGCGCTCATCGTCATAGTCTGGCTGTCGTGGGGTGCGGGCGCACTATTGCTGCTTGCGAGCGCCGTGGCCGTAGGCGCATGTCTGCCCGTCCACACCCGAACGATTCTGCGCGACCATTACGAACCGCCGCTCGCCCCCTTTGACTATGCGAGTCCGCTGTCGGGCATGCGCGCGTATCTGAAGGAGCATAAGGCAGACACACTGCTCACCGTGCGCAATCTGCCGGCGGGAGCCAGCGTGCGACTCGCCGTGATGGATCGGTTCGACGGCAATGTGTGGAATCTGTCGAACTCTTCGGACTACACGCGCATGGGACTGCGAATCTTCAACGCCATGTTCGACGTGCGCGACGGCATGCATGACGATTGGCTGCCGCTCGCCTACTACAACACGGGCACCGAATCTGGTCTGCTCACTTCCGGCGTGCGTTCCGGACTTGTCTACACCGAAACTGGCACGCTTGCACGCCGTCCCAGTGATGATGAGATTCGGCGGGCACAAGCCGCACGCATAATGCTTCCCGATGCCGGTGACATTCCCAATGCCGTACGGCGCATGGCGGACGCCCTGGCAGGAGGCCAGCCCACGGCTGGCGCGCTCGCATTGACGAACGGCCTGCGTGACAACGGGTGGTTCTCGCACGGATTGACGGACGACTACCCCTCGCTTGCCGGGCACGGCAACTACCGGGTCACCCAGCTGCTCGGCACCGCAATGGTGGGAGACAGCGAACAGTATGCCTCGGCGATGGCCCTCATGGCGAGGTCCTTGGGAATCCCGTCGCGCGTGGTGCTTGGGTTCGTGCCCAAGGACAAGCATGGCGACATCACCATCGACTTCACCGGCAATGACATCGAAGTCTGGGTTGAGGTCGCGCTCGAAGGGCACGGCTGGGTGGCGTTTCACCCTACGCCTCAGGAGACGAAGACCCCTGAAGACAATCAGAATCTCACTCCCAATCCGCAGACACTCGTGCCGCCACTTCCCCTCACCGATCCACTGCGCGACAAGCAGGAGGCCACAGGAAGCACCGTGCTCTCCGGAGATGACGCGCGCGACGTCGCTATCTACGGCTCCCCCGTGTGGATTCTCCTTGTCATTTGCGGCTGCATTCTTGCGGTCAAGGCGGCGCTGCTCATGCGATTGCGCAGGAATGGCAGTACGAATCACCGTGTGGAGTCCGGCTGGCGTTCACTCACGCAATTCGCGATGCAAAGCCCCGTGCACGGCACACGCCGTGCGGATTATGCCGCGTTCTCC
>GCF_000347695.1
GGATCGGGCTCGGAAGCCGACGTGTACCTGTACCGTCAGCATGTCCCGAATCGCAAGGTCGCCATCAAGATCAGCTTGCGTTCCGAAGCTGACTTCATGGGACGGATCTGCCACCCGCATATTCTGTCCATTTACGGAAGCGGCATCACCGCGACCGGACACGGATACACCGTGTTCGAGTACGCCCCGGGAGGCAATTTCAAGGCCTTCCTCGAGCATGACCTCACCGCAGACCAGATGCTCACCATCGGTATCGATCTGGCGAGCGCTCTGTTCACCGCACATCGTAAAGGCATTATCCACCGCGATATCAAGCCAAGCAACATACTCATCAACGCGCAACATATGCCCATGCTCGCTGATTTCGGTATCGCGGGCACCATCTATGGAGGCGGTGTGGGATTCACCGTTGCCTGGGCACCGCCCGAGGTACTGGCCGAGGCGTCCGATATTTATTCCCTAGGTGCCACACTGCTCGCTATGGTGACTGGGCAATCCGACATTCCCGCCCCCGTTGAGCGCGTGTTGCACAAGGCGATGAGTCCGGCTCCCGAGGACCGGTATTTTTCGGCGCTGGAATTCGCTCGCGATATGCAGCGCGCGCAACTGGAAATGTACGGTCATACCGCGATCGCGTCGGGATTCCTTTTCCTGATTGCCCCGCATATGCCCCAAGTGCGCGGTGCGACGTTCTCGTGGGATGACGGCACGGTATGGGTCTTCGAGATAGCCATGGAAACCGTAATCGGCGGGAAGACGGCGGCGGTTATCAACACGAAAACGGGGAACGTGTGGGTGGCCTCCGATATTGCCTCGGTGAACCCGACAGGCAGTCCGACCATGAAACTCGGCTCCTCGGGTGCGATTGCCGTGACCCATGATGGTGTCGTGTACGGGTATCGCCCGTCCGATCATGTGTTGAGCATCGAGAACGCCACGGGGGTTGAATCGTTCACGGTCATCGGCGGCACGCCGGTCGTCGGCGGCAATGGTAAGGTGTTCTGGCCGAAAGGAAACGCCGACATCGGTAAGGTGACGCTACAGGCCCCATCCACCGATCAGAGCAGCTGGGTAGCGGCGGCGACCCCGCGCGGCCTCGCCTTGGTCAATGGCGACGCGGCACGACCGGTGTCGACCGGCGGATGCGTCTTCGCGGCGTGGGCACAGCAGGCGGAAAACTATGTCAGTGCATGCGCCGCAAACCTGGAATCCATCGACCCCACCTCGCAACTCGTCTTCCGCACCAACCATCGTCTGGTGGTGCTCAACGACGTAATCAACGGCAATGTGTGGAACCCGCGGGATTCCGCCAAAGTCATCAAAATCCAGTGGAACAAGGTGGAAACCAAGGAATCCCAGCAGGAGCGCAACAACCAGCGTCATTTCAGCAAAAGCTGCTCCTCCCAGGGGCAAATCAGGGCGCAGGATGATGCGTTCGGTGCGCGTACCGGATCGCAGCAGATTCTCGACGTGTTGCGTAACGATGAGCAGACCGACTGCTCGGTGCTGCACATCGATTCGGTCAGCGCGGGTGCGAATATCTCGGTCTTCCCCGTTTATGACGGACGGTACCTGCAACTTGATGCCTCGGCCTTCAGCTATGAGATTTCTGACGGACGCGGCCAGACCGCCAGCGCGAATGTGTCTCTGAACCGGGCCCCGCAACAAACCGACGTTCCCCCGGAAATCGACGTCGAACAGGGGGCTTCCTACACTGCCAATGCGTTGGAAAGCTTCTCCGACCCCGACGGCGACCCGCTGACCTTGGTTTCGGCGTCACCGCAGAACACCACACGAGCCGACGGCCAACTCGTGTTCAACGCCGGTTCTATGTCCTCAGGACGCGCGGGCATCGAAGTCACCATATCGGACGGGAAGCAAACCGGTACGGGAATAATCTATTTCTCGGTGAAACCGGCGAACACGCTCGCCGCCGTAATCGACCCGGTGGCTAGGCAGACCACGCCTGGCACCCGCACCACCATCGCGCTCAAGCAGTATGTGCACGGCACCAGCGCGGAACCCGCCCAACTGACCTCGGTGGAATCCTCCGCCACCATGAACGCGGATATGTCGATTGCGTTCAGCGCGTCAAGCCCGGGCACCTACTATGTGCCGTACACCATCACCCAAGGCACCATTGCGGCGACCGGCCTCGTACGGGTGGAGGTGCAGGCCGTAACCGGCGACGCCGCCAAGCCGGTTGCGACGAACGATGTGGCTCTGCTGGGCGCGGATAACACCGCAATCGTCGAACCACTGACCAACGATGTCGACCCGTTGGGCGGCGTCCTGTCAGTGACCAGCGTCGCCCACAGCGGCATAAAAACCGGTATCGTGGGCAAGCGAATCTACATCACCGCCCGCCAAGTGCCGACAGAACCGGCGCAATTGACATACACCGTGGCCAATGCCGCGGGATCTTCGACCGGCATCATCACCTTGCAACCGCCCGCATTGACCAGATCAAACTCCGTAAAAGCCGAGAATGTCACAGCGCAGGTGAGAACTGGCGGCATCGTGTCCGTAAACGTGCTCGACCATGTGACCTACTCGGACAAACTGCAAGACAACCTGCAGGTCGACAAGACCTTCAAGGGCCTGGTGTTCGTCTCCGGGAACAACGTACGTTATCAGGCCGCGGGAGAACCCGGGTCCTACCCCGTCACATACACGGTCAAAGACAATCTGGGCAACACAGACTCCGCCACCATCACCATTGATGTGCACCGCAAGGATGCCGCCGACAAGGCTGCTCCAACCCCCTCGGATGCGGAGGCCCAGGTGGCAGCAGGCAGGAAAGTCCAGATTCCAATCACACTGACCGGTATCGACGACGGCGACGACGTGCAACTGCTCGGATTGGGTAGCAAGGCACCGAAACTCGGCCGCATCACCGAAGTGGGCGCCACATACCTGGTGTATGAGGCGTACGCCGATTCGTCAGGCACCGACACCTTCTCCTACGCTGTGGAGGATTGGACCGGACAGCGGGCGACCGCGCAAATCCGTGTGGGCGTCTTCTCCTCCGGCGGCGTGTACGCGCGCGATGACGAAATCACTCTGCGCCCGAATACGGCGACGACCGTACCAGTAGCCCAGAACGACATCTGCGGCGATAACACGGACCTCACGGTCGCCGAATCGCAAGGCATCAACGGCATCACCTTCATCGACGGTATGCTCGCTTTCACCACGCCAAAACAGGCAGGCACCTATTACGTGGCGTATACGGTCAAGAACAAGGCCGGCCTGTCCGACACCGCGACCCTGACGGTGAACGTCGACGCGAACGCCCCCATCGATCCTCCGACCGCTTACGATTACCGCGTTCCCGCAGCGGCCACAATCGACAAGGTGGACGTGGATGTCTCGCAGTGGATCGCCAATCCTTCGGGAACCGCCGACGAGCTGACCGTGGGCGTCGATCCCTCCGCCGCAGATCATGCTCATGTCAAAACCACCATCACCGTGGAGCTGACCGACGAGGCGCGTGCGGTCCCGTACACCGTGACGAACACGACGTACAGCATCACATCCACCGCGTTCATCCAAGTGCCGGCGTACGGCGTCTTCCCGCCCACCCTGAAAGCCCCCACGTTGAAAGTCAACGCGCGTGAAACCATCACCATCAACATCGCCGACTATGTTCGTGTGGGCGGCAAAACCGCCTACGTGGATTCGGTGAGCGCCACAAAAGACGACAACCTGTACGTCAACGACCAAACGCTACGGTTCACCGCGCCCAGCGACTATGCCGGTCCAGCTTCCATCACCTTCACTGCAACGGACGTCAATTCCGCGGTGCTTACCCTGCCGATCACCGTGATCGGACGTGACGTGCCCGCCCCGACCTTCTCCTCTTCCACAATCGATGTGGTTGCCGGCGCTTCGACCATCGACTTGAAAGCGCTGACCTACACGTATTCCACCGCCAAGGTGAGTTCGACCGGCAAACTGACCGTGTCCGCAGATAAAACCGCCACAGCCGGCACCGTCAATGTGCCGATTGCCATCGCCTATAAAGACACAGTCAACGCCGGCTTGACGGTGCGCGTCACCTCATCCACCAGACCGTTGGCGCGTCTGGGTGACAAGGCGATAACCATCAAAGCCGGATCCGTCAGGCAGGTCAATATGCTGTCCGACGCCTTCAACCCGTTCCCGGACACCCCTTTGACCGTAACCGGCTGCGACAAGAACGGCGTGGTATCCATCAAGGCGGCCGGCGCAAGCACGAACAGGGTGATCGTCACCGTGCGCGACGCCACCCAGGCCAAGGACCGCGAAGTGACCGGGACCATCAACGTTTCCGTGACGGACAAGCCCGATGCGCCGCTCCTGTCCGCGGTTTCAGATGGCAGAGTCGATTTGAGTTGGACGGCCGGATCGGCCAACGGCAGCCCAATCACCGAATATCGGGTCATCTCCTGCGGCGCGGCAACCTCGTGTACGGTGGACGGCCTGAGAAACGGCAGAACCTACACGTTCAAGGTGCAGGCGAAGAACGAGGTCGGCTGGTCGAAGGAATCCAACGCCGTGGAAAGCACACCCGACAAACTGCCGGACGCGCCGGTGACGGCCGAAGCAGGTACTGTCACGGTCACGTGGAAAGCCTACCGGGTGACGTTCGCCATCGAAAACAACTACAAGGCGACCGTGCAATCGCACTGGGGCAAGCCGGACGCCCCGGCCACACGCAACGCGGGATGCAAGTCCATTGAATCGGCGGACATCGCCGAATTCCACAGCATGTTCTCCAAACTCGTTGACAACGTCTCCCACGTTGTGGCCGGAAAAGAAACACCGATCCGCCAATGCGCCGCCGCCATGGTGGTCGGCGGGCACATCCTGCTCGAAGACAACCCGGGAACCGGAAAAACCCAGCTGGCCCGCGGCTTGGCCAACTCCTTCAAGCGCATCCAGTTCACACCAGATCTGCTGCCGTCCGACGTGATCGGCGTCACCTATTACGACCAGAAAACCGGCGAATTCGAATACCGAGAAGGCCCCATCTTCGCTTCCATCGTGCTCGCCGACGAAATCAACCGCGCCTCCCCGAAAACACAGTCGGCACTGCTCGAAGTCATGGAGGAGCAGAACGTCACCGTCGACGGCATCACCCATCCGGTACCCCAGCCGTTCATGGTCATCGCCACCCAGAACCCGATCGAACAGCTCGGCACATATAAACTGCCCGAAGCACAGATGGATCGTTTCCTCATCAAAACGACCGTCGGCTACCCCAGTCATGACGTCAGCGTGGACATTCTCAGGCAAATCAACGTCACTGACCGAGCCGCCACCGTGCTTTCCGGGGAGGATGTACTGCGCATGCGTGGCATCAGCGAGCATGTGCGTCTCGATGATTCAATCCTTGAATACATCGTGCGGCTGGTCGAAGCCACCCGCCACAACGAGCGCATCCGAGTTGGGTCCTCCATGCGAGGCGCACTGGCACTCACCCGGTGTGCGCGCGTCTGGGCGGCCGCCGGCAATCGCGGATACGTGGTGCCCGACGATGTGAAACATCTTGCGGTTGCGGTTCTCGCCCACCGCATCACCCTGACCGCCGAATCTACATTCGCCGGATCAACTCCCGAACAGCTGATTGGGCAGATTCTAGAAGACGTCCCCGCGCCAACCCTTTCCGTTCCCGGATGGACCGTCATCGCCCTGGCCATCATCTCGGCGACGGCGTTCCTTATGCTCGGATGGCACGAACTGCTCGCCATGGCGGTGGCGTTCACTGCCATGATGATATGTGCGGTTGTGCTGTCGCTCGGCAACACCACCTTCAACGCCACCATCGATATGTCCCGCCTACGGGTCACTGTATCGGACGAGGTGGCCGTCAACGTATGCGGCCGCACACCCACCGCTTCGGCGCGAGGCGACCTGCCCATCGGCCACGAGCGCTTCACCATCCCCATGCTCGCCGCAGGGCAGTCACGCATAACAACCGTGGAATTCACCGCAGTATCGCGGGATATCCTGTCCATCGGCCCCCTGTCCATCCGCAGAGGCGACCCATTCGGCTTAGTGCGCCGTGAGAGGCGACTCACCGAGCAGATCACCGTGTTCATCCATCCGCGCACAGTCGCGCTGAATACGCTCAGCGCAGGCGTCCCCCGCGACCTCGAAGGCAGCAACGAAATCGTGGACGATGACCTGGATTTCCACGGTCTGCGCGAATATGCCCCAGGCGACGACGTACGCAACATCCACTGGCTCAGCTCTGCGAAAACCGGAACACTGATGATCCGCCAATACGAAGCCACCCGACGCACCAACACCTCACTGACCATCAGTATGAATCCCCATGATTATGCACACCCGCAGGAGTTTGAACTTGCGGTGTCAGTCCACGCATCCATCGGCGTGCAGTGCCTGCAACAGGACCGGCCGGTGACCGCCCACGCCCCCAGCAATCCCACGGAATTCCTGGATGATTGCAGCAGCTCGTTCTATTTCTTCACGGTCGGAAGCCTCAAAACCATTGGCATCATCAAACGCATGGCGCTGGCGCTCCCCCACAGCGCGACCTGCGTAGTCCTGGGACAGCCACGCGCCATCAGACACTACCCTGATTTCATCCTGGTAACCGTAGGAGACCTCGACGACCTCCCGATCATCATGGGAGCACTGGTAACCCTCGTCGCATCCAGCAATCTGATTGATGTCTACTCCGTGCTGTCATGGGCCACGGCAGCGATCCCCGCCACCATCATCGGCTCGCTGGTGCGCCTATGGTGGCAGATGCTGTTCATGGCATTTGCGCAACTGGTGGTCGGCCCCGCCTTGATACTCAACGACATCGTCCATATCATTCCGACAGTCCGCACCATCAGACAGGGGTGGATGAGCATGCTGGGCTCGTTCAAATACCTGCTTGCACTCGACCCGCCGGTGGGGACGGCAGACGGCTCGCTCCTAGCCGTCTGGACAATCTGCCTGTGGTCGGCGCTGTTAACCGGCATCTTCTTGGCGAATACGTGCGCGCTGCTCGGCTCCCCGACCGGATTCCACCGCATCGCCGCGGGCACCGTGACAGCCATTACGCTGGTGGCATGGATCAGCTCGAGCAGCATCGTCATCGTGCTGATTTCGGCGTCGCTCGCGGTCGGTGGATGCGCGGTTGTCGGACAGCGCACCATCCTGCGCGACCATTACGAACCGCCGCTGAGCCCCTACCAGTACACGAGCCCGCTCAGCGGCATGCGCTCATACGTCAAGAACCACAAGGATGACGTGCTGCTGACCGTCACCGATCTGCCCGCCGGCTCCACCGTACGCCTTGCCGTCATGGACCGGTTCGACGGCAATGTGTGGAACCTGTCCGACTCTTCCAACTACCGCCGTGTCGGCACCAGTATCTTTACCGCCAAATTCACAGTGGACAAAGGGCTGACCGACTACTGGCTGCCCATCGCCTACTACAACACCGACACCATGTCCTCCATCTACTCCGCACGCACCTACGCGGGGTTGTCCTACACGGAAACCGGCATCATCCCCCGCATGCCGACCGACGAGGAGATCGCCAAGGCGGCAATCAGCCTGATCAGTCAGCCCAAAGCCGAAGACGTACCCGACAGCGTGGATAAACTCGCCAACGCCACGGCCGGCGGACGGGTCAGCGGCGGCGCGCAATCCATCGCGAAGCAACTCAAGGAATCAGGCTGGTTCTCACATGGGCTGGACGGAGATTACCCCTCCAGTGCCGGCCACGGCAATTACCGTATCGACCGGCTGTTGGCGTCCGCCATGGTCGGCGACAGCGAGCAATACGCCTCCGCGATGGCGTTGATGGCCCGCAGCCTTGGCATGCCCAGTCGCGTCGTGCTCGGGTTCCTGCCAAAGAACGATGAGGGCGACATCAGCACACAATTCACCGGCAACGATGTAACCGCGTGGGTGGAAATCAAACTGGACGGATACGATTGGGTGCCGTTCTACCCGACACCGAAGGAAACAAAAATCCCGGACGACAACCAGAACCTGACCCCGAATCCGCAGACGCTGGTGCCCGCAGTCCCGCTCACCAACCCCTTGCGTGACGACAATCAAGCCACCGGCGCATCATCAATCGGCGGCAGCATGGCCCGAGCGGTCGCCCTGTATGGCAGCCCAATCTGGGTGTTGCTCGCCGTATGCGCACTGCTGCTCATCATCAAGGCAATCGCGCTGCTATGGGCACGCAAGCACGGCAGCCCATCGCAACGCGTCGCTGCAGGCTGGCAGACGGTCACCGCAACCGCCATGCAAAGCAGCGTTCACGGCACCAGAAACGCGGACTATGTCTCCTTCTCC
>GCF_000522505.1
GGCGCAGGCTCCGAAGCAACGGTATACCTGTACCAGCAGCGTTCCCCTGCCCGGCCGGTCGCCATCAAGGTGAGCTTCCGCGCCGAGGCCGATTTCATGGCGCAGATTTCCCACCCCTATATTCTTTCGATTTTCGAATCCGGCGTGACCAGCACCGGACTCGGCTACACCGTATTCGAATTCGCGCCGGGCGGCAGCTACAGGGACGCCCTGCGCAGCGCCCTCAACGCCGACCAGATGCTCGATCTCGGCATCGATCTGGCGAGCGCCCTGTTCGCCGCGCACCGCAAGGGCATCATCCACCGGGACATCAAAACCAGCAACGTGCTCATCAACGCGCAAGGCATGCCGGTGCTGTCGGATTTCGGCATCTCCGCCACCATCTACGATCACACGACCGGCTACTCGCTGCCTTGGGCCCCGCCGGAAGTGATTTCGGAGGCCTCCGACATCTATTCGCTGGGGGCCACGCTGTTCGCGACGATCACCGGTCGCTCGGATGTACCGCCGCAGGTGGAGCAGGTGCTGCGCAAGGCGCTCGACAAGAATCCTGACCAGCGGTATTATTCCGCGCTTGATTTCGCCCGGGCCATGCAGCGGGTGCAATATGCGCTGTACGGGCATGCCGTGGTCGCCATGGTGTTCGCCTTCATCGTGATTCCACACATGCCCTCCGTGGAGAACGTGAGGTTCGCCTGGGACGACGGCACCGTGTGGATCTTCGACGTGGCCATGCAGACGTTGGTCGGCGGAAACACCATCGCCTTCATCAACGTGAAGACCGGCAACGTATGGGCGTCGTCCGATGTGAAATCCGTGAACCCGACCGCGTCACCGAAGATGAAGCTCGGGGCGGGCGGTAGAATCGCCGTGACCCATGACGGCGCGGTCTACGGCTATCGGCAGTCCGACGGCATCCTGAAAATCGGTGCACGATTGCAGGCGGATTCCTTCACCGTGGTGGCGGATACCCCTGTGCTCGCTTCCGGCAATGCGATCCATTGGCCGGACGGCAATGCGGAGGTCGGCACGCTCACCCTGCAGGCACCGCCCACGGACCAGAGCGGTTGGGTGGCCGCCGCGGGCCAACGTGGGCTGGTTACGGTCGATGGCAACGCCGCACAGCCCGTATCCACCAACGGCTGCGTATCCGCCGCCTGGAGCCAGAAGGCGAACAACTACCTGCGCGTATGCTCGGCGCATCTACAGAACGTGAACGCCACCTCCGAACTCGTGTTCCGAGCCAACCATCGTCTGACGGTGCTCAACGACGTGGTCAACGGCAACGTGTGGAATCCGCAGGAATCCACGAAGGTCATCAAGATCCAGTGGAACAAGGTGCAGACGCAGCAGACGCAGCAGGAGCAGAACACCCGGCATAACTTCAGCAAGACCTGCTCGTCACAGGGTCAGATCAAGGCGGAGGACGATATGTTCGGCGTCCGGGCCGGCTCGTCGCAGATCCTCGACGTGCTGCGTAACGACGAACAGACCGATTGCTCGGTACTGCGCATCACCTCGGCGAGTGCGGGCGGCGACGTCACCGTCTCGCCCATATATGACGGCCGATATCTGCAGCTGAACGCCACGTCCTTCAGCTACGAGATCAGCGACGGCCGCGGCCAGACGTCGAGCGCCATCGTGACCTTGAACCTTGCGCCGGTCCAGACCGATACGCCGCCGGAGACCGACGTGGAGCAGGGCGCCACGTACACGACGAACGCGCTGGGCAGCTTCGCCGACCCGGACGGCGATCCGCTGACGCTGGTTTCCGCGGTGCCGACCAACACCACCCGAGCGGACGGACAGCTGGTATTCAACGCCGGTTCGATGATGTCCGGCAGGGCAAGCATCGAAGTGAGCGTGTCCGATGGCGAGCAGACCGGCACCGGCACACTGTATTTCTCGGTGAAGCCGGCCAACACGCTGGGGGCCGTGATCGATCCGGTGGTCAGGCAGACCACGCCCGATACGCGCACCACGGTGTCGCTCAAACAGTATGTGCACGGCACTTCCGCCGAACCGGCGCAGCTGACCGCGGTGGAGACGTCGACCACCATGAACGCGGATATGTCGTTCACGTTCACCGCCGCGAATCCGGGCACCTACTATGTGCCGTACACCATTACGCAGGGATCGATTCCCACGACTGGCCTGGCGCGTGTGGAAGTGCAGGCCGTGACCGGCGATTCCGCCAAGCCGGTGGCCGCCAATGACGTCGCGCTGCTCGGGGCGGACAACACCGCCATCGTGGAGCCGCTTTCCAATGACGTCGATCCGATGGGCGGCGTACTGTCGGTCACCTCCGTGAAGGCCAGCGGCATCAAAACCGGCGTGGTCAGCAAGCGCGTGTACATCACCGCCCGCCAGATGCCGACCAGGCCGGTGCAGCTCACCTACAGCGTGGCGAATGCGGCCGGATCGTCGACCGGCACCATCGTGCTGCAGCCGCCGGCATTGACCACCGCGAATTCCGTGAAGGCCGACAACATCGACGCACAGGTACGTACCGACGGCATCGTGTCCGTCGACGTGCTCGACCACGTCACCTATTCGGACAGCCTGCAGAACAACCTGCAGTATGACAGGGGCTTCAAGGGTCTGGTGTTCGTTTCCGGCGACACCGTGCGGTATCAGGCCTCCGACCAGACCGGCACGTTCCCCGTGACGTACACCGTCAAAGACAATCTCGACAATGCCGCCTCCGGAACGATCACCTTCACCGTGCATCAGAAAGACGCCTCCAACAAGACCGCACCGACGCCGTCCGATGCGGAGGCGCAGGTGGCCGCCGGGCAGAAGGTGCGGATTCCGATCACGCTGACCGGCATCGACGATGGCGACGACGATCAGCTGCTGGGACTGGGCAACAAGGCGCCGCAGCTGGGCCGCATCACCGAAGTCGGCGCGACCTATCTGGTGTATGAGGCGTATGCGGACTCCTCCGGCACCGACACCTTCTCGTATGCCGTCGAGGATTGGACCGGACAGCGCGCGCAGGCGCAGATCCGCGTCGGCGTGTTCAGATCGGGCGGCGTGTACGCGCGTGACGACGAGATCACACTGCGACCGAACACCGCGGCCACCGTGCCGGTCTCGCAGAACGACATCTCCGGAGACAACACGGACCTCACCGTCGACGAATCACAGGGCATCGATGGCGTGAAGGTGAAGGACAACACGCTCTCGTTCACCACCCCGAAGCAGTCGGGAACGTATTACGTCATCTATACGGTGAAGGACAAGGCTGGCCTTTCCGACACGGCCACGCTGACGGTGAACGTCGATGAGCACGCGACCATCGAACCGCCGACGGCCTACGATTACCGTGTGCCGTCCTCCGCGACGATCGATAGGGTCGACGTCGACGTGTCGCGCTGGATCGCGAACCCGTCCGGCACCGCCGACGAACTGCGGGTCGGCGTGGACGCCTCCGCCGCCGACCATGCGCGGGTGAAGACCGTGATCACGGTGGATCTGACCGACGAGGCGCGTGCGGTGCCGTATACGGTGACGAACACCACGGAAAACATCACCTCCACCGCATTCATCCAGGTGCCGGCATACGGCGTCTTCCCGCCGACGCTAAAGGCGCCGGCGTTGAAGGTGAACGCGCGTGAGACGATCACCATCAACATCGCCGATTACGTACGCGTCGGCGGCAAGACCGCCTACGTGGGTTCGGTGAGCGCCACCAAAAACGACGACCTATATGTGAACGACCAGACGCTCAAGTTCACCGCGCCAAAGGATTACGCGGGTCCCGCCTCGATCACGTTCACCGCCGTCGACGTCAATTCGGCGGTGCTGACCCTGCCGATCACCGTGGTCGGCCGTGACGTGCCCGCGCCGACCTTCTCCTCCACCACGGTGGATGTGGTGGCCGGCCCCACCACCATCGACCTGACCGCCCTGACGTACACGTATTCCGCCACAAACGTGAGCCCCGATGGCAAACTGGCGGTGAGCGCCGACAGGGCGGCGGCGCCGGGAACGGTGAGCGTGCCGATCACCATCTCCTATAAGGGTAGCGTACAAGCCGGCGTGACCGTGCGTGTGGTGGCCTCCACCAGGCCGATAGCGCGTATCGGCGCGAAGAGCCTGAAGGTCAAGGCCGGGTCGAGCGAACAGGTGAACGTGCTGGCCGATGCCTATAATCCGTTCCCTGACACCGCGCTCACCGTGACGGGATGCGATGGATCCGGAGTGATATCGATCACGGCGGCCGGCGCAAGCACGAACCATGTGATCGTGACCGTGCGTGACGCCACCAGGACCAAGGAACGCGAAGTGACCGGGACCATCAGCGTTTCGGTGACGGACAGGCCGGAAGCCCCACTGCTCTCCCCCATCGCCGATGGCGCGGTGAACCTGAGCTGGACGGCCGGCTCCTCGAACGGCAGCCCGATCACCGAATACAGGGTGTCGTCATGCGGCACGGTGACCGCCTGCCAGGTGACGGGGCTCACCAACGGCAGGAAGTACACGTTCACCGTCACGGCGCAGAACGAGGTCGGCTGGTCCAATCCATCGAACGCCGTTGACGGGCAACCCGACAAGATACCTTCCGCGCCGGTGAGGGCCGAAGCCAACATCGTGGCCGTGACATGGTCGGCGTACGAGGTGACCTTCAACTTCGAGAACAACATAAGCGCGACCGTGCGGGCCAGGCGGGGAGTCCCGGACAAGCCGACCATGCGCAACGCAGGCTGTGAAGCCGTCACCAGCGCCGATATCGCGGAATTCCATGACAAGTTCGCCACCTTGGCGGAGAACGTCTCCAAGGTGGTGGTCGGCAAGGTCAACCCGATCCGTCAATGCATCACCGCCATGGTGGTGGGCGGCCACGTGCTGCTCGAAGACAATCCGGGCACCGGCAAGACCCAATTGGCGCGAGGCCTGGCCAACTCCTTCAAACGCATCCAGTTCACGCCGGACCTGCTGCCGTCCGACGTGGTCGGCGTAACCTATTACGACCAGAAACGAAGCGAATTCGAGTATCGCGAAGGCCCGGTCTTCGCCTCCGTCGTGCTCGCCGACGAGATCAACCGCGCCTCGCCGAAGACGCAGTCCGCACTGCTCGAGGTCATGGAGGAGCAGAAGGTCACCGTCGACGGCGTGACCCATGCCGTACCGCAACCGTTCATGGTGATCGCAACGCAGAATCCGATCGAGCAGCTCGGCACCTACAAGCTGCCGGAGGCGCAGATGGACCGCTTCCTCATCAAAACCGCCATCGGCTATCCGAGCCATGATGTGAGCGTCGACATTCTGCGCCAGGTCAACGTCACCGATCGCGCGGCCACCGTACTTTCCGGCGGCGACGTGCTGCGCATGCGTGCCATCAGCGAGACCGTGCGTCTCGACGATGCGATCATCGAATACATCGTTCGACTGGTCGAAGCGACCCGTCATAACGAAAAGATCCAAGTGGGCTCCTCCATGCGCGGCGCGCTGGCGCTCACCCGCTGCGCCCGCGTGTGGGCCGCCGCCGACGGCCGCGGCTATGTGGTGCCGGACGATGTGAAGGACCTGGCGGTCTCCGTGCTTGCGCACCGCATCACACTCACCGCGGAAGCCACGTTCGCCGGCTCCACACCGGAGCAGATGATCGCGCAGATCCTCGAGGAAGTGCCGACCCCGACCCTGTCACCGTTGGGCTGGGCGGTGGCGGTACTGGCCGTGACCGCACTGGCCACGTTCGCGATCCTCGGCTGGCATGAGCTGCTTGCCATGGCGACGGCGTACCTGCTGATGCTGTTTGCCGCGATACTGATGTCGTTGGGCAACACGTCGTTCTCCGCCTCCATCGACGTATCCGACAGGCGCGTGACCGTGGGCGACACGGTACAGGTGAGGGTGGCCGGCAATACGCCGACCGCTTCGGCACGTGGCGACCTGCCGATAGGACACGAACGGTTCACCATTCCGATGCTCGCGGCGGGCCAGTCGCGTCAGACCGACGTGGAGTTCACCGCCATGGCGCGTGCGGTGCTGCCGGTCGGCCCCCTGTCGATCCGCAAAGGCGACCCATTCGGCCTGGTACGCCACGAAAAACGACTCGTCGACCGGATCCAGGTGTTCATTCACCCACCGACCGTGACGCTCAATACGTTGAACGCCGGCATCCAACGCGACCTCGAAGGGAGCGGCGAGATCGTGGATGACGATCTTGACTTCTACGGCCTACGCGAATACGAGCCGGGCGATGACGTGCGCAATGTGCACTGGCTGAGCTCCGCGAAAATCGGTTCGCTGATGATCCGCCAATATGAGGCCACACGACGCACCGACACCGCCATGGGCATCAGCGTGAACCCCGACGACTATACCGACGCCCAGGAATTCGAGCTGGCCGTGTCGATCCACGCCTCCATCGGCGTGCAATGCCTGCTGCAGAACCGCCCGCTGACCGCACACGCCCCACGCAACGCCACGGCGTTCCTGGATTCCTGCAGCGCCTCGTTCTACTACTTCACCGTCGGCCGGCTCAAGGACGTGGACGAGATCAAGCACATGGCGCTCGCATTGCCCCGTTCCGCAACCTGCGTGGTGTTGGGGCAGCAACGCGCCATACGAAGATTCCCGAACTTCACCCTAGCCACGGTCGGCGATCTGAACGATCTGCCGATGATCATGGGGGTGCTGTCAACGCTCGCCGTCGCCGGCAACCTCATCGACGTGTACTCACCCGCCGCATGGGCCACCGCCGCCATACCGGCCACCGTCATCGGCTGCCTGGTGCGACTATGGTGGCAGGCACTGTTCATGGCGCTGGCGCAACTCGTCGTGGGACCCGTCCTCCTGTTGAACGAGATCGCGCACGTCATACCCACGTTGCGCACGCTGACGCAAGGATGGACGTCCACGCTCGGATCGTTCAAATACGTGCTGTCGATCGATCCGCCGACCGGCACCGCCAACGGCAGCCTGCTCGCCGTATGGACGATCTGCCTATGGTTCGCGCTGCTGACCGGCATCTTTATGGCGAATACGTGCGCGCTGCTCGGCACCGCCGACGGCTATCATCGTTCCATCGTCGGCACCGCCGTCGCCATCGTGCTGGTGATCTGGGTGAGCGCCAGTTCCGCGATCATCGTGGTGCTGTCGGCCGCACTGGCGATCGGCGCATGCCTGACGGTCGCACAGCGGACCATCCTACGCGACCATTACGATCCGCCGTTGAGCCCATACGACTATACGAGCCCGCTAAGCGGCATGCGATCCTATATCAAGGACCATAAGGATGACACATTGCTGACCGTCACCGACCTGCCTGCGGGCTCCACCGTTCGACTGGCCGTGATGGACCGTTTCGACGGCAATGTGTGGAATCTTTCGGATTCATCGAACTACCATCGCGTCGGCACCGCCATCTTCACGGCCACCTTCACGGTGAACGAAGGACTGAGCGACTACTGGCTGCCGATGGCCTACTACAACACCGGTACGCATTCGGCCATCTACTCATCCGGGACGGCCGCCGGCCTGACCTACACGGAAACCGGCATCATGCCCGTGGTGCCCACCGACGATCAGATCGGCAAGGCCAAGGCCTCCTCGGCGAGCCAGCCGCAGGCGCAGGATGTGCCCGACAGCGTGGAAAAGTTCGCCACCGCAGTGGCCGGCGGCCAGTCCAAAGGCGGCGCTCTCGCCCTGGCGAACAAGCTCAAGGAGTCCGGCTGGTTCTCGCATGGTCTGACCGGGGACTATCCCTCCTCCCCCGGCCATGGCAACTACCGTCTCGACCAGCTGCTCGCCACCGCCATGGTGGGAGACAGCGAGCAGTACGCCTCCGCGATGGCGCTGATGGCCCGTAGCCTGGGCCTGCCCAGCCGTGTGGTGCTCGGCTTCCTGCCGAAGAACGAGGAGGGCGACATCAGCACCGAATTCACCGGCAATGATGTGACCGCATGGGTGGAGATCAAACTCGACGGCTATGGGTGGGTGCCTTTCTACCCCACGCCGAAGGAGACGAAGGTACCCGACGAAAACCAGAATCTCACCCCGAACCCGCAGACGTTGGTGCCTCCGGTGCCGCTTGACGATCCGCTTCGCGACGACAATCAGGCCAAGGGCAAGACGTCAATCGGCGGCAGCACGGCCAAAAAGGTGGCCATCTACGGAAGTCCGCTCTGGGCGCTGCTCACCGTCTGCGCACTGCTGCTCGGCATCAAGGCGATCGCCTTGGCACGGGCCCGCAGGCATGGTGACGCACGTCGACGCGTGGCCGCGGGATGGCAATCCGTCGCCGCCCTGGCACGGCAAAGCGACGTCGACGGTACGCGCCGCGCCGACTATGCGGCCTTCTCG
>GCF_000706765.1
GGCATGGGAGGCACCTCATCCGTTTATCTGTATGAACAGGAGTCACCCTCACGACCGGTGGCCGTCAAGGCGAGCTTCCTGAGGGAGGCAGACTATCTGGCCAGGCTCTCCCACCCCTATATCCTGACCATCCACCAGGCCGTCGTCAGCAGGGACGGTCGGGACTGCCTGATCCTGGAGTTCGCATCGGGCGGCAACTGCAAGACCATCATGCGCTCGACCCTGAACGAGGAGCAGACACTCGACCTGGGCGTGCGGATGGCGAGCGCCCTCTACAGCGCCCACACCAAGGGAATCATCCATCGCGACGTAAAACCGGGAAATTTCCTGATAACCGAGCAGGGCCTTCCCGTCCTGTCCGATTTCGGCATCTCGGCCTCCACCTACGGAACGGCCAGGGGACTCTCGATACCCTGGGCGGCACCCGAGATCCTCGCCGAGGCCAGTGACATCTACTCCCTGGGCGCCTCACTCTTCGGTATGTTGACCGGGCAATCCGAGGCTTCGGTCATGTTCGAACAGGTTCTGGACCGGGCCATGGCCCACGATAGGGACGACCGATACTACACCGCTCTCGACTTCGGGCGGGCCATGCAGAAGATACAGCAGAAACTCTACGGCCACATGGCAGTGACCCTTGTGGTCGGCCTGTTCGTTCTGCCAGACATCCCTGTACCTTCGGTCGTCGTCTTTACCTGGGATGATGGAAGCGTCTGGATCTTCGACCTGGCGGTTGAGCAGATTGTCAACGGCCCGACCGTCGCCCTCCATCAGCGGACCACAGGCAAGGTGTGGGTGGGCGATGACCTGAAAGCCCTGGACCCGAATCAACAACCAATCTTGACCCTTGGCCGCGGAGGGGCCGTATCCGTCACCCCCCAGGGTTCCGTCTACGCCTTCCGTCCCTCCGATGGAGTACTGGTGATAACCGACCCGATCAAGGCCGATGGGATGGCCGTGGTCGGAGACCAGGCAGTGGTCCTTTCAGGCAGGACACTGTACTGGTCCAAGGGATCCACCCGAATCGGCGACCTGACGATACAGGAGACCCCGGTCGACCGTAACGACTGGGTGGGGGTCAGCGATCAGGGGGGTGTCCACCTGGTCAATGGACAACCCGCCCGTCCGGTCTCTTCAGGAGGCTGCCTCTGGGCGGCGTGGTCCTCGCCCAGCCGCAACTTCATCCGCCTATGCGGCACAGGGCTCCAGTCCATCTCCCCGACCGACAACCTGGTCTTCCGCGCCAATCACCGGCAGGTCATCCTCAATGACGTCCTGGCAGGCAACGTATGGAATCCCCGCGAGTCCACGAAGATGATCAAGGTCCAGTGGCGAACCATGGAGGTCAAGGAGACCACCAGGGACCAGAAAGAGCAACAACGGTTCGCCCCCTCCTGCGACAGCCGGGGGTCCATCAAGGCCGAAGACGACCAGTTCGGGATACGAGCGGGAACCCAGGCCCTCCTGGACCCCCTACGCAACGACCACCAGACGGATTGCTCGGTTCTGCAGATCAGCGATGCACAGACCAGCGGCGAGGTGACCCTGGCCCCGGTCTACGATGGCCGATTCCTCCAGGTCGATGCAGGACGAATCAACTACTCCATCACCGACGGCCACGGGCAGGTGTCCTCGGCCGGCATCGTCCTGACAAGGGCCCCCGAGCAGGTCGATACCCCACCCGAATACGAGGTGGAGCAAGGAGCCACCATCAGCATCAATGCCTTGGCCGGATTCATGGACCCCGACGGGGACACGATGACCCTGGTTGCGGCAGCCCCCACCAATTCCACAAGGACCGATGGCAGGCTGACCCTATCCACCGGATCCGCCACATCCGGACGAGTCGGCATACGAGTGACCGTCTCCGATGGGAGACAGAGCGGAGACGGACTGGTCTACTTCTCCATCAGGCCCGCCAATACCCTGAGTCCCCTGGTCGACCCGGTCATCAGGCAGGTCCAACCCGGGAGGACCGTCAGGATAAATCTGAAGGAAACCACACACGGCAATTCCGCCCAGCCTCTGCAACTGGCAAAAATCAGCCAACGGGTGGAGTTCAACACCGACCTCTCCTTCACCTTCAGCGCCCAGAATCCCGGCACATACTACGTGCCCTACACCGTCGCCCAGGGCGATCACACCACACAGGGGCTGGCACGGTTGGAGGTGGCCCAGATCAAGGGGGAGGCAGCCAAACCGGTCGCGGTCAATGACGTGGCCCTCCTGGGAGCCGACCAGACCGCAATCGTCGATCCTCTTGACAATGACCTTGATCCCATGGGCGGGGTCCTTGCCCTGACTTCCGTATCATCTTCGGGCATCAAGGCCGGAATCGTCAATAAGAGGATCTATCTGACAGCACGTCAGATCCCCTCCCACCCGGTCAACATCACCTACACCGTCGCCAACTCGGCCGGTGACGCACAGGGGACCATCACCCTGCAGCCACCGCCCCTGGATCGGGGATCCTCAACCAAGGCCGACAACATCAGCGCCCAGGTCCGGCAGGGAGGCCTGGTCACGGTCAGGGTCATGGACCATGTGACCTACCCCGATAGCCTGGAACCCGATCTGGGCAGGGACCAGGGATTCAAGGGACTTGTCTTCGTCTCCGGCGATGTGGTGCGTTATCAGGCAGGCCAGGAACCGGGAACCTATCCCGTGACCTACACGGTCAAGGACAACCTCGGCAACACCGCCTCGGGAGTCATCACCTTCGAGGTCCATACCGGCAACCAGAAGGACAAACCGGCTCCAACCCCCGACGACGTACAGGCCCAGGTGGCCGCAGGGTCCAAGGTCCGGATTCCCGTCGCCCTGACCGGCATCGACGATGGGGACTGTGACACACTGTCCGGACTGGGAAACCAGGCACCCAAACTGGGGCGCATCACCCAGGTCGGGGCCGATTACCTGATATATGAGGCCTATGCCGACTCCAGTGGGACCGACGATTTCACCTATGCGGTCGAGGACTGGGTGGGACAACGCGCCCAGGGCCATATCCGAGTCGGAGTCTTCCGGAATTCCGGCGTATTCAGCCGGGACGACCAGGTGACCATGAGACCGGGCATGGCAGTGGATGTGCCCGTCCTGTCCAATGACATTTCGGGAGACGACACCCCACTGACCCTTGACGAGGCCACCGGTGTGAGCGAAGCCAAGGTGGTGGACAACATGATCCGCCTGACCACACCACCCCAGGCCGGCACCGCATATGTGGTCTACCGTGCCAGGAACCAGGCGGGCATCAGCGACCAGGCGACCCTGACCATCACCACGGACCCCAAGGCTCCGATACAGCCGCCGACCCTGCAGGATTATGACGTGGCCCCTGCCGATACCATCGACAAGGTCGAGGTCGATTTGGCCGACTCCATGTCCAATCCCTCGGGAACCGTGGAGGACCTGAAACTTGAGGTGCATCCCAGTGCCGGAGAACATGCCCGGGTCAAGACAGTCCTCAGCATTGACCTCACCGATCAAGCCAGGGCGGTCCCCTACACGGTCACCAACACCAGGTACGGCATTACCTCCACGGCCTTCGTCAAGGTGCCCGCGTTCGGGGTATTTCCACCCACCATCAAGGCCCCTGATCTGCGTGTCCGGGCCGGGCAGAGCATCACCATCGATATCGCCGACCATGTACGGGTGGGAGGCAAGACCGCCCGAATCGATTCCGTTTCGGCCACCAAGGGGTCCGACCCCTATGTGGATCCAACCACCCTCAGGTTCACCGCAGACAGGGACTATTCCGGGCCTGCCTCCCTGACCTTCACCGCCCAGGATGTCAACTCGGCCGTCCTGACCCTTCCCATCACCGTTGAGGGAGGGCGTGAAGAACCGCCCACCCTCTCGGCTCCACCCATAGACCTGGTGGCCGGAGCTCAAACCATCTCCCTGAAAGCCCTGACCTACACCTATTCGCAGGTATCGCTCACACCCCAGGGTCAGCTCTCCGTCAGCGCGGACAAGACGGCTGCGCCCGGTCGGGCAACCCTCCCCGTCACCATTGCCTATGACGGCACCGTCAAAGGGGGCCTGACCTTCAGGGTCGTAAAGACCACCCGGCCTCTGGCATCGATACCGTCGCGGACCGTCAGGGCCAAGGCGGGGCAGAGCCTCAATGTCGACATGCTGGACGGGGCCATGAACCCCTTCCCCGACACTCCTCTGCGGGTGGTCGGCGTGGACGATACAGGACGGGTGACCATCAAGACCGATGGCGCCTCGACCAACACCGTCCTGGTGACCGTGGAAGACGGCACCAGAGACAAGGACCGACGCGTAAGCGCATCCATAACAGTCAGTATCGTCGACAGGCCCCAGGCCCCCAAGATGCTGGCAGGGTCCGATGGAACAGTCTCGCTGGCCTGGCTGCCGGGGAGCGCCAACGGGAGTCCCATCGACGAGTACCGGGTCTCCTCCTGCTCGCAAGCCACCACCTGCACCATCAGCGGCCTGTCCAACGGGCAGGACTACAGCTTTACGGTTCAGGCCCACAACGAGGTCGGATGGTCCCCGGCCTCCTCCCCGCTGGCGGCCAGACCTGACGTGATACCCGGCGGCGTTCTATCCATGGACGGCAACACTCTGACGGTGAGGTGGGACCAGTACCTGATACAGGCAGTCTTCTCCGTGGACTGCTCCATCACCGTTACACCATCCTGGTCGCACCCCGACCCGCCCGCCGACCACGGCAGGCCCTGCGGGGACATCCTGCCGGTAAGGTGCAGTGATTTCGCCAGGCTCTTCCGGTCCATCTCCGAGAACGTCAGCAAGGCAGTGGTGGGCAAGGAGGCGACCGTGGAGCTGTGCATCACGGCCCTGGTTGCCGGCGGCCACGTCCTCCTTGAGGACAATCCCGGTACCGGCAAGACCCAGCTGGCACGGGCACTGGCCAGGTCCTTCAAACGGATTCAGTTCACCCCAGACCTCCTCCCCTCGGACGTCGTTGGCGTCACCTTCTATGACCAGACCGAGAGCAGGTTCTCCTTCAGGCCGGGGCCCGTTTTCGCCTCGATGATTCTGGCCGACGAAATCAACCGGGCCTCCCCCAAGACCCAGTCCGCCCTCCTGGAGGTCATGGAGGAAGAAAAGGTCACCGTCGACGGCAGCACCTACCAGGTGCCCCATCCCTTCATGGTCCTGGCCACCCAGAACCCGATTGAACAGTTGGGCACCTACAGCCTGCCTGAGGCTCAGATGGACCGCTTCCTGATTCGAACCTCCGTGGGAGCTCCCGGGCACGATGCAAGCATACGAATCCTTCAGGAGGCCGATATCAAGGACCGTGCCGGGATGGTGGTCGGTGCCGACGACATCGCAGCCATGACCCAGTACGCTTCCAAAGTTTACTGTCATCCCTCCATCGTGGAGTACGCCGTTCGCATCATCGAGGCCACGCGTCACAGCAGGGCCATCAAGGTGGGCTCATCCATCCGTGGAGGCCTGGCCTTGATACGGTGTGCCCGCATCAAGGCATGCTCCCAGGAACGGGATTATGTCATCCCCGATGATGTCAAGGAGCTGGTCGACCCTGTTCTGGCCCACCGTCTGGTCTTGGAGACCGAAACCAGGCTCTCGGGAGTCGATGAGCACCAGGCCCTGGCCGAAGCCCTTGAAGGGGTTCCCGTGCCCACAACAACACCACTCGGGTGGGGACTGGCCCTGGTCGCGGTCATTGCCGGTCTCGGGCTGGCCCTGACCGGCTGGGCCGAACTCCTGGCCCTTGCCCTGTCCAGCCTGGCCCTGATTGCCGCAGGGATGGTCATGAGCATGGGGAATCTGGGATACAAGGCGGAAGTCGACCTGAACAGGACCCATCTGAGTGTGGGCCAGGAGTCGGAACTCTCCATCATCGGCAAGCAATCCACCCGCAGCGGCAGAGTCGGCATCCTGGTCGGGCCCTCCCACCTGCCGGTACCGGCACTATCGCCCGGACAGTCCGCCCACCTGCACCTGAATCTCCAGGCCCTGCGCCGCGGCGCCATATCCTTGGGCCCGGTCACTGTGGAGGCAGGCGACCCCTTCGGGGTGATTCGCCGACAGAGGGTTCTGGCCGCCGGAAACCAGGTTTATGTCCACCCGAGAACGATTGACCTTGATTCCATCACTGCCGGACTGCAACGGGACCTGGAAGGGACTTCGGGAACCGTCGACGACGATATGGAGTTCCATACTCTACGCCCCTATGAGCCCGGAGACGACATCAAACGTGTCCACTGGTTGTCCACGGCCAAGACCGGTTCCATGATGGTCCGCCAGTATGAGCCCACACTCCGCACGGATACCGTCCTCTGGATGGATACGGACCCGACCTCATATTCCACCGCCGAGGAATTCGAACTGGCCGTCAGCATCTTCGCATCCCTGGGAGCTCGCTGCCTCCTTGACGACCGCGCGCTGGCCGCCATGATTACGGATACGCCCCGTGCCTTCCTTGATGCCTGCAGCCTCTCTTTGGTCCTGCTGGTGAGCGGCTCCCGTCCGGACCAGACGGATATCGAGACCATGGCAGCAGGTCTCCCCAAGTCCATCCGATCCATGGTCCTGGGAGAACGACCAACCATCCAGCAGCTGGGCACACTGACCCGGGCGCGGTTGGGCACCCTGGGAAACCTACCTCAGCTGTTGAGGACCCTCTCAAACCTTCTGGCGGCCATCCAACTCCTCCCCGTGTACGACCTCAAAGGATGGCTGCTGGTGGGACTCGTCTCCGGCATGACCGGAGCCCTGATCAGGCCATACCTCCAGGTTGGCCTGCTGCTTGTGGCCCAGTTCATCCTGGGCCCCATCATCACGCTTAATGGCCTCATCCATGTGCTTCCGACCAGCCAAACCCTGGCGGACGGATTCGCTTCCACGTTCGGCTCCTTCAAAGCCTTGATTTCGATTGACCCGCCACTGGGCTGGGAGGCGGGCGGATTCATGGCCTTGTGGACCCTGCTCCTGTGGACCTCCTTCCTGGCCGCCTTCCTGCTCGTCACCATGTCGGCCCTCCTGGGAACCAGCCACGGTTGGCACCCCGGGCCTGCGGGGTACTGCCAGTGGATCCTGGTTCTTCTCTGGGCGTCCTGGGCCAAGTCACTGGTCCTGGCCCTGACCTTGGCCATTACCCTGGCCGGTACCCTTCTGGTCCCTCTCCGGCTGGCGCTGCGAGACCGGTACCGGCCTCCGATTGACCCCTACCAGTTCACCAGCCCACTGAGTGATTACAGGTCCTACATCAAGGACCATAAGGACGACACCCTGGTAACCGTTCACGACCTCCCGGCCGGCACCCCGGTCCGCATGGCCGTCATGGACAGGTACGACGGCAAGGTCTGGAACCTCTCCGACTCCTCCGATTACCGACGCATCGGCAGTACCATCTTCGAGGCCACCTTCACCATCCATCGGGATTTCGGGCACGCCTGGGTGCCCATGGCCTATTACAACAAGGCCACCGAGTCCGCCATCACCACCGCCCCACTCGGTGCCGATACCACCTATACGGTTCAGGGCACCACAAAGGCCAGACCCAGCCGGGATGCCATCAAGAACAGCCAGGCAGGGACGGCCTCGGTTCCCCCCGTCTCGAACCCTCCGGATTCCCTATCGAAGGTGGCGGCCCTAGTGACCTCCGTCCAGAGTCAACCCGGTGCCCTGTCAATCGAGGCCAGACTCCGCCAGGAAGGCTGGTTCTCCCATGGGTTGGAAGGCGATTATCCCTCCCCCTCCGGCCACGGGGACTACCGGATCGACCAGCTCCTCCAGCAGGCCATGGTCGGAGACAGCGAACAATACGCCTCCGCCATGGCCCTTCTCGCCAGGCAGATGGGGCTCCCCTCCCGGGTCGTACTGGGGTTCATACCCAAGGACAAGCAGGGAGACATCAGCGTGGACTTCAGGGGAGGGGATGCCGAAGCCTGGGTGGAAATCAACCTGGCGGGGTTGGGATGGGTGCCCTTCTATCCCACACCTCAGGAGACCAGGACACCGGACAGGAACCTGAACCTCACCCCTAACCCCAAGACCTTGGTCCCACCGCCCCCACTGGTCGATCCTCCCAGGGATGACCAGGGCGCCAAGAGCAGGGCCCACATCGGCGGTCAGGATATCGGGAAGATTCTTGCCTATTCCTCGCCCCTCTGGATACTGACCCTGCTGGTCCTGTCCATCCTGGCACTCAAGGCATGGCTCCTGAATCGGGCCAGGACCGGAGGATCCCCCAAGGAACGAATCGAGCGGGGATGGAAGCAAATCAACAGCCTGGCCCGGCAATCGAGACTCAAGGGAACCAGAAGGGCCGACGGGGCAAGCTTCGAC
>GCF_000737845.1
GGTACCGGCGCCACGGCTGATGTCTATCTTTACCGACAGTCGGGCACGAACCGTTCGGTGGCCGTGAAGGTGGGTTTCCTAGGCGAGGCGGCGGTCATGGGACCGCTTTCCCATCCCTACATCCTCTCCGTGTATGGTTCGGGCGTCACCGACCGTGGCTTGGGATACCTGATTCTGGAATATGCTCCCGGCGGCTCCTACCGTGAGATCATGCATTCGCATCTCGACGCGCAGCAGGCCACGGATTTGGGCATCAAGATCGCCGGCGCACTCTACACCGCCCACATCCACGGTGTGGTGCACCATGACATCAAACCCGCCAATATCCTCATCAGCGAGCAGAATCAGCCCCTGCTGGGCGACTTCGGTATCTCGACCACCGCTTATCAGACCGACACTGGTTTCTCCGTACCGTGGGCTCCGCCGGAAGTGTTCGGCGAGCTCTCGGATGTCTATTCCCTGGCGGCCACGTTGTTCGGTGTGCTGACGGGACGTTCTGATGTGCCCCTCGCGTTGGAGCACGTCCTGCGAAAAGCAATGAGCAAGAATCCGTCAGACCGGTACTCGTCCGCGCTAAGATTCGCCCGGGCGCTGCAACAGATACAGCTGGACTGCTTTGGCACCATGGCAGTGGCCTTGGTATTCGCTTTCGTGGTACTGCCGCGAATGCCCACGGTCACTGGTGTGACCTTCACATGGGACGACGGCACCGTATGGGTGTTCGACGTAGCAACTACGACCTTCATGGGAGGTCCGACGGTCGCCTTCCTCAATACTCAATCAGGCAATGTCTGGACCTCCTCCGACATGGATTCAATCTCCCCGACCGCGAGCCCGCAGATGCAGCTCGGAACCGGAGGAAAGGTCGCAGTCACCCACGAAGGCGCAGTGTACGGGTATCGCCCCGGCGACGGCGTCCTTAAACTGACGGACCGCAGTGACGCCGACAGCTTCACCGTGATAGGCGACACCCCTGTCATTTCGGTAGGGCGCAGACTCATGTGGCCGGGCGGAAGCGGAACCACAGGAAGGCTGACGCTGCAAGCGGCGCCGACTGATCAACGGGGCTGGGCTGCCGCGAGCGCGTCAAACGGCATCTTCACGGTTGATGCGCAGGCCGCACAACCCGTTTCGACCGACGGTTGCGTATACGGCGCCTGGAGTCAATCATCGCGCAACTACGTACGCCTATGTTCTGCCGAACTGCAATCGGTCTCGCCTACTTCACAGCTCGTCTTCCGCACCAACCACCGACAGGTGGTTCTCAACGACGTCTCCGATGGCAAGGTATGGAATCCGAACGAATCCCCGAAAGCCATGAGGATCCAGTGGAGAAAACTCCAGGCCAAAAAAGTTACCCGCGAGCGCGACCAGCAGACGCAGTTCAAACCCAACTGCTCGACGAAAGGATCGATCAAGGCCCAGGATGACACGTTCGGCGTGCGGGCGGGGTCGGAACAGATCCTCGACGTTCTGCGCAACGACGAACAGAGCGACTGCTCTATCATCACCATTTCCAAGATAGGCCCCGGATCGGGCATCACGGTCTCCCCCATCTATTCGGGGAGGTACCTTCAACTCGACGCCACCGGTTTCAGCTATGAGATAGACGATGGAAAGGGACAGACATCCCAGGCCACGGTGACACTCGACAAACCGCCCGTTCAGGGCGACACCCCGCCTGAATACGACGTCGAGCAGGGAGCCTCGTTGACCGTCAATGCGCTCGGCGGCTTCACCGACCCGGAAGGCGACCCCCTCACCCTGGTTTCGGCCACACCGGAAAACAGCACGCGCGCGGACGGGCAGCTCGTCTTCAATGCGGGTTCGGTATCGAGCGGTCGTGTGGGTGTCACACTCACCGTGAGCGACGGACAAGCCACAGGTACAGGGAGCATCTATTTCTCCATACGTCAGGCGAACACACTCCCGGCACTCATCGACGCAGTCGTCCAGACCACCGCGCCAGGCATGTCGACGACGGTGAATCTTAAACCTTATGTCCACGGCACCAGCAGCGAGCCTCCTACACTGACCTCAGTGGAATCAAGCACCTACGCCAACCCCGACCTTTCCTTCACCTTTTCCAGCGACACCCCAGGAACCTACACGGTGCCATACACCATTAGCCAAGGTTCCGTCACGGCGCAAGGACTGGCGCGCGTGGAGGTCAGGGCCGCCAACGACGAATCAGCCAAACCCGTCGCTGCCAACGACGTTGCTCTGCTCGGTGCTGACCACACTGCCATCGTCGAACCTCTGAACAACGACGTGGACCCCTTGGGAGGCGTGCTGGCCGTCACATCAGTGGACTCACTGGGCATCAAGACAGGCCTCGTCGCCAAACGTGTGTACATGACCGCCCGCCAAATACCGACACGCCCCGCGAAAATAAACTACACGGTGTCCAACTCGGTTGGATCCTCCAAAGGCACCATCGTTTTGCAACCTCCCACATTGACGGCATCCAACTCTGCAAAGGCGGCCAACATCACGGCGAACGTGCGTACGGGTGGGATAGTCTCCCTCGACATCCTCGACCACGTCTCACACTCGGACAAGCTCAACGACGACCTGCAATATGACAGGAAGTTCAAGGGACTGGTCTTCGTCTCCGGCGACAACGTACGCTACCAGGCCCCAGAAGAGGCCGGCGTCTACCGGGTCACATATACCGTGCAGGACAACCTGGGCAACGCAGCGTCCGGACTCATTAGCATCACCGTTCACTCCAAGAACGCGCAGACCAAATCCCCACCGACACCCCAAGACGTCCAAGCGCAGGTCGCCGCGGGGCAGAAAGTGCGCATTCCCATCACGATGACGGGCATCGACGATGGTGACGACGACACATTGCTGGGTCTGGGAAACAAGGCGCCCAAATTGGGACGTATCGATGAGGTGGGGGCCAACTACATCGTTTACGAGGCTTACAACGACTCCTCCGGCACCGATACTTTCTCATATGCCGTGGAGGACTGGACGGGCCAGCGCGCACAGGCGCAGGTGCGGGTGGGGGTCTTCACGGGTTCGGGAGTATATGCACGAGACGACCAAGTGACGCTGCGTCCGAACAAGAAAGCCACGGTGCCAGTGACGCTCAACGACATCTCCGGGGACAACACTGACCTGAAGATATCGGAAGCACAGGGAATCCAAGGGGCAACCGTCGAAGACAACTCCATCAGCTTCACGACCCCCCAGACGCCGGGTGTCTCCTACATCATCTACACGGTGCACGATAAGGCCGGGCTCTCCGACACCGCAACCCTGACGATCACCAGCGACCCCAAGGCACCGATAGACCCGCCGATCGCCTATGACTACCGGGTGCCATCCTCAGCTACGATAGACAAGGTGGACGTCGATCTTTCACCCTGGATAGCGAATCCCTCAGGAACCGCCGGAGAATTACGCATCGGCGTGGATCCTTCGGTGGCGGACCATGCGCACGTCAAAACCACGCTGAGCGTGGACCTGACCGACGAGGCGCGCAGCGTCCCCTATACCGTCACGAACACCACATACAACGTCAGAACCACGGCATTCGTGCAGGTTCCCGCCTACGGCGTGTTTCCGCCAACGCTGAAAGCCCCGGCGTTGCGGGTCAACGCCAAACAGTCCATCACCATCAACATCGCCGATTACGTACGCGTGGGAGGCAAGTCACCACACGTCGATTCGGTCAGCGCCACCAAGAACTCCGATTACTTCGTCAACGACCAGACCCTCAGGTTCACCGCACCGAAAGACTATGCGGGGCCGGCATCCATCACCTTCGACGTGGCGGACATCAATTCCTCCACCCTTACCCTCCCCATAACCGTGATCGGGCGCAATGTGCCGCCACCGACGTTCTCCTCATCGACCGTCTCCGTAGTGGCCGGAGCCAAAACAATCGACTTGAAAGCCCTGACCTACACATATTCCACCGCCCATCTGGGCAATGGCGGCAGACTCACGATTCGTGCGGCCGAGGATGCGCCCGTGGGCATGACCAGCATTCCCCTGAACATCAAATACAACGGCACCGTCAACACCGGAATCACCGCCCAGGTCGTTCAATCCACACGTCCATTGGCTCAGATACAAGGAGTACGGCGGCAGATAAAGGCTGGTGACAGCGAAACTGTGAACGTACTTTCCGACGCGTTCAATCCGTTCCCCGGCAAGCCGCTGACCGTCACCGACTGTGATGACAGCGGTTCCGTCACCATCCATGCGGCTGGAGCTTCCACAAACACCGTCGTCGTCACCGTGCAGGACGCCACGAAAACACGCGAGCGTCAGGTGAGCGGCACGATTACGCTTTCCGTCATCGACAAGCCCGCACCTCCACTGCTTTCCCCTGTTTCAGACGGCGCGGTGAACCTCTCCTGGACCCCGGGCAGCGCCAACGGCAGCCCTATCACCGAATATCGGGCCGATTCGTGCGGAGCAGTCACCACATGCAATATCACCGGTCTGACAAATGGTAAAGAGTACCATTTCACCGTCAAGGCAAAAAACGAGGCTGGATGGTCGAAACCGTCCGAATCGGTCTACGCAAAGCCCGACAAAGTGCCAGACCCACCGATCAGACTGGAAGGCGGAACCATCGATGTGAGTTGGTCGAGATATACCGTGACGTTCACGCTCGATAACGGCTATGCCGTGACGGTGCAGGGACACTGGGGGGACCCTGACGCCCCTGTGCTACGAAACGCGGGGTGTTCGTCGATCGCAGACAGCGACATCAGGGCATTCCAGCAGACCTTTGCGGCATTGACCGAAAACATCGCACAGGCGGTAGTGGGCAAGCCGATGCCCATCAGGCTCTGCGCCACCGCCTTGATGGTCGGCGGACACATCCTGCTGGAAGACAACCCCGGCACAGGCAAGACGCAACTGGCACGAGCACTCGCAAACTCCTTCAAACGCATCCAGTTCACACCCGATCTGCTTCCTGCCGACGTGGTGGGCGTGACCGTATACGATCAGAAGAACGGCCACTTCGAATTCCGAAAAGGCCCCGTCTTCGCATCAATCGTGCTTGCAGACGAAATCAACCGGGCTTCGCCCAAGACCCAATCAGCCCTTCTGGAGGTCATGGAGGAGCATAAAGTCACCGTCGACGGCATCACCTACGACATGCCGCAGCCGTTCATCGTCATCGCCACGCAGAACCCACTGGAGCAGCTGGGTACATACAAGCTGCCCGAGGCCCAGATGGACCGTTTCCTCATCAGGACATCCATAGGCGCACCTGATCGACGCACCAGCATCGACATCCTCAGGCAAATCGACGTTACCGATCGCGCACGCAACATCCTTTCCGGGCCCGACATCCTCAAACTACGCGGGACGGCCGGTCTGGTACACATGGACGATCGCATCCTGGAATACATCGAACGATTGGTGGAAGCCACGCGCGAATCCGAAAAGCTGAAAGCCGGATCATCCATGAGAGGAGCCCTCGCCCTAGCCCGGTGCGCCCGAATATGGGCGGCTTCCGAAGGACGCGGCTATGTCATACCCGATGACATCAAGGACCTTGCGGTCCCCGTGCTGGCCCACCGCATCATCCCGACTGCGGAGACCACGTTCCGCGGCGAAACCAACAAGCACATCATCACTGACATCCTAGAAACCGTACCCGTCCCCGACATCACGCCGTTCGGATGGCTGGTCTTCATCGCCGGCGCATCCTGGCTGGCGCTGTTCCCGCGACTGGGATGGTATGAGCTCCTCACTGGCGGGGTGCTTGCCTTGACAATGGTCGCCTCGGGGATAATCATGTCGTTGGGCAACACCAGGCTTGAGTCCACGCTCAGCCTCTCGGCGGACCGCGTCACCGCAGGGGATGCCGTGACAATCAACGTCACGGGGAAAACGCCCACAACGCGGGCCTGGGGCGACCTGCCTTTAGGCCACGAGCAATTCCGCATCCCCGCGCTACCCGCGGGCGGCCGAGAGAGCCTCGAGGTTGATTTCATCGCCAAACAGCGCGCGGTGCTCGATGTTGGCCCACTGACGGTACGCAAAGGCGACCCTTTCGGTCTGGTGCGTCATAGACGTTCCATAGCCGAGCGGACCAAGGTCTACATTCACCCTAAAACAGTGAGTCTCAATCCTCTGGAATCCGCAATGGTACGCGACCTCGAAGGCAGCGGTCAGATCGTCGATGACGACTTGGATTTCTATGGGTTGCGCGACTACCATGATGGCGACGACATTCGCAACATCCATTGGCTCAGTTCCGCAAAATCGGGCCGAATGATGGTTCGTCAATACGAGGCGACCAAGCGTACCGACACATCACTGACCCTGGACACAGATCCGAAGGATTACACAGGCCCGGACCAATTCGAACTCGCTGTAAGCGTTCTGGCATCCCTGGGCGTGCAATGCCTTGAGCAGAACCGACCACTGACCGCCCACGCACCCTCATCCCCGTTGGCATTATTGGACTGGTGCAGTGCCTCATGCTACTTCCTCGTCGTCGGACCACTCGTGCCCCAGGACGCGTTGAGGCGCATCGCCTCCGCGTTTCCCAAAGCCGCCGCCTGCATCATCATAACGGCGGAACGGGCCATACGACAGTATGACGACTTCACATCGGCCACCCTCGGTTCGATCGAGGACCTTCAATTGGTCATGGAGGCGATTTCAACGGCGGCATCCTCGCTGAACCTTGAGGACGTGTACTCATGGGTGCTCTGGGGAGCTGTTGCGGCGACTTCAGCCATCCTCGGTTGCCTCATACGCCTATGGGCTCAACTGGCCTCGCTTGGCCTGTCGCAATTCATCATCGGTCCGGTGCTGACACTCAACGAGCTGGCCCACGTCCTCCCGACCACACGAACTTTGGCACAGGGCTTTGTGGACACGTTCGGTTCGTTCAAATACGTCATCTCAGTCACCCCTCCGCTAGGTGCCTCCGGAGGTGCACTCATGGCGCTCTGGACCGTGAATCTGTGGATGGGATTCCTCGCCTGCTCGGCGTTCGCGGATCTGTGCGCACTGCTCGGCACCCGGACCGGCACGGCCGCAAGTCTGCGCGGCATCCTCATAACCGCCTCGCTTATCCTCTGGCTCTGCATCAGCACCGGTATCATTCTTCTGACCGCAGCGGCCCTGGCAATCGTCGGCCCACTGCTGATACCGTCACGCTTCACGCTTCGCGACAGATATGACCCTCCCCTCGATCCCTACCAATTCACCAGTCCGCTGAGCGGCATGCGCTCATACGTGAAATACCACAAGAAGGACACTTTGCTGACGGTCACTGGCCTACCTGCCGGGACGCCGGTACGGTTGGCGGTAATGGACAGATTCGACGGCAATGTATGGAACCTATCCGATTCTTCTGATTACCGCCATGTCGGCTCACGAATCTTCCGTGCAACGTTCGTCGTCAAGCCGGGGCTGAACGAACGTTGGCTTCCACTCGCCTATTACAACCGCTCCACGCACAGCGCCATCTACGCTTCAGGGTTGAGTGAGGAACAACAGTACACCGAAACCGGCGTATTGGCCCCCGAACCGACGCCGTCGCAGATATCCAAAGCCCAGGCCATTTCGACCTCCCAGCCGAAAACCACCGATGTGCCTCAGTCAGCGGGCAAACTCGCCACCGCCTTAGCTGGGAGGCAGGCCACAGGCGGCGCCCAAAAACTGGCGGAAGGATTGAAGACAAACGGTTGGTTTTCCCATGGTCTCACAGGTGATTACCCGTCGCTGCCGGGACATGGAAACTACCGCATCGAGGCGATGATGGGCGGATCAATGGTCGGAGATAGTGAACAATATGCTTCCGCGATGTCCATGATGGCACGCGAACTTGGACTCCCCGCACGTGTCGTGCTCGGTTTCATACCGAAAGACAAGGACGGGGAAATCGACACGGAATTCACCGGCAACGACATCGAGGCGTGGGTCGAAATCAATCTCAAAGGATACGGTTGGACCGCGTTCTACCCCACACCGAAGGAGACCAAGACCCCGGACAAGAACCAGAACCTCACCCCTAACCCCAGGCAACTGGTCCCACCCGTCCCGCTCACGGATCCGCTGTATGACAAGATGCAGGCCAGAGAGCAATCGGGGGCGAACGGCGACGATGCCAAGAATGTGATCGTCTACGGCAGCCCCGTATGGATCATCCTGCTGATTTGTCTGTTGATCGTCGCATTAAAAACGGTGCAGATCGCAGTGATGAGACGCAGAGGGTCGCCCGCCCGACGCGTGGATGCAGGTTGGACGGCCGTTGCCATGATGGCACGCCAAAGTAGACTGCCAAGGCACCCGAGGAGTCGATGGCCTGCCCATACC
>GCF_000737865.1
GGCATGGGAGGCACCTCATCCGTTTATCTGTATGAACAGGAGTCACCCTCACGACCGGTGGCCGTCAAGGCGAGCTTCCTGAGGGAGGCAGACTATCTGGCCAGGCTCTCCCACCCCTATATCCTGACCATCCACCAGGCCGTCGTCAGCAGGGACGGTCGGGACTGCCTGATCCTGGAGTTCGCATCGGGCGGCAACTGCAAGACCATCATGCGCTCGACCCTGAACGAGGAGCAGACACTCGACCTGGGCGTGCGGATGGCGAGCGCCCTCTACAGCGCCCACACCAAGGGAATCATCCATCGCGACGTAAAACCGGGAAATTTCCTGATAACCGAGCAGGGCCTTCCCGTCCTGTCCGATTTCGGCATCTCGGCCTCCACCTACGGAACGGCCAGGGGACTCTCGATACCCTGGGCGGCACCCGAGATCCTCGCCGAGGCCAGTGACATCTACTCCCTGGGCGCCTCACTCTTCGGTATGTTGACCGGGCAATCCGAGGCTTCGGTCATGTTCGAACAGGTTCTGGACCGGGCCATGGCCCACGATAGGGACGACCGATACTACACCGCTCTCGACTTCGGGCGGGCCATGCAGAAGATACAGCAGAAACTCTACGGCCACATGGCAGTGACCCTTGTGGTCGGCCTGTTCGTTCTGCCAGACATCCCTGTACCTTCGGTCGTCGTCTTTACCTGGGATGATGGAAGCGTCTGGATCTTCGACCTGGCGGTTGAGCAGATTGTCAACGGCCCGACCGTCGCCCTCCATCAGCGGACCACAGGCAAGGTGTGGGTGGGCGATGACCTGAAAGCCCTGGACCCGAATCAACAACCAATCCTGACCCTTGGCCGTGGAGGGGCCGTATCCGTCACCCCCCAGGGTTCCGTCTACGCCTTCCGTCCCTCCGATGGAGTACTGGTGATAACCGACCCGATCAAGGCCGATGGGATGGCCGTGGTCGGAGACCAGGCAGTGGTCCTTTCAGGCAGGACACTGTACTGGTCCAAGGGATCCACCCGAATCGGCGACCTGACGATACAGGAGACCCCGGTCGACCGTAACGACTGGGTGGGGGTCAGCGATCAGGGGGGTGTCCACCTGGTCAATGGACAACCCGCCCGTCCGGTCTCTTCAGGAGGCTGCCTCTGGGCGGCGTGGTCCTCGCCCAGCCGCAACTTCATCCGCCTATGCGGCACAGGGCTCCAGTCCATCTCCCCGACCGACAACCTGGTCTTCCGCGCCAATCACCGGCAGGTCATCCTCAATGACGTCCTGGCAGGCAACGTATGGAATCCCCGCGAGTCCACGAAGATGATCAAGGTCCAGTGGCGAACCATGGAGGTCAAGGAGACCACCAGGGACCAGAAAGAGCAACAACGGTTCGCCCCCTCCTGCGACAGCCAGGGGTCCATCAAGGCCGAAGACGACCAGTTCGGCATACGAGCGGGAACCCAGGCCCTCCTGGACCCCCTACGCAACGACCACCAGACGGATTGCTCGGTTCTGCAGATCAGCGATGCACAGACCAGCGGCAATGTGACCCTGGCCCCGGTCTACGATGGTCGATTCCTCCAGGTAGATGCAGGACGAATCAACTACTCCATCACCGACGGCCACGGACAGGTGTCCTCGGCCGGCATCGTCCTGACAAGGGCCCCCGAGCAGGTCGATACCCCACCCGAATACGAGGTGGAGCAAGGAGCCACCATCAGCATCAATGCCCTGGCCGGATTCATGGACCCCGACGGGGACACGATGACCCTGGTTGCGGCAGCCCCCACCAATTCCACAAGGACCGATGGCAGGCTGACCCTATCCACCGGATCCGCCACATCCGGACGAGTCGGCATACGAGTGACCGTCTCCGATGGGAGACAGAGCGGAGACGGACTGGTCTACTTCTCCATCAGGCCCGCCAATACCCTGAGTCCCCTGGTCGACCCGGTCATCAGGCAGGTCCAACCCGGGAGGACCGTCAGGATAAATCTGAAGGAAACCACACACGGCAATTCCGCCCAGCCTCTGCGACTGGCAAAAATCAGCCAACGGGTGGAGTCCAACACCGACCTCTCCTTCACCTTCAGCGCCCAGAATCCCGGCACATACTACGTGCCCTACACCGTCGCCCAAGGTGATCACACCACACAGGGGCTGGCACGGTTGGAGGTGGCCCAGATCAAGGGGGAGGCAGCCAAACCGGTCGCGGTCAATGACGTGGCCCTCCTGGGAGCCGACCAGACCGCAATCGTCGATCCTCTTGACAATGACCTCGATCCCACGGGCGGGGTCCTTGCCCTGACTTCCGTATCATCTTCGGGCATCAAGGCCGGAATCGTCAATAAGAGGATCTATCTGACAGCACGTCAGATCCCCTCCCACCCGGTCAACATCACCTACACCGTCGCCAACTCGGCCGGTGACGCACAGGGAACCATCACCCTGCAGCCACCGCCCCTGGATCGGGGATCCTCCACCAAGGCCGACAACATCAGCGCCCAGGTCCGGCAGGGAGGCCTGGTCACGGTCAGGGTCATGAACCATGTGACCTACCCCGATAGCCTGGAACCCGATTTGGGCAGGGACCAGGGATTCAAGGGACTTGTCTTCGTCTCCGGCGATGTGGTGCGTTATCAGGCAGGCCAGGAACCGGGAACCTATCCCGTGACCTACACGGTCAAGGACAACCTCGGCAACACCGCCTCGGGAGTCATCACCTTCGAGGTCCATACCGGCAACCAGAAGGACAAACCGGCTCCAACCCCCGACGATGTACAGGCCCAGGTGGCCGCAGGGTCCAAGGTCCGGATTCCCGTCGCCCTGACCGGCATCGACGATGGGGACTGTGACACACTGTCCGGACTGGGAAACCAGGCACCCAAACTGGGGCGCATCACCCAGGTCGGGGCCGATTACCTGATATATGAGGCCTATGCCGACTCCAGTGGGACCGACGATTTCACCTATGCGGTCGAGGACTGGGTGGGACAACGCGCCCAGGGCCATATCCGAGTCGGAGTCTTCCGGAATTCCGGCGTATTCAGCCGGGACGACCAGGTGACCATGAGACCGGGCATGGCAGTGGATGTGCCCGTCCTGTCCAATGACATTTCGGGAGACGACACCCCACTGACCCTTGACGAGGCCACCGGTGTGAGCGAAGCCAAGGTAGTGGACAACATGATCCGCCTGACCACACCACCCCAGGCCGGCGCCGCATATGTGGTCTACCGTGCCAGGAACCAGGCGGGCATCAGCGACCAGGCGACCCTGACCATCACCACGGACCCCAAGGCTCCGATACAGCCGCCGACCCTGCAGGATTATGACGTGGCCCCTGCCGATACCATCGACAAGGTCGAGGTCGATTTGGCCGACTCCATGTCCAATCCCTCGGGAACCGTGGAGGACCTGAAACTTGAGGTGCATCCCAGTGCCGGAGAACATGCCCGGGTCAAGACAGTCCTCAGCATTGACCTCACCGATCAAGCCAGGGCGGTCCCCTACACGGTCACCAACACCAGGTACGGCATTACCTCCACGGCCTTCGTCAAGGTGCCCGCGTTCGGGGTATTTCCACCCACCATCAAGGCCCCTGATCTGCGTGTCCGGGCCGGGCAGAGCATCACCATCGATATCGCCGACCATGTACGGGTGGGAGGCAAGACCGCCCGAATCGATTCCGTTTCGGCCACCAAGGGGTCCGACCCCTATGTGGATCCAACCACCCTCAGGTTCACCGCAGACAGGGACTATTCCGGGCCTGCCTCCCTGACCTTCACCGCCCAGGATGTCAACTCGGCCGTCTTGACCCTTCCCATCACCGTTGAGGGAGGGCGTGAAGAACCGCCCACCCTCTCGGCTCCACCCATAGACCTGGTGGCCGGAGCTCAAACCATCTCCCTGAAGGCCCTGACCTACACCTATTCGCAGGTATCGCTCACACCCCAGGGTCAGCTCTCCGTCAGTGCGGACAAGACGGCTGCGCCCGGTCGGGCAACCCTCCCCGTCACCATTGCCTATGACGGCACCGTCAAAGGGGGCCTGACCTTCAGGGTCGTAAAGACCACCCGGCCTCTGGCATCGATACCGTCGCGGACCGTCAGGGCCAAGGCCGGGCAAAGCCTCAATGTCGACGTGCTGGACGGGGCCATGAACCCCTTCCCCGACACTCCTCTGCGGGTGGTCGGCGTGGACGATACAGGACGGGTGACCATCAAGACCGATGGAGCCTCGACCAACACCGTCCTGGTGACCGTGGAAGACGGCACCAGAGACAAGGACCGACGCGTAAGCGCATCCATAACAGTCAGTATCGTCGACAGGCCCCAGGCCCCCAAGATGCTGGCAGGGTCCGATGGAACAGTCTCGCTGGCCTGGCTGCCGGGGAGCGCCAACGGAAGTCCCATCGACGAGTACCGGGTCTCCTCCTGCTCGCAAGCCACCACCTGCACCATCAGCGGCCTGTCCAACGGGCAGGACTACAGCTTTACGGTTCAGGCCCACAACGAGGTCGGATGGTCCCCGGCCTCCTCCCCGCTGGCGGCCAGACCTGACGTGATACCCGGCGGTGTTCTATCCATGGACGGCAACACCCTGACGGTGAGGTGGGACCAGTACCTGATACAGGCAGTCTTCTCCGTGGACTGCTCCATCACCGTTACACCATCCTGGTCGCACCCCGACCCGCCCGCCGACCACGGCAGGCCCTGCGGGGACATCCTGCCGGTAAGGTGCAGTGATTTCGCCAGGCTCTTCCGGTCCATCTCCGAGAACGTCAGCAAGGCAGTGGTGGGCAAGGAGGCGACCGTGGAGCTGTGCATCACGGCCCTGGTTGCCGGCGGCCACGTCCTCCTTGAGGACAATCCCGGTACCGGCAAGACCCAGCTGGCACGGGCACTGGCCAGGTCCTTCAAACGGATTCAGTTCACCCCAGACCTCCTCCCCTCGGACGTCGTTGGCGTCACCTTCTATGACCAGACCGAGAGCAGGTTCTCCTTCAGGCCGGGGCCCGTCTTCGCCTCGATGATTCTGGCCGACGAAATCAACCGGGCCTCCCCCAAGACCCAGTCCGCCCTCCTGGAGGTCATGGAGGAAGAAAAGGTCACCGTCGACGGCAGCACCTACCAGGTGCCCCATCCCTTCATGGTCCTGGCCACCCAGAACCCGATTGAACAGTTGGGCACCTACAGCCTGCCTGAGGCTCAGATGGACCGCTTCCTGATTCGAACCTCCGTGGGAGCTCCCGGGCACGATGCAAGCATACGAATCCTTCAGGAGGCCGATATCAAGGACCGTGCCGGGATGGTGGTCGGTGCCGACGACATCGCAGCCATGACCCAGTACGCTTCCAACGTTTACTGCCATCCCTCCATCGTGGAGTACGCCGTTCGCATCATCGAGGCCACGCGTCACAGCAGGGCCATCAAGGTGGGCTCATCCATCCGTGGAGGCCTGGCCTTGATACGGTGTGCCCGCATCAAGGCATGCTCCCAGGAACGGGATTATGTCATCCCCGATGATGTCAAGGAGCTGGTCGACCCTGTTCTGGCCCACCGTCTGGTCTTGGAGACCGAAACCAGGCTCTCGGGAGTCGATGAGCACCAGGCCCTGGCCGAAGCCCTTGAAGGGGTTCCCGTGCCCACAACAACACCACTCGGGTGGGGACTGGCCCTGGTCGCGGTCATTGCCGGTCTCGGTCTGGCCCTGACCGGCTGGGCCGAACTCCTGGCCCTTGCCCTGTCCAGCCTGGCCCTGATTGCCGCAGGGATGGTCATGAGCATGGGGAATCTGGGATACAAGGCGGAAGTCGACCTGAACAGGACCCATCTGAGTGTGGGCCAGGAGTCGGAACTCTCCATCATCGGCAAGCAATCCACCCGCAGCGGCAGAGTCGGCATCCTGGTCGGGCCCTCCCACCTGCCGGTACCGGCGCTATCGCCCGGACAGTCCGCCCACCTGCACCTGAATCTCCAGGCCCTGCACCGCGGCGCCATATCCTTGGGCCCCGTCACCGTGGAGGCAGGCGACCCCTTCGGGGTGATTCGCCGACGGAGGGTTCTGACCGCCGGAAACCAGGTTTATGTCCACCCGAGAACGATTGACCTTGATTCCATCACTGCCGGACTGCAACGGGACCTGGAAGGGACTTCGGGAACCGTCGACGACGATATGGAGTTCCATGCTCTACGCCCCTATGAGCCCGGAGACGACATCAAACGTGTCCACTGGTTGTCCACGGCCAAGACCGGTTCCATGATGGTCCGCCAGTATGAGCCCACACTCCGCACGGATACCGTCCTCTGGATGGATACGGACCCGACCTCATATTCCACCGCCGAGGAATTCGAACTGGCCGTCAGCATCTTCGCATCCCTGGGAGCGCGCTGCCTCCTTGACGACCGCGCGCTGGCCGCCATGATTACGGATACGCCCCGTGCCTTCCTTGATGCCTGCAGCCTCTCTTTGGTCCTGCTGGTGAGCGGCTCCCGTCCGGACCAGACGGATATAGAGACCATGGCAGCAGGTCTCCCCAAGTCCATCCGATCCATGGTTCTGGGAGAACGACCAACCATCCAGCGGCTGGGCACACTGACCCGGGCGCGGTTGGGCACCCTGGGAGACCTACCTCAGCTGTTGAGGATCCTCTCAAACCTTCTGGCGGCCATCCAACTCCTCCCCGTGTACGACCTCAAAGGATGGCTGCTGGTGGGACTCGTCTCCGGCATGACCGGAGCCCTGATCAGGCCATACCTCCAGGTTGGTCTGCTGCTTGTGTCCCAGTTCATCCTGGGCCCCATCATCACGCTTAATGGCCTCATCCATGTGCTTCCGACCAGCCAAACCCTGGCGGACGGATTCGCTTCCACGTTCGGCTCCTTCAAAGCCTTGATTTCGATTGACCCGCCACTGGGCTGGGAGGCGGGCGGATTCATGGCCTTGTGGACCCTGCTCCTGTGGACCTCCTTCCTGGCCGTCTTCCTGCTCGTCACCATGTCGGCCCTCCTGGGAACCAGCCACGGTTGGCACCCCGGGCCTGCGGGGTACTGCCAGTGGATCCTGGTTCTTCTCTGGGCGTCCTGGGCCAAGTCACTGGTCCTGGCCCTGACCTTGGCCATTACCCTGGCCGGTGCCCTTCTGGTCCCTCTCCGGCTGGCGCTGCGAGACCGGTACCGGCCTCCGATTGACCCCTACCAGTTCACCAGCCCACTGAGTGATTACAGGTCCTACATCAAGGACCATAAGGACGACACCCTGGTAACCGTTCACGACCTCCCGGCCGGCACCCCGGTCCGGATGGCCGTCATGGACAGGTACGACGGTAAGGTCTGGAACCTCTCCGACTCCTCCGATTACCGACGCATCGGCAGTACCATCTTCGAGGCCACCTTCACCATCCATCGGGATTTCGGTCACGCCTGGGTGCCCATGGCCTATTACAACAAGGCCACCGAGTCCGCCATCACCACCGCCCCACTAGGTGCCGATACCACCTATACGGTTCAGGGCACCACGAAGGCCAGACCCAGCCGGGATGCCATCAAGAACAGCCAGGCAGGGATGGCCTCAGTTCCCCCCGTCTCGGACCCTCCGGATTCCCTATCGAAGGTGGCGGCCCTGGTGACCTCCGTCCAGAGCCAACCCGGTGCCCTGTCAATCGAGGCCAGACTCCGCCAGGAAGGCTGGTTCTCCCACGGGTTGGAAGGCGATTATCCCTCCCCCTCCGGCCACGGGGACTACCGGATCGACCAGCTCCTCCAGCAGGCCATGGTCGGAGACAGCGAACAATACGCCTCCGCCATGGCCCTTCTCGCCAGGCAGATGGGACTCCCCTCCCGGGTCGTACTGGGGTTCATACCCAAGGACAAGCAGGGAGACATCAGCGTGGACTTCAAGGGAGGGGATGCCGAAGCCTGGGTGGAAATCAACCTGGCGGGGTTGGGATGGGTACCCTTCTATCCCACACCTCAGGAGACCAGGACACCGGACAGGAACCTGAACCTCACCCCTAACCCCAAGACCTTGGTCCCGCCGCCCCCACTGGTCGATCCTCCCAGGGATGACCAGGGCGCCAAGAGCAGGGCCCATATCGGCGGTCAGGATATCGGGAAGATTCTTGCCTATTCCTCGCCCCTCTGGATACTGACCCTGCTGGTCCTGTCCATCCTGGCACTCAAGGCATGGCTTCTGAATCGGGCCAGGACCGGAGGATCGCCCAAGGAGCGAATCGAGCGGGGATGGAAGCAAATCAACAGCCTGGCCCGGCAATCGAGACTCAAGGGAACCAGAAGGGCCGACGGGGCAAGCTTCGAC
>GCF_000741165.1
GGTCGCGGGAGTACGGCGGACGTATACCTCTATCGATTGCATCACGACGATCGCACGGTGGCGGTGAAGGTGTCGATGGTCGTCGAAGCCCGTGCACTGGCCGAACTTGGCCATCCACATGTGCTTGCCATACATGATGCCGGTGTGTCTTCGGACGGTCGGGGATGGTTGATGCTTGCCTATGCGCCGGGAGGATCGCTCGCCGACCTGATCGCCCGGCACCTTGGGGCAGTTCAAGTGGCTGATTGGGGCGTCCGCCTTGCCGGCGCATTGGCCGCCGCGCACCGACTGGGTATCGCCCACCGCGATGTCAAACCCGCGAACGTGCTGATCGACGAGGATGGCATGCCGATGCTCGCCGATTTCGGCGTAGCCGCCGACGTGTACCGTCCCCAGACAGGACATTCGGCATTATGGGCCGCCCCGGAGGTGACGGACGAATCGTCCGACGTTTATTCTCTGGCGGCCACGCTGTTCGCGGCGTTTGCAGGTCGATCCCATATGCCGCCCGTACTGTCCGACGTGTTGGTCCGTGCGCTTTCTCCCGTTGCCGATGACAGGCCCGGGTCGGCCGTGGAATTCGCCCGCGCCCTGCAAGAAGCGCAGCGTCGCATGACCGGCCGGATGATCAGCATGGCCATGCTGGCCATGATCGCGATGGCCGGCATGCCGACGCCTGATCGCATCACGTTCACTTGGGATGACGGCACGGTATGGGTATTTGACGTCATGACCAAGACGCTATTGGGAGGCGAAACGGTTGCAATGATCGACACCGCAACCGGCCAAGTGTGGTCCACGGATGCGCTCGAATCTATCAGGCCGCGGGGGGAACCACAGCTTACGTTGGGCGACGGAGGTCGGGCCGTGGTCACCCATGACGGCTCATTGTACGGGTATCGACCTCGGGACGGCGTGCTGCGCATCGATGTCTCCCTTCCGGTGGATGGGTTTACCGTGATTTGCGGCGTGCCAATCGTCTCGATCGGCGGCGACGTGCACTGGCCATCCGGCAAGGCCAGCACCCAGCGTCTGCTCCTGCAATCCCCTTCCATTGACCAGGCATGCCAGGTTGCGGCCGCCGGACGTGACGGGTTATATCTGATCGATGCCGAGCCGGCGCAACCGGTGTCCGTGGCGGGCTGCATCCATGCGGCGTGGAGCCGTGTGGGCGACAATTATCTGCGTGTTTGCGATCTCGACCTGGAAACGGTCGACGGCACTTCCGATCTGGTGTTTCGTGCCAATCACCGTCACGCCCTGCTCAATGACGTGGCCAACGGCGTTGTGTGGAATCCCGCAGCCTCCACGCAAGCCGTCAGCGTCCAGTGGAACACCACGAGCGCCGACGAGTCCCGTACCGGCAACGACGCTCAGCGGGAATTCTCGTCAACGTGTTCAGCTGAAGGGTCGATTCGCGCCATGGACGATGAGCTCGGCGCCCGTGCAGGTGGTATGCAGATTCTTGACGTGCAGCGCAACGATGAGCAGACCGACTGTTCGGTGCTGCGCATCGCCGCGGTGAACGTAGATGCCGCGTTTGCCGTACAGCCGATTCATGGCGGACGGTACTTGCAATTGGACGCAAGTCACTTCTCGTATACGGTCGACGACGGACGGGGGCAATCATCCACAGCATCCGTAACGTTGAATCACGCGCCTGTGCAAGCCGATGCTCCCGCGGAATACGATGTTGAACAGGGAGCCATCTATACGGTGAACGCGCTTGCCGGTTTTCTGGATACGGATGGCGACCCGTTGTCTCTGGTCGCCGCCGCGCCACATACAGAAGTCCGCGCCGACGGGCAGCTAATTTTTGACCCGGGTTCAGTGGAATCAGGAAGAATCGGCGTCGAAGTGATGGTGTCCGACGGTCGGAACACCTGCTTTGGCACGGTATATTTCTCCGTCCATCCCGCCGACACCTTGGCAGCGACCGTGGAGGCGGTCTGCGCGCAGGCGACGCCGGGCGTTCGCACCATCGTCGATCTCGAACCGCATGTGCGAGCCACATCGAGCCGTCCCGTGTCATTGATTGCCGCCGAAGCGAGTGTGACGTTGGATGCGGGACTGTCGTTCTCGTTTTCGGCAGCACAGGAAGGCACTTACTATGTGCCGTACACCGTTGTCCAAGGCGAGGTGCCGACGATCGGGTTGGCTCGCGTCGAGGTGGCGGACGTCTCCGGCGAGGCTGCGATGCCCGTGGCCGCAAACGATGTGGCGCTCCTCGGCAATGACGGAACCGCCATCGTCGAACCGTTGGCCAATGACATCGATCCGATGGGCGGCGTACTGAGCGTCACGTCGGTGCGCGATTCCGGCATTTCCGCCGGATTGGTGGCTAAGCGCGTGTACCTGACCGCAAGGAGGATTCCGACGGCTCCCGTGCGCATATCCTATGTGGCCGCCAATGCCGCCGGGACTGCGACGGGAACCATCATCCTGCACCCGCCGGCTTCAGCCGTGTCCGAGGTCGCGACGGCTCCGGATCTCAGCATGCGGGTGCGTACCGGCGGCATCGCATCGGTTAACGTACTCGACCGGGTCCTGCACTCGAATACACTGCTTGACGAGCTGCGGTATGACCGAGACTTTTGCGGACTGGCATTCGTGTCCGATGGGAGCATTCGCTATCAGGCCGGTCATGAACCCGGCACGTATCAGCTGACCTACACGATACGCGACGGTTACGGCAACGCCGCATCGGGGCGACTCACGATAACTGTGCATGCCGGCGATGCAGAAGGCAAAGCCGCGCCCATGCCGCGTAACGTGGAGGCGCAGACCGTTGCCGGGCATACGGTGCACGTGACGATTCCCCTGTCCAACATTGACGACGGCGATGACGTCATACTGCTCGGACTGGGCAATACCGTGCCTTCACTGGGCCGGGTCGTCGAAGTCGGCGCGGACCATCTGACTTACGAGGCGTATGCGGATTCGGCTGGAACCGACACGTTCTCCTATGCTGTGGAGGATTGGACCGGGCAGCGGGCGCAGGCAACCATTCGCGTCGGCATCGTGCCCAACGCGGGCGTGGTGGCCCGAGATGACGGAATCACGCTGCGTCCCGGCACGCGTGCCTTGGTTCCAGTCACCGCTAACGACATCGCGGCGGAAGGAGTTGAGCTGTCGTTGGACGAAACGCAGGGCATCGATGACGCGCACGTCAACGGCTCATCCATCGAGCTGATCGCGCCACGTGTTTCCGGCACGGGGTATGTGACCTACACGGTCAGGGATCCGGCCGGGCTCAGCAGTACGGCAACACTGACCGTCACGGTTGACGAAGAGGCCGGAATCGAGCCGCCAACGGCTTACGACTATCGTGTGCCGGCGTCGGCGACGATCGACCGGGTGGAGATCGATGTGTCTCCCTGGATCGCGAATCCTTCCGGTTCTCCCGACGAGCTCAAGGTTGCGGTCGCATCGTCTGCAGCCGACCATGCGCGGATGATCACGACAATCAGCATTGATCTGGTCGACGAGGCGCGCGCCGTGCCCTACACGGTGACGAACACGACGTACGGCATTGTCGCGACCGCGTTCATCCATGTGCCGGCATACGGCGTGTTTCCTCCGATGTTGAAGGCGCCGGCATTGGCTGTGAATGCAAGGGAGACGATCGTCATCCGTCTTGCGGACCATGTGCGCGTCGGTGGTAAAACGGCGTATATCGAACTGGTCAGCGCTACCAAAGGGGGCGATCTGGTCGTTGACGATCAGACGCTGCAGTTCACTGCTGCCGCTGGCTATGCCGGGCCTGCTTCGATCACGTTCACGGTCACGGATGTTAATTCCTCCGTGCTGACGCTGCCCATCACGGTCATCGGCAGGGAGACGCCCGCTCCCGCATTCACGGCGGCATCGATCGAACTGGAGCCCGGCCGCCAGGATATTGATCTTCGCGAGCTGACCTACTCATATTCCGAGGCAGCGGTCTCCGGCTCCGGGTTGTTGTCCGTCACGGCCGCCGTTGATGCGAAACCCGGGACTGTGGCGGTGCCTGTATCCGTTCATTATGCCGGCATCGTGTGGTCCGAGATGACGGTGCAGGTGACGGCGTCCAAACGCCCGATGGCCAAAGTGCAGGATGCTGCCGTGCAGGCCGGGGCAGGCGAGCGTGTCCGGATTGATCCGTTGGCAAACGCGTACAATCCGTTCCCCGATACGCCGCTGAAGCTTGTCGGATGTGGACAAGACGGTCCCCTGTTCGTTCGCGTGCCTGGTGCGGCAGCGTATTCGATACGGTTCACCGTCGAGGATGCCACGTGTGATCCGGAACGAAGGGTGGACGGCACGATCAGCGTGTCCGTGTCCGATGTGCCTGCTCCTCCGCTGCCTTCACCAGTTTCCGACGGCATGGTCAGCCTATCGTGGACGCCGGGAGCGGCGAACGGCAGTCCGATCGTCGAATATGCGGTGTCTTCGTGCGGATTGGCGACCGTATGCAGCATCACCGGTTTGGAGAACGGAAGGACGTATGAGTTCACCGTTCGCGCGCGCAATGCGGTTGGCTGGTCTGAACCATCCGCAGCGGTTCGGGCAACTCCCGACCGGTTGCCTGGAGTACCCGTGACGGTGACTGCCGACGGCGTTGTCGTGAAATGGAGCGCCTATCGGGTGACCTTTACGATTCCGGACGAGTTTCGGGCCTCGGTCGCAGCAGTCTGGGGAGACCCGGTGCCCATTGCCCTGCGCAATGCGGGATGCGGAGGCATTTCGCGGCATGGCATGTCACGGTTCAAGGAGTCGTTCGACTTGCTGACCGACACCGTGGCAGGCGTGCTGGTAGGCAAGCCGGAGCCAATACGGCTGTGCATCACCGCGTTGCTGGCGGGAGGACATGCGCTCATCGAGGACGAACCGGGCACCGGCAAAACCCAGCTGGCACGCGCCCTGGCGCATGCGTTCAAACGCATCCAGTTCACGCCTGATCTGCTGCCGTCGGACATTACCGGCGTCACGATATACGACGGCGAAAGCGGCAGGTTCTCGTTCCGCGAGGGCCCGATATTCGCATCGGTGGTGCTTGCCGACGAGATCAACCGGGCTTCGCCGAAAACGCAGTCCGCAATGCTGGAGGTCATGGAGGAACGTCACGTCACGACGGACGGGGTATCTCGCGCCGTGCCGAACCCGTTCTTTGTGGTGGCCACGCAGAATCCATCCGATCAGTTGGGCACTTACGGCTTGCCAGAAGCGCAGATGGACCGATTCATGATTCGCACGTCGATCGGTCATCCCGGGCATGAGGCTGGTCTGAGCGTTCTTCGTCAGATTGACGTGGCAGATCGTGCGGACGAGGTATGGACCACGGCTGACGTGGCCGATATGCGGGCCGCCGTGCAACGCGTGCATGTGGAAGACAGCCTGCTCGAATACGTTTTGCGCTTGGTCGAGTCGATTCGGCGATGCGAGCAGGTCGCGTCTGGCCCTTCGACAAGGGGCGCGATCGCCTTGATACGGTGCGCGCGCATTCAGGCCGCCTCGCAGGGCCGGGCATATGTGCTTCCTGACGATATCAGGGATCTGTCGGTGCCTGTACTGGCCCATCGGTTGGCGGTGTCGTCCAAAGCCATGTTCGAGGGGACGACCGGGCGGTCAGTCGTCGAACGCACGTTGGAGAACGTTCCCGTGCCATCGTCATCGCCACTGGGGTGGCTGGCCTTGACGTTCGGAGCCGGCTGTCTGATGTCGTTCCCCTTTACCGGTTGGTCGGGAGCGCTGTCGGCGGGCATCGCGCTGGTTTTCCTGTCCGTCATGGCCTTTGCCTTGTCAAGCAATGCCGTGTGCGGGGATGTCTCGATCGTCGTGTCCGCGTTGCGACTGACGGCAGGCGAATCCCTCGGCATCAGCGTGACAGGCGTTTCCGTCATACCGCCATGCCGCGCGCTGATGCCGGTCGGCATGCACCGTATCCGTTTTCCGCGTCTTGGCATTGGTGGCAGGGAATCGATCCGGTTGGAGGTCGAGTCGCGGTCCCGCTGCGTGCTGGACATCGGTCCTGTCCTGATTCGTTCGGGTGACCCGCTAGGGCTGATGCACGGGGAACGTCGGGGCACGGATGCTTGCCGCGTGTTTGTTCATCCGCGTACCGTGCGGTTTCGCATGCCGGATGTGGGCGCGGCCCATGATCTGGATGGCAGTGGCCGCATCGTCGACGACGATTTCGACTTCCAGGGGCTGCGCGAATATCGACCGGGTGACGATCTGCGCGGCGTGCATTGGCTGAGCACGTCGCGTACGGGCAAACTGATGGTGCGGCAACATGATGCGTCGTGCCGGGTCGATACCGATCTGCTGATCGATGCGGATGGTTCCGGTTATGCCGATGATGCCGAATTCGAGCTTGCGGTCAGCATATTCGCCTCCATCGGAGCTCAATGCCTGCTGTCGCGCCGACCGTTGACCGCGCAAGCCCCACGGCATGCCGATGAGTTCCTTGATTTTTGCAGCACAGTTCTGCAGTGCACGGTCATTGGATCCCGGCATGATCCCGCAACCTATGCGCATGTCCCAACATTCCGTTCCGGAACCGATCGCCTGGTGGTGCAGGGAGCCCGGTCCCGCGTCATGAGCATGTATGGCACAGTGGTGGCTCGCATCGGAGCGCTCGATGAGCTGCCCGTGATCATGGAGGTCCTGTCAGTGCTGTTGGCCGCGTCGAATCTCATCGACGTGTATTCCGCCATGCTTTGGGCGTTCGCGGCCCTGCCGTCCACAGGAATCGGGCTGCTCGCTGGCGTCTGGCGAACGATCGCCTTGCTTGCATCGGCGCAGGGGCTGTCCGGGCCGCTGTTGTCGTTGCTGGACTTGCCCGCCGTTGTCTCATGGGTGGCTACGGCGTGTTCGGGATGGACGGATGCGGTGGCGTCGTTCAAGTATCTGATCGCCGTAGAGCCTCCGATCGGCGCGTCGTACGCATGTCTGTCGGCCGTATGGACGATCTGCATGTGGGGATCGTTCCTTGTTGCCATATGTACGCTCGACATGTGCGCGCTGCTGGGTACGTCGAATGGGGTGCACCGCACCGCCGCAGGCGTGCTTGCGGCCATCGTGCCTCTAACGTGGTGCTCGTATACGGCAATGTCCATGCTGGTTGCCGCCGGTTTGCTGGCTGCGGCCGGAGGATGCGCGCTGTCTCCGAGGCTGGTGCTGAGGAACCGGTACGATCCTCCTCCGGAAGCATATGGTCAGACCAGCCCGCTCAACGGCATGCGTGGCTTGTTGAAAGATCATCACGATGACGTGTTGCTCGCCGTCACCGGCCTGCCGGCGGGGACACCGGTCCGTCTGGCGGTGATGGACGCTTTTGACGGCAATGTATGGCATTTGTCCGGCTCATCCCGGTATCGGCTGATCGGTGATGGCATCTTTTCCGCCGTGTTCGCCGTGGAGCAGGAATTGCGGGACCATTGGTTGCCGCTCGCGTATTACAACGGTGAATCACGTTCCGCATTGCTGTCCGGGACGTTGTCGGCAGGGCTGGTCTATGAGGAGACCGGGGTCACCGACCCGAATATCGACAATGAGACGTTGGCTCGGGCGTTTGCCGACGATATGCGGCAAACGGCCGTGCTTGACGTTCCCGACTCATTGAGTGCATGGGCAAACGCGACCGCCGCCGGGCACGATACGGATGGTGTGATGGCGTTGGCGAACGCATTGCGGTCCAATGGCTGGTTTTCCGACGGTTTGGCGGATGACTACCCGTCGCCTTCCGGTCATGGACATTATCGTCTGTCGATGCTGTTTGGCGACATAATGGTTGGCAACAGTGAGCAGTATGCGTCTGCAATGGCGTTGGCCGTGCGTGGTCTTGGCATGCCGTCTCGCGTGGTCCTTGGATTTTTGCCGAAGGACGAAAGCGGTGCGATCAGCACTCGGTTTACCGGCGCCGATGCGGCGGCGTGGGTGGAAGTCAAATTCCGCGATTTGGGTTGGGTGGCCGTGTACCCGACGCCGCCGGAAACCCGCATTCCAGACGATTCCGCTGGTGCGGCTCCGGACCCGCTCACGTTGGTTCCTCCTCCCCCGCTGACGGATCCGTTGCGGGATGAAATGCGCAACCGCGGCACCTCGACGGTGTCCGGGCAGGACGTGATGCTTGTTGCCGGGTATGGCAGTCCACTGTGGATACTCACAGTGGTATGCGGGGCCATTCTAACGGGCAAATCGGCGATGCTCTGGCGACTACGGCATCGGGGTCCGCCCAATCGCCGCATCGTAGCCGGCTGGTCGTCGCTGCTGACGTTGGCTCGGCAAAGCGATCTGACCGGCACCAGACGGGCGGATTATGCGGAGTATTCC
>GCF_000741205.1
GGTGAAGGCACGACGGCGGCCGTGTTCCTCTACGAGCAGCATGGCACCGAACGGCAAGTGGCGATCAAAGTCAGCTTCCGCACGGAAGCCAATTTCATGGCCAAACTCTCACACCCTTATATCCTTTCGATTTATGAAACAGGCGTGACCGATGACGGCCGCAGTTTCATCGTGTTCGAATACGCCACGCGCGGCAACATGAAAGACTTGCTCGACCATGGCTATGGCGTGGACGAAACGCTCGACATCGGCATCAATCTGGCCAGCGCGCTGTATACGGCACATCGCGCGGGCATTGTGCACCGCGACATCAAAACCAGCAACGTGCTGATCAGCGACCAGGGACTGCCCGCATTGGCTGATTTCGGCATCGCCACAAACATTTACGACCATGCCACCGGCTATTCGCTGCCATGGGCGCCTCCGGAAGTGTTGCGCGAGAAAAGCGACATGTATTCGCTGGCCGCCACATTGTATGCGATGCTCGCGGGCAAATCGGACGTGCCTGAGGAAGTCGAGCATGTGCTCGCGCGGGCGCTGAGCAAAAACCGTGAAGACCGCTACTACTCGGTCTTGGAATTCGCATATGCCTTACAAGAGGCGCAGCAACATGCGTTCGGCCATGCCTTGATTGCACTCGTCGTCGTGCTCGTTGTGTTGCCCAATATCCCCGGTCCGGAAGCGGCCGTGTTCAGCTGGGATGACGGCACCGTATGGGTGTTCGACGTGGCGATGCACACGCTGATTGGCGGCGACACGGTGGCGTTCGTTGACACGACGCGTGGCAACATGTGGGTTGCTGCCGATGTGACCACGGCCAAGCCGGCCGCCGATCCCGACTTGAAACTGGGTGCCAATGGCATGGCTGTGGTCACGCATGACGGCACCGTGTACGGGTATCGTCCGGCTGATGGCGTGCTCAAACCTACGGGTGCCATGGAAGTGGATTCGTTCACCGTGGTGAACGACGTACCATTCGTCACGCATGACGACCAGGTGTTCTGGCCCGGACACAGCGCTCAGTTTAAATCCATGACATTGCAAGCGCCTCCTGCCGATCAGTCGGATTGGGTGGCTGTGTCCTATGCGGGCGGCACGGGCACGATCGACGGCGAGGCTGCACAGCCGGTGTCGGTCAATGGATGCGCGTATGCCGCGTTCAGCCAGCAATCCCGCAATTTCTTGCGCGTGTGCGCGGCCAACTTGCAAGAGATCACGGCCACATCCAAACTGCGTTTCCGTGTGAACCATCGTTTGGTGGTGCTCAACGACACGACGAACGGGTATTTGTGGAATCCTGATGATTCGACCGACGTGATCAAACTGCAATGGCAGAAGATGCAAACCGAGGAAACAACCGAGCAAAGCAATGATACGAACGACTTCGCGAAGGAATGCTCGGCAACAGGCAAGATCAAAGCCGAAGACGATTCGTTCGGCGTGCGCCCGGGCAGCCATGAAGTGCTTGACGTGCTGCGCAATGACCAGCAAACCGATTGCTCCGTGTTGCGCATCACTGAGGTGAGCGCTGACAGCAGCGTGAAACCTTCCATCGCGTATGACGGCAGGTTCATCCAGCTTGACGCCACGGCGTTCACCTACACGATTTCCGACGGCCATGAGCAGACGTCGCAAGCCACTGTGCACCTCGATCGCGCACCTCAAAGTCATGAGAAGCCTGAGGAAATCATGGTTGAGCAGAACGCGTCGTATACGATGAACGCGTTGGGCACGTTCAAAGATCCCGACGGCGATCCGTTGACATTGCTGTCCGCCACTGTTGACAACAGTACGCGTGCCGACGGCCAGCTCACGTTCAATTCGGGCGGCATGGAACAAGGCAACGCCACTGTCAACGTCACGGTCACCGACGGCACCGACACAGCCACGCAATCGATTTATTTCTCCGTGCGTCCGGCACATACGTTGCCCGCACATATTGATCCCGTGCTTAAGCGCACGACGCCGAACACGCCCACACGCGTGGATTTGCGGCCGTATGTGCATGGCACGAGCGCCGATCCGGCACAGTTGACGAGCGTTGACAAAAGCACGTCGATGCTGGCTGAAATGGCGTTCACGTTCACAGCCCAGACGCCAGGCACGTATTACGTGCCGTACACGATCACACAGGGCACGATTCCCGCCACGGGTCTGGTGCGTGTGGAAGTCGAACCGATGACCGAAGACCAGGCCAAGCCAATCGCCGTCAACGATACGGCGTTGCTGGGCGCCGATAACACGGCGATTGTGGAACCGTTGACGAACGATATCGATCCGTTGGGCGGCGTGTTGTCGGTCACCTCGGTCAAAGGCACGAACGTCAAAGTCGGTATGGTCGCGAAACGCGTCTATATCACGGCAATCACAGCCCCAACCAAGCCCGTCTCAATCCGCTACGAAGTCGCCAATGGCGCAGGACGTTCCACAGGCACGATTGTGTTGCAGCCCGCAAACTTTGAACGTTCCAGCAGCATGAAAGCTTCGAATGTGAAGGTTTCCGTGCGTACGGGCGGCATTGTGTCGGTGGATGTGCCCGACCATGTTTCGTATAGTGACAGCGTGGACAACGAGCTCAAATATGATGAGGCCTTCAAAGGTTTGGCGTTCGTTTCGGCCGACGTGGTGCGTTACCTGGCTCCCACAGAGCCCGGCACCTACCCCGTGACCTATACGGTGCGCGACAATTTGGGCTATACGGCTTCGGCCACGATCACGTTTGACGTGCATCGTGCTGATGCGGAAAACAAGAACGCCCCCTCGCCTATCGCAACGGAAGCCCAGGTGGCGGCCGGGCAGAAAATCCGTGTGCCCGTAACGCTGCGTGGCATTGATGATGGCGACGATGTGCAGTTGACCGGTTTGGGCAACAAAGCGCCAACCAAGGGCCGTGTCACTGAAGTCGGCTCCGATTATTTGGTCTACGAAGCCTATGACGATAGTTTCGGCACTGATGAATTCACCTATGCCGTTGAGGATTGGACGGGACGGCGTGCCCAGGCTACGGCTCGCGTCGGCATTTTCAGTGATGGCAACGTGTATGCGCGCAACGATGAGATCACGTTGCGTCCGCACACGTCAACGACCGTGCCCGTGCTGATCAATGACGTGTCGAGTGATGATTCCGAATTGACGTTGTCGGAGGTCACGAATCTTGATGACGTGACCGTGCACGACAACCAGATTTCGTTCACGACCAAAGGCAAAGCGGGTATCGGATATATCACGTATACGATTTCGAACGATGCGGGCATCACTGATACGGCCACATTGAGTGTGACCGTGGACCCGGATGCGAAAATCCAAGCCCCGACAGCCTACGATTACCGTGTGCCGGCCATCGCGACGATTGATAAGGTGGACGTGGACGTTTCCCCGTGGATTGCCAATCCGTCGGGCTCGTTGGATGAGCTGAAAGTGGCTGTGGATCCGTCAGCCACCGACCATGCCTCGTTGGTTACCACGATCAATGTGGAATTGACCGATGAAGCGCGTGCCGTGCCTTACACGGTCACGAACACGACACATGGCATCACGTCGACGGCGTTCATCCAAGTGCCTGCCTATGGCGTGTTCCCGCCATTGCTGAAGGCTCCGCCGATCAGCGTGAATGCGGGCGAACCCGTCACGCTTAAAGTCGCCGATTATGTGCGCGTGGGCGGCAAGACGCCTGTTATTGGTTCGGTCAGTGCCACCAAGGGTTCCGGCCAGCTCAAGGATGACCAGACGATGGTGTTTACAGCCGACAAAGACTATGGCGGCCCGGCCTCGATCACGTTCACTGTGACTGACGTCAATTCAAGCGTGATCACATTGCCAATCACCGTGATTGGCCATGAGATTCCAGCACCTACATTCTCGACGACCACCGTGGACGTGGAAGCTGGCCCGACCACAGTGGATTTGACGGCGTTGACGTTCACGTATGCGGAGTCGTCACTGACCTCGGACGGCAAGCTGACCGTGAGCGCTCCGGCTGGCACGAAGCCTGGTCAAACCTCAATCACGTTCACGATTGAATACGGCACGCCGATCACGGCCGGTGTGACGGCACGCGTTGTGGCATCGAAGAAACCGTTGGCCCAAGTGCCGAATCAGACAGTGGAACTCAACGCTGGTGAAACCAAAAAGGTCAATGTGTTGGAGCAGGCGCAAAACCCGTTCTCCGATAAGCCGTTGAAGATTATGTCGGCCGCTGAAGGCGATTCGATTGCGGTGACTGCGGCCAACCGCACGCAGTCGTCCGTCGTCGTCACTGTGGCCGATGCCACGAACGACCAGAACCGTTATGTGACGGCAACCATCACGTTCGCGGTGATTGGCAAGCCGATGGCTCCGATTCTGGCGGCCGCCAAAGATGGTTCAGTCACGCTCAACTGGTCGATGCCGCAAAACGGTGGCAGCCCGATCACAAAGTATGAAGTGGTGGACTGCGGCACCGCCATGCAATGCAACATCACTGGTTTGGCCAATGGCACCGAATACACGTTCCGTGTCACAGCGGCGAACAAAGTCGGCGTTTCCGAACCCTCCAACGAGCTAAAAGCCACGCCGGATCGTGCGTCCGACAAACCCACGAGCGCTGTGGTCACCACGGTGAAGGTGACTTGGAACAAATACACCGTGTATCTTAGTGTTGATCCCGACTATCAAGCTTATGTTGTCGCTGAATATGGCACGCCGGAGGAACCGAGCGACCACAATGCCGGCTGCAAAGCGATTGAAAGCAAGGAGATCGCACGCTTTGCACAGGATTTCCAGAAGATCCAGGAGAACGTGTCGCAAGTCGTCGTCGGCAAGGATGTGCCCGTGCGCCAGTGCATCACGGCGCTGATTGCGGGCGGTCATATTCTGTTGGAAGACAACCCGGGCACGGGTAAAACGCAGCTCGCGCGCGGTATGGCGCATTCGTTCAAGCGCATCCAGTTCACACCCGATCTGCTGCCGTCCGATGTGGTGGGCGTGACGTTCTACGACCAGAAAACGGGTGATTTCACGTTCCGCAAGGGTCCCGTGTTCGCGTCCGTCGTGCTCGCGGACGAGATCAACCGTGCTTCACCGAAAACGCAGTCGGCGTTACTTGAGGTGATGGAAGAGCAAAAGGTGACGGTGGACGGCGTCACGTATGCCGTGCCGCAACCATTCATTGTGATCGCGACGCAGAATCCGGTGGAACAGCTCGGCACCTACAAGCTGCCGGAAGCGCAGATGGACCGTTTCCTGATCAAGACAACAATCGGCTACCCGGCACACGAGTTCAGCATCGACCTGCTCAAGCAAGTCAACATCCGCGACCGCGCATCGAGCGTTATTTCACGCAAGGAAATCCTTGAGATGCGCCAAATCGCCGAGCAGGTATTCATTGATGATGTGCTGCTCGAATATATTGTGCGACTCGTGGAAGCCACGCGCCATCATGCCGACGTTGCGGTGGGTTCCTCGATGCGTGGCGCGCTCGCGTTGACGCGCTGCGCTCGCGTGTGGGCCGCGTCGCAGGGCCGCGGCTATGTGGTGCCCGACGACATCAACGCGCTGGCCGTGCCTGTGCTCGCGCACCGCATGGTGTTGACGAGCGAAGCGCTGTTCACGGCCGTGACGCCCGAGAACATCATCGAACGCATCGTGGAGGAAGTGCCGGCACCGCAGATGTCCCCATTGGGATGGGCCACGCTCGCACTGGCCATCATGTTGTGGGTCACGTTCGGCTGTTTTGGCTGGCATGAGCTGTTGGCCGCGGCGATCGTGTGCACAGTCATGCTGTTGGCCGCGCTCGTGATGAGCCTGGGCAACACGGCGTTTGACGCAACGATCAGCGTTTCGCAGTTGCGCGTGAGCATCAATGACGAGGTCAACGTGCAGGTTGACGGCTCAGCTCCCACGGCGAGCGCGCGTGCCGACCTGCCGATGGGTCATGAACGTTTCAACATTCCGATGCTCGGTTCGCACCAGTCGAAGCACACGTCAGTCAGTTTCAAAGCGGTGACGAGAGCTGTGCTGCCCGTGGGTCCGTTGATGATTCGCAAGGGCGACCCGTTTGGCCTGATGCGTCATGAACACAAGCTTGCGCAGCGCGTGACTGTGTTCATTCATCCCGACATTGTGATTCTGGACCGCTTGCATGCTGGCATTCCGCGTGATCTTGAGGGCAGCGGCGACATTGTGGATGACGACCTTGATTTTTATGGCTTGCGTGAGTATGAGCCCGGCGATGACGTGCGCAACGTGCACTGGTTGAGTTCGGCGAAGACACGCACGTTGATGATTCGCCAGTTTGAGGCGACGAGGCGTACCGACACGTCGATCACGTGCGATGTGAATCCTGATGATTACCCGGATTCTCGCGCGTTCGAGCTGGCCGTGAGCGTGCACGCCTCGCTTGGCGTGCAGGCGTTGCGTGAGGGTCGTCCGCTCTACATGAACGCACCCGCGAATCCCACGCAGTTTTTGGACCAGTGCAGTGCGTCGTTCTATGCGATTACGGTCGGCGCGTTCAAACCGTTGGACGATATTCGTCATATGGTCATGGCGCTTCCGGCGGCTGCCACCTGTTTGGTTGTGGGGGCTCCGCGCGCTCTGCATGTGTTCCCCGAGTTCACGCTGGCTACCGTGGGTTCGCTTGATGATTTGCCGCCGGTGATGGGAGCGTTGCGAACGCTGATTGCGTCCACAGCGTTGATTGCCGTGTATTCGGTTGGCGTGTGGGCGCGCGCCGCTGTGCCTGCGGCCGTGCTTGCGTTTGGCATTCGTTTGTGGTGGCAGTTGTTCTTCCTCGTGGTCGCGCAGTGGGTGATCGGCCCGGTGGTGTGTCTCAACGACATCGGCCATGTGTTGCCGAGTTTGCGAACGCTGCATGATGGTTGGTTCGCCACGTTCGGTTCGTTCAAATATCTCGTCGCCATCGCACCGCCCGTTTCCGACACGCAGGGCGCGTTGATGGCGGTGTGGACGCTCGTGCTGTGGGTTGGCGTGATCGCCGGTTTTGTGCTGCTTGAGTTCTGCGCACTGCTCGGCACGCAAGACGGCTGGTTCCCGTCCGTCACAGGTTTGGTGGCGATGCTGATGCTTGTGGCCTGGATGTCGTGGTCGTGCATTGTTATTGTGGTGACGGCCGGCGCCATTGCGTTTGGCGGTTGTCTGCTGCTGCCCCAGCGCACAATCTTGCGTGACGTTTATGAACCGCCGTTGAGCCCATATGATTACACGAGTCCGTTGAGTGGCATGCGCGCGTTTGTGCGCGATCACAAAGACGACACGTTGCTGACCGTCAGGAATCTGCCCGAGGGCACTGCCGTGCGTTTGGCTGTGATGGACCGTTTCGATGGCAATGTTTGGAATCTTTCTGATTCCTCAAATTACACGCGTGTCGGCACGAATATATTCACCGCGCAATACACGGTGCATACAGGCATGCGTGACGACTGGTTGCCGTTGGCCTACTACAACACGGGCACCGACACGGGCCTGCTGACAACCGGGTTGAAGGACGGCTTGACGTACACCGAAACCGGTGTGATTCCCGAACAGCCCACTGATGAGCAGATTGCGAAAGCTTCAGTCGCTTCAATCAAGCAACCGACCGCCCAGGATGTGCCGAACAGTATCAGCAAACTGGCCACGGCCACGGCTGGCGGCAAATCCCAAGGTGGTGCGCAGGATTTGGCGCAAATGCTGCGTGACCAAGGCTGGTTCTCGCATGGTCTTGGTGGCGAACACGAGTCGCTGCCAGGTCATGGCAACTATCGTTTGACGAAACTGCTGGCTACGGCCATGGTAGGCGATAGTGAACAGTACGCTTCAGCCATGGCGCTGATGGCGCGCGAGCTGGGTTTGCCGAGTCGCGTTGTCATGGGATTCCTGCCGAAGAATCAGGATGGCGACATTGACATTGACTTCACGGGCAACGATGTGACGGCTTGGGTTGAGATTCATCTGGCCCATTACGGTTGGGTGCCGTTCTATCCGACACCGAAGGAGACGAAGATTCCTGACGAGGACCAGGATTTGACGCCGAACCCGGAGACGCTCGTGCCGCCGTTGCCGTTGACCGACCCGTTGCGCGATGAACAGAACACGACGGGCCAGTCGTCGCTCGACGGTGACGAAACAGGACAAGTGGCGCTCTACGGCTCTCCGCTGTGGATTGTGCTTGGCATCGCGGGATTGATTCTGCTGATCAAAGCGTTACAGCTGGCCTATGTCAGGCGTCACGGCAATGCACAAGTGCGCGTGGGTGCCGGATGGCAGTCCGTCGCGAATCTCGCGTTGCAAAGTGACTTGCATGGCACACGCTCCGCCGATTATGCGGCGTTCTCG
>GCF_000741365.1
GGCTCCGGATCCGAAGCCGACGTGTACCTGTACCAGCAGCTTTCACCGACCCGCCAGGTAGCCATCAAAATCAGCTTCCGTTCCGAGGCGAACCTCATGGGGCAGATCTCCCATCCCAATATCCTCACCGTCTACGCAAGCGGTGTAACCGCCACAGGCAGCGGCTACACCGTATTCGAATACGCGCCGGGCGGCAATTACAAATCCCTCCTCGCGCACAGCCTCACCGTGGAGCAGATGCTCGACCTGGGCATCAGATTGGCCAGCGCGCTGTTCACCGCCCACCGCCGAGGCATCATCCACCGCGACATCAAGCCCAGCAATATCCTCATCAGTGCGCAGGGCATGCCGTTGCTGTCCGATTTCGGCATCGCAGGATCCGTCTACGGGCGTGGCATCGGCTTCACCATCGCATGGGCCGCGCCGGAAGTGCTCGCCGAGTCATCCGATATCTATTCGCTGGGCGCCACGCTGTTCGCCACGCTGACGGGCCAATCGGACATTCCGCCACAGGTGGAGAAGGTGCTCCGCAAGGCCTTGGACAAGACGCCGGAGAATCGCTTCTACTCCGCCTTGGAATTCGCGCGCGCCCTGCAGAACGTGCAATACGAGCTGTATGGCCACATGGCGCTGGTTCTGGCATTCGTTTTCGTGGTCGCGCCGAACATGCCCAGCGTGCAGGATGTGAAGTTCACATGGGACGACGGCACCGTGTGGATCTTCGACGTGGCCATCGAAACCGTCATCGGCGGCGACACGGCGGCATTCATCAACAGCAAGACCGGCAACGTCTGGGTTGCCGGCGAGGTGAAGTCGATGAACCCCACCGACACTCCGAAGATGAAACTGGGATCCGGCGGCAAAATCGCGGTGACGCACGACGGCGTCGTATATGGCTACCGTCCATCCGACGGCGTGTTCAGCATCAAGGGCGCAGGCAACGCCGAATCGTTCACCGTGATCGGCAAGACGCCGGTCGTGGCCGGCGAAGGCAAGATCTTCTGGCCGAAAGGCAGCGCGGACATTGGCAAGACGACATTGCAGGCGCCTTCCACGGATCAGTCCGATTGGGTGGCGGCTTCGACGCCGCGCGGCATCGCCATGGTCGATGGCGAGGCCGCGCAGCCGGTGTCCACCAACGGATGCGTGTTCGCGGCATGGGCCCAGCAGGCCAGCAACTACGTCAAGGTGTGCGCCGCGGATCTCGAGGACATCAACGCCACATCGCAGCTCGTGTTCCGCACCAACCATCGTCTGGTGGTGCTCAACGACGTGGTCAACGGCAATGTATGGAATCCCCAGGAATCCACCAAGGTCATCAAGATCCAATGGAACAAGATAGAGACCAAGCAGTCGCAGCAGGAACAGAACAACCAGCACAACTTCAGCAAGAACTGCTCCTCGCAAGGACAGATCAAGGCCGAGGACGATTCCTTCGGCGCACGCGTGGGATCGGAGCAGATCCTCGACGTGCTGCGCAACGACGAGCAGACCGACTGCTCCGTGCTGCGCATCACTTCAGTGAGCGCAGGCGCCAACATCACCGTCTCCCCCGTATACGACGGGCGGTACCTGCAGCTCGACGCTTCGGCGTTCAGCTATGAGATCTCCGACGGCCGTGGGCAGACGTCCAGCGCCAACGTGTCGCTCACGAAGGCGCCTGCGCAGACCGACACTCCGCCGGAAATCGATGTGGAGCAGGGCGCTTCATACACCACCAACGCGTTGGGCAGCTTCTCCGATCCCGACGGCGATCCGCTGACTTTGGTGTCGGCGACGCCGCAGAACACCACGCGTGCCGACGGCCAGCTCGTCTTCAACGCCGGTTCCATGTCCTCGGGCCGCGCCGGCATCGAGGTCACGGTGTCCGATGGCCAGCAGACCGGCACCGGCATGATCTACTTCTCCGTGAAACCGGCGAAGACTTTGGCCGCGGTGATCGACCCCGTGGTCAAGCAGACCACGCCCGACACCCGTACCACGATCGCGCTCAAGCAGTATGTGCACGGCACCTCCGTAGAGCCCGCCGAGCTGACCGCGGCGGAAACCTCCACCACCATGAACGCCGACATGTCGATCACGTTCACCGCTTCCAATCCGGGCACCTACTATGTGCCGTACACCATCACGCAGGGGTCCATTCCGACGACCGGTCTGGCACGCGTGGAAGTACAGGCAGTGACCGGCGACGCGGCCAAGCCGGTCGCTGCGAACGATGTGGCGCTGCTCGGCGCGGACAATACCGCGATTGTGGAGCCGCTGGCCAACGACGTCGATCCGATGGGCGGCGTGCTGTCGGTGACCAACGTCACCCAAAGCGGCATCAAAACAGGCGTGGTGAGTAAGAGGGTCTATATCACCGCCCGCCAAGTGCCGACGAAGCCGGTGCGGCTCACCTACACCGTGGCCAACGCCGCGGGATCGTCGACAGGCGTGATCGTATTGCAGCCGCCGGCGCTGACCACATCGAACTCCGTGAAGGCCGAGAACATCACCGCGCAGGTACGCACTGGAGGCATCGTCTCCGTGGACGTGCTCGACCATGTCACCTATTCCGACAGCCTGCAGAACGACCTGCAGTATGACAAGAACTTCAAGGGTCTGGTGTTCGTCTCCGGCAACACCGTGCGCTACCAAGCCACCGGACAGACCGGATCCTTCCCCGTCACCTATACGGTGAAGGACAACCTCGGCAACGCGGCCTCCGCCACCATCACCATCAACGTGCATGAGAAGGACGCGTCCAACAAGGCCGCGCCGACACCGTCCGATGTCGAGGCGCAGGTGGCCGCCGGGCAGAAGGTGCAGATTCCGATCACGCTCACCGGCATCGATGATGGCGATGACGTGCAGCTTCTGGGCCTGGGCAACAAGGCGCCGACCCTCGGACGCATCACCGAAGTGGGCGCCACCTATCTCGTCTACGAGGCGTACAGCGATTCCTCCGGCACCGACACCTTCTCCTACGCCGTGGAGGATTGGACCGGACAGCGCGCCACCGCACAGATCCGCGTGGGCGTGTTCAAATCCGGCGGCGTGTACGCGCGCGACGACGAGATCACGCTGCGACCGAACATCGCGGCCACCGTACCGGTGTCGCAGAACGACATCTCCGGCGACAACACGAATCTGACGGTGTCCCAATCACAAGGCATCAACGGCATCACGGTCGTCGACAACATGCTGGCGTTCACCACGCCGAAGCAGGCCGGCACGTACTACGTCGTCTACACCGTCAAAGACAAGGCAGGTCTGTCCGACACGGCCACGTTGACGGTGAACGTCGACGAAAACGCTCCCATCGATCCGCCGACCGCCTACGATTACCGCGTTCCCGCGGCCGCCACAATCGACAAGGTGGATGTGGATGTGTCGCAGTGGATCGCCAACCCATCCGGCACAGCGGACGAACTGCAGGTGGGCGTCGATGCCTCCGCCACCGATCATGCGCATGTCAAGACCACCATCACCGTGGACCTGACCAGCGAGGCCCGCGCGGTGCCATACACCGTCACCAACACGACGTATGGCATCACATCCACCGCGTTCATCCAAGTGCCCGCATATGGCGTGTTCCCGCCGACCCTGAAGGCTCCGGCGTTGAAGGTGAACGCAAGGGAGACCATCACCATCAACATCGCCGACTACGTGCGCGTGGGCGGCAAGACCGCCTACGTGGATTCGGTGAGCGCCACAAAGGACGGCGACCTGTACGTCAACGACCAGACGCTGAAATTCACCGCGCCGAAGGACTACGCGGGCCCTGCCTCCATCACCTTCACCGCGGTGGATGTCAATTCGGCGGTGCTCACGCTGCCGATCACCGTGATCGGACGAGACGTGCCCGCGCCGACGTTCTCCTCCTCCACCGTCGACGTGGTGGCCGGAGTCACCACTATCGATCTGACGGCACTGACTTACACATATTCCGATGCCAAGGTGAGTTCTGACGGCACATTGACTGTGTCGGCGGACAAGACGGCCACCCCAGGCACCATCAGCGTGCCGGTCGACATCAAGTATAAGGGCACGGTGAGTGCCGGTATGACCGTTCGCGTCACCGCGTCCAACAGGCCGTTGGCCCGGCTCGGCGACAAAACCGTGAAGATCAAGGCCGGATCCAGAGAACAGGTGAATATGCTGTCCGACGCCTACAACCCGTTCCCCGACACCCCACTGACCGTAACCGGCTGCGACGGTGCTGGCGTGATCTCCATCACGGCGGCAGGCGCGAGCACCAACAAAGTGATCATCACCGCGCGCGACGCCACCAAGACGAAGGAACGCGAAGTGACCGGCACCATCAGCGTCTCGGTGATGGACAAGCCGGATGCGCCGCTGCTGTCCGCAGTGTCCGACGGTGCCGTGAATCTGAGTTGGACGGCCGGTTCGGCGAACGGCAGCCCGATCACCGAATACAAGGTGGCCTCGTGCGGGCAGAAGACCTCCTGCCTCATCGACGGCTTGAAGAACGGCAAAACCTATTCGTTCAAGGTGCAAGCCAAGAACGAAGTCGGCTGGTCCAAGGAATCCAACACCGTGGACGGCACGCCGGACAAGCTGCCGGATGCACCGGTGAAGGCCGAAGTCAACACGATAAGCGTCACATGGAAGGCGTACGAGGTGACCTTCGAATTTGAAGCCAACTATACGGCAACGGTGAGAGCCCACTGGAGCAAGCCCGATGCTCCGAAGACCCGCAATGCCGGATGCAGTGCCGTCGAGAGCGAGGACATCGTCGAATTCCATGAGAAGTTCTCCAAACTCGTCGACAACGTCTCCCAAGTCGTGGTCGGCAAGGAGGAGCCGATCCGCCAATGCGCCACCGCCATGGTGGTCGGAGGCCACATCCTGCTCGAGGACAACCCGGGAACCGGCAAAACCCAGCTGGCCCGAGKCCTCGCCAACTCCTTCAAGCGTATCCAGTTCACCCCGGATCTGCTCCCGTCCGACGTGGTCGGCGTCACCTTCTACGACCAGAAGAAGGGCGAATTCGAATACCGCGAAGGACCGATCTTCGCGTCCATCGTGCTCGCAGACGAGATCAACCGCGCCTCGCCGAAGACTCAGTCCGCGCTGCTCGAGGTCATGGAGGAGCAGAAGGTCACCGTCGACGGCGTCACCCATGAAGTGCCCCAGCCGTTCATGGTCATCGCCACCCAGAATCCAATCGAACAGCTCGGCACCTACAAGCTCCCGGAAGCGCAGATGGACCGTTTCCTCATCAAAACCACCATCGGCTATCCGAGCCATGACGTGAGCGTCGACATCCTGAAGCAGGTCAACGTCACCGACCGCGCCTCCACCGTGCTCAGCGGCGACGACGTGCTGCGCATGCGCGAGATCAGCAAGAAAGTGCATCTCGACGACGCCATCCTCGAATACATCGTGCGACTGGTCGAAAACACGCGGCACAACGAACGCATCCAAGTCGGATCCTCCATGCGAGGCGCGCTCGCGCTGACCCGCTGCGCACGCGTATGGGCGGCCTCCGACAACCGCGGCTACGTGGTTCCGGACGACGTCAAGAACCTCGCCGTGCCCGTCCTCGCGCACCGCATCACCCTCACCGCCGAAGCCACCTTCGCAGGAACGACCCCCGAGCAGATGATCAAGCAGATCCTCGAGGAAGTCCCCGCCCCGACGCTGTCCCCGCTCGGATGGGTCGTGATGGCGCTCGCCATCGCCTCGCTCGTGGCGTTCAGCCTCCTCGGATGGCATGAGCTGCTGGCCATGGCGGCGGTGTTCATCGTCATGCTGGTCACAGCGGTCATCCTCTCGCTTGGCAACACGTCGTTCAAAGCGACCATCGACGTATCTGAAAAACGAGTCACCGTATCGGACACCGTGCAGGTCGAAGTCTGCGGACGCACCCCCACCGCCTCGGCCCGCGGAGATCTGCCCATCGGACACGAGAAGTTCGCCATTCCGATGCTCGCAGCCGGCCAATCACGCCAGACGAACGTGGAATTCACCGCCGTCTCCCGCGCCGTGCTGCCCATCGGCCCCTTGTCGATCCGCAAAGGCGACCCGTTCGGACTGATCCGTCACGAAAAGAAACTCGTCGACCAGATCAACGTGTTCATCCACCCGCAGACCGTCATGCTCAACACCCTGAACGCCGGCATTCCACGCGATCTGGAGGGGAGCGGCGAAATCGTGGACGACGACCTCGATTTCTACGGACTGCGCGAATACGAGCCCGGCGATGATGTGCGCAACGTTCACTGGCTCAGCTCCGCGAAAACCGGCTCACTGATGATACGCCAATACGAGGCCACGCGCCGCACCGACACCGCCCTGACCATCAGCATCAATCCGGACGACTACATGGACGCCCGGGAATTCGAGCTAGCCGTGTCCATCCACGCCTCCATCGGCGTGCAATGCCTGCAACAACACCGTCCCGTGAGCACGCAGGCCCCGCGTAACACCACAGAGTTCCTCGACGGGTGCAGCGCCACCTTCTACTTCTTCACCGTCGGCAGGAACAAAGACATCGACTCCATCAAACGCATGGTGCTCGCGCTCCCCCGCTCCGCGACCTGCGTTGTATTGGACCAACCCCGCGCCATCAAACGATATTCCGACTTCACATTGGCAACCGTGGGAGACCTCAACGATCTTCCCCTGATCATGGGGGTGTTGGCAACGCTCGCCGCGGCCAGCAATCTCATCGACGTGTACTCGGCCCAGGCATGGGCGGTGGCGGCGATTCCCGCCACCATCATCGGTTCGCTCGTCCGTCTGTGGTGGCAGATGCTGTTCATGGCACTGGCACAGCTGGTGGTCGGTCCCGTCATATTCCTGAACGACATCGCCCATGTCGTTCCGACGCTGCGCACGTTGACCCGAGGCTGGATGCAGATGCTCGGCTCGTTCAAGTACCTGCTGGCCATCGACCCGCCCACCGGCACTGGCGACGGCTCGTTGCTCGCCGTTTGGACGATCTGCCTATGGGCCGCGCTGCTCACCGGCATTTTCGTCGCGAATCTTTGCGCGTTGCTGGGTTCCTCGACTGGCTTCCATCGCATCGCGGTCGGCACGTTCACCGCGATTGCGCTGGTGATCTGGATCAGCGCGAGCTCCGTCATCATCGTGCTGTTGTCGGCCGCGCTGGCGATCGGCGGATGTCTGGCCGTCGGGCAGCGCACCATCCTGCGCGACCGGTATGAACCGCCGCTGAGCCCCTACGACTACACCAGCCCGCTGAGCGGCATGCGCTCGTACATCAAGAGCCACAAGACCGATGTGCTGCTGACCGCGAGGGATCTGCCGGCCGGCTCGACGGTGCGCCTAGCGGTCATGGATCGGTTCGACGGCAATGTATGGAATCTGTCCGATTCCTCCAATTACCACCGTGTTGGCGATACGATCTTCACCGCGAAATTCACCGTCGACGATGGTTTGAACGATTACTGGCTGCCTCTATCTTATTACAACACCGACACCATGTCGGCCATCTATCCTTCGCGCACCTCCAAAGGCCTGACCTATACGGAGACCGGCATCATGCCAGACGTGCCGACGGACAAGGAGATAGCCAAGGCGGACGCCGTCTCCATCAGCCAGCCCAAAGCCGACGATGTGCCCGACTGCGTGGACAAGCTCGCCACCGCGATCGCGGGTGGCCAGGCCAAGGGCGGAGCGCAGGCCCTCGCCAGCAAGCTCAAGGAGGCCGGCTGGTTTTCGCATGGATTAACCGGCGACTACCCGTCCAATGCCGGTCATGGCAATTACCGCATCAACCAGCTGCTCGCCAGCGCCATGGTCGGTGACAGCGAGCAGTATGCGTCCGCGATGGCGCTTATGGCCCGCAGCCTCGGCCTGCCGAGCCGCGTGGTGCTCGGCTTCCTGCCGAAGAACGATGAGGGCGATATCAGCACGAAATTCACCGGCAACGACATGACGGCATGGGTCGAGATCAAGCTGGACGGCTACGGCTGGGTGGCGTTCCATCCAACTCCGAAGGAGACGAAGATCCCCGACGAGAACCAGAATCTGACTCCGAATCCGCAGACCCTGGTGCCTCCGGTGCCGCTCACCGATCCGCTGCGCGACGACACCCAGGCCAAGGGCAGATCGTCAATCGGCGGAAGCATGGCAAAAAAGGTCGCCATCTACGGCAGCCCCGTCTGGACCGTGCTCATCGTATGCGGTCTGCTGCTTGCCATCAAGGCGATAGCCTTGGCGAGAGCGCGCAGGCATGGCAGCGCGTCGCAGCGCGTCGCAGCGGGATGGCAGGCCGTCGCGGCCCTCGCCCGGCAAAGCGACATCCGTGGCACCCGAAACGCCGATTACGCGTCGTTCTCC
>GCF_000741445.1
GGATCGGGCTCGGAAGCCGACGTGTACCTGTACCGTCAGCATGTCCCCGAACGTCTGGTCGCCATCAAGATCAGCTTGCGCTCCGAAGCTGATTTCATGGGACGGATCTGCCACCCGCATATTCTGTCCATTTACGGAAGCGGCATCACCGCGACCGGACACGGATACACCGTGTTCGAGTACGCCCCGGGAGGCAATTTCAAGGCCTTCCTCGAGCATGACCTCACCGCAGACCTGATGCTCACCATCGGTATCGATCTGGCGAGCGCACTGTTCACCGCACATCATAAAGGCATTATCCACCGCGATATCAAGCCAAGCAACATACTCATCAACGCGCAACATATGCCCATGCTCGCTGATTTCGGTATCGCAGGCACCATCTATGAAGGCGGTGTGGGATTCACCGTTGCCTGGGCACCGCCCGAGGTACTGGCCGAGGCGTCCGATATTTATTCCCTAGGTGCCACACTGTTCGCTATGGTGACTGGGCAATCCGACATTCCCGCCCCCGTTGAGCGCGTGTTGCACAAGGCGATGAGTCCGGCTCCCGAGGACCGGTATTTTTCGGCGCTGGAATTCGCCCGTGCCATGCAACGCGTGCAACTGCAAATGTACGGTCATGCCGCGGTTGTGTCAGGATTCGTTTTCTTGATCGCCCCGAATATGCCCCAAGTGCGCGGTGCGACGTTCTCGTGGGATGACGGCACGGTATGGGTCTTCGACATAGCCATGGAAACCGTAATCGGTGGGAAGACGGCGGCGATTATCAACACGAAAACGGGGAACGTATGGGTGGCCTCCGATATTGCCTCGGTGAACCCGACAGGCAGTCCGACCATGAAACTCGGTTCCTCAGGCGCGATTGCCGTGACCCATGATGGTGTCGTGTACGGGTATCGCCCGTCCGATCATGTGTTGAGCATCGAGAACGCCATGGGGGTTGAATCGTTCACAGTCATCGGCGGCACGCCGGTCGTCGCCGGCAATGGTAAGGTGTTCTGGCCGAAAGGAAACGCCGACATCGGTAAGGTGACGCTACAGGCCCCATCCACCGATCAGAGCAGCTGGGTAGCGGCGGCGACCCCGCGCGGCCTCGCCTTGGTCAATGGCGACGCGGCACGACCGGTGTCGACCGGCGGATGCGTCTTCGCGGCGTGGGCACAGCAGGCGGAAAACTATGTCAGTGCATGCGCCGCAAACCTGGAATCCATCGACCCCACCTCGCAACTCGTCTTCCGCACCAACCATCGTCTGGTGGTGCTCAACGACGTAATCAACGGCAATGTGTGGAACCCGCGGGATTCCGCCAAAGTCATCAAAATCCAGTGGAACAAGGTGGAAACCAAGGAATCCCAGCAGGAGCACAACAACCAGCGTCATTTCAGCAAAAGCTGCTCCTCCCAGGGGCAAATCAGGGCGCAGGATGATGCGTTCGGTGCGCGTACCGGATCGCAGCAGATTCTCGACGTGTTGCGTAACGATGAGCAGACCGACTGCTCGGTGCTGCACATCGATTCGGTCAGCGCGGGTGCGAATATCTCGGTCTTCCCCGTTTATGACGGACGGTACCTGCAACTTGATGCCTCGGCCTTCAGCTATGAGATTTCTGACGGACGCGGCCAGACCGCCAGCGCGAATGTGTCTCTGAACCGGGCCCCGCAACAAACCGACGTTCCTCCGGAAATCGACGTCGAACAGGGGGCTTCCTACACTGCCAATGCGTTGGAAAGCTTCTCCGACCCCGACGGCGACCCGCTGACCTTGGTTTCGGCGTCACCGCAGAACACCACACGAGCCGACGGCCAACTCGTGTTCAACGCCGGTTCTATGTCCTCAGGACGCGCGGGCATCGAAGTCACCGTGTCGGACGGGAAGCAAACCGGTACGGGAATGATCTATTTCTCGGTGAAACCGGCGAACACGCTCGCCGCCGTGATCGACCCGGTGGCTAGGCAGACCACGCCCGGCACCCGCACCACCATCGCGCTCAAGCAGTATGTGCACGGCACCAGCGCGGAACCCGCCCGACTGACCTCGGTGGAATCCTCCGCCACCATGAACGCGGATATGTCGATTGCGTTCAGCGCGTCAAGCCCGGGCACCTACTATGTGCCGTACACCATCACCCAAGGCACCATTGCGGCGACCGGCCTCGTACGGGTGGAGGTGCAGGCCGTGACCGGCGACGCCGCCAAGCCGGTTGCAGCGAACGATGTGGCTCTGCTTGGCGCAGACAACACCGCAATCGTCGAACCGCTGACCAACGATGTCGACCCGTTGGGCGGCGTCCTGTCAGTGACCAGCGTCGCCCACAGCGGCATCAAAACCGGTATCGTGGGCAAGCGAATCTACATCACCGCCCGCCAGGTACCGACCGAACCGGTGCAATTGACATACACCGTGGCCAACGCAGCCGGATCTTCGACCGGCATAATCACCCTGCAACCGCCCGCATTGACCAGATCAAACTCCGTAAAAGCCGAGAATGTCACAGCGCAGGTGAGAACTGGCGGCATCGTGTCCGTAAACGTGCTCGACCATGTGGCTTACTCGGACAAACTGCAAGACAACCTGCAGGTCGACAAGGCCTTCAAGGGCCTGGTGTTCGTCTCCGGGAACACCGTACGTTATCAGGCCGCGGGAGAACCCGGGTCCTACCCCGTCACATACACGGTCAAAGACAATCTGGGCAACACAGCCTCCGCCACCATCACCATTGATGTGCACCGCAAGGATGCCGCCGATAAGGCTGCTCCAACCCCCTCGGATGCGGAAGCCCAGGTGGCCGCAGGCAGGAAAGTCCAGATTCCAATCACACTAACCGGTATCGACGACGGCGACGACGTGCAACTGCTCGGATTGGGTAGCAAGGCACCGAAACTCGGCCGCATCACCGAAGTGGGCGCCACATACCTGGTGTATGAGGCGTACGCCGATTCGTCAGGCACCGACACCTTCTCCTACGCTGTGGAGGATTGGACCGGACAGCGGGCGACCGCGCAAATCCGTGTGGGCGTCTTCTCCTCCGGCGGCGTGTACGCGCGCGATGACGAAATCACCCTGCGCCCGAATACGGCGACGACCGTACCAGTAGCCCAGAACGACATCTGCGGCGATAACACGGGCCTCGCAGTCGCCGAATCGCAAGGCATCAACGGCATCACCGTCATCGACGGCATGCTCGCGTTCACCACGCCAAAACAGGCAGGCACCTATTACGCGGCGTATACGGTCAAGAACAAGGCCGGCCTGTCCGACACCGCGACCCTGACGGTGAACGTCGACGCGAACGCCCCCATCGATCCTCCGACCGCTTACGATTACCGCGTTCCCGCAGCGGCCACAATCGACAAGGTGGACGTAGATGTCTCGCAGTGGATCGCCAATCCTTCGGGAACCGCCGACGAACTGACCGTGGGCGTCGATCCCTCCGCCGCAGATCATGCTCATGTCAAAACCACCATCACCGTGGAGCTGACCGACGAGGCGCGTGCGGTCCCGTACACCGTGACGAACACGACGTACAGCGTCACATCCACCGCGTTCATCCAAGTGCCGGCGTACGGCGTCTTCCCGCCCACCCTGAAAGCCCCCACGTTGAAAGTCAACGCACGTGAAACCATCACCATCAACATCGCCGACTATGTTCGTGTGGGCGGCAAAACCGCCTACGTGGATTCGGTGAGCGCCACAAAAGACGACAACCTGTACGTCAACGACCAAACGCTACGGTTCACCGCGCCCAGCGACTATGCCGGTCCAGCTTCCATCACCTTCACCGCAACGGACGTCAATTCCGCGGTGCTCACCCTGCCGATCACCGTGATCGGACGTGACGTACCCGCCCCGACCTTCTCCTCCTCCACAATCGATGTGGTGGCCGGCGCTTCAACCATCGACTTGAAAACGCTGACCTACACGTATTCCACCGCCAAGGTGAGTTCGACCGGCAAACTGACCGTGTCCGCGGACAAAACCGCCACAGCCGGCACCGTCAATGTGCCGATTGCCATCGCCTATAAAGGCACAGTCAACGCCGGCTTGACGGTGCGCGTCACCTCATCCACCAGACCGTTGGCGCGTCTGGGTGACAAGGCGATAACCATCAAAGCCGGATCCGTCAGGCAGGTCAATATGCTGTCCGACGCCTTCAACCCGTTCCCGGACACCCCTTTGACCGTAACCGGCTGCGACAAGAACGGCGTGGTATCCATCAAGGCGGCCGGCGCAAGTACGAACAGGGTGATCGTCACCGTGCGCGACGCCACCCAGGCCAAGGACCGCGAAGTGACCGGGACCATCAACGTTTCCGTGACGGACAAGCCCGATGCGCCGCTCCTGTCCGCGGTTTCGGACGGCAGGGTCGATTTGAGTTGGACGGCCGGATCGGCCAACGGCAGCCCAATCACCGAATATCGGGTCATCTCCTGCGGCGCGGCAACCTCGTGTACGGTGGACGGCCTGAGAAACGGCAGAACCTACACGTTCAAGGTGCAGGCGAAAAACGAGGTCGGCTGGTCGAAGGAATCCAACGCCGCGGAAAGCACGCCCGACAAACTGCCGGACGCGCCGGTGACGGCCGAAGCAGGTACTGTCACGGTCACGTGGAAAGCCTACCGGGTGACGTTCGCCATCGAAAACAACTACAAGGCGACCGTGCAATCACACTGGGGCAAGCCGGACGCCCCTGCCACACGCAACGCGGGGTGCAAGTCCATTGAATCGACGGACATCACCGAATTCCACAGCATGTTCTCCAAACTCGTTGACAACGTCTCCCACGTCGTGGTCGGCAAGGAAACACCGATCCGCCAATGCGCCGCCGCCATGGTGGTCGGCGGGCACATCCTGCTCGAAGACAACCCGGGAACCGGAAAAACCCAGCTGGCCCGCGGCTTGGCCAACTCCTTCAAGCGCATCCAGTTCACACCGGATCTGCTGCCGTCCGACGTGGTCGGCGTCACCTATTACGACCAGAAAACCGGCGAATTCGAATATCGAGAAGGCCCCATCTTCGCTTCCATCGTGCTCGCTGACGAAATCAACCGCGCCTCCCCGAAAACACAGTCGGCACTGCTCGAAGTCATGGAGGAGCAGAACGTCACCGTCGACGGCGTCACCCATCCGGTGCCCCAGCCGTTCATGGTCATCGCCACCCAGAACCCGATCGAACAGCTCGGCACATATAAACTGCCCGAAGCACAGATGGATCGTTTCCTCATCAAAACGACCGTCGGCTACCCCAGTCATGACGTCAGCGTGGACATTCTCAGGCAAATCAACGTCACTGACCGAGCCGCCACCGTGCTTTCCGGGGAGGATGTACTGCGTATGCGTGGCATCAGCGAGCATGTGCGTCTCGATGATTCAATCCTTGAATACATCGTGCGGCTGGTCGAAGCCACCCGCCACAACGAGCGCATCCGAGTCGGATCCTCCATGCGAGGCGCACTGGCACTCACCCGGTGTGCGCGCGTCTGGGCGGCCGCCGACAATCGCGGATACGTGGTGCCCGACGATGTGAAGCATCTTGCGGTTGCGGTTCTCGCCCACCGCATCACCCTGACCGCCGAATCTACATTCGCCGGATCAACTCCTGAACAGCTGATTGGGCAGATTCTAGAAGACGTCCCCGCGCCAACCCTTTCCGTTCCCGGATGGACCGTCATCGCCCTGGCCATCATCTCGGCGACGGCGTTCCTTATGCTCGGATGGCACGAACTGCTCGCCATGGCGGTGGCGTTCACTGCCATGATGATATGTGCGGTCGTGCTGTCGCTCGGCAACACCACCTTCAACGCCACCATCGATGTGTCCCGCCTACGGGTCACTGTATCGGACAAGGTGGCCGTCAACGTATGCTGCCGCACACCCACCGCTCCGGCGCGAGGCGACCTGCCCATCGGCCACGAGCGCTTCACCATCCCCATGCTCGCCGCAGGGCAGTCACGCATAACAACCGTGGAATTCACCGCAGTATCGCGGGATATCCTGCCCATCGGCCCCCTGTCCATCCGCAGAGGCGACCCATTCGGCCTAGTGCGCCGTGAGAAGCGACTCACCAAGCAGATCACCGTGTTCATCCATCCACGCACAGTCGCGCTGAACACGATCAGCGCAGGCGTCCCCCGCGACCTCGAAGGCAGCAACGAAATCGTGGACGATGACCTGGATTTCCACGGTCTGCGCGAATATGCCCCAGGTGACGACGTGCGCAACATCCACTGGCTCAGCTCTGCGAAAACCGGAACACTGATGATCCGCCAATACGAAGCCACCCGACGCACCAACACCTCACTGACCATCAGTATGAATCCCCATGATTATGCACACCCGCAAGAGTTTGAACTTGCGGTGTCAGTCCACGCATCCATCGGCGTGCAGTGCCTGCAACAGGACCGGCCGGTGACCGCCCACGCCCCCCGCAATCCCACGGAATTCCTGGATGATTGCAGCGGCTCGTTCTATTTCTTCACGGTCGGAAGCCTCAAAACCATTGGCGTCATCAAACGCATGGCGCTGGCGCTCCCCCACAGCGCGACCTGCGTAGTCCTGGGACAGCCACGCGCCATCAGACACTACCCTGATTTCACCCTGGCAACCATAGGAGACCTCGACGACCTCCCGATCATCATGGGAGCACTGGTAACCCTCGTCGCATCCAGCAATCTGATTGATGTCTACTCCGTGCTGTCATGGGCCACGGCAGCGATCCCCGCCACCATCATCGGCTCGCTGGTGCGCCTATGGTGGCAGATGCTGTTCATGGCATTTGCGCAACTGGTGGTCGGCCCCGCCTTGATACTCAACGACATCGCCCATATCATTCCGACAGTCCGCACCATCAGACAGGGGTGGATGAGCATGCTGGGCTCGTTCAAATACCTGCTCGCACTCGACCCGCCGGTGGGGACGGCAGACGGCTCGCTCCTAGCCGTCTGGACAATCTGCCTGTGGTCGGCGCTGCTAACCGGCATCTTCTTGGCGAATACGTGCGCGCTGCTCGGCTCCCCGACCGGATTCCACCGCATCGCCGCGGGCACCGTGACAGCCATTACGCTGGTGGCATGGATCAGCTCGAGCAGCATCGTCATCGTGCTGATTTCGGCGTCGCTCGCGGTCGGTGGATGCGCGGTTGTCGGACAGCGCACCATCCTGCGCGACCATTACGAACCGCCGCTGAGCCCCTACCAGTACACGAGCCCGCTCAGCGGCATGCGCTCATACGTCAAGAACCACAAGGATGACGTGCTGCTGACCGTCACCGATCTGCCCGCCGGCTCCCCCGTACGCCTTGCCGTCATGGACCGGTTCGACGGCAATGTGTGGAACCTGTCCGACTCTTCCAACTACCGCCGTGTCGGCACCAGTATCTTTACCGCCAAATTCACAGTGGATAAAGGGCTGACCGACTACTGGCTGCCCATCGCCTACTACAACACCGACACCATGTCCTCCATCTACTCCGCACGCACCTACGCGGGGTTGTCCTACACGGAAACCGGCATCATCCCCCGCATGCCGACCGACGAGGAGATCGCCAAGGCGGCAATCAGCCTGATCAGTCAGCCCAAAGCCGAAGACGTACCCGACAGCGTGGATAAACTCGCCAACGCCACGGCCGGCGGACAGGTCAGCGGCGGCGCGCAATCCATCGCGAAGCAGCTCAAGGAATCAGGCTGGTTCTCACATGGGCTGGACGGAGATTACCCCTCCAGTGCCGGCCACGGCAATTACCGTATCGACCGGCTGTTGGCGTCCGCCATGGTCGGCGACAGCGAGCAATACGCCTCCGCGATGGCGTTGATGGCCCGCAGCCTTGGCATGCCCAGTCGCGTCGTGCTCGGGTTCCTGCCAAAGAACGATGAGGGCGACATCAGCACACAATTCACCGGCAACGATGTGACCGCGTGGGTGGAAATCAAACTGGACGGATACGATTGGGTGCCGTTCTACCCGACACCGAAGGAAACAAAAATCCCGGACGACAACCAGAACCTGACCCCGAATCCGCAGACACTGGTGCCCGCAGTCCCACTCATCAACCCCTTGCGTGACGACAATCAAGCCACCGGCGCATCATCAATCGGCGGCAGCATGGCCCGAGCGGTCGCCCTGTATGGCAGCCCAATCTGGGTGTTGCTCGCCGTATGTGCACAGCTGCTCGCCATCAAGGCAATCGCGCTGCTATGGGCACGCAAGCACGGCAGCCCATCGCAACGCGTCGCTGCAGGCTGGCAGGCGGTCACCGCAACCGCCATGCAAAGCAGCGTTCACGGCACCAGAAACGCGGACTATGTCTCCTTCTCC
>GCF_000741455.1
GGATCGGGCTCGGAAGCCGACGTGTACCTGTACCGTCAGCATGTCCCGAATCGCAAGGTCGCCATCAAGATCAGCTTCCGTTCCGAAGCCGATTTCATGGGCCAAATCTCTCATCCCTATATTCTTTCCATTTACGGAAGCGGCATCACCGCGACTGGACACGGATACACTGTGTTCGAGTACGCCCCGGGAGGCAATTTCAAGGCCTTCCTCGAACATGACCTCACCGCAGACCAGATGCTCACCATCGGTATCGATCTGGCGAGCGCACTGTTCACCGCACATCGTAAAGGCATTATCCACCGCGATATCAAGCCAAGCAACATACTCATCAACGCGCAGCATATGCCCATGCTCGCTGATTTCGGTATCGCGGGCACCATCTATGGAGGCGGTGTGGGATTCACCGTTGCCTGGGCACCGCCCGAGGTACTGGCCGAGGCGTCCGATATTTATTCCCTAGGTGCCACACTGTTCGCTATGGTGACTGGGCAATCCGATATTCCCGCCCCCGTTGAGCGGGTGTTGCACAGGGCGATGAGCCCGGCTCCCGAGGACCGGTATTATTCGGCGCTGGAATTCGCTCGCGATATGCAGCGCGCGCAACTGGAAATGTACGGTCATACCGCGGTTGTGTCAGGATTCGTTTTCTTGATCGCCCCGAATATGCCACAAGTGCACGGTGCGACGTTCTCGTGGGATGACGGCACGGTATGGGTCTTCGACATAGCCATGGAAACCGTGATCGGCGGGAAGACTGCGGCGATTATCAACACGAAAACGGGGAACGTGTGGGTGGCCTCCGATATCGCCTCGTTGAACCCGACAGGCAGTCCGGCTATGAAGCTCGGCTCCTCGGGTGCGATTGCCGTGACCCATGATGGTGTCGTGTACGGGTATCGCCCGTCCGATTATGTGTTGAGCATCGAGAACGCCACGGGGGTTGAATCGTTCACGGTCATCGGCGGCACGCCGGTCGTCGCCGGCAATGGTAAGGTGTTCTGGCCGAAAGGAAACGCCGACATCGGCAAGGTGACGCTACAGGCCCCGCCCACCGATCAGAGCAACTGGGTGGCGGCGGCGACCCCGCGCGGCCTCGCCTTGGTCAATGGCGACGCGGCACGACCGGTGTCGACCGGCGGATGCGTCTTCGCGGCGTGGGCGCAGCGGGCGGAAAACTACGTCAGTGTATGCGATGCAAACCTGGAATCCATCGACCCCACCTCGCAACTCGTCTTCCGCACCAACCATCGTCTGGTGGTCCTCAACGACGTAATCAACGGCAATGTGTGGAACCCGCAGGATTCCGCCAAAGTCATCAAAATCCAGTGGAACAAGGTGGAAACCAAGGAATCCCAGCAGGAGCGCAACAACCAACGCCGTTTCAGCAAGAGCTGCTCCTCCCAGGGGCACATCAGGGCGCAGGACGATGCGTTCGGCGCGCGTACCGGATCGCAGCAGATTCTCGACGTGTTGCGTAACGATGAGCAGACCGACTGTTCGGTGTTGCACATCGATTCGGTCAGCGCGGGCGCGAATATCTCGGTCTTGCCCATTTATGACGGACGGTACCTGCAACTTGATGCCTCGGCCTTCAGCTACGAGATTTCTGACGGACGCGGCCAGACCGCCAGTGCGAACGTGTCCCTGAACTGGGCCCCGCAACAAACCGATGTTCCCCCGGAAATCGACGTCGAACAGGGGGCTTCCTACACTGCCAATGCGTTGGAAAGCTTCTCCGATCCCGACGGGGACCCGCTGACCTTGGTTTCGGCGTCACCGCAGAACACCACGCGAGCCGACGGCCAACTTGTGTTCAACGCCGGTTCTATGTCCTCAGGACGCGCGGGCATCGAAGTCACCGTGTCGGACGGGAAGCAGACCGGTACGGGGATAATCTATTTCTCGGTGAAACCGGCGAACACGCTCGCCGCCGTGATCGACCCGGTGGCTAGGCAGACCACGCCCGGTACCCGCACCACCATCGCGCTCAAGCAGTATGTGCACGGCACCAGCGCGGAACCCGCCCAACTGACCTCGGTGGAATCCTCCGCCACCATGAACGCGGATATGTCGATTGCGTTCAGCGCGTCAAGCCCGGGCACCTACTATGTGCCGTACACCATCACCCAAGGCACCATTGCGGCGACCGGCCTCGTACGGGTGGAGGTGCAGGCCGTGACCGGCGACGCCGCCAAGCCGGTTGCGGCGAACGATGTGGCTCTGCTGGGCGCGGATAACACCGCAATCGTCGAGCCGCTGACCAACGATGTGGACCCGTTGGGCGGCGTCCTGTCAGTGACCAGCGTCGCTCACAGCGGCATCAAAGCCGGTATTGTGGGCAAGCGAATCTACATCACCGCCCGCCAAGTGCCGACCGAACCGGTGCAATTGACATACACCGTGGCCAATGCCGCGGGATCTTCGACCGGCATCATCACCCTGCAACCGCCCGCATCGACCAGATCGAACTCCGTAAAAGCCGAGAATGTCACAGCGCGGGTGAGGACCGGCGGCATCGTGTCCGTAAACGTGCTCGACCATGTGACTTACTCGGACAAACTGCAAGACAATCTGCAGGTCGACAAGGCCTTCAAGGGCCTGGTGTTCGTCTCCGGGAACACCGTACGTTATCAGGCCACGGGAGAACCCGGGTCCTACCCCGTCACATACACGGTCAAAGACAATCTGGGCAACACAGCCTCCGCCACCATCATCATTGATGTGCACCGCAAGGATGCCGCCGACAAGGCTGCTCCAACCCCCTCGGATGCGGAAGCCCAAGTGGCAGCCGGCAGAAAGGTCCAAATCCCGATCACACTGACCGGTATCGACGACGGCGACGACGTGCAACTGCTCGGATTGGGTAACAAGGCGCCAAAACTCGGTCGCATCACCGAAGTGGGCGCCACATACCTGGTGTATGAGGCGTACGCCGATTCGTCAGGCACCGACACCTTCTCCTACGCCGTGGAGGATTGGACCGGACAGCGGGCGACCGCGCAGATCCGCGTGGGCGTCTTCTCCTCCGGCGGCGTGTACGCACGCGATGACGAAATCACCCTGCGCCCGAATACGGCGACGACCGTACCAGTAGCCCAGAACGACATCTGCGGCGACAACACGGATCTCACGGTCGCCGAATCGCAAGGCATCAACGGCATCACCGTCATCGACGGTATGCTCGCGTTCACCACGCCGAAACAGGCAGGCACCTATTACGCGGCGTATACGATCAAGAACAAGGCCGGTCTGTCCGACACCGCGACCCTGACGGTGAACGTCGACGCGAACGCCCCCATCGACCCTCCGACCGCTTACGATTACCGCGTTCCCGCAGCGGCCACAATCGACAAGGTAGATGTGGACGTCTCGCAGTGGATTGCCAATCCTTCGGGAACCGCAGACGAGCTGACCGTGGGCGTCGCCCCCTCCGCCACGGGGCATGCTCATGTCAAAACCACCATCACTGTGGAGCTGACCGACGAGGCACGTGCGGTCCCGTACACCGTGACAAACACGACGTACGGCCTCACATCCACCGCATTCATCCAAGTGCCGGCGTACGGCGTCTTCCCGCCCACCCTGAAAGCCCCCGCGTTGAAAGTCAACGCGCGTGAAACCATCACCATCAACATCGCCGACTATGTTCGTGTGGGCGGCAAAACAGCCTACGTGGATTCGGTGAGCGCCACAAAAGACGACAACCTGTACGTCAACGACCAAACGCTACGGTTCACCGCGCCCAGCGACTATGCCGGCCCGGCTTCCATCACCTTCACGGCAACGGACGTCAATTCCGCGGTGCTCACCCTGTCGATCACCGTGATCGGACGTGACGTGCCCGCCCCGACCTTCTCCTCTTCCACAATCGATGTGGTTGCCGGCGCTTCAACCATCGACTTGAAAGCGCTGACCTACACGTATTCCACCGCCAAGGTGAGTTCGACCGGCAAACTGACCGTGTCCGCAGATAAAACCGCCACAGCCGGCACCGTCAATGTGCCGATTGCCATCGCCTATAAAGGCACAGTCAACGCCGGCTTGACGGTGCGCGTCACCTCATCCACCAGACCGTTGGCGCGTCTGGGTGACAAGGCGATAACCATCAAAGCCGGGTCCGTCAGGCAGGTCAATATGCTGTCCGACGCTTTCAACCCGTTCCCGGACATCCCTTTGACCGTAACCGGCTGCGACAAGAACGGCGTGGTATCCATCAAGGCGGCCGGCGCAAGCACGAACAGGGTGATTGTCACCGTGCGCGACGCCACCCAGGCCAAGGACCGCGAAGTGACCGGGACCATCAACGTTTCCGTGACGGACAAGCCCGATGCGCCGCTCCTGTCCGCGGTTTCGGATGGCAGAGTCGATTTGAGTTGGACGGCCGGATCGGCCAACGGCAGCCCAATCACCGAATATCGGGTCATCTCCTGCGGCGCGGCGACCTCGTGTACGGTGGACGGCCTGAGAAACGGCAGAACCTACACGTTCAAGGTGCAGGCGAAGAACGAGGTCGGCTGGTCGAAGGAATCCAACGCCGTGGAAAGCACACCCGACAAACTGCCGGACGCGCCGGTGACGGCCGAAGCAGGTACTGTCACGGTCACGTGGAAAGCCTACCGGGTGACGTTCGCCATCGAAAACAACTACAAGGCGACCGTGCAATCGCACTGGGGCAAGCCGGACGCCCCTGCCACACGCAACGCGGGGTGCAAGTCCATTGAATCGGCGGACATCGCCGAATTCCACAGCATGTTCTCCAAACTCGTTGACAACGTCTCCCACGTTGTGGTCGGCAAGGAAACACCGATCCGCCAATGCGCCGCCGCCATGGTGGTCGGCGGGCACATTCTGCTCGAAGACAACCCGGGAACGGGAAAAACCCAGCTTGCACGCGGTCTGGCCAACTCCTTCAAGCGCATCCAGTTCACACCGGATCTGCTGCCGTCCGACGTGGTCGGCGTCACCTATTACGACCAGAAAACCGGCGAATTCGAATACCGAGAAGGCCCCATCTTCGCTTCCATCGTGCTCGCTGACGAAATCAACCGCGCCTCCCCGAAAACACAGTCGGCACTGCTCGAAGTCATGGAGGAGCAGAACGTCACCGTCGACGGCGTCACCCATCCGGTACCTCAGCCGTTCATGGTCATCGCCACCCAGAACCCGATCGAACAGCTCGGCACATATAAACTGCCCGAAGCACAGATGGATCGTTTCCTCATCAAAACGACCGTCGGCTACCCCAGTCATGACGTCAGCGTGGACATTCTCAGGCAAATCAACGTCACTGACCGAGCCGCCACCGTGCTTTCCGGGGAGGATGTACTGCGCATGCGTGGCATCAGCGAGCATGTGCGGCTCGATGATTCAATCCTTGAATACATCGTGCGGCTGGTCGAAGCCACCCGCCACAACGAGCGCATCCGAGTCGGGCCCTCCATGCGAGGCGCACTGGCACTCACCCGGTGTGCGCGCGTCTGGGCGGCCGCCGACAATCGCGGATACGTGGTGCCCGACGATGTGAAGCATCTCGCGGTTGCGGTCCTCGCCCACCGCATCACCCTGACCGCCGAATCTACATTCGCCGGATCAACCCCTGAACAGCTGATTGGGCAGATTCTAGAAGACGTCCCCGCGCCAACCCTTTCCGTTCCCGGGTGGACCGTCATCGCCCTGGCCATCATCTCGGCGACGGCGTTCCTTATGCTCGGATGGCACGAACTGCTCGCCATGGCGGTGGCGTTCACAGCCATGATGATATGTGCGGTTGTGCTGTCGCTCGGCAACACCACCTGCAACGCCACCATCGATGTGTCCCGCCGCCGGGTCACTGTATCGGACAAGGTGGCCGTCAACGTATGCGGCCGTACACCGACCGCTTCGGCGCGAGGCGACCTGCCCATCGGCCACGAGCGCTTCACCATCCCCATGCTCGCCGCAGGCCAGTCACGCATGACAACCGTGGAATTCACCGCAGTATCGCGGGATATCCTGCCCATCGGCCCCCTGTCCATCCGCAGAGGCGACCCATTCGGCCTAGTGCGCCGTGAGAGGCGACTCACCAAGCAGATCACCGTGTTCATCCATCCGCGCACAGTCGCGCTGAATACGCTCAGCGCAGGCGTCCCCCGCGACCTCGAAGGCAGCAACGAAATCGTGGACGATGACCTGGATTTCCACGGTCTGCGCGAATATGCCCCAGGCGACGACGTGCGCAACATCCACTGGCTCAGCTCTGCGAAAACCGGAACACTGATGATCCGCCAATACGAAGCCACCCGACGCACCGACACCTCGCTGACCATCAGTGTGAATCCCCATGATTATGCGCACTCGCAGGAGTTTGAACTTGCGGTGTCAGTCCACGCATCCATCGGCGTGCAGTGCCTGCAACAGGACCGGCCGGTGACCGCCCACGCCCCCCGCAATCCCACGGAATTCCTGGATGATTGCAGCGGCTCGTTCTATTTCTTCACGGTCGGAAGCCTCAAAACCATTGGCATCATCAAACGCATGGCGCTGGCGCTCCCCCACAGCGCGACCTGCGTAGTCCTGGGACAGCCATGCGCCATCAAGCACTACCCCGATTTCACCCTGGCAACCATAGGAGACCTCGACAACCTCCCGATCATCATGGGAGCACTGGTAACCCTCGTCGCATCCAGCAATCTGATTGATGTCTATTCCGCGCTGTCATGGGCCACGGCAGCGATCCCCGCCACCATCATCGGCTCGCTGGTGCGCCTATGGTGGCAGATGCTGTTCATGGCATTCGCGCAACTGGTGGTCGGCCCCGCCTTGATACTCAACGACATCGCCCATATCATTCCGACAGTCCGCACCATCAGACAGGGGTGGATGAGTATGCTGGGCTCGTTCAAATACCTGCTTGCGCTCGACCCGCCGGTGGGGACGGCAGACGGCTCGCTCCTAGCCGTCTGGACAATCTGCCTGTGGGCGGCGCTGCTAACCGGCATCTTCTTGGCGAATACGTGCGCGCTGCTCGGCTCCCCGACCGGATTCCACCGCATCGCCGCGGGCACCGTGACAGCCATTACGCTGGTGGCATGGATCAGCTCGAGCAGCATCGTCATCGTGCTGATTTCGGCGTCGCTCGCGGTCGGTGGATGCGCGGTTGTCGAACAGCGCACCATCATGCGCGACCATTACGAACCGCCGCTGAGCCCCTACCAGTACACGAGCCCGCTCAGCGGCATGCGCTCATACGTCAAGAACCACAAGGATGACGTGCTGCTGACCGTCACCGATCTGCCCGCCGGCTCCACCGTACGCCTTGCCGTCATGGACCGGTTCGACGGCAATGTGTGGAACCTGTCCGACTCTTCCAGCTACCGCCGTGTCGGCACCAGTATCTTTACTGCCAAATTCACAGTGAACAAAGGGCTGACCGACTACTGGCTGCCCATCGCCTACTACAACACCGACACCATGTCCTCCATCTACTCCGCACGCACCTACGCGGGATTGTCCTACACGGAAACCGGCATCATCCCCCGCATACCGACCGACAAGGAAATCACCAAGGCGGCAATCAGCCTGATCAGTCAGCCCAAAGCCGAAGACGTGCCCGACAGCGTGGATAAACTCGCCAACGCCACGGCCGGCGGACAGGCCAGCGGCGGCGCGCAATCCATCGCGAAGCAGCTCAAGGAATCAGGCTGGTTCTCACATGGGCTGGACGGAGATTACCCCTCCAGTGCCGGCCACGGCAATTACCGTATCGACCAGCTGTTGGCGTCCGCCATGGTCGGCGACAGCGAGCAATACGCCTCCGCGATGGCGTTGATGGCCCGCAGCCTTGGCATGCCCAGTCGCGTCGTGCTCGGGTTCCTGCCAAAGAACGATGAGGGCGACATCAGCACACAATTCACCGGCAACGATGTAACCGCGTGGGTGGAAATCAAACTGGACGGATACGATTGGGTGCCGTTCTACCCGACACCGAAGGAAACAAAAATCCCGGACGACAACCGGAACCTGACCCCGAATCCGCAGACACTGGTGCCCGCAGTCCCGCTCACCAACCCCTTGCGTGACGACAATCAAGCCACCGGCGCATCATCAATCGGCGGCAGCATGGCCCGAGCGGTCGCCCTGTATGGCAGCCCAATCTGGGTGTTGCTCGCCGTATGTACACTGCTGCTCGCCATCAAGGCAATCGCGCTGCTATGGGCACGCAAGCACGGCAGCCCATCGCAACGCGTCGCTGCAGGCTGGCAGGCGGTCACCGCAACCGCCATGCAAAGCAGCGTTCACGGCACCAGAAACGCGGACTATGTCTCCTTCTCC
>GCF_000741525.1
GGCTCCGGTTCCACTGCGGACGTTTACCTGTATCACCAGCATACACCGAATCGCGATGTGGCCGTCAAAGTCGGCTTCGCCAACGAAGCGGACATAATGGCCTCGCTTTCGCACCCTTACATTCTGTCGATCTACGGTTTCGGATTTACCGTCGACGACCTGCCATACCTGATTTTGGAATACGCTCCCCACGGCTCCTACAAGGAAATCATGCTGGCCCGGATGGATGCCCGCCAGACCATCGACCTTGGAATCAAATTGGCCGGAGCACTCGAGACGGCACACCGCCACGGCATCATTCACCGTGATATCAAACCCGCCAACATTCTGGTGACGTCACAAGGACTGCCCGCCCTTTCCGATTTCGGCATCGCGACCAGCGTCTATGACGCCCAAACCGGCTTTTCCGTTCCATGGGCGCCGCCGGAAGTGCTCACCGAGGCCGCCGACATCTACTCACTGGCCACCTCGCTGTATGCGCTGCTGGTAGGAAAGTCGATAGCCCCGAAGCAACTCGATAGTGTGCTCCGTAAGGCCATGTCGAAAGAACCTTCCGAACGATACGCTTCCGCCTTGAAATTCGCCAGGGCGTTGCAGGCGGTGCAGCAGGAGTGTTTCGGAACCATGGTTGTAGTCGCCGCTTTTGCCTTCATTGTCGGGCCGAACATGCCCTCCCCGACCGAAGCCACATTCACCTGGGACAACGGCACCGTATGGGTCTTCGATGTCGCCACGTCAACCCTCGTCGGCGGCGATACCACGGCTTTCATCAACGAGAAAACCGGAAATGTGTGGGTGTCCAATAACCTCGATTCAATCGCGCCAACGGCGAACCCGCAAATGAGGCTCGGCGCCGGCGGCAAAATCGCCGTAACACACGACGGCGCGGTTTACGGATATAGGCCCGACGACGGCGTGCTCAAGGTGACCGACCACGTGAACGCCGAAAGCTTCACCGTCATCGGCAATCGGCCGGTGGTTGCCTCCAAAGGCGAGATCATGTGGAACGGGGGCGGCGCGAAGGTCGGCACACTTGTACTGCAGGCACCCCCCACGGATCAACAAGGATGGGTTGCGGCGAGCGCCAAAAACGCCTTGTTCACCGTCGATGCGGACCCGGCGCAGCCGGTTTCTTCAAAAGGATGCCTGCATGCGGCATGGTCTCAAGCCGCACATAACTATATTCGGGTGTGCTCGGCGTCCTTGCAATCCGTACTGCCGACCTCGCAACTGACCTTCCGCACCAACCACCGGCTTGTGGTGCTCAACGACGTGACCAACGGCAATGTGTGGAATCCGGATCAGTCCACCAAGGTCATCAAAATTCAGTGGCGGCAGATCCGGACCAAGAAAATCTCGAAGCAGCATGAAAGCCAGACCCAGTTCAAACCCAACTGCTCGGCGAAGGGTGCCATCAAGGCCGAGGATGATTCGTTCGGCTCACGTGTGGGCAGCGAGCAGATCCTCGATGTCCTGCGCAACGACGAGCAGACCGACTGCTCGGTGTTGCACATCTCCAAAATCGGCCCGGGCGGCGGCATCACCGTCGCCCCCATTTACGCGGGCCGTTACCTGCAACTCGACACGACCGGATTCACATACGAAATCAACGACGGCCGAGGCCAGACCAGCCAGGCGACAGTCACATTGAATCAAGCCCCGGCTCAGGTCGACACCCCTCCGGAATATTCCGTGGAACAGGGGGCGAACTTCACCGTCAACGCCTTAGGCTCGTTTGCCGACCCGGAGGGCGATCCGATGACGCTGGTTTCCGCAGCCCCTCAAAACGACACGCGCGCCGACGGCCAACTCGTATTCAATACCGGTTCCCTTGCGGGCGGACGAGTCGGCATCGAACTGACCGTTTCCGACGGACAGGCGACCGGCACAGGGGTTATTTATTTCTCCGTGCGCCCGACCAACACGCTACCCGCCCTAATCGATCCGGTGACGCGCACCACCGCACCCGACACATCCACAACGGTCAAACTCAAACAATTCGTGCATGGAACCAGCGCCCAGCCCGCCACTCTTTCCTCGGTCTCCGCGTCGACCTCGACCAACGCCGACCTGTCCTTCACCTTCAAAGCGTCGGATCCGGGCACCTATTACGTTCCATATGTCATCAGCCAAGGCAGTATCGAAGCGCAGGGACTGGCACGTATCGAAGTGCAGCCGGTGACCGACCAGTCAGCCAGACCCGTGGCCGCGAACGATGTGGCATTGATCGGCGCCGATCGCACGGCCATCGTCGAACCTCTTGAGAACGACACAGACCCGATGGGAGGCGTCCTGTCGATCACTTCGGTCAACAGGTTGGGCATCAAGACCGGACTGGTGGCGAAGCGCGTATACATGACCGCAAGGCAGATTCCCACCAGGCCCGTCACCGTGAGCTACACCGTGGCAAACGCCTCCGGCAGCACTCGCGGCACGATAGTATTGCAACCGCCGGCTTTGACGAGCACGAACGCCGCGAAAGCCGGCAACGTGGAGGCAAACGTACGCACCGGCGGTATCGTCTCCGTCGACGCGCTCGACCACGTATCCCACGCAGACAAGCTGCAGAACGACTTGCAATACAACAAGAAGTTCAAAGGCCTGGCCTTCGTTTCCGGCGACGATGTGCGCTACCAGGCCTCCGACACCCCAGGGGTATACCCCATCACCTATACCGTGCGGGACAACGTGGGCAACGCGGCATCCGGCACCATCACCGTCACCGTGCACGCCAAGGACGGCGCGACCAAGGCGCCCCCTACCCCGCAGGACGTCCAGGCGCAGGTGGCCGCCGGCCAGAAGGTCCGCATTCCGATTACCCTCACCGGCATCGACGACGGCGACGACGACACCCTCCTTGGCCTTGGAAACAAGGCTCCCAGGCTCGGGCGCATTGAAGAGGTGGGCGCCAACTACATCGTCTATGAGGCATACAACGATTCGGCCGGCACCGATACCTTCTCCTATGCGGTCGAGGATTGGACCGGACAGCGCGCACAGGCCCAGATTCGCGTGGGCGTATTCAAAGGCACTGGCGTCTACGCTCGTGACGACCAGGTGACGCTGCGCCCGAACACCGAGGCCACGGTGCCTGTTGCCCAGAATGACATATCCAGCGACAACACCGACCTGAAGATCTCTGAGACGCAAGGCATCAACGGCGCCCACGTCCAAGACAACATGGTCCATTTCAAAACTCCTTCGCAACCCGGTACCGCATACGTCATCTATACCGTCCAGGATAAGGCGGGGCTGACCGATACGGCGACCTTGACCGTCGTGACCGACACGAATGCGCCAATCGAACCGCCCACGGCCTACGACTACCGTGTTCCCTCGGCAGCGACGATCGACAAAGTGGACGTCGATTTGTCGCAATGGATCGCCAACCCGTCGGGCACCACTCAGGAGCTCAGGCTCGGCATCGACCCCTCGGCACAGAACCACGCGCACGTCAAGACAACCGTGAGCGTGGAGCTGACCGACGAGGCTCGCAGCGTGCCATACACGGTGACGAACACGACCTATCACATCACCTCCACGGCCTTCGTCCAAGTGCCCGCCTATGGGGTGTTCGCACCGACGCTGAAGGCGCCCCCCATCAAAGTGAACGCCAAACGCAGCGTCACCATCAATATCGCCGATTATGTGCGCGTAGGCGGCAAGACGGCTTACGTCGACTCGGTTTCCGCGACAAAAGACTCCGACTGCTTCGTCAACGATCAGACGCTGAAGTTCACCGCCCCGCGCGACTATGCCGGACCGGCCTCCATCACCTTCACGGCCACCGACATCAATTCGGCCGTATTGACATTGCCCATCACCGTCATCGGCCGCAATGTGCCGCCGCCCACTTTCTCCGCCCCCACGATCAACGTGGCCGCCGGCGCCAAGACGATCGATCTGAAAGCCCTAACCTATACCTACTCGACCACCCACCTGACCGCTGGCGGCAAGCTGACCGTAGAGGCGGCCACGGATGCCGCGGTCGGTGTCACCAGCATCCCCATCTCGATCAAGTATAACGGCGCCGTTTCGGCGGGATTGACGGCGCAGGTGACGCAATCCACCAGACCGCTGGCGCAAGTCCAGCCGGTGCACAAGCAGATCAAGGCCGGTTCCAGCGAAACGGTTGACATACTCGACGGCGCCTTCAACCCGTTCCCCGGCAAGACTTTGACGGTGACGGACTGCGACGACTCCGGCTCAATCACCATTCGAGCCGGCGGAGCCTCCTCCAATACAGTAGTCGTGAACATCCAGGATGCCACCAAGACCCGCGAGCGCCAGGTTTCGGGCACCATCACCCTTTCGGTCATCGACAGGCCGGCCGCGCCGTTGCTCGCGCCGTATTCCGACGGCATGATCACCCTGTCGTGGACGCCAGGTACCGCAAACGGCAGTCCTATCACCGATTATCAAGTGGACTCGTGCGGGGCCGTGACCACCTGCGACATCGGCGGACTGACGAACGGCAAGACCTACACCTTCACCGTAAAGGCGAAGAACGAGGTGGGCTGGTCAAAGGCATCGAACTCCGTGAACGGTATGCCCGACAAGGTGCCTCCCGCCCCCGTCAAGGTCAAAGCCGGAACCGTGACGGTCAGCTGGGGCATGTTCCGCATATCCTACACCCTTAGCGACGACTTCAGCGCAAGCGTCGAAGCCGAATGGGGCAATCCGGACAGGCCCGGGATGCGCAATGCCGGATGCGCAAGCATCACAACCCAGAGCGTGGTTGACTTTCAACGTGCGTTCCACATCCTGACCGACAACATCTCCAAAGTCGTGGTCGGCAAGCCCATGCCCATCAAACTGTGCGCCACTGCGCTGATGGTCGGAGGACACGTACTGTTGGAGGACAACCCCGGCACCGGCAAAACGCAGCTCGCCCGCGGTCTGGCCAACTCCTTCAAACGTATTCAGTTCACGCCGGACCTCCTGCCCAGCGACGTGGTGGGCGTGACCTTCTACGACCAGAAGTCCGGCGAGTTCAGGTTCCGGCGCGGACCGGTGTTCGCCTCCATCGTGCTTGCCGACGAAATTAACCGGGCCTCGCCGAAGACGCAGTCGGCCCTGCTTGAGGTGATGGAGGAGCAGAAGGTGACCGTGGATGGCAACACGTACGCAATGCCCCAACCGTTCATCGTCATCGCCACGCAGAATCCGCTCGAGCAGCTCGGTACTTACAAACTGCCCGAAGCCCAGATGGATCGGTTCCTGCTCAAGACCTCGCTGGGCGCACCCAGTCGTGACGTGTCCATCGACATCCTCAAGCAGATCGACGTGACCGATCGTGCGGAAACCGTGATGACCGGCGACAATATTCTGCAGCTGCGCAAGACGGCCGGCGACGTGCACGTGGACGAACGGATCCTGGAATACATCGAGCTGTTGGTGGAGGCCACCCGTAGCTCCGAGAAGCTCAAGGTGGGCTCCTCGATGCGTGGAGCTCTTGCATTGACTCGTTGCGCCCGCATCTGGGCCGCAGCGGATGGGCGTGGCTATGTGATTCCGGACGACGTGCGGGACCTTGCAGTCGCAGTGCTTGCACACCGCGTCACCCTGAGCGCAGAAACCGCATTCAAAGGCGAGACCACCGAAGAAGTCATCGGTCAGATTCTTGAAACCGTGCCCATACCGAGCATCTCCCCTCTGGGTTGGGCCGTGGGCTCCTTGGGGATCGTATGTCTGGCCGTATTCCCGGTTTTGGGCTGGCATGAGCTGCTGGTGTGCGGCACCATCGCGCTGACGATGTGCCTGGCCGGCGTCATAATGACGCTCGGCAACACAAGATTCAACGCATCGCTCAAGCTGTCGGACGAGCGCATCACCGTGGGCGACATGGTGAGCGTGTCGGTGTCCAGCAGAACCCCGACGGTGAGCGCCGACGGCGACCTTCCCATGGGCCACGAACGCTTCCGTATCACGGCCCTGACACCTGGCAAGAGTCAGCAACGGAATGTGGAATTCCGCGCCACCGCCCGTGCCGTGCTGCCCGTCGGACCTTTGAGAATCTGCAAGGGTGATCCGTTCGGCCTGATCCGCCACGAACGGTCCCTTTCCGATGCCATCAAGGTCTATATCCACCCCAGAACGGTGCGGCTGAACACACTGGACTCAGGCCGATTCCGCGATCTTGAGGGGTCGGGTCAAGTGGTGGATGACGATCTGGACTTCTACGGTCTGAGAGAATACCGTCCCGGCGACGACATACGCAATATCCATTGGCTCTCTTCGGCCAAAACCGGCACGATGATGGTTCGGCAATACGAGGCCACCAAACGCACCGACACCTCGATTACGTTGGGGGTCGACCCGATTGACTACCGCAACGAAAACGAGTTCGAGCTGGCCGTAAGCTTGGCCGCGTCCATCGGAGCGCAATGCCTGTTGCAGGACAGGCCCCTCAAGGCGCAGGCACCACACACGGCCACTGAATTTCTCGACTGGACAAGCTCGTCGTTCTACTTCTTCGTCATCGGCTCGGCCACGAACCTCGCGCGCATCCGACGAGTAGCGTCAGCCCTGCCCAAGGCCTCCGTCTGCATCATGCTGGGACAGGAGAGCCTGATCCGACAATACGACGGATTCACAATGGCCACCGTGCCGACGTTGGACGACCTACCGCTGGTCATGGAGGCCCTGAAAATCTGTCTTGCCTCGGCCAATCTCATCAGCGTATACAACCCGGTCCTGTGGGCCGTGACGGCCATTCCCGCCGCGGCAATCGGCGCGCTGATCAAACTCTGGTGGCAGATCGTCTTTGTCGTCGCAGCACAGTTCATTCTCGGACCGATCGTTGCGCTCAATGACATCGCGCACATCGTCCCTTCTCCAACCACACTGGCACAGGGCTTCATCCAGACCTTCGGCTCCTTTAAATACGTCATTTCCGTGGCTCCCCCGCTTGGAGGCGGTCAGGGTGCGCTCATGGCTCTCTGGACACTCAACCTTTGGACGGCACTTCTGGCAGGGATCTTCATGACCAACCTCAGCGCACTGCTCGGCACAGACGACGGCACGGCTCGAGTGGCATGCGGCGCAATCATCATTCTTTTGCTCATCATATGGCTGTCATACAGCGCCATCATCATCGTGGTTATCGCCACAGCACTTGCAGTGGGCGGCACGTTCGTCATTCCCCAGCGTCTCACCCTGCGCGACCGCTACACCCCACCCTTCGACCCGCATCAGTACACGAGCCCGCTGAGCGAGATGCGCGCCTACGTGAAATACCACAAAAAGGATACGTTGCTCACCGTCAAAGGGCTTCCCGCCGGCACTCCGGTGCGTTTGGCCGTGATGGATCGCTTCGACGGCAACGTGTGGAATCTCTCCGATTCCTCAGACTACCGAAAGGTCGGCAGTCAAATCTACCATGCCACCTTCACCCCGCATAAGGGCCTGGCAACGCAATGGCTTCCGCTGGCCTACTACAACACCGGCACGCGTTCGGCCATCGTGCCCGAAGGCACACAAGACGGACGCAGCTATCAGGTCACGGGAATCATCGCCCCGACCCCCAGTCCGGCTCAAATCGACTCGGCCGAAGCCGAACATGTGAATCAACCCTCAGCCAAGGACGTGCCGGACAGCGCAGGCAAGTTGGCCACGGCGCTGACCGGCAGGCAGGCAACCGCCGGCGCGCAAATCCTGGCAAGGACCCTGAAGACCAAAGGTTGGTTCTCCCACGGCTTGGCAGACGATTATCCCTCATTGCCCGGCCACGGCAACTATCGCATCGACGATATGCTCGGCACGGCGATGGTCGGAGACAGCGAACAGTACGCCTCCGCCATGGCGTTGATGGCTCGCGAGCTTGGTTTGCCCAGCCGCGTGGTTCTTGGCTTCTTGCCCAAGGACAAGGATGGCGAAATATCAACCGATTTCACCGGCAACGACATCGAAGCCTGGACCGAAATCAACCTTAAAGGCTATGGTTGGGTCGCCTTCTACCCCACCCCCAAGGAAACGAAGGTCCCCAACAAAAATCAGGACCTGACGCCTAAGCCAAAAGATCTCGTCCCGCCCGTGCCCTTGACCGACCCCCTGCACGACCAGACCCAGGCTCGCGGGCAGTCCGCCTTGGGAGGCGCCGATGCCGGACTCGTCGCAGTGTATGGCAGCCCACTATGGGCGGTTCTGCTGATCTGCGCGGTTATTTTGACCATCAAAGCCATCCAACTCGCCATCCTCAAACGACGTGGCTCACCCAGGGAACGCATCACAGCCGGCTGGCGCATGATCTCCATGTTCGCCCGCCAGAGCCACACCCACGGCACACGGCGCGCCGATTGGATCGCATTCTCG
>GCF_000741535.1
GGCTCCGGTTCCGAAGCTGACGTGTACCTGTACCAGCAGCACTCCCCCACCCGACAGGTGGCTATCAAAATCAGCTTCCGTACCGAAGCGAATTTCATGGGGCAGGTTTCGCACCCGTATATTCTTTCCGTATTCGACAGCGGCGTCACCGCCGACGGCTGCGGCTACGCTGTGTTCGAATACGCTCCGGGCGGCAATTACAAGACGTTCCTGGAGCATGATCTCAGCGCGAATGAGATGCTGACGGTCGGCATTGATTTGGCGAGCGCGCTGTTCACTGCGCATCGTAAGGGTATTGTTCATCGTGATATCAAACCGAGCAATATTTTGATCAATGCGCAGCGTATGCCGTTGTTGGCTGATTTCGGTATTGCCGGGTCGATTTATGGGGGTGGCGTGGGGTTCACGATCGCTTGGGCTCCGCCGGAAGTCTTGTCCGAGTCGTCTGACATATTCTCGTTGGCGGCCACGCTGTTCGCGCTGGTGATGGGCAAGTCGGAGATTCCTGCGCCGGTGGGGCGTGTGTTGCGTCAAGCGCTGAGTTATGCGCCGGAGGACCGGTATTATTCCGCGTTGGAGTTCGCGCGTGCCATGCAGCGGGTGCAACGTGAGGTGTATGGGCATGCGGCGGTAATGGTGGTGTTTGTTGTCGCGGTGGCGCCGCATATGCCCAGTGTCACTGGGGTGACGTTCACGTGGGATGACGGCACAGTGTGGGTCTTCGATATCGCCATGGAAACCGTGGTCGGCGGTTCGACGGTGGCGCTGTTCAACGCCAAAACAGGCAACGTGTGGGTGGCCTCGGATGTGGAATCCATGAACCCCACCGACGCTCCGAATATGAAACTTGGCGCGGGCAGTGCGATTGCGGTGACGCATGACGGTACGGTGTACGGCTATCGTGCTTCCGATCACGTGATGAGTATTCCAGGCGCGTCGAGTGCGGAATCGTTCACTGTGGTGGGCGGTACCCCGGTTGTCGCCGGCAATGGCAAAGTGTTCTGGCCGTCCGGCAATGTGACGATAGGCAGGGCGGTATTGCAAGCCCCGTCCACTGACCAGCGGGACTGGGTGGCGGTGTCGACGCCACGTGGCATCGCGACGGTTGATGGGGATGCGGCGCGGCCGGTGTCGACCGGGGGTTGCGTGTTCGCGGCATGGTCGCAGCGTGCCAACAACTACGTGTCGGTGTGTGATGCTCATTTGGAATCGGTCAATCCGACTTCACAGCTGGTGTTCCGTACGAATCATCGCCTGGTGGTGCTCAACGATGTCATCAACGGCAATGTGTGGAATCCGCAGGAGTCCACGAAAGTCATCAAAATCCAGTGGAACAAGGTGGACACCAAGCAGTCCCAGCAGGAGCAGAATAATCAACGTCATTTCAGTAAAACCTGCTCCTCTCAAGGGCAGATCAAAGCGCAGGATGATGCGTTCGGCGCTCGGACGGGTTCGCAGCAGATTCTTGATGTGCTGCGCAATGATGAGCAGACCGATTGTTCGGTGCTGCGCATCGATTCGGTGAGCGCTGGGGCCGATATCAAGGTTTCTCCGATTTATGATGGCCGGTATCTTCAGCTTGACGCTTCAGCGTTCAGCTATACCATTTCCGATGGTCGCGGTCAGACATCCAGCGCCAACGTGTCGCTTGACCGCGCGCCACTGCAAATCGACACTCCCCCGGAGTTTGATGTCGAGCAGGGGGCTTCGACCACAGTCAACGCGTCGGGCAGTTTCCGCGATCCCGACGGCGATCCGCTGACCTTGGTGTCAGCGACCCCGCAGAACACCACGCGTGCCGACGGCCAGCTGGTGTTCAACGCCGGTTCGATGTCTTCAGGGCGTGCAGGTATCGAGGTCACCGTGTCCGACGGTCTGCAAATCGGCACCGGCATGATCTACTTTTCAGTGAAACCGGCGAATACGCTCGCCGCCACTATTGATCCCGTGGTCAGGCAGACCACGCCGGATACTCGCACCACGATCGCGTTGAAGCAGTATGTTCATGGCACGTCGCTCGAGCCGGCACAACTGACCGCGGTGGAATCCTCCGCCACGATGAATGCGGATATGTCGATCACGTTCAGTGCGAGCGATCCGGGCACGTACTATGTGCCGTACACTATCACGCAAGGGTCCGTTCCGACGACCGGCCTGGTTCGTGTGGACGTGCAGGCCGTCACCGGGGATGCCGCCAAACCGGTCGCGGCGAACGATGTCGCGTTGCTTGGTGCGGACAATACCGCGATTGTGGAACCGTTGGCCAATGATGTCGACCCGTTGGGCGGCGTACTGTCGGTGACCAGTGTCGCCCAGAGCGGCATCAAAACAGGCATCGTCGGCAAGCGGGTGTATATTACGGCGCGACGCGTCCCGACCCAACCGGTGCAACTCACGTACACGGTGGCCAATGCCGCCGGATCGTCAACCGGTGTGATCACCTTGCAGCCGCCGGCGCTGACAAGCTCGAATTCCGTGAAGGCGGGCAATATCACCGCCCAGGTGCGTACCGGCGGCATCGTGTCCGTGGACGTGCTCGACCATGTCACATACTCCGATAAGTTGCAGAACAATCTTGAGGTCGACAAGCATTTCAAGGGGCTGGTGTTTGTCTCCGGCGATACCGTGCGCTACCAAGCCAGCCGGCAGACCGGTTCCTTCCCCGTCACGTACACGGTGAAAGACAACCTCGGCAATACGGCTTCCGCCACCATCACCATCAACGTGCATGAGAAGGACGCTTCGAACAAGGCGGCTCCGACGCCGGCCGACGTCGAAGCGCAGGTCGCCGCCGGGCAGAAAGTCCAGATCCCGGTTACGCTCACCGGCATCGATGACGGTGATGACGTGCAGCTGCTCGGCTTGGGCAACAAGGCGCCGAAACTCGGTCGTATCACCGAAGTGGGCGCCACGTATCTGGTGTATGAGGCGTACGCGGATTCTACGGGCACCGACACATTCTCGTATGCGGTGGAGGATTGGACCGGACAGCGGGCAACCGCGCAAATCCGCGTCGGCGTGTTCTCTTCCGGCGGCGTGTATGCGCGTGACGATGAGATCACGTTGCGTCCAAACACCGCAACCACCGTCCCAGTCGCCCAGAATGATATCTCCGGTGACAGCACGGACCTGACCGTGGGCGAATCGCAAGGCATCAGCGGTATCAGCGTGAGCGACAACATGCTCTCGTTCACTACGCCGAAGCAGCCGGGAACGTATTACGTGGCGTACACCGTGAACAACAAGGCGGGCCTGTCCGATACCGCGACGTTAACGGTGAATGTCGATGCGAACGCCCCCATCGACCCGCCGACCGCCTACGATTATCGTGTGCCCGCGGCCGCGACCATCGACAAGGTGGATGTGGACGTCTCCCAGTGGATCGCGAACCCTTCAGGCACCGCTGATGAACTCCAAGTTGGTGTGGATCCGTCCGCCGCCGATCATGCGCATGTCAAGACAACCATCAGCGTGGATCTGACCGATGAGGCGCGTGCCGTGCCGTACACCGTGACGAACACGACGTACGGCATTACTTCCACCGCGTTCATCCAAGTGCCGGCCTACGGCGTGTTCCCGCCGACCTTAAAAGCCCCGGCGTTGAAAGTCAACGCACATGAGACCATCACCATCAATATCGCCGATTACGTGCGTGTGGGGGGAAAAACCGCGTACGTGGGTTCGGTGAGCGCCACCAAAAACAACGACCTGTATGTCAATGATCAAACGTTGCGGTTCACCGCCCCGAAGGATTATGCGGGGCCGGCATCCATCACCTTCACCGCGGTGGATGTCAATTCGGCGGTGCTGACCCTGCCGATCACGGTAATCGGGCGTGACGTGCCCGCGCCGACATTCTCCTCCCCCACGGTTGACGTGGCAGCCGGGGCCACCACCATCGATTTGACCGCGCTGACGTACACGTATGCCGACGCGAAAGTGAGCGCTGCCGGCAAACTGACGGTTTCCGCAAGCAAAACCGCCGCGCCCGGCACGGTGAGCGTGCCGGTGAATATCACGTATAAAGGCACGGTGAATGCCGGCGTGACCGTACGAGTCACCGCATCCAACCGGCCGTTGGCGCGGGTCAGCGGCAAAACCGTGAACATCAAGGCGGGGTCAAGCCAACAGGTCAATATGCTGGCCGACGCATACAACCCGTTCCCTGACACGCCGTTGACCGTCACCGATTGCGACAAGGGCGGCGTGATTTCCATCACCGCGTCCGGGGCGAGCAACAACACGGTGGTCGTAACCGTGCGTGACGCCACCCAGACGCGGGAACGTGAGACGACCGGCACCATCAACGTCGCCGTAAGCGATAAGCCCGACGCGCCGCTGCTGTCAGCCGTGTCCGATGGCAGAATCGATTTGAACTGGACCGCCGGGTCAGCGAACGGCAGTCCGATCACCGAATACAAGGTCCTGTCATGCGGGGCGGCGACCTCATGCACGATTGACGGTTTGAGCAACGGCAAAACCTACACGTTCAAGGTGCGAGCCAAGAACGAGGTCGGCTGGTCCAAGGAGTCCAATGCCGTGGAAGGTACGCCGGACAAGCTGCCGGACGCACCAGTGAGTATCGAAGGCGGGACGATCACCGTCACATGGAAAGCCTATCGGGTCACGTTCCCCATCGACGACAACTACAAGGCGACCGTCCAATCCCATTGGGGTAAGCCCGATGCCCCGCATACCCGCAACGCGGGCTGCAAGGCGGTCGAACCCGAAGACATCATCCGATTCCATGACACCTTCCGCAAACTGGTCGACAACGTCTCCCAGGTCGTGGTCGGCAAGGAGACACCGATCCGCCAGTGCGTCACCGCCCTTGTGGTCGGCGGGCATATCCTGCTCGAAGACAATCCGGGAACCGGCAAAACCCAGTTGGCCCGAGGCTTGGCCAACTCGTTCAAACGTATCCAGTTCACGCCTGACCTCCTGCCATCCGACGTGGTCGGCGTCACCTACTACGACCAGAAGCGCGGCGAATTCGAATACCGTGAAGGCCCGATTTTCGCGTCCATCGTACTGGCCGACGAGATCAACCGCGCCTCGCCGAAAACCCAGTCTGCGCTGCTTGAGGTCATGGAAGAGCAGAATGTCACCGTCGACGGGGTCACCCACCCGGTACCGCAACCGTTCATGGTCATCGCCACCCAGAATCCGATCGAACAGCTCGGCACATACAAGCTGCCTGAAGCGCAGATGGACCGGTTCCTCATCAAAACCACCATCGGATACCCGAGCCATGAGGCCAGCGTCAACATCCTCAAGCAGGTCAACGTCACCGACCGTGCCGCCACCGTGCTCACCGGCGAAGACATCCTGCGCATGCGCCAAGTCGGCGAGCGCATGCATCTCGATGATGCCATCGTCGAATACATTGTGCGTCTGGTGGAGGCGACCCGTCATCATGAGCGTATCCAGGTCGGTTCCTCCATGCGTGGCGCGCTCGCGTTGACCCGTTGCGCTCGCGTGTGGGCGGCGGCTGATAATCGCGGGTATGTGGTGCCTGATGATGTGAAGAGTCTTGCCGTGGTGGTGCTTGCGCATCGTATCACGCTCACTGCCGAATCCACGTTCGCGGGGTTGACCGCGCAGCAGGTGGTTGAGCAGATTCTTGATGATGTTCCCGCACCGCACGTGTCCCCGCTTGGCTGGGCGGTTATCGTTCTTGCCATCGTTTGCACTGTGGCGTTCGCACGGCTGGGCTGGCATGAGCTGCTTGCCATGGCGGTCGTGTTGGCGACCATGACGGTATGTGCGATTGCGATGTCGCTGGGCAATACCGCGTTCAACGCCGCCATCGACGTGTCCGACCGGCGGGTCACGGTGTCTGACACAGTGGATGTCAACGTAACCGGCCGCACGCCGACCGCTTCGGCGCGTGGCGATTTGCCGATCGGCCATGAGCGGTTCACCATTCCTATCCTTGCCGCCGGCCAGTCGAAACACACGAGCGTGCAGTTCACGGCTATCAGCCGCGGAGTATTGCCAGTCGGCCCGTTGTCCATCCGCAAGGGCGATCCGTTCGGCTTGATTCGTCGTGAACGGCGGCTCGCCGAGCATATCGACGTGTTCATCCACCCTCGCACCGTGATGCTCAACACGTTGAATGCCGGTATCCCGCGCGATTTGGAGGGCAGCGGTGAGATCGTTGATGACGATCTTGATTTCTACGGGCTGCGTGAGTATGAGCCCGGGGATGACGTGCGTAACGTGCACTGGCTGAGTTCCGCGAAAACGGGCGCGCTGATGATCCGCCAGTATGAGGCCACCCGGCGTACCGACACCGCATTGACGATCAGTATCACCCCCAATGACTATCGCGACGCCCAGGAGTTCGAGCAGGCGGTGTCCATTCATGCTTCCATCGGCGTGCAATGCCTGCAACAGGGCCGACCGGTCACCGCACACGCCCCGCGGCATGCCACCGAGTTTCTTGACGAATGCAGCGCCACGTTCTATTTCTTCACTGTCGGCAGCATGAAACCTCTCGATGTCATCAAACGTATGACGTTGGCTTTGCCGCATAGCGCGACCTGCGTGGTGTTGGGCCAGCCGCGCGGCATCAAACGGTACGCCGGTTTCACGCTGGCGACTGTGGGAGACCTTGCCGATTTGCCGATCATCATGGGGGTGTTGGCAACGCTGGTCGGTGCCGGCAATCTCATCGACGTGTACTCGGCGGCCGCGTGGGCTACAGCGGCGATCCCGGCGACCCTGATCGGTTCACTGGTCCGCTTGTGGTGGCAGATTGTGTTCATGGCGCTCGCCCAGCTGGTTGTCGGACCGGTGCTTGTCCTGAACGACATCGCACATGTCATTCCTACCGCACGCACCCTCAACCAGGGGTGGGTGCATACGCTCGGCTCGTTCAAATATCTGCTGGCGGTCGCTCCGCCGACCGGTACGGGTGACGGGTCGCTGCTGGCGGTGTGGACGATCTGTCTGTGGGCGGCATTGCTGACCGGTATCTGCGCCGCGAATCTTTGCGCGTTGCTTGGCTCCTCAAACGGTTTCCAGCGTATCGCCGCGGGCGCCGTGACCGCGATCATCCTGGTGGTGTGGATCAGTGCCAGCACGACGGTCATTGTGTTGTTGGCGGCTTCGCTGGCGGTTGGCGGCTGTCTGGCCGTCGGACAGCGCACCATCTTACGTGACCATTACGAGCCGCCGCTGAGCCCGTACGAGTATGCGAGCCCGTTGAGCGGTATGCGCTCGTATATCAAGAACCATAAGGATGACATACTGTTGACGGTCACCGACCTGCCGGCCGGGTCGACGGTCCGGCTTGCCGTGATGGATCGGTTCGACGGCAATGTGTGGAATCTGTCCGATTCCTCCAGTTATCGCCGTGTCGGCACCAGTATCTTCACCGCCACGTTCACCATTGATAAAGGGTTGAGCGACTACTGGCTGCCCTTGGCTTACTACAACACCGACACCATGTCCTCCATCTACCCCGCCCGCACCCGTGACGGCATGTCGTATACGGAAACCGGCGTGATTCCAGCGATTCCTACCGATAAGGAGATCGCCAAAGCCTCCGCCGCCCGCATCAGCCAGCCCAAAGCAGAAGACGTGCCTGACAGCGTGGACAAGCTTGCCACCGCCATCGCCGGCGGGCAAGCCACCGGCGGTGCGCAAGCCCTCGCAGACAAGCTCAAGGAAACCGGCTGGTTCTCACACGGATTAAGCGGCGATTACCCGTCGAACGCCGGCCACGGCAACTATCGTATCGATCAGCTGCTCGCCTCCGCAATGGTCGGCGACAGTGAACAGTATGCTTCCGCGATGGCGCTCATGGCCCGCAGCCTCGGGCTGCCAAGTCGTGTCGTTTTGGGGTTCGTGCCGAAAAACGATGAGGGTGATATCAGCACGAAATTCACCGGCAACGATGTGACCGCATGGGTGGAAATCAAATTGGACGGCTACGGGTGGGTGGCGTTCTATCCGACACCCAAAGAGACGAAAGTACCCGACGAAAACCAGAATCTGACACCCAATCCGAAAACCCTAGTGCCTCCCGTCCCCCTTACCGACCCGCTGCGCGATGACAACCAAGCCACCAGCAAATCATCCATCGGCGGCAGCATGATCCGAGCGATCGCCATCTACGGCAGTCCGCTGTGGATCCTGCTTATCACCATAGGGCTGCTGTTGGCCGTCAAAGCGATCGCCTTGACACGTGCACGCAAGCATGGCAGCGTGTCGCAACGGGTCGCCGCCGGCTGGCAGGCCGTCACTGCGCTTGCCCGGCAAAGCGATATTCGAGGCACCAGAAGCGCCGATTACGTTACCTTCTCC
>GCF_000741575.1
GGCGAAGGCACCACCGCCGCCGTCTTCCTCTACCTGCAGCACGGCACCGACCGCCAGGTCGCCGTCAAGGTCAGCTTCCGCACCGAGGCGAACTTCATGGCGCAGCTGAGCCACCCCTTCATCCTGTCCATCCACGAGACCGGCGTCACCCGCGACGGCCGCAGCTTCATCGTCTTCGAATACGCCACCCAGGGCAACATGAAGGACCTGCTGCGCACCCGCTACTCCGTCGACGAGACCCTCGACATGGGCATCAACCTGGCCAGCGCCCTGTACACGGCGCACCGCGCCGGCATCGTGCACCGCGACATCAAGACCAGCAACATTCTCATCACCTCGCAAGGCCTGCCCGCGCTCGCCGACTTCGGCATCGCCGCCACCGTCTACGACCACTCCACCGGCTACTCGCTGCCCTGGGCGCCGCCGGAGGTGCTGCGCGAACGCAGCGACATCTACTCGCTGGCCGCCACCCTCTACGCGATGCTCGCCGGCAAGTCGGACGTCCCCGCACAGGTCGAACGCGTCCTGGCGAAGGCGCTCGCGAAGAACCCGGAGGACCGCCACTACTCCGCCCTCGAGTTCGCCTACGCGCTCCAGGAGGCGCAGCAGGAGGCCTGCGGGCACGCCGCCCTGGCCGCCGTCTTCGCGCTGCTCGTCCTGCCGAACCTCCCCGCACCCGTCGGCGCAACATTCGACTGGGACGACGGCACCGTGTGGGTGTTCGACGTGGCGATGAGCACGCTGGTAGGCGGCGACACGGTCGTCTTCCTCGACCGCGCGCACGGCAACGCGTGGATCGCCGCCGACGTGGACGCCACCAAGCCCAAGTCCGACCCGGACCTGCGCCTGGGGCTCAACGGGCTGGTCGCCGTCACCCACGACGGCACCGTCTACGGCTACCGGCCCAAGGACGGCGTGCTCAAGCTCACCGACCACAAGGACGCCGACTCCTTCACCGTGGTGGACGGCACGCCCGTGATCGCCATGGACGACACCGTCGCCTGGCCGGGCGGGTCGGCGGACTTCGCACCCCTGACCCTGCAGGCGCCCGACGCGGACCAGTCCGGCTGGGTGGCCGTCGCCTCCGAACGCGGCATCGGCACCGTGGACGGCAACCCGGCCGAACCGGTCTCCCTTGGCGGATGCGTGTACGGCGCCTTCGAACAGAACGCCGCCAACTACATCCGCCTGTGCTCGCCGGATCTGCAGGAGGTCACCGCCACCTCGCAGCTCAGGTTCCGCGTCAACCACCGCCTCGTGGTGCTCAACGACGTCAACAACGGCAACATCTGGAACCCGGACGAGTCCACCGACGTGATCAAGCTGCAGTGGAAGACCATGGAGACCGAGGAACACACCCAGCAGAGCAACGACAAGCACGACTTCGAGAGGACCTGCTCGACCACCGGCAAGATCGCCGCCGCCGACGACTCCTTCGGCGTGCGCGCCGGCAGCCACCAGGTCCTCGACGTGCTGCGCAACGACGAGCAGACCGACTGCTCCGTGCTGCGCATCACCTCCGTGAGCGCCGACAGCGCGGTCACCGTCACGCCCATCTACGACGGCCGCTACCTGCAGCTCGACGCCTCCGCCTTCACCTACGAGATCTCCGACGGGCACGACCAGACCGCCAAGGCCACCGTCACGCTCGACCGCGCCCCGCGCGCCCTGGACAAGCCCGAGCAGATCGAGATCGAGCAGGGCGCCAGCTACTCCATGAACGCGCTCGGCGGCTTCACCGACCCCGACGGCGACCCCCTGACCCTCGTGGCCGCCCACGTGGAGAACACGACGCGCGCCGACGGCCAGCTGACCTTCAACTCGGGCGGCATGACCGGCGGTCAGGCCACCGTGCGCTTCACCGTCTCCGACGGCACCGAGACCGCCGACGGCACCGTCATCTTCGCCATCCGGCCCGAGCATACGCTCGCCGCGTCCATCGACCCGGTGCTCAAGCGCACCACGCCCGGCACCTCCACCCTGGTCAACCTCAAGCCCTACGTGCACGGCACCGGCAAGGAACCCGCGCAGCTCACCGAGGTCGACCGCGTCACCACGCCCTTGGCCGAGATGGCCTTCACCTTCACCGCCGAGGAGCCCGGCACCTACTACGTGCCCTACACCATCACGCAGGGCACGATCCCCGCCACCGGCCTGGTGCGCATGGAGGTCGAGGCGCTCGCCGAGGACGAGGCCAAGCCCGTCGCCGTCAACGACACCGCCCTGCTGGGCGCCGACGGCACCGCCATCGTGGAACCGCTGTCCAACGACATCGACCCGCTGGGCGGCGTGCTGTCCGTCACGGGCGTCACGGACACGAGCGTCAAGATGGGCGTCGTGTCCAAGCGCGTCTACATCACCGCCGTGCGCGCCTCCTCCAAGCCGATCCCCATCACCTACACCGTGTCCAACGGCAAGGGCGAGAGCACCGGCACCATCGTGCTGCAGCCGGCCGTCGCCTCCCACGCCAACAGCGCAAAGGCGTCGAACGTGACCGTGTCCGTGCGCACCGGCGGCATCGTCTCCGTGGACGTGCCCGACCACGTCAGCTACAGCGACACCCTGGACAACGAGCTCAAGGTCAACGAGGACTTCAAGGGCCTCGCCTTCGTCGCCTCGGACGTCGTGCGCTACCAGGCGCCCGACGAGCCCGGCTCCTACCAGACCACCTACACCGTGCGCGACAACGACGGCAAGACCGACTCCGCCACCATCACCTTCGCCGTGCACAAGGCGGACGCGGCGAACAAGACGCCGCCGACGCCCGGCGAGGCGGAGGCGCAGGTGGCCGCCGGACAGAAGATCCGCGTGCCGATCACGCTGCGCGGCATCGACGACGGCGACGACGTGCAGCTGACCGGCCTGGGCAAGCAGGCGCCCGAGCTGGGGCGCATCACCGAGGTCGGCGCCGACTACCTCATCTACGAGGCCTACCCGGACAGCTCGGGCACCGACGTGTTCGACTACGCCGTGGAGGACTGGACCGGCCAGCGTGCGCAGGGCACGGTGCGCGTCGGCATCTTCGCCGACGGCAACGTGTACGCGCGCGACGACGAGATCACGCTGCGCACCGACACCTCCACCACCGTGCCGGTGCTGCTCAACGACGTCTCCAGCGACGACTCCGAGCTGGAGATCGACGAGGCGCAGGGCCTCAAGGACGTCAAGGTGCACGACGGCCAGATCTCCTTCACCACCGGCGACCACGCCGGCACCGCTTACGTCACCTACACCGTCGCCAACAAGGCGGGCCTGACGGACACGGCTACCCTGACCGTGACCGTCGACCCGGAGGCGCCGATCCAGCCGCCGACCGCCTACGACTACCGCGTGCCGGCGATTGCGACCATCGACCGGGTGGACGTGGACGTCTCCCCCTGGATCGCGAACCCCTCCGGCGCCCTCGACGAGCTGGAGGTGGGCGTGCACCCCTCCGCGCAGGACCACGCGTCCGTGGTGGCCACCATCCGCGTGGAACTGACCGACGAGGCGCGCGCCGTGCCCTACACGGTCACGAACACCACCTACGGCATCACCTCCACGGCCTTCATCCAGGTACCGGCCTACGGCGTCTTCCCGCCGCAGCTGAAGACGGAGCCGCTGACGGTCAACGCCGGCGAGAAGCTCACCATCGACATCGCCGACTACGTGCGCGTGGGCGGCAAGACGGCCGTGGTGGATTCCGTCACGGCCACCAAGAACACGGACCTGTTCAAGGACGACCAGACCCTCGAGTTCGTGGCCGAGAAGGACTACGGCGGCCCCGCCTCCATCACCTTCGACGTCACGGACGTCAACATGAACCGCATCACGCTGCCCATCACCGTCCTGGGCCATGAGGTGGCGCCGCCGACCTTCTCCACCACCACGGTGGACGTGGTGGCCGGCCCCGTCACCATCGACCTGACAGCGTTGACCCTGACCTACTCGACCTCCTCGCTCACCGCGGACGGCAAGCTCACCGTGGGCGCCTCCGCGAGCGCGCACGCCGGCACCCAGTCGGTCAACTTCGCCATCGACTACGGCACGCCCGTGGCCGCCGGCGTGACCGTGCGCGTGGTCGGCTCCAAGCGCGCCCTGGCGCGCGTGCCGGACCAGACGCGCGAGATCCAGGCAGGCAAGACGGAAAGCGTGGACGTGCTCTCCGGCGCGCAGAACCCCTTCCCGGACACGCCGCTGACCATCATCTCCGCCATCTCCGGCGGCACGATCTCCGTGACCGCGCCGACCGCAGGTCAGGCCTCCGTGCTGGTCACCGTGGGCGACGCCACGCGGGACGAGGACCGCTACGTGACTGCCACCGTCACCTTCGTGGTGCGCGGCAAACCGAAGGCGCCGATCGTCGGCGAGCACGGCGACGGCGCCGTGCAGCTCACGTGGAGCGCCCCCAGCGACGGCAACAGCCCGATCGAGTACTACACCGTGAAGCAGTGCGACTCGCAGACCACCTGCCTGGTCAAGGGCCTGTCCAACGGCACCGAGTACGGCTTCCAGGTGAAGGCCACGAACGCGGTGGGCGACTCCCCATGGTCGGCCACCGCCCGCGCCACCCCGGACCGCATGTCCGACGCGCCGACCGCGGCCACCGGCAACAAGGTCACCGTCAAGTGGACGAAGTACGAGGTCACCTTCACCGTCCCCGGCGACCTGACGGCGCACGTGCGCGCCACGTATGGGGAGCCGGATGTCACCTCCGGCCACGGCCAGCGGTGCGAGTCCGTCACGGCGGGCGAGATCGCCGCCTTCGCCAGGCGCTTCAACGCCATCGCGGACAACGTCTCGCGCGTCGTCGTCGGCAAGGAGGTGCCGGTGCGCCAGTGCATCACCGCGCTCATCGCCGGCGGCCACATCCTCCTGGAGGACAACCCCGGCACCGGCAAGACGCAGCTGGCGCGCGCCATGGCGCACTCCTTCAAGCGCATCCAGTTCACCCCCGACCTGCTGCCCTCCGACGTGGTGGGCGTCACCTTCTACGACCAGAAGACCGGCGACTTCACCTTCCGCAAGGGCCCCGTCTTCGCCTCCGTCGTCCTCGCCGACGAGATCAACCGCGCTTCCCCCAAGACGCAGTCCGCGCTCCTGGAGGTCATGGAGGAGCAGAAGGTCACCGTGGACGGCACCACCTACGACGTGCCGCAGCCCTTCATCGTGATCGCCACGCAGAACCCCGTCGAGCAGCTCGGCACCTACAAGCTGCCCGAGGCGCAGATGGACCGCTTCCTGATCAAGACCACCATCGGCTACCCCTCGCACGAGTACAGCATCGACCTGCTGCGCCAGGTCAACATCCACGACCGTGCCGCCACCGTCGCCACGCGCGCCGACATCCTCGCCATGCGCGAGACGGCCGAGCAGGTGCGCGTCGACGACACGCTGCTCGAGTACATCGTGCGCCTCGTGGAAGCCACCCGCCACCATGACGACATCGTCGTGGGCGCCTCCATGCGCGGCGCCCTCGCCCTGACGCGCTGCGCGCGCGTCTGGGCGGCCGCCGACGGCCGCGGCTACGTGGTGCCCGAGGACATCGACGCGCTTGCCGTGCCGGTGCTCGCCCACCGTGTGGTGCTCACCAGTGAGGCGCTCTTCACGGCCGCCACGCCCGAGGACGTTATCGCGCATATCGTCGAGGAAGTGCCCGCCCCGCTGATGTCGCCGCTGGGCTGGACGGTGCTCGGACTGGACGTGCTGCTGTGGGTGTGTTTCGCCTGCTTCGGCTGGCACGAGATGCTGGCCGCGGCAATCGTGGCGACGGTGCTGCTGGCCGCCGCGCTCGTCATGTCCCTGGGCAACACCTCCTTCGACGCGCGCCTGGCGGTCTCGCGGCGGCGCGTGGTGGTGGGCGACGAGGTGAACGTGCAGGTCGACGGTTCCTCGCCCACCGCGAGCGCCCGCGCGGACCTGCCGATGGGCCACGAGCGCTTCGGCATCCCCATGCTGGGTGCGCACCAGTCGAAGCACACGGCTGTGTCCTTCAAGGCGGTCACCCGCGCGGTGCTTCCGGTGGGTCCGCTCATGATCCGCAAGGGCGACCCCTTCGGCCTGATGCGCCATGAGCTGCGGCTGGCGCAGCGCATCAACGTGTACATCCACCCGGACGTCGTCATGCTCGAACGGCTGCACGCGGGCGTGCCGCGCGACCTGGAGGGCAGCGGCGACATCGTGGACGACGACCTCGACTTCTTCGGCTTGCGCGAGTACGAGCCGGGCGACGACGTGCGCAACGTGCACTGGCTGAGTTCCGCGAAGGCGCGCAAGCTCATGATCCGCCAGTTCGAGGCGACGCGCCGCACGGACACGTCAATCTCCTGCGACGTGCACCCGGACGACTACCCGAGCCAGGCGGCCTTCGAGCTGGCCGTGAGCGTGCACGCCTCCCTGGGCGTGCAGGCGCTGCGCGAGGACCGTCCACTGGCCATGAACGCGCCGGCGAACGTGATGCAGTTCCTGGACCAGTGCAGCGCCTCCTTCTACGCCTTCACGGTGGGTCCGGCCAAGCCCCTGGAGGAGGTCCGGCACATGGCGATGGCGCTGCCGGCCGGCGCCACCTGCCTGGTGGTGGGCGCGGAGCGCGCCCTGCGCCGCTTCCCGGAGTTCACGCTGGCGACGGTGGGCGCGCTCGACGACCTGCCCGCGGTGATGGGGGCGATGCGAGTCCTGCTGGCCGCCACGCCCCTCGTCGACGTCTACACCCTGGCCCTGTGGTCGCGTGCCGCGGTGGCCGCCGCCGCGCTGGCGGCGCTCATCCGCACCTGGTGGCAGCTGGTGCTCCTGGTGCTCGCGCAGTGGGTCGTCGGGCCGGTCGTATGCTGCAACGACGTCGCGCACGTCGTGCCCACGCTCGCCACGCTGCGCGACGGCTGGCTGCACACCTTCGACTCCTTCAAGTACGTCATTTCCGTCGACCCGCCGATCGGCGACGGCAAGGGTTCACTCATGGCGCTGTGGACGATCGTGCTGTGGACGGGCGCCATCGCCGGCTTCCTGCTCGCCGAGATGTGTGCGCTGCTGGGCACGGCCACCGGCTGGCTTCCCGGCGTCATGGGCATGCTCGCCATGCTCGTGCTCGTCCTGTGGATGTCGTGGGCGAGCGCGGTCATCGTCGTGCTGGCGGCCGCCCTGGCCCTGGGCGGCTGCCTGGCGATCGGCCAGCGCACCATCCTGCGCGACCATTACGAACCGCCGCTGAGCCCCTACGACTATGCGAGCCCCCTGAGCGGCATGCGCGCCTTCATCAAGGACCACAAGGACGACACGCTGCTCACGGTGCGCGGGCTGCCGGCGGGCATGCCCGTGCGCTTGGCGGTGATGGACCGCTTCGACGGCAACGTGTGGAACCTGTCCGACTCCTCGAACTACGTGCGCGTGGGCACCAGGATCTTCAGCGCGCAGTACGCCGTGCACGATGGCCTGGCGGACGACTGGCTGCCGCTGGCCTACTACAACACGGGCACCGACACGGGCCTGCTTCAGGGCGGCCTCAGGGACGGCGTCACTTACGTCGAGCAGGGCGTCATCCCCGCCGTGCCCTCCGACGCGGAGATCGCGAAGGCGAAGGCCGCGCCGGTCACCCAGCCGGCCGCCGAGGACGTGCCCGACCAGATCGGCGACCTGGCGACCACCATCGCCGGCGGCAAGGCGAGCGGCGGCGCGCAGCTGCTCGCCTCGCAGCTGCGCGAGCACGGCTGGTTCTCCCACGGCCTGGGCAGCGACTACCCGTCGCTGGCCGGCCACGGCAACTATCGGCTCACCAAGCTGCTCGCCAAGGAGATGGTCGGCGACAGCGAACAGTACGCCTCCGCGATGGCGCTCATGGCGCGCGAACTGGGCCTGCCCAGCCGCGTGGTGCTCGGCTTCCTGCCCAAGGACGCCGACGGCGACATCACCGTGGAGTTCACCGGCAACGACGTGGCCGCCTGGGTGGAGATCCACCTGGAGCACTACGGCTGGGTGGCCTTCTACCCCACGCCGCAGGAGACGAAGGTGCCGCAGGAGGACCAGGACCTGACGCCCAATCCGGAGACGCTGGTGCCCCCGCTGCCGCTGACCGACCCGCTGCGCGACGAGCAGAACACGACCGGCCAGTCGTCGCTGACGGGCGACGAGGCGCGGGCCGTCGTGATCTACGGTTCGCCGCTGTGGGTCGTGCTGCTCGTCGCCGGCGCCATCCTGCTGGCCAAGGCGATCCAGCTGGCGTATGCCAGGCGGCATGGCCGCGCGCAGCTGCGCGTGGCCGCCGGCTGGCAGGCCGTCGCGAACCTCGCCCGCCAGAGCGACGTGCACGGCACCCGCCCCGCCGACCGTGCCGCCTTCTCC
>GCF_000741695.1
GGTTCCGGAGCCGCCGCAACGGTCTTCCTCTACAACCAACAGATGCCGCAACGCCCCGTCGCCATCAAGGTCAGCTTCCACAGAGAGGCCAACTTCATGGCCAGGCTTTCTAATCCATATATCCTGACCGTCTACGACGCCGGAATCACCCCGGACGGACATGGATACATGGTCATGGAATATGCGCCCGGGGGCTCCTATAGAGACAAGGTGCAATCGCGAATGGATTGCGATCAGGTGCTCGATTTGGGCATCAAACTTGCCGGAGCGCTCTTTTGCGCCCACCGCAGCAACATCATCCACCATGACATCAAACCAAGCAATATCCTCGTCACGGCGCAGGGAGTACCGGTGCTGAGCGACTTCGGCATCTCGACCGACGCCTATGACCACGATACCGGGTTTTCGTTGCCTTGGGCGCCGCCTGAAGTCATAGAGGAATCCGCAGACATCTATTCCCTGGGAGCGACGTTGTATGCCCTTCTGGCAGGAAACTCGGATATCCCCGCGAATGTGGAATCCGTACTGGGCAAGGCGCTGGCCAAGGAACCTGATCAGCGGTACTACTCCGCGCTGGAATTCGCCCAGGCAATGCAGCGTGTTCAGCAAACCGAATACGGGCACACCACGGTCATCGCCGCCTTATGCCTGTCGGTCATCATTGCGGCACCCTCTCCGCAGAACGTGACGTTCACTTGGGATGATGGAACCGTATGGGTCTTTGATATCGCCATCACTGCCGTGTCGGGCGGAAGCACCCTTGCGTTCCTCAATACACGAACCGGAAACGTATGGGCCTCCGACCACCTCGATTCACTGGCACCGGACACCGCCTCGCAGATGGCGCTGGGCACTGGCGCACGCATAGCCGTGACCGACACCGGACAGGTATACGGATATCGTCCCTCAGATGGCGTACTCATGTTATCAGGACCACAACCTGCCGACAGCTTCACCGTCATCGACAACACCCCGGCAATCACATCCGGAAACACGATGATGTTCCTTGACGGCCAAGCCACCGTGGGCCCGCTCACCCTGCAGTCACCTTCCATAGACCAAACCGGATGGGTTGCCGCCGCATCGACGCAGGGACTCGCCATAGTCCATGGCAATCCCGCCCAACCAGCGTCCATGAACAATTGCGTATATGCGGCGTGGAGCCAACAGACGAACAACTATATCCGCATATGCGCGGCCAATCTCGAATCCGTCGACGGGACCTCGGAATTGGTGTTCCGCACCAACCACAGGCTCATCGTGCTCAATGACGTGGTCACCGGCAATGTATGGAACGTCGCCCGCAATACCAAGGTCATCCGAATCCAATGGAACAGGATCCATACCGAGACCACCCAGACCAAAAGCGACAGCCATCGTGAATTCTCAAAGTCGTGTTCCACGCAAGGGGAGATTCACGCCGCCGACGACCACATAGGCGCACGTGCCGGCAGCGGGCAGATTCTTGACGTGTTGCGCAATGACGAGCAGACGGACTGCTCTGTGCTCAGCATCACCAACGTGAGCGCCGGGGCAGCTGTCAAAGTCGCCCCCATCTATGATGGGCGCTATCTGCAATTGGACGCCTCCTCCTTCTCCTATGAGATCTCCGATGGTCGAGGCCAAAGCTCCAACGCCAACGTGACCGTGGAGCGTGCGCCAGTGCAATCCGATACACCCCCCGAGGTCAGCATCGAGCAAGGTGCAACTTACAACGCCAATGCGTTGGGCAGCTTCACCGACCCCGACGGCGACCCGCTGACGTTGGTTTCGGCCGTCCCGCAGAACAGCACACGGGCAGACGGACAGCTGACGTTCAACGCCGGCTCCCAGACCTCAGGCCGAATAGGCGTCACAGTCACTGTTTCCGACGGCGAGGCCACCGGAAACGGCACGCTGTATTTCACCATCAAGCCGGCAAACACGCTGTCGGCAATCATCGATCCAGTCGTCAAGACCGCAGCCCCCGGCATAGAGACCATCATCGACCTTGTCCCATACGTGCATGGCACTTCCGTGCAGCCTGCACAGCTCAACCAAGTGGATACAACGACAACCACCAACACGGACATGTCGATTGCATTCACGGCCTCCGAGCCGGGGACCTATTACGTGCCTTATACGATTGCCCAAGGATCGAATACCACCAACGGCCTGGCGCGCGTCGATGTACGACCTGTCGCCGGAGAGGCCGCGAAACCGGTCGCCGCCAACGACGTGGCGTTGCTCAGTGCCGGGAATACGGCGATTGTGGAACCTCTCTCCAACGATGTCGACCCCATGGGCGGCATACTATCCGTCACCTCCGTGAGTGATTCAAGCATCAAAGTGGGGCTGGTGAGCAAGCGCGTATACATCACCGCCCGTCAGATACCCACCTCGCCCGTGCCCATCACGTATATCGCGGCGAATGCCGCAGGCACGTCCACAGGCACCATCGTATTGCAGCCACCTGCTCTGACCGTCGCCACTTCCACTAAAGCCGGCAATATCAATGCCCAAGTACGTACAGGCGGCATTGTGTCGGTGGATGTGCTGGACCATGTGGACTATCCGGACCGGTTGAAGAACAAGCTGCAATATGACAGCAACTTCAAAGGCCTGGCCTTCGTCTCGGCGGACACCGTTCGATATCAGGCATCACAGGATACCGGCGTCTTCCCCATCACCTATACCGTGGAAGACAACCGCGGCAATGCGGCATCGGCCACCATCACCATAACCGTGCATGCCAGTAATGCCGAAAGCAAGGCGCCTCCAACCCCGCACAACACCGAAGCTCAGGTGGCCGCCGGTCACAAGGTCCGAATTCCCATCACCCTGACCGGCATCGATGACGGCGATGACGACCAGCTACTCGGATTGGGGAACAAGGCTCCCTCATTGGGACGCATTTCGGAAATCGGGTCCGACTATCTGGTCTATGAGGCGTACCCGGATTCATCTGGCACCGACACCTTCTCCTATGCCGTAGAGGATTGGACCGGCCAACGTGCGCAAGCACAGATTCGCGTAGGCGTATTCCAAGGAACCGGGGTCTATGCAAGAGATGACGCCATCGCCCTGCGCCCCAATACCACCGCCACCGTACCGGTGGCCCAGAACGACATCTCCGGAGACAATACGGACCTGACTGTCGATCAGGCACAAGGCGTCAGCAACGCGACGGTTCAGGACAACGCCATCACCTTCACCACGCCGGACGAATCCACCACCGCGTACATCGCCTACACAGTTCGGGACAAGGCAGGTCTTTCGGATACGGCGACGCTCAGCATCACCGTCAATCCTGAAGCCCCCATAGAGCCACCAACGGCATACGATTACCGCGTTCCTTCTGCGGCCACCATAGACAAGGTCGACGTGGATGTCTCACAATGGATCGCCAATCCCTCGGGCACAACCGACGAGCTGGCCGTGGCGGTACATCCCTCCGCCTCGGACCATGCGCGAGTCACCACCATCATCTCCGTCGATCTCACTGATGAGGCTCGTGCCGTCCCCTACACGGTGACCAACACCACATACGGCATCACTTCCACCGCGTTCATACAGGTACCGGCCTATGGCGTGTTTCCGCCCACATTGAAGGCGCCAGCGCTCAACGTCAATGCAGGTGAGACCATTGAAATCAACATCAATGACTATGTGCGTGTAGGCGGCAAGGAAGCGTATATCGATTCCGTAAGCGCCACCAAAAATTCCGACCTGTATGTCAACAGCACGACACTGAAGTTCACCGCAGATCAGGACTATGCCGGCCCGGCCTCCATCACCTTCACCGCAGTGGACATCAATTCGGCTGTCATCACATTGCAGATCACAGTGCTCGGGCGCACTGTCCCGCCACCCACGTTCTCCTCCCCCACCATTGATGTGGAGGCAGGTACGACGACCATCGACCTGACCGCTCTCACCTACTCATATTCCACCGCCACCGTATCTTCGACCGGTCTGCTCACCATCACGGCGACCATCGACGCGGCACCCGGCACGGCATCCGTACCGGTTACCATCACCTACAAAGGCGTCGTACATGCGGGACTCACTGTGCGGGTAGCAGTATCCACACAACCGCTGGCTCACGTCGGCAACAGGGACATCACCATCAAAGCCGGGGCTTCCGCGACAGTGGACATGCTAGATGGAGCATACAACCCCTTCCCCCACTCGGCGTTGACCGTAGTCAGCTGCGACGATGCAGGAATCATCGAACTGTCTGCGGCCGGCGCCTCCTCGCATACGGTGCTCATCACCGTCCAAGACGGCACCAAGTCCAAGGAACGTGAGGTCACAGGCAGCATCACGGCTTCTGTCGTGGACAAGCCGGACACCCCACTGCTCTCTCCCGTCGCCGACGGCGCAGTTACCCTCAGCTGGGTTGCGGGATCAGCCAACGGCAGTCCGATAACCGATTATCGAGTGCAATCCTGTGGCGCAGTGACCTCCTGCCAGATCACCGGCCTGGCCAACGGTACGACATACTCATTCACCGTGAGCGCCAGGAACGAAGTCGGTTGGTCCGCACCATCCGTCGCCGTCACGGCCACACCCGATAAGGCACCCAACGCCCCAGTCGCCGTCGAAGGAGGCAAAGCGACAGTCACTTGGTCCGCTTATACGGTGACTTTCGATTTCAACACCAACGTCACTGCAACGGTCCGAGCCCACTGGGCAGACCCCGATGCCCCGACCAACCGGAACGCGGGGTGCAAAGGCATCGACACACCGCAGATAGCCGCGTTCCAGAACTCCTACGACAGGCTGGTACACAGCATCGGCACCGTGGTCGTAGGCAAGACCATGCCGATCAGACTATGCGTCACCGCCCTTCTGGCCGGCGGACATGTCCTGCTTGAAGACAATCCCGGTACCGGTAAAACACAACTGGCTCGCGGACTGGCCAATTCCTTCAAACGCATCCAATTCACCCCCGATCTTCTGCCATCCGACGTGGTAGGAATCACCTATTACGACCAGAAGCATGGCGAATTCGAATTCCGCAACGGGCCGGTGTTCGCATCCATAGTGCTGGCGGATGAGATCAACCGCGCTTCCCCGAAAACCCAATCGGCGTTGCTGGAGGTCATGGAGGAGCAGAACGTCACTGTGGATGGGGTCTCGCATCAGGTGCCGCAACCGTTCATGGTGATTGCCACACAGAACCCGATAGAGCAGCTTGGCACATACGCCCTGCCTGAAGCGCAAATGGATCGCTTCCTTATCAAGACATCGATCGGCTACCCCGGCCATGACGTATCGGTGGACCTGCTCAGGCAGATCGACGTGGTCGACCGCGCACGGACCGTGCTCACCGGCGATGACGTGCTGCGTATGCGGGAAACCGCCACCAGCGTCTATATCGATGACTCCATCCGCGAATACATCGTCCGCCTGGTCGAGGCGACGCGCCATAACGAGCGCATCGCTGTGGGATCGTCGATGCGCGGCGCCCTGGCGCTCGCGCGATGCGCCCGAATCTGGGCCGCAGCCGATGGCAGGGCCTATGTGATACCCGATGACATCACCGAACTTGCCATACCCGTTCTGGCCCATCGCATCGTGCTTGCCCCCGAAGCCTCGTTCGACGGCACCTCCGCAGAGCGTCTGATCACGCAGATTCTCAATGATGTGCCGACGCCCACGTTGTCCCCGCTCGGATGGGCGGTAGGGCTGAGCGCCGCAGCCTGCCTCGGATCGTTCGCATGGCTCGGATGGCATGAGCTGCTCGCTTTCGGCATCACGGCCGCAGTGATGCTCATCGTCGCGGTCGTACTGTCCCTGGGCAACACCAGTTTCACCGCACATATCAGCGCGTCAAATCAACGCGTGACCGTGGGTGACGACATACGCATCACCATTGATAGTGCCGCAGCCACGGCCAGCGCGCAAGGCAGCCTGCCCATCGGACATGAATGGTTCAGCATCCCCATGCTGGCGCCACGGCAAGCCAAACGCACCGAGCTGGCATTCCGCGCCCTGCAACGCGCCGCCCTGCCCATCGGACCGTTGCACATCCGCAAAGGGGACCCCTTCGGACTGATTCGCCATGACAAACGATTGGCCGAGCGCATCATCGTCTACATCCATCCGAAAACAATTCCGCTGCGTTCAGTGAATGCGGGCATTCCCCGCGACCTGGAAGGGTCCGGACAGATCGTCGATGACGACCTCGACTTCCACGGGTTGCGTGAGTATACGCCCGGAGATGATGTGCGCAACGTGCATTGGCTGAGCTCGGCAAAAACCGGCTCCCTGATGATCCGTCAGTATGAGGCCACGAAACGCACAGACACCTCGCTGACCATCAGCGTCAATCCTGATGGATACGCCACAGCACAGGAATTCGAACTGGGGGTCTCCATCCATGCGTCCATCGGCGTCGCATGTCTTGCACAGCATAGACCCGTCTCCACGCATGCCCCGCGCAATGCGATGCTGCTGCTTGACGAAGCCAGCGGCTCATGCTACATGTTCGTCGTGGGTTCTCTCATCACCGTCGATCAGCTCAAGCAAGCCACTCAGGCATTACCCCCATCAGCCAAGTGCGTGGTGCTGGGCGCATATCGCTCCATGGAACGGTTCGCCCGCTTCACTCTGGCGACGGTGGGCGAACTGGATGACCTTCCCCTCATCATGAAGGCCCTCACAATGTTGCTGTCACTGTCAAATCTCATCGACGTATACGACCCTGCGGCATGGGCCATCACCGCAATCACCGCCACCCTGCTTGGCGCCGTGATCCGATTATGGTGGCAACTGGTGTTCCTCGCCGGCTCCCAGTTCCTTCTCGGGCCGATCATCACACTTCCTCACATCGCCCACGTAATCCCCAGTCTTGATACGATAAGCCAAGGCTGGTATGCCATGCTTGGCTCCTTTACATACCTGATTTCCATCGATCCTCCCGTCGGCACCGCAGATGGCTCCTTGATGGCTGTATGGAGCATGGGCCTTCTGCTGACTTTTCTGGCGGGATCATTCGCTGCGGCCATGTGCGCGCTGTTGGGGACCAGTACCGGCTGGCATCGTGCAACCAGCGGCATCATAACCGCCATACTGCTCATTGTCTGGCTGTCGTGGCCCTCACTAATCATTCCGGCCCTCGCCGCCACCCTGGCGATCGCAGGAACGATAGCCATTCCGCAGCGCTTGATACTGCGGGATCATTATGAGCCGCCGATCAACCCGTATGACTACACCAGCCCGTTAAGCGGGATGCGTTCATACTTCAAGAACCACAAGGATGACGTGCTCCTAAGCGTCACCGGCCTGCCCGCCGGGACACCGGTGCGCCTGGCCGTGATGGACCGCTTCGATGGTTCGGTGTGGAATCTGTCCGATTCCTCCGATTATCGCCGGGTGGGCTCATCCATCTTCACCGCCACCTTCCATGTACATCAAGGGCTCGGCGACACGTGGCTACCCTTGGCCTATTACAATTCCGGCACCGATTCCGCTATTTTCGCCGCCGGCCTGCGTGCAGACATGACCTATAGCGAATCCGGCGTCCTCCCCACTGTTCCCAGCGCATCGCAAATCAGCAATGCACCAGCCGCACACATCGATCAGCCGCCGGCCGACGATGTACCGGATGCCGTCGGCAAGTTCGCCACCGCTGTGGCCGGCGGACAGGCCACCGGTGGCGCCGAGACCATCACCAAGGCACTGAAAGACTCCGGCTGGTTCTCGCACGGGCTGCAAGGCGACTACCCGTCCGCAGCAGGACATGGCAGCTATCGCATCAACGCGCTGCTCACGACGGCAATGGTGGGCGACTCCGAACAATATGCATCGGCAATGGCTTTGATGGCACGCGAATTGGGCATACCCTCCCGAGTGGTCATGGGATTCCTGCCCAAAGACAGCGACGGCAGCATTTCCATTGCGTTCACCGGCAATGACGTCGCCGCATGGGTGGAGATCAAACTGAACGACTTCGGCTGGGTGGCGTTCTATCCCACCCCCAAAGAGACCAAGGTCCCCGACGACACTCAGAATCTGGTTCCCAAGCCGCAGACACTGGTGCCACCCGTGCCACTGACCAATCCGCTGCGCGATCAGACGCAGGCCAAAGGGCTGAGCTCACTGTCGGGCGTGGACGCCCGTCCAATACTCGTGTATGGCAGTCCACTATGGGCACTCATCCTCGTCTGCACGATGATTCTCGCCTATAAGGCTTTGCTACTGGCCCGCGCAAGACGTCGAGGCTCTCCGAAAACGCGTGTGGCCGCGGGATGGGAGGCCGTCCGTACACTGGCCTTGCAAAGCTCCGTACGCGGCACCAGACGCGCAGATTATGTCACCTTCTCC
>GCF_000741785.1
GGCTCGGGCTCGACGGCGAGCGTCTACCTGTACCAGCAGCGCACCCCGAACCGCGTCGTGGCGGTGAAGGTGTCGTTCACGCAGGAGGCCAACACGATGGCCCAGCTGTCGCACCCGTACATCATGCAGATCTACGGTGCCGGCGTGACGTCGGCGGGCCAGGGCTACATCGTGTTCGAATACGCGCCGAACGGCACATATAAGGAGATCACGCAACGCCGTCTCACCTGCGACGAGATGCTCGATCTGGGGATCAAGCTGTCGAGCGCCCTGTTCACCGCGCATCGGGCGGGAGTCATCCACCACGACATCAAGACCAGCAACGTACTCGTCAACGCGCAGGGGCTGCCGATCCTCGCCGATTTCGGCATTTCGACGAACATCTACGACAAGTTCACCGGCTATTCGCTGCCGTGGGCGCCGCCCGAGGTGCTCAACGAGGCCGCGGACATCTACTCGCTGGCCGCAACGCTGTATGCGACGCTGACCGGCCGCTCGGACGTGCCGCAGGACGTGGAGCGCGTGCTGCGCAAGGCGATGGCGAAGGACCCGGACGACCGGTACTATTCGGCGCTCCAGTTCGCGCGGGAGCTGCAGCGCGTCCAGCAGGAGCATTTCGGCCACATGGCGGTGGCGCTCGTGTTCGCGTTCGTCGTCGCGCCGCGGCTCCCCTCGCCGACGAACGTGACGTTCACCTGGGACGACGGCTCCGTATGGGTCTTCGACGTCTCCACCACGTCGATGATCGGCGGCGGCACCATCGCGTTCCTCAACACGAAGACGGGCGACGTATGGGCCTCGGATGACGTCGAATCCGTGTCACCGGCGGGCGAACCGCAGATGAAGCTGGGCGCGGGCGGCAAGGCCGTGGTCGATTCGGACGGCGTAGTATGGGGCTACCGTCCGTCGGACGGCGTGTTCAGAGTCACCGGCCAGACGAACGCCTCCTCGTTCACCGTGATTGACGGCGTGCCGGTCATCACCGCCGGCGGGCAGGCGATCTTCGAAGGCGGCAAGGCCACGCTGGGGCCGGCGACCCTGCAGCTGCCGTCGGTGGACCAATCCGGATGGGTCGCGGTCTCCGGGCGCAACGGCATGGACCTCATCGACGGCGAGCCAGCGAGGCCCGTCTCCTCCGGCGGATGCGTGTTCGCCGCGTGGAGTCAGAAGGCCAACAACTACGTGTCCGCATGCTCTGCGGACCTCAAGGAGGTGAACGCCACCTCCGAACTGGTGTTCCGCACGAACCACCGCCAGGTGGTGCTCAACGACGTGGTCAACGGCAACGTGTGGAATCCGCGCGAATCCACGGACGTGATCAAGATCCAGTGGAACACGATCCAGACCGAACAGTCCAAGCAGCAGCAGAACGACCAGCGCAAGTTCGACAAGACCTGCTCGCAGCAGGGCGAGATCAAGGCCGAGGACGACGCGTTCGGCGCGCGCGCCGGCGGCGAGCAGATCCTCGACGTGCTGCGCAACGACCAGCAGACCGACTGCTCGGTGCTGGAGATCACGCATGTGAACGCGGGCGCCACGATCACGGTCTCCCCCGTCTATGACGGCCGTTACCTCCAGCTCGACGCCACGAAGTTCAGCTACGAGATCTCCGACGGGCACGGCCAGACATCCTCGGCCACCGTGGATCTGACGTCAGCCCCCTCGCAGACCGACGTGCCGCCGGAGCTGGCCGTCGAGCAGGGCGCCACGTACACGTTCAACGCGCTGGGCAGCTTCACCGACCCGGACGGCGACCCGATGACGCTCGTCTCCGCCACGCCGCAGAACTCCACCCGCGCGGACGGCCAGCTCACGTTCAACACCGGTTCGATGACCTCCGGACGCGTCGGCGTCGAGCTCACCGTCTCCGACGGCGAGCAGACCGGCACCGGCATGGTGTACTTCTCGGTGAAACCGGCGAACACGCTGTCCGCCGACATCGACCCGGTGGTCAAATCCACGTTGCCCGCCACCGACACCTCCATCGACCTCAAACCCTATGTCCACGCGACCAGCGCCCAACCGGCGCAGCTGTCCGCGGCGGACACGACGGTGACGGTGAACGCCGACATGACGCTCCAGTTCAAGGCGAACGACCCGGGCACCTACTACGTGCCGTACACGATCACGCAGGGCTCCGTGCCGGTCACCGGCCTGGCGCGCGTCGAGGTGCGGCCGGTGGCCGGCGAGGCCGCGAAGCCGGTGGCCGCGAACGACGTGGCGCTGCTCGGCGCAGAGAACACGGCCATCGTCGAACCGTTGGCGAACGACATCGACCCGATGGGCGGCGTGCTGTCCGTCACCTCCGTCACGTCGTCCGGCATCAAGACGGGTCTCGTCAGCAAACGCGTGTATCTGACGGCGCGTCAGGTGCCCACCAAGCCGGTGGAGGTCACCTACACGGTGGCGAACGCGGCCGGCACGTCGACCGGCACGATCGTGCTGCAGCCGCCGGCGCTGTCGACCGGCAACTCGGTGAAGGCGTCGAACGTGAACACGCAGGTGCGTACCGGCGGCATCGTCTCGGTCGACGTGCTCGACCATGTGAGCTATCCGGACACGCTGCAGAACGACCTGCAGACCGACAAGGCCTTCAAGGGGCTTGCGTTCGTCTCCGGCGACACGGTCCGTTATCAGGCGTCCGACGAGACCGGCGTGTTCCCCGTCACCTACACGGTGAAGGACAATCTCGGCAATTCCGCCTCCGGCACGATCACCATCACCGTGCATCAGCGCAACGAGGAGAACAAGCCGGCACCCACGCCGCACGACACGGAGGCGCAGGTGGCCGCCGGCCAGAAGGTGCGCATCCCGATCACGCTCACCGGCATCGACGACGGCGACGACGACCAGCTGCTCGGCCTGGGCAACAAGGCGCCGCAGCTGGGCCGCATCACCGAGGTGGGCGCGAACTATCTCATCTACGAGGCGTACGCCGACTCCTCCGGCACCGACACCTTCTCCTACGCGGTGGAGGATTGGACCGGCCAGCGCGCCCAGGCGCAGATCCGCGTCGGCGTGTTCCAGGGAGCCGGCGTGTACGCGCGCGACGACGAGATCACGCTGCGTCCGAACACGGCGGCCACCGTGCCGGTCGCCCAGAACGACATCTCCGGCGACAACACCGATCTGACCGTCGAGGACTCGACGGGCATACAGGGCGCGAAGGTGAACGCCAACATGATCGACTTCACCACGCCCTCGCAGGCGGGGACGAGCTACATCGTCTACACGGTGAAGGACAAGGCGGGCCTGACGGACACGGCCACGCTGACCGTCAACGTCGACCCGAACGCCCCGATCGAACCGCCGGACGCCTACGACTACCGCGTGCCCTCGGCCGCGACCATCGACAAGGTGGACGTGGACGTGAGCCAGTGGATCGCGAACCCGTCCGGCACCGCGTCCGACCTCAAGGTGGACGTGCACGAGTCGGCGCGCGACCATGCGCGCGTCAAGACCGTCATCACCGTGGATCTGACGAAGGAGGCGCGCGCCGTCCCCTACACGGTGACCAACACGAAGTACAACGTCACCTCCACCGCGTTCATCCAGGTGCCCGCGTACGGCGTGTTCCCGCCGACGCTGAAGGCGCCCGAACTCAAGGTGAACTCGCGCGAGACCATCCAGATCAACATCGCCGACTACGTGCGCGTGGGCGGCAAGGAGCCGTACGTCGACTCGGTGAGCGCCACGAAGGACGGGAACCTGTACGTGAACGACAAGACGCTCAAGTTCACCGCCCCCAAGGACTACTCGGGCCCCGCCTCCATCACGTTCACCGCCGTGGACATCAACTCGGCGGTGCTCACCCTGCCGATCACCGTGATCGGACGCGACGTGCCACCTCCCACGTTCTCCTCGTCCACGATCGACGTGGTGGCCGGCACGAAGACCATCGACCTGAAGGCGCTCACGTACACGTACTCGAGCGCGACCGTCTCGAACGGCGGGCAGCTGCAGGTGAAGGCCGACAAGGACGCCTCCCCCGGCACGGTCAGTGTGCCCGTGCAGATCAAATACAAGGGCACGGTCGACGCCGGCGTGACCGTGCGCGTCGTCTCCTCGACGCGACCGCTGGCACGCGTGGCCGACAAGACGCTCAAGCTCAGGGCAGGCGAAAGCCAGAGCGTGAACGTGCTCGACGACGCGTACAACCCGTTCCCCTCGGATCCGCTCACCGTGGTCCAATGCGACGACGCCGGTTCCATCGGCATCACCGCGGCCGGCGGCAGCACGAACCGCGTGCTCGTCACCGTGCAGGACGGCACGAAGACGGCCGAGCGCAAGGTCACGGGCACGATCACCGTGTCCGTGATCGACAAGCCGGACGCGCCGCTGCTCTCCCCCGTCGACGACGGCGCGGTCGATCTGGCATGGACGCCCGGTTCGGCGAACGGCAGCCCGATCACCGACTACGAGGTGCGTTCGTGCGGCGCGGTGACGACCTGCAAGATTACCGGGCTCACGAACGGCAAATCGTACACGTTCCGCGTGCGCGCGAAGAACGAGGTCGGCTGGTCGAAGGACTCCAACACGGCGACCGGCACGCCGGACAAGGTGCCGCCGGCACCGGTAACGGTGGAAGGCTCCAAGGTGACCGTCTCGTGGTCGATGTACACCGTCACCTTCGACATCGCCGACGCCCTGACCGCCACGGTGGTACCTCACTACGGCACGCCGGACAGGCCGTCCATGCGCAACAACGACTGCTCCGCCGTGGGATCGCCCGACGTCGAGCATTTCCGCGACATGTTCAACCTGCTCACCGAGAACATCGCGAAGGCCGTGGTGGGCAAGGCCCGTCCGATCCGTCAGGTGCTCACCGCGCTCATGGTCGGCGGCCACGTGCTGCTCGAAGACAATCCGGGCACCGGCAAGACGCAGCTGGCGCGAGCGCTGGCGAACTCGTTCAAGCGCATCCAGTTCACCCCCGACCTGCTGCCCTCCGACGTGGTGGGCGTCACCTTCTACGACCAGAAGACCGGCGACTTCACGTTCCGCGAGGGCCCGATCTTCGCGTCCATCGTGCTCGCCGACGAGATCAACCGTGCCTCGCCGAAGACCCAGTCCGCGCTGCTGGAGGTCATGGAGGAACAGAAGGTCACCGTGGACGGCGTCACGCATGACGTGCCCCAGCCGTTCATCGTGATCGCCACGCAGAACCCGATCGAACAGCTCGGCACGTACAAGCTGCCCGAAGCGCAGATGGACCGTTTCCTGCTCAAGACGTCGATCGGCTATCCGGGCCACGACGTGTCCGTCGACATCCTGCGCCAGCTCGACGTCACCGACCGCGCCGCCACCGTGCTGACCGGCGACGACGTGATCGCCCTGCGCCGCACCGCGCAGTCCATCCACATCGACGACGCGATCACCGAGTACATCGTCCGTCTCGTCGAGCGCACCCGCCACGACGACAGCATCATGGTCGGCTCCTCGATGCGAGGCGCCCTCGCGCTCACGCGATGCGCCCGCATCTGGGCCGCCGCCGACGGCCGCGGCTACGTCGTGCCCGACGATGTGAAGGATCTCGCCGTGCCGGTGCTCGCCCACCGTCTGAGCCTGACCGCGGAAGCCACGTTCGCCGGGGAGACGCCGGAGACCGTCATCGCGCGCATCCTCGAGGACGTGCCCGCGCCCGTCCTCTCCCCGTTGGGGTGGGCGGTGGCGGTCTCCGGCATCGCCGCGCTCGCCGCGTTCCTCCCGCTCGGATGGCATGAGCTGCTCGCCTACGGCGTGGTCGCCATGACGATGACGCTCGCCGCCGTGATCATGTCGCTCGGCAACACCTCGTTCAAGGCGACGATCGGATTGCCGCGCCGTCGCGTCACCGTCGGCGACACGGTGGCGGTGCGCGTCGACGGCCGCACGCCCACCGCGAACGCGCGCGGCGACCTGCCGATCGGCCACGAACGGTTCTCCATCCCCATGCTCGCCCCCGGCCAGTCGAAGCAGACCGACGTGGAGTTCCGCACGCTTTCGCGCGCCGTGCTCTCCATCGGCCCGCTGCGCATCCGCAAGGGCGACCCGTTCGGTCTCGTCCGCCACGAGAAGCGTCTCGCCGACAAGCTCGACCTGTTCATCCACCCGGCGACCGTGCCGTTGAAGACCCTCAACGCCGGTCTCGCCCGCGACCTCGAAGGCAGCGGCGACATCGTCGACGACGACCTCGACTTCTACGGTCTACGCGAATACGAGCCGGGCGACGACGTGCGCAACGTGCACTGGCTGAGCACCGCGAAGACCGGCACGCTGATGATCCGCCAGTACGAGGCGACGCGCCGCACGGACACGGCGCTCACCGTGTCCGTCAATCCGGAGGAGTATGCGAGCGCCGGTGAATTCGAGCTCGCCGTGTCCATCCACGCCTCGATCGGCGTGCGTTGCCTCATGCAGGACAGGCCGTTGTCGACGCACGCCCCGCGGCATGCGATGGACTTCCTCGACGCGTGCAGCATGTCGTTCTATTTCCTTACCGTCGGGTCGCTGCGCGAGCTCGACTCGATCAAACGCATGGCGCTCGCCTTGCCGAAGTCCGCGTCCACGCTTGTCCTGGGCGCTCCCCGTGCGATCCGCCGCTTCCCCGACTTCACGCTCGCCACGGTGGGCGAGCTCGATGACCTGCCGCTCATCATGGGGGTGCTCGCAACGCTGCTCGCCGTGTCGAATCTCGTCGACGTGTACGACGCGGCCGTATGGGCCGTGGCCGCGGTGCCGGCCACGCTGCTCGGCTGTCTCATCCGCCTGTGGTGGCAGATCGTGTTCCTCGCGCTCGCCCAGTTCATCGTCGGCCCGGTCGTCGCGTTGAACGACATCGGCCATGTGGTCCCGTCGATCGCCACCCTGTCCCAAGGATGGCAGGACACGTTCGGCTCGTTCAAATACCTGATCTCGATCACGCCTCCCGTGGGCGCGGGGTCCGGCGCGCTGATGGCCGTCTGGACACTCTCCCTGTGGACCGCATTCCTCGCAGGCCTGTTCTTCGCCGCATTCGCCGCCCTGCTCGGCACGTCCACCGGCTGGTGGCGCTACGTGGCGGGTCTTGCGGCGGCGCTCGTCCTCGTCGTCTGGCTGGCCGCGAGCTCCCTCGTCATCGTCGTGCTCGCCGCAGGTCTCGCCGTGGGCGCGTGCCTCGCCATGCCGCAGCGTCTGATCCTGCGCGACGAGTACGAGCCGCCGTTGAGCCCATACGACTACACGAGCCCGTTGTCCGGCCTGCGCTCCTACATCAAGGACCACAAGGACGACACGGTGCTCACCGCGCGCAACCTGCCCGAAGGCACGCCGGTGCGTCTCGCCGTCATGGACCGGTTCGACGGCAACGTGTGGAACCTGTCCGACTCGTCGAACTACCGCCGCGTGGGCACGGCGATCTTCACCGCCACGTTCACCGTGGGCGAGGGGCTCGCCGACCGCTGGCTGCCGTTGTCCTACTACAACACGGACACCGATTCGGCGATCTACCCGTCGGGCACGTCGAAGGGCCTGACCTACACGGAGACCGGCGTCATCCAGCGCACGCCGTCCGACAAGCAGATCGACGCCGCCAAAGCCGCGACGATCACCCAACCCGAAGTGACCGACTCGCCCGATTCGGCGGGCAAGCTCGCCACCGCGCTGGCCGGCGGCGAGGCGAAGGGCGGCGCCCGCAAGATCGCCGACGAGCTCAAAGACTCCGGCTGGTTCTCGCACGGCCTGTCCGGCGACTACCCGTCGCTGCCCGGCCACGGCAACTACCGCATCGAGAAGCTGCTCGGCAAGGAGATGGTGGGCGATTCCGAACAGTACGCCTCCGCCATGGCGCTCATGGCCCGCGACCTCGGCCTGCCCAGCCGCGTGGTACTCGGCTTCATCCCGAAGAACAAGGACGGCGCGATCAGCACCGAGTTCAAAGGCAACGACATCGAGGCATGGGTGGAGATCAAGCTCGACGGCTACGGATGGGTGGCGTTCTATCCGACGCCCAAGGAGACGAAGATCCCAGACAAGAACCAGAACCTCACGCCGAACCCGCAGACGCTGGTCCCTCCGGTCCCGCTGCAGGATCCGCTGCGCGACGAGCAGCAGGCGCGCGGCCAGTCGGCGCTCGCCGGCGAGGACGCCCGTCGCGTCGCGATCTACGGCAGCCCCGTATGGACGGTTCTGATCGTGTGCGGTCTCATCCTGCTCGTCAAGGCGATCCAACTGTCCCGCGCACGACGGCGCGGCAGTCCGCGCGTGCGCGTCGCCGCCGGATGGCGGGCGTTGACCGCATTGGCACGCCAGAGCGACGCGCACGGCACCCGCCGCGCCGACTATGCAGCGTTCTCC
>GCF_000772485.1
GGAAGCGGTGCCACCGCCACGGTGTACCTATATAACCAGCGTATGCCCGCACGCCCGGTGGCGGTAAAGGCCAGCTTCAACCGCGAGGCCAACTTCATGGCCAAGCTGTCACACCCGTACATTCTGCCGGTATATGGTGCCGGCGTCACCTCCGATGGCCATGGCTACATCGTCATCGAATATGCGCCGGGCGGCACCTACAACAGCATCATGAAGGCCCGGATGACCTGCGAGCAGGTACTCGACCTCGGCATCAAGCTGTCAAGCGCGCTGTTCACCGCGCATCGCAGCAATATCATCCATCACGACATCAAGCCCAGCAACATTCTCATCACCTCGCAGGGCTTGCCTGTTCTGGGTGATTTCGGTATCTCCACCGATGTGTATGACCGCGAAACCGGATTCTCGCCGCCGTGGGCACCGCCTGAAGTGCTTCAGGAAGCCGCCGACATCTATTCACTGGCGGCCACCCTGTACGCCATGTTCGTCGGCTGCTCAGACGTGCCGGCCGATGTGGAAGCGGTGCTGCGCCGGGCCCTGAACAAGGACCCCGACCAGCGGTACTACTCCGCGTTGGAGTTCGCACGTGCCATGCAGCGTGTGCAATTCGCATATTTCGGGCATGCCGCAGCGGCACTGATATTCGCCTTCGTGGTCGTTCCCCGCATGCCTTCCCCGGAGAATGTGACGTTCACCTGGGACGATGGCACCGTATGGGTCTTCGACATCGCAACCACCACTGTGGTCGGCGGGGATACCGCAGCCCTGATCAACGAGAAGACCGGCAATGTGTGGACCTCGGAAAACCTTGATTCCGTGACCCCCACCTCCGATCCGAAAATAAAGCTGGGCGAGGGCGGGCGCATCGCAGTAACCCACGATGGCAAGGTCTACGGATACCGTCCATCCGACGGTGTGCTGCGTCTGACCGACCAGCAGACCGTTGAAAGCTTTACCGTCATCGGGAGCACGCCGGTAATCGCAACCGGCAAAACCGTCATATTCAAGGGCGGCCGCGTCGATGTCGGCACCCTCACCCTTCAGGAGCCTCCCACCGATCAGTCCGATTGGGTGGCCGCGGCATCACCGAGAGGCCTTGCGCTTATCCCGGCGAATCCAGCACGACCGGTATCGTCCAAGGGCTGCGTGTACTCGGCTTGGAGCCAGAAGGCCAGCAACTACATTCGCGCCTGCTCCCCCACGCTCGAATCCGTCAATACTACTTCCGAATTGGTGTTCCGCACCAACCATCGCCTTGTGGTGCTCAACGACACGGTTAACGGCAATGTGTGGAACCCTGAGGATTCCACCAAAGTCATCAAAATACAGTGGAACAAAATACAGACCGAGCAGACCAAAGAACAGCAGAACAACCACCACGACTTCTCCAAGACCTGTTCCGCACAAGGCCAAATCAAAGCCGAGGATGATGAAATCGGCGCACGAGCCGGTTCGGAACAGATTCTCGACGCGCTGCGCAATGACGAGCAGACCGATTGTTCCGTACTGAAAATCACCAAGGTTGGCGCAAACAAAGACGTCACCATTTCGCCGATTTACGACGGCCGGTATCTGCAACTCGATGCCTCCGCCTTTACTTACGATATTTCCGATGGTCGCGGCCAGACCTCTTCCGCCACGGTGACCGTAACCCACGCTCCCGTACAGTTCGACACTCCTCCCGAGATCGATGTGGAGCAGGGAGCCAGTTATACCGCCAATGCGCTGAGCAGCTTCAACGATCCGGATGGAGACCCGCTCACTCTGGTCTCCGCTGTGGCCCAGAACACCACCCGAGCCGACGGCCAGCTTACGTTCAACACCGGTGCGCTGGCGTCGGGACGCGTGGGCGTCGAGGTCACCGTCTCCGACGGCACGGCGACCGGCACCGGCATGGTGTATTTCTCGGTCAAGCCCGCGAACACCTTGGCCGCGGTCATCGACCCGGTAGCGAAAACCACCGTTCCCAACACGGATACCGTCGTCAAGCTGTCCTCTTACGTGCATGGCACTTCCTTGCAGCCGGCACAGCTGACTCAGGTGGATACGTCGACGACCACCAATGCGGATATGTCGTTGACGTTCAAGGCCACCAATCCCGGCACCTATTATGTGCCCTACACCATTGCTCAAGGCTCGATTCCGGCCACCGGATTGGCTCGCGTCGAGGTACAGCCCGCCACCGGCGAGGCCGCCAAACCGGTTGCCGCCAACGATGTCGCCCTGCTTGGCGCGGATAATACCGCCATTGTGGAGCCGCTCACCAATGACGTCGATCCGATGGGCGGCGTGCTGTCCGTCACCACGGTGAGCGACTCCGGCATCAAGGTTGGTCTCGTCAGCAAGCGCGTGTATATCACTGCGCGTCAGGTGCCCACGAAGCCCGTCGCCCTTACCTACACCGTGGCCAACGCCTCCGGAACCGCCAAGGGCACCATCGTGTTGCAGCCGCCGGCTCTGGCCACCTCGAATTCAGTGAAGGCCAGCAATATCAATGCCCAGGTGCGTACCGACGGCATCGTGTCCGTGGATGTGCTTGACCATGTGGCCTACTCGGATAAACTCAAGAACAACCTGCAATACGACAAGGAGTTCAAGGGTCTGGCCTTCGTCTCTGGAGACACGGTCCGCTACCAAGCATCCAGCGAGACCGGCAACTTCCCCATCACCTATACGGTTGAAGACAATCTGGGTAATGTGGCTTCCGCCAATATCACCATTACCGTGCATAAGAGCGACGCAGCGAGCAAGGCCGCGCCAACCCCGCATGACGCCGAAGCGCAGGTTGCCGCCGGGCAGAAGGTCCGCATCCCCATCACACTGACCGGCATAGACGATGGCGACGACGATCAGCTGTTGGGTCTGGGCAACAAAGCACCCACGCTGGGCCGCATATCCGAAGTCGGTTCCGACTACTTGGTCTATGAAGCGTATCCGGATTCGTCCGGCACCGACACCTTCTCCTATGCCGTGGAGGATTGGACCGGTCAGCGCGCACAGGCGCAGATCCGCGTGGGCGTATTCCAAGGATCGGGCGTATACGCCAGGGATGACGAAATCACGTTGAGGCCCAATACGGCCGCAACCGTGCCGGTCGCGCAGAACGACATCTCCGGCGACAACACCAATCTGACCGTCGACGAGGTCCAAGGTCTCGACGGGGTGAGCGTGAAAGACAATATGATCTCCTTCACCACGCCCGGCAGCGCCACCACCGACTATATCGCCTACACGGTCAAAGACAAGGCCGGCTTGTCCGATACGGCCACCCTCACGGTAAACGTGGATCCGAGTGCCGCCATCGAGCCGCCTACCGCCTACGACTATCGTGTGCCGTCCGCCGCCACCATCGATAAGGTGGATGTGGATGTTTCCCAGTGGATCGCCAATCCTTCCGGCACAGCCAATGAGCTCAAGGTCGGCGTGCATCCCTCCGCCAGCGCTCACGCTCACGTCAAGACCACCATCACCGTCGACCTGACGTCACAGGCGCGAGCCGTGCCTTACACGGTGACCAATACGAAATACAACATCACCTCCACCGCGTTCATCCAGGTACCGGCCTATGGTGTCTTTCCGCCCACGCTGAAGGCACCGGAATTGAAGGTCAACTCGCGCGAGACCATTGAAATCAACATCAATGACTATGTCCGCGTCGGCGGCAAGGAACCGTATATCGATTCCGTCAGCGCCACCAAGAACTCCGATTTCTACGTGAACGACAAGACCCTGAAGTTCACTGCGGCAAAAGACTACGCAGGCCCCGCCTCCATTACCTTTACCGCTGTGGATATCAATTCCGCAGTGATCACTCTCCAGATCACGGTGATAGGCCGCGATGTGCCGCCGCCCACGTTCTCGTCCTCCACTATTGATGTCGAGGCGGGCCCCAAGACCGTTGATCTGACGGCGCTCACCTACACGTATTCCACCGCAAACCTGTCCCGTTCCGGTAGCTTGCAGGTTTCCGCCACCAAGGATGCCGATCCTGGCACCGCGTCCATTCCCGTGCAAATCGCATACGCGGGCACCGTGAATGCCGGTGTGACCGTGCGCGTAGTGTCTTCGACCCGTCCGCTGACACGCGTCGGCAACAAGACGTTGAAGATCAAGGCCGGTGCCAGCGATGCCGTGAACGTGCTTACCGGCGCGTACAATCCGTTCCCCGATTCCTCACTGACCGTCATCAGCTGCGATGACGCCGGAAACATCACCATCGCCGTCGCAGGTGCTTCCACGAACACCGTGCTCGTCACCGTGCAAGACGGCACCAAGTCCAAGGATCGTGAAGTCACCGCATCGATTACCGTGTCCGTGATCGACAAGCCCGAGCCGCCACTGCTCTCCCCCGTAGCCGACAGCGCGGTCAGCCTCACATGGACGCCCGGTGCCGCCAATGGCAGCCCGATCACCAACTACAAGGTCAGTGATTGCGGTGCCGTCACCTCATGCCAGGTCACTGGTCTGAAGAACGGCAAAACCTATTCCTTCACCGTCGCCGCGCGAAATGACGTCGGCTGGTCCAAGCCGTCCACCGCCGTCGAAGCCACACCGGACAAGGTGCCGTCCGCTCCCGTTACGGTCACAGGTGGCACCGCCAAGGTGACGTGGAAAGCGTATTCGGTGACCTTTACGTTCAACAACAACATTACGGCGACCGTCAAAGCCCATTGGGGAGACCCGGATGCGCCGAACAACCGCAATGCCGGCTGCCGGCGAATTTCCACGGCTCAGGTCCGGGATTTCCAGCAGTCCTTCAATGCGCTGGTCGAAAATGTCTCCAAGGTGGTTATCGGCAAGACCATCCCTATCAAGCAATGCGTCACCGCACTGATGGTCGGTGGCCATATTCTGCTTGAAGACAACCCCGGCACCGGTAAGACCCAGTTGGCCCGAGGCTTGGCCAATTCCTTCAAGCGTGTTCAGTTCACGCCCGATCTGCTGCCTTCGGATGTGGTGGGTGTGACTTTCTACGATCAGAAGCGCGGAGAATTTGAGTTCCGCGAAGGCCCGATTTTCGCCTCCATCGTGCTGGCCGATGAGATCAACCGTGCATCGCCGAAGACGCAGTCCGCACTTCTGGAGGTTATGGAAGAGCAGAAAGTCACCGTTGACGGCGTCACACATGATGTGCCGCAGCCGTTTATCGTGATCGCAACCCAGAACCCCATCGAGCAGCTCGGTACCTATAAGCTGCCTGAGGCGCAGATGGACCGATTCCTTATCAAGACGTCAATCGGCTACCCGGGCCATGATGTGTCCGTCGATATCCTCAAGCAGGTCGATATCACCGACCGTGCGCAGACCGTGCTGAGCGGTGACGATGTCATGCGGCTGCGTCAGGTGGCCACCGAAATCTATGTGGATGATGCGATTCGTGAATACATCGTCAGGCTCGTCGAGGCGACCCGCCACAACGAGAAGATCACGGTCGGCTCCTCCATGCGTGGCGCTTTGGCACTGACCCGATGCGCCCGTATCTGGGCCGCGGCCGATGGCCGTGCCTACGTGGTGCCGGATGACGTCAAGGACCTTGCAGTGGCCGTGCTCGCACACCGTATCACGCTGACTCCGGAAGCCACCTTCGATGGCGCGACTCCGGAAAGCCTGATCGCACAGGTGCTCGAAGACGTTCCCTCCCCCACCATCTCGCCCTTGGGCTGGGCGGTAACGGGCGCAGGCATCGCATGCCTTATTGCGTTCCCGTTTCTGGGCTGGTATGAGCTGCTCGTATTCGGCATCGTGGCGATGGTGATGATGCTCGCGGCAATCGTGCTTTCCCTCGGCAACACACGCTTCCACGCGTCCATCGTCGTATCCAATCATCGCGTGACCGTGGGAGACACCGTATCCGTTATCGTCGGCGGCAGAACGCCGACGACCACGGCACGCGGATATCTGCCAATCGGCCATGAACGATTCAACATCCCCATGCTGGCTCCCGGGCAATCCAAGCAAACCGATGTGGAGTTCCGTACCGTATCGCGCGCAATACTGCCCATCGGCCCATTGCGCATCCGCAAGGGAGACCCGTTCGGTCTGGTGCGTCACGAAAAGGAGCTGGCCGACCGCATCACCGTATTCATCCACCCTCGTACCGTGCGTCTCGATACTCTGAATGCCGGCGTGCCCCGCGACCTGGAAGGCTCCGGCCAGATCGTGGATGATGATCTCGACTTCTACGGATTGCGCGAATACGAGCCGGGCGACGACGTGCGTAACGTCCACTGGCTGAGCTCCGCGAAAACCGGCACGTTGATGATTCGCCAATATGAGGCCACGCGCCGCACCGACACCTCGGTGACCATCAGCGTGAACCCGGACGAATACGTCAACGGCGAGGAATTCGAGATGGCGGTGTCCATCCACTCCTCCATCGGCGTCAAATGCCTGCTGCAGGATCGTCCATTGTTCTGCCACGCGCCGCGCAACGCCATGGAGTTCCTCGACAACGCCAGTGCCTCGTTCTATTTTTTCACTGTTGGATCGCTGAAAGACATCGAGCAAATCAAGCGCATGACCTTGGCCTTGCCCCGATCGGCCAGCTGCGTGGTATTGGGTGCCAATCGCGGCATCAGAAGATTCGCCAACTTCACATTGGCCACCATCGGCGACCTCGATGATCTCCCGCTGATCATGGGGGTGCTCGCAATGTTGCTGGCGCAAGCCAATCTCATCGACGTGTACGGCGTGGCCACTTGGGCGATTGCCGCTGTACCGGCCACCTTGCTGGGCGCGATCATCCGACTGTGGTGGCAAATCGTGTTTCTGGCGTTTGCCCAATTCATCATCGGCCCGGTGGTAACGCTGAGTTCCTCCCATTACGTGATTCCCACCTTGAAGACCTTGAGTTCAGGTTGGGAAATGACGTTTGGCTCGTTCAAGTACATTATTTCCGTCGATCCGCCTCTGGGCACGCAAGACGGCGTGCTGATGGCGGTATGGACCATCGGCCTGTGGCTTACGTTCTTCACCGGCGTGTTTGCGGCGGCCGTGTGTGCCCTGCTGGGCACAGACAGCGGCTGGCAACGCGCCATCTGCGGTATTGCCTTTGCCTTGCTGCTGATTATCTGGCTGTCTTGGTCCGCGCTGATCATCGTCGTGCTCGCTGCCGGCCTTGCTTTCGAGGGCACGTTGCTGGTGCCACAGCGTTTCGTGCTGCGTGACCGCTACGATCCGCCGTTAAGCCCCTACGATTACACCAGCCCGCTCAGCGGCATGCGATCCTATATCAAGGACCACAAAAAAGACGTGTTGCTGACCGTTCATAATCTGCCGGCCGGAACACCGGTCAAACTTGCGGTGATGGATCGATTCGATGGCACAGTATGGAACCTGTCCGATTCCTCGAATTATCATCGCGTGGGCACCACGATCTTCACTGCGACCTTCACCGTCGATCAGGGACTGACCGACACCTGGCTGCCGCTGGCGTACTACAACACGGATACCGATTCCGCCATTATTCCCGCCGGCACGCGTAAAGGCCTCACCTATACCGAATCCGGCATTATCGCCCGTAATCCCACCGATAAGCAGATCAGCAGTGCGGCTGCGGCCCGCATCACCCAACCAGAAGCCCAGGATGTTCCCGATTCGGCCAGCAAACTGGCCACGTCCATTGCCGGCGGGCAGTCCTCGGGCGGTGCCACGGCGTTGGCCGACACATTGAAAGACTCCGGATGGTTCTCTCATGGACTTGAAGGCGACTATCCCTCCGATGCCGGCCATGGCAACTACCGCATCAACAAGCTGCTGGCAACGGCCATGGTGGGCGACTCCGAGCAATATGCCTCCGCCATGGCACTGATGGCTCGTGATCTGGGACTGCCCTCCCGTGTGGTCCTGGGCTTCCTGCCGAAAAACGAGGATGGCGAAATCACCATCGAATTCACCGGCAACGATGTCACCGCTTGGGTGGAAATCAAATTGCAGGGCCTGGGATGGGTGGCGTTCTATCCGACGCCCAAGGAGACCAAGATGCCTGATGAAAACCAGAACCTGACGCCGAATCCGCAGACGCTGGTCCCACCAGTGCCGTTGACCGATCCGCTGCGCGATCAGACGCAAGCCAAGGGCCAAAGCTCATTGGCCGGCGCCGACACCCGCAAGGTGGCCCTGTACGGCAGCCCATTGTGGACCCTACTCATCGCCTGCGGTCTGATTCTGATGTTCAAGGCCATACTGCTGGCACGAGCGCGGCGACACGGCAGTCCGAAAACCCGTGTGGCAGCAGGTTGGAATGCCATACGCATGCTTGCCGAGCAAAGCACAGCCAAGGGCACTCGTCGAGCCGACTACGCCACGTTCTCG
>GCF_000966445.2
GGTTCAGGCTCCACCGCGAACGTATACCTCTACCGACAGCTGGACCGGAACCGCCCGGTGGCCGTCAAGGTGGGCATTGCCCATGAAGCCCACATTCTGGGGCTGCTGCCGCACCCTCACATTCTTCCCTTGCTTGCGATGGGGACCGCAGGCCCTGGCTTGAACTACCTTGTTTTCGAATATGCATCCGGCGGCAACTGTCATAGTCTGCTGCGCACCCGCACCTCTTGCGCCGACATGCTTCGTCTCGGCGTCAAATTGGCGGATGCGCTCTGTGCGGTGCACCGCGCGGGTATAGTGCACCGCGACATCAAACCCGGCAATGTGCTGATCACTGCGGCAGGCGAGCCCGTGCTGGCCGATTTCGGCACCGCCTGCAGCGTTTACGGGGCAGACGCCTGCTATTCGATCCCCTGGTCGGCACCGGAATCGCTTGCGGAAGGCACCGACATGTATTCCCTAGCCGCATTGCTGTATGCCTTGCTTGCCGGGGCGTCAGACATTCCTGAACCCGTCGAACTGCTGTTGCGGCGGGCAATGGCGAAGAATCCATCGGACCGATTCCCCTCCATGCCGGATTTTGCATTGGAGCTGCGGCGCGCAGATCTACTGGTGTCCTCCAAGAGTGGCATGGCAATCTCCTCACCGCGATCAGCCGTTCCACCGAGAAAAACGCCTATGGCGATCGTGCTAGCCGGCGACGATGGCAGCGTATGGGTCTTCGACATCCTGAGCATCATGCTGCTGGGCGGCGGAACCGTGGCGATGGTTTCCCGTCGCAGCGGCGACCTGCACACCCTGGAACGCATCGGTGAACTTGCCAAGGCGGGCACGCCGGTCATGCGATTGGGAGCCGGAGGCAAGGCGGTCGTCGATTACAAAGGCACCGTATGGGGGTACCGGCCGAGCGACGGCGTATTATCGCTGTCCGGCCGCCTGGCTGTTTCAGCATTCACCGTAGTCGACGGCGTTCCCGTCGTATTGTCAGGCAATCGGCTCGTGTTCCCGGGAGGCGAAACCACCATCGGGCGCATGCTCTTGCAGTCGACGCCGACCGATCAATCCGGCTGGGTTGCGATTGCTCTGCCGGGCAAACTCGCCCTGATCAGCGGAGCGCCGGCGCAACCGGTTTCGGCTGGCGGATGCGTGCATGCGGCGTTCGCGCAGCATACCGATAATGCCGTCCAAGCGTGCTCGCCGTCTCTCGCATCGGTGACGCCTTCCTCGGAGCTGGTGTTTCGGGCCAACCATCGTCATGTTGTGCTCAACGACGTTGCAAACGGCACCATCTGGAACCCACAGCGTTCGCCTGAGACCATCGCGTTGCAGTGGAACGCCCTGCAACCGGATCGCGACCAGCGCGAGGATTCCTCCAAGCATTCCGTAACGCCCGACTGCGATTCTTCAGGCCATATACGGGCTGTGGATGATGAATTCGGCATTCGCCCGTCAAGCCGCATGACGCTTGACGTGCTACGTAACGACGAAAGCACCGGCTGTTCCGCGCTTCGTATCGACCGGATCGGCGCGGGCGGCGCTGTGCGCATCACACCGGTTCGTCATGGGCGATATCTGCAGGTCGATGCTTCCGAATTCACCTACAGCGTTTCGGACGGGCACGGCCAAAGCACTTCCGCCTCCGTACGCCTGAACCAGCCGCCGGTGCAGACCGACGTTCCTGCGGATATCCCCGTCGAACGGGGCGCATCCTACACGGCCAGCGTGCTGGATTCCTTCACCGACCCGGACGGCGATCCGCTGACGTTGGTATCGGCAAAGCCTCAGAACAGTGCCCGCGCGGATGGGCGGCTGACCTTCGACGCCGGAACGGTGGAATCAGGCAGGATCGGTGTTGAGCTGACCGTTTCCGATGGAACCGCCGCTACGACGGGAATCATGTTCTTCGCCATTCACGCCGCGGATAGTCTGGGCGCGCAGATCGACCCGATATCGCAGGATGCCATCTCGGCGGTTCCCGTCACCGTCGACCTGTCGCCCTACATTCATGCCACTGGCACGCATACCCCGTTATTGACCGACGTCACGGCAAGCGCGACGGCGAACGGAGACATGACCATCTCGTTCACCGCGGCCTCGCCAGGCACCTACCACGTGCCGTTCACGGTGCGACAGGGGCGACAGCAATCCGCAGGAACCATACGATTCAACGTCAGTCCGCCTGCCACGGAACATTCCACACCCATCACGACAAACGATGTCGTCGTATTAGGAGCCAACGGCACCGCCATACTCGAGCCGTTATCCAACGACCTCGACCCGATGGGCGGCGTGCTTTCCCTCGCTTCCGCTTCGGATACCACGATCCGCACGACCGTAGTGGCAAACAGAGTGCATCTGGAAGCCCGGCACCCGTTGGATGCTCCGATCACCATCACCTATACCGCAGTGAATGCGGTCGGCACCTCGCAGGGAAGCATCATCGTGCATCCGGCAGGCACGGTTTCAGGCCCGGCACTGCGCGCCGAGGACTTCACCGTCCCCGTGCGATGCGGCGGCACCCGCACCGTGGATGTGCTGAGCCATATACGCTATGACGAGACGCTGGAAGGCAGGCTGAACACCACGGCATCCTTTCAGGGCACGGTGCACGCATCGGAACATGCTATCCGCTACCAGGCGCCGGACCGCCCCGGAGAATATTCGGCCGTCTACACCGTCGGCAACGACTACGGCGAAACCGTGTCCGCAACCGTAACCTTTGCCGTGCACCAGCGTGATGCCGACGGCAAAAAACCACCCAAACCGCGCGATATCCAAACCCGAGTCGCTCCAGGCGGCACGGTACGCATTCCCATCGCACTTGGCGGCGTCGACGATGCCGACGACGTGATGCTGTTGGGATTGGGCAACGAGACTCCCGCGCGCGGGCGAATCGTGGAAACCGGCGCGGATTACATGATCTACGAGGCCTATACCGATGCCAACGGTACCGACAGCTTCTCCTATGCGGTGGAGGATTGGTCCGGACGCAAATCCCAAGCCACGATCCGGGTAGGCATATCCGCGGCATCCGGCATAACGGCCCGCGACGATGATGTAACAGTACGCCCCGGAAGCACACTCGCCGTGCCCGTCACCGCCAATGACCTATCGCACGACGGCGCGAATCTTACGCTGCTGGAGACCCACGGGCGAATCGACGCCCGCGTGACCGGCAGCGCAATCACTTTCACAGCGCCAGAGCACGAAGGCACCTACTACATCATCTATACCGTGCGCAATCAGGCAGGTCTTGAAGACACTGCCACACTGAGCGTACAGGTCAGCAGAACCGCCAGAATCAGACCTCCGCAAGCCTACGACCACAGGATTGCGGCGCATACGACGCTCGGCAAAGTGACGGTGAATATCGCGGACCGGATCGCAAACCCTTCCGGCCCATTCAGCGAATTATCCGTGCACGTGGACGATGCGGCCCGGAGACAAGCGCACGGCAGTACCGTCATCACGTTGGAACTCGCGCAGGAGGCGTACACGATTCCATACACCGTTACGAATACCGTGCATGGACTCAGCTCCACCGCCTTCATCCATGTACCGGCATATGGGGCCTTTCCACCGACGCTGGATGCACCGGAACTGACCGCACCATCGGGGAAAACCATCACCTTCGCCCTTGCCGATTATGTACGCGTCGGCGGGAAAACGGCCTATGCCGAACCCATCGCAACCGCCAAAGACGGCATAGCGCTTGACGGCGGGAAAACCATACGATTCACCGCCCCGAACGATTATGCCGGCCCGGCTTCGATCGCGCTCACCGCCACGGACGGCGCATCCGCAACGATCATGGTGCCCGTCACCGTTACGGGAGGGCGGCAATCACTGCCCACGTTCCCCACGACGACAATCGATATGGCACCCGGCGATCGCCTCATCGACCTGCATGCATTGACCTTCACCTATTCGCAAGCCACCGTGTCGAACACCGGGCAGTTGCGGATACGCGTCGCCGATGAGGCCAGTCCCGGCACCGTCAGCATTCCGATTCGCATCCATGCCACGGATACGGTGGAAGCGGGATTGAGCGTGCGCATCGTGGCCTCGTCGCGTCCGCTCGCCCGCATCGCGGAACGGACCATACGGCTGCACGCCGGAGCAACACAGCATGTCAACATACTGGCCGACGCCTATAACCCCTTCCCCGGCACTCCGCTTACGGTAACGCAATGCACAGACACTGGCGACATCGCAGTACGCGCCATCGGCAGCGGCTTGTATGATGTCGCCGTTACCGTCGCGGACGCGACCCGGGCGAAAGACCGCATGGTCACCGGCATACTGCATGTGGCGACAACGGACGTTCCCGACGCCCCGTCACTGTCAATCATGCGCGATGGAGCCGTTACCCTAGTCTGGAATCCCGGCAGGAACAATGGTGCTGAGATTCTTGAATACGAGGTGCATTCGTGCGGAACCGATACGGTGTGTACCATCGACGGATTGTCCAATGGCAGGCAATACACGTTCACGGTGCGAGCCAGAAACGATATCGGCTGGTCGGCGTATTCCAACACCGTCACCGCCACTCCGGACGCTCCTCCGGGAACGCCGCTCCAGGCGACCGGCGGAGCTTTGCACGTCACGTGGCAGCCTTATACCGTCACGTTCCAGATCTCGGACGCCTTCACCGTTGGCGTCCGCGCCTCGTACGGCGTCCCCGATCGTCCTGTCATGCGCGGCAATTCCTGCACCAGCATTACGGCACCGGAAGTCGAGGCGTTCCAACGGGTATTCGCCGAACTTTCGGAACGCATAGCGGCCGATATCATCGGCAAGCCGACTGCGATCAGGCAGCTGCTCACGGTATTGTTCGCCGGCGGGCATCTGCTGTTGGAAGACGAGCCCGGCACCGGAAAAACACGATTGGCCCGCACCACGGCGCACACGTTCGGACGCATCCAGTTCACACCGGATCTGCTGCCGTCCGATGTGCTGGGCGTCACGTTGTATGACCAGAGCACCGGCACGTTCTCGTGGCGGAGGGGGCCGGTATTCGCCTCGCTGGTGCTGGCCGACGAGATCAACAGGGCCTCACCGAAAACGCAGTCGGCCCTATTGGAAGTAATGGAGGAGGAACAGATCACCGTCGATGGAACGACATATGACGTGCCGCAGCCTTTTATGGTGATCGCCACGCAGAATCCTTCCGGCCATCTTGGCACCTATGCCTTGCCGGAAGCGCAGATGGATAGGTTCATGATGCGTATATCGCTGGGGCATCCGGAACGTGAATCCGCACTGCTGATTCTGCGTAATGCCAGTCATCGCAAGCGCGTCGAGACGGCGCATGCATCGTCATGGATGCTTGCCATGCGCGGCATTGCCGAGCGCGTACACGTGGATGATGCCATTGGCGAGTACATCGTCCGACTGGTTGAGCAGACGCGTTGTGATAGTCAGGTGGCGTCCGGCGCGTCCATGCGCGGCGCGCTGGCGTTGTTGCGCTGCGCACGTGTTGCCGCTGCAGCGAATGGCCGCGATTACGTGCTGCCTGACGATGTTATGGAGCATGTCGTCGCCATACTTGCGCATCGTCTGGCACTCACCGATGAAGCGGCATGCGCCGAAATACGTCAGGAGGATGTTGTGCGACGCATCAGCGAACAGGTTCCGGTACCGTCAATGACCCCATCAGGCAGACTTGCCGGATTGTTCGGCATGGTTCTGATTCCGGCTTTCGCCCTGTTGGGTTGGCATGAACTGCTGGTGTTCGCAGTCGTAGTACTGAGCGTGCTGGGTGCGGCACTCATACTCCCCACACCGTGCAGCAGTATCACCGCAGCACTGAGCGTCGACGCCCTGCATGTGGTTCAGGGGCATGATGTCGGCATTCAGATGATTCCGGTTTCCGTAATGCTTCCCTCCGCTATGGTTCTGCATATCGACCCGCACCATATTCCCGTTCCTCCACTCCACGCCGGGCAGGAGCACCGGATCGATCTGAATCTGAACGCTCCGCCACGCTCACGGATCGCCATCGAATCATTGTCGATACAGCAGGCAGGACCGTTCGCCCTCACTTGCCATGAGCAACGGCTCTGCACAGGACCAACCGTCCACATTCATCCGAGAACCGTCTCCCTGCCATACTCGCTGACAGGGCGTTTCCAGGATCTTGACGGCCTGCCCGGTATTGCGGATGATGGGATTTCCTTTCAGGGGTTACGCCCCTATGTTCCAGGGGATGACATGCGCGGTATGCATTGGCTGAGCACGGCAAAAACAGGTGTTCCGATGATTCGTCAATATGATCGCACCCGTTGTTCAACGACCCGGCTGTGCTTCGATTCGAATGCCTCGGATTATTCGGACAGGGAGGAATTCGAACTGGCCGTATCCGTGGTCGCGTCGATCGGAGCGCATTGTCTGAACCGGCATGATCGCCTATACGTCGATGCCATTCAACGCGTGGCGGATCTGCTCGACCTGTGCAGCGGCTCGATGTACTGCCATGTGATCGGCTCCCGTCATGACGCCCATACGCTGCGATCGCAGATCAAGGGGCGTTACCCACAAGCCACTCGCATCGTCATAGATGCCGAACCATCCATCGCTCCCCACGCGGACGAGACGATACTTACCGTTGGCTCGCTCGATCAGCTTGCCCAGCTGTGGAAGGCGGTGAGCACCGTGCTGGCATGCGGCAATCTTGTCGGAGCATACCATCCAACCGCATGGGCAATCAGCGTGCTGACGGCAACGGCATGCGGATGCCTGCCGCGGTGGATGGCGACGCTGGCGTTCGTGATGCTCTGTCAGTTTCTTATCGGGCCGGCGCTCGTTTTCCCCGGCGGTGATACGGCAGCGTTTGCCGTCGGCACGATCACCCAACGATGGAATCAATTGCTTGCCTCCTACAAGTATCTGATCTCCGCCACACCACCGGTCGGCACGGATGCCATGTCGTTGCCGGTGGTATGGACGATGGCGCTCTGGTGTGCGCTGGCCGCCTCCAGCGCCCTCGTCACCTTCTCCGCCCTGTTGGGCACCAAAGACGGCTGGCATGCCGGCCTGTTGGGAGCCGCCGCCATCGCCGTGCTTCTCCCCTGGACCGCCGCGGCGTCGCTGTTGGTGCTGACACTGGCGCTTGGCGCCGGCTTGGGCTCATGCAGGCTCATGCCACATCGATTCGTACTGCGCGACCATTACGAGCCGCCGCTCATCATGAGGGACACCACCAGTCCGCTTGCCGGCATGCGCACATTTGTCAAGGAGCATCGTAACGATACGATTCTCACCGCATACGATCTACCTGCCGCCACTCCGGTGCGTATGGCTGTCATGACTTGTTTCGACGGCAATGTGTGGAATGTCGCCGGGACCGCCACCTACCGTGTTATGGGATCGGGCGCTACAACCGTCACCTTCGCCATAGGCAAAGGGCTTTCCCATAGCTGGCTGCCCGTCGCCTTCTACAGTGCAGAAACCAACGCGGCCATATATCCGACCGGCATGGAGGAGGGTATGGTCTACACCGTCGGTACCATGCTTCGCCCCATTCCGAAGAATACGGATATCGCAGCGGCAGTGGGCGCCGAAGCCACCGTATCGTCGGCCGACAGTGTTCCTCGTGAAATAGGCGCGTTGGCTTCGGGCATCGCCGGCGGGCAGACCACCGGAGGGGCTCTGGCGCTGTCTACATGGTTGCATTCCGAGGGATGGTTCTCGCATGGCTTGCAAGGCGAGCATCCCTCGATGGCCGGGCATGGCAGTCATCGTTTGCTCTCGATGCTGCAGAGCGGCATGGTGGGCGATGGCGAACAATATGCCTCCCTGATGGCGTTGATGGCTCGGGAACTCGGTTTGCCCAGTCGCGTAGTCCTCGGCGTTATTCCCAAGGATGGCAACGGCATGCTGTCGACCGAATTCACGGGCAATGATATTGAAGCGTGGGTGGAGATCGAGCTTGAACGGTTCGGGTGGGTGCCGTTCTTTCCCACTCCGAAGGAGACGAAGACCCCTGACGAGTCGCAGGATCTTACTCCTAGCGTTGAATCCCCTTTGTCATCGCCTTCGCTTGCCGACCCGCTCCGTGAGGAACGCGATCCTCCAGACCAGGCGCAGCAAGGGGAACGGAATGCTGGCGTTGTGGCGCTGTGTCTCGGCCCTGTATGGCTGGTAGGGACCGCGGCGGGATCGGCGTTGCTCTATAACGCATTTCGAGTGCGACGTGCCCGGCGCATACCTGTTCCACGACTGTGCATGGCGGCGGGATGGCGGATGCTGGTCGAGCACCTTCGCCATGCCCCCCTCAACCGTACTCGGCGTGCCGATGCCGCGGCATTCGCG
>GCF_001025135.1
GGCACCGGCGCCACAGCCAGCGTATACCGGTACCATCAGCGCGTCCCCAGCCGCGACGTCGCCATCAAGGTCAGCTTCCGCAATGAGGCGAACTACATGGCGGAGCTTTCCCACCCCTACATCCTTTCCATCCACGACGCCGGCGTGACCAGCACCGGACTTGGCTACATCGTGCTGGAATACGCGCCCGGCGGCTCCTATAAGGAGCTGATCCGCAAGCGACTCACCGCCGACCAGATGCTCGACCTGGGCATCAAACTTTGCAGCGCCCTGTTCACCGCGCACTGCAAAGGCATCCTGCACCGCGACATCAAGCCCGCGAACATCCTCATCACCCCGCAGGGACTGCCGGTGCTCGCCGATTTCGGCATCTCCACGAACGTGTATCAGGCGCAGACCGGTTTCTCCGTGCCATGGGCCGCGCCGGAAGTGCTGACCGAAGCCGCCGACATCTACTCCTTGGCGGCGACCCTGTACGCCACACTGACCGGCCGTTCGGATGTGCCCGCGGACGTCGAACGTGTACTCGTCAGGGGGCTCGACAAGAACCCGGACAACCGTTACGGCACGGCGCTGGAATTCGCCCGCGCGATGCAGCAGGTGCAACAGGCTTACTACGGCCATGCCGCGGTCGTCCTGACGTTCGTCTTCGTCGTAATGCCGCACATGCCGACGCCCGAAAACGTCACGTTCACCTGGGACGACGGCACCGTTTGGGTCTTCGACATCGTCACGACCGCGGTGACCGGCGGCGGCACCATCGCCTTCCTGAACACGAAAAACGGCAACGTGTGGGTCAGCTCCGACCTCAACTCCGTCAACCCCGCCAGCGACCCGTCCATGCGGCTGGGCACCGGAGGCAAGATCGCGGTCACCCATGACGGCACCGTGTACGGATACCGGCCCTCCGACGGTGTGCTCACGCTCACCGAAACCGTATCCGCCGACGATTTCACCGTGGTGGACGGCACCGCGGTCGTCACATCCGAGGGCAGACTGTACTGGCACAAGGGCAGCGCCGACACCAGCCCGTTGACGCTGCAATACCCCGACACGGACCAGGAGTCCTGGGTCGCGGCCGCCGGCAAGAACGGCCTGTACCTGGTCGAAGGAGACGCAGCCAAACCGGTCTCCACCGACGGCTGCGTGTCGGCCGCGTGGGCGCAAAGCGCGAACAATTACGTGCGTGTATGCTCGCCGAACCTGCAATCGGTCAGCGCCACGTCGGATTTGGTGTTCCGCACCAACCACCGCCTGACCGTACTCAACGACGTGGTCGACGGCAACGTGTGGAACCCTTCGGACTCCACCAAGGTCATCAAGATACAGTGGAACACCATCCAGACCGAGCAGACCCAGCAGAAGCAGAACGACCAGCGCAACTTCAACAAGACCTGTTCCGCGCAAGGGCAGATCAAGGCGCAGGACGACGAGATCGGCGCCCGCGCGGGCGGACAACAGATCCTCGACGTGCTGCGCAACGACGAGCAGACAGACTGCTCCGTGCTGCAGATCACCAAAGTCGGGGCCGGCGGCGATATGACCGTATCGCCGGTGTACGACGGCCGGTACCTGCAGCTGGACGCCTCGGCGTTCACCTATGACATCAGCGACGGGCGCGGCCAGACCTCAACGGCCAAGGTGACGGTCACGCACGCTCCCAAGCAGGCCGACACGCCGCCCGAATACGACGTGGAGCAGGGTGCCACGTACACGACGAACGCACTCGGCAGTTTCCAGGATCCAGACGGCGATCCGATGACATTGGTGTCGGCGGTCCCGCAGAACAGCACCCGCGCAGACGGGCAGCTCGTGTTCAACACCGGTTCCGCCACCTCGGGGCGAGTGGGCGTGCAGGTCACCGTCTCCGACGGGCAGAACACCGGCACCGGACTCGTGTACTTCTCCATCCGCCCGGCAAACACGCTGCCGGCGACCATCGACGCCGTGGTCAAGCAGACCACACCGAACACCGAGACCACGGTCAACCTCAAGCCGTACGTGCATGGCACATCGGCGCAGCCCGCGCAGCTGTCCACCGTGGAACCGAGCGCGACCATGAACGCGGACCTGTCCTTCACATTCAAGGCCACCGCCACGGGCACGTATTACGTGCCTTACACCGTCACCCAAGGCTCCATCCCGTCCACCGGCCTCGCACGTCTTGAGGTGCAGCCGGCCGCGGGCAAATCCGCCAAGCCAGTCGTAGCCAACGATGTGGCGCTGCTCGGTTCGAACAACACCGCCATCGTCGAACCGCTCGCCAACGACGTGGATCCAATGGGCGGCGTGCTGTCGGTCACGTCGGTCGATTCGCTGGGCATCAAGACCGGCCTGGTGAGCAAGCGCGTGTATCTGACCGCACGGCAGGTGCCGACCAAGCCCGTGGAGATCACGTACACCGTCGCCAACGCGGCCGGCTCATCCACCGGCACGATAGTGCTGCAGCCGCCGGCACTGACCGCCGGCAACTCCGCGAAGGCGTCGAACGTCAACACGCAGGTGCGCACCGACGGCATCGTGTCGGTGAACGTGCTCGACCATGTCTCGCATTCCGACACGCTGCAGCAGAAGCTGCAGTACGACAAGGACTTCAAGGGACTGGTGTTCGTTTCCGGCGACACCGTGCGTTATCAGGCTTCCAAACAGACGGGCGTGTTCCCGGTGACCTACACCGTCAAGGACAATCTCGGCAACTCGGCCTCCGGCACAATCACCATCACCGTGCATCAGAAGGACGCCAAGAACAAGGCCGCCCCCACTCCGCAGGACGTCGAGGCGCAGGTGGCCGCGGGTCAGAAAGTGCGCATACCGATCACACTGACCGGCATCGACGACGGCGACGACGACCAGCTGCTCGGCCTGGGCAACAAGGCCCCGCAACTGGGACGCATCACCGAAGTCGGCGCGAACTACATGATCTACGAGGCGTACGAGGACTCATCGGGCACCGACACGTTCTCCTACGCGGTGGAGGATTGGACCGGCCAGCGCGCACAGGCACAGGTCAGGGTGGGCGTGTTCCAGGGCGCGGGCGTGTACGCGCGGGACGACGAGATCACGCTGCGCCCGCACACGGCGGCCACGGTGCCGGTGACGCTCAACGACATTTCCGGGGACAACACCGATCTGACCGTTTCGGAGTCACAGGGTATCTCCGGGGCGAGCGTGAAGGACAACATGATCTCGTTCACCACGCCCGACCAGGCGGGAACGTTCTACATCATGCACACAGTCGCCGATAAGGCCGGCCTGAGCGACACCGCGACGTTGACGGTCAACGTCGACCCGAATGCGACCATCGAGCCGCCCACCGCCTATGACTACCGCGTACCGTCCGCCGCGACCATCGACAAGGTCGAGGTCGATGTCTCGCAGTGGATCGCCAACCCGTCCGGCACCGCGAACGAACTGAAGGTCGGCGTCGACCCGTCCGCCACCGACCACGCGAAGGTCAAGACCGTCATCTCCGTGGATCTGACCGACGAGGCCCGTTCGGTGCCGTACACGGTAACGAACACGACGTACGGCATCACCTCCACCGCGTTCATCCAAGTGCCCGCATACGGCGTGTTCCCGCCGACGCTGAAGGCTCCGCCGCTGAAGGTGAACTCGCGCGAGACCATCACCATCAACATCGCCGACTATGTGCGTGTGGGCGGCAAGACCGCTTACGTGGAATCGGTCAGCGCCACCAAAGGCGGCGACCTCTACGTGAACGACACGACGCTGAAATTCACCGCGCCGAAGGATTACGGCGGTCCCGCCTCGATCACGTTCACCGCGGTGGACATCAACTCCGCAGTGCTGACCCTGCCGATCACGGTCATCGGCCGCGAAGTGCCACCGCCGACCTTCTCGTCGTCCACGATCGACGTGGTGGCAGGTGCGAAGATCATCGACCTGACCGCGCTGACCTACACATATTCCACCGCGCGCGTCAGCGCCTCCGGCCAGTTGACCGTCAGCGCCCCCAAGGATGCTACCGTGGGACTGGCCAGCATCCCCGTGACCATCATCTATGGCGGCACGGTCAAGGCCGGCATGACCGCCCGCGTGGTGCAGTCGAACCGCCCGCTTGCCCGTATCGGCGCGAAGACGGTGAAGCTCAAGGCCGGTTCGACCGAACGGGTGGACCTGTTCTCCGACGCCTACAATCCGTTCCCGGATTCGTCGCTGACCGCCGTCAGCTGCGACGATTCGGGCAACATCAGCATCACCGCCGGAGGCGCATCCTCGAACACCGTGCTCGTCACCGTGCAGGACGGCACCCGTTCGCGCGACCGACAGGTGACCGCCACCATCACCGTCTCCGTGGTGGACAAGCCCGGCGCGCCGCTGCTCTCCCCTGTCTCCGACGGTTCGGTGAACCTCTCGTGGACCGCAGGCGCGGCCAACGGCAGCCCGATCACCGACTACGAGGTCGATTCGTGCGGCGCGGTCACCACCTGCCAGATCACCGGGCTGACCAACGGCAAGGAATACTCGTTCACCGTCAAGGCGAAGAACGAGGTCGGCTGGTCGAAGCCGTCTACCTCGGTCAAAGCCATGCCCGACAAGGTGCCCGATCCACCGGTCACCACCGAGGCCGGCCGTGTGACGGTCAAGTGGGATGTTTACACGGTGACGTTCCCAATCGACAACAGCTACACCGCCACCGTCAAAGGAAAGTGGGGCGACCCGGACGCGCCGACGATGCACAACGCGGGATGTTCCAGCGTGGAAAGCGCCGACATCGCCTACTTCAAGCAGGCGTTCGACGCGCTGCTCGCGAACGTCTCCACCGTCGTGGTCGGCAAGGCACATCCGATCCGTCTATGCCTGACCGCCCTGCTCGTCGGTGGCCATGTCCTGCTCGAAGACAACCCAGGCACCGGCAAGACTCAGCTGGCACGAGGCATCGCGAGCTCGTTCAAGCGCATCCAGTTCACGCCCGACCTGCTGCCGTCCGACGTGGTCGGCATCACCTTCTACGACCAGAAGCACGGCGAGTTCGAGTTCCGCGAGGGCCCGGTATTCGCGTCCATCGTGCTCGCCGACGAGATCAACCGAGCCTCGCCGAAGACCCAGTCCGCACTGCTGGAGGTCATGGAGGAACAGAAAGTCACCGTGGACGGCGTCACACACGACGTGCCGCAGCCGTTCATCGTGATCGCCACGCAGAACCCGATCGAACAGCTCGGCACATACAAGCTGCCCGAAGCCCAGATGGACCGTTTCCTCATCAAGACGTCGGTCGGGTACCCCGGCCATCAGGTAAGCGTCGACCTCCTGCGGCAGGTCAACATCCGCGACCGCGCGCAGACCGTGCTCGCCGGCGATGACATCCTCGCGCTGCGCGGCATCGGAGAGCGCATCCACATCGACGACAACATCCTCGAATACATCGTGCGCATCGTCGAGGCGACCCGTCATGACGAGAACATCGCCATCGGCTCGTCCATGCGAGGCGCGTTGGCGCTGACCCGCTGCGCGCGCATCTGGGCGGCCTCCGACGGGCGCGGATACGTGGTGCCGGACGATGTCAAGGATCTGGCGGTCGCCGTGCTGTCGCACCGCATCAAGCTCACCGCCGAAGCCACCTTCGCCGGTCTGACGACGGACGAGGCCATCAGCCGGATGCTGGAGACCGTGCCGGCGCCGTCGCTCTCCCCACTGGGCTGGACCGTGGTCGTCATCGGCATCGTATGCGCGGCCGGATTCCCGTTGGTTCGCTGGCATGAGCTGCTCGCCATCGCCGCGGTGGCGCTGATGATGATCCTCTGCGCCATCGTGCTCTCGCTTGGCAATACCGGGTTCAAGGCGTCCATCGCCGTGTCGCGTCGCCGCGTCACCGTCGGCGACGACGTCCATGTGACCGTGGACGGGCGCACCCCCACCACGACCGCACGCGGCGACCTGCCGTTGGGCCACGAGCGGTTCGGCATCCCCATGCTGGCGCCGGGCCAGTCCAAGCAGACCGATATCGAGTTCACCACCGTCTCCCGCGCCGTCCTGACCGTCGGACCGTTGAACATCCGCAAGGGAGACCCGTTCGGGCTGGTGCGCCACGAGAAGGCGCTGGCCGAACGCATCACCGTCTATATCCATCCGAACATCGCGCGGCTCAACACGCTCAACGCCGGCGTCGCACGGGATCTGGAAGGCAGCGGTCAGATCGTCGACGACGACCTCGACTTTTACGGGCTGCGCGAATACGAGCCGGGCGACGACGTGCGCAACGTGCACTGGCTCAGCTCGGCGAAGACCGGCACGCTGATGATCCGCCAGTACGAGGCGACGCGGCGGACCGACACGAGTATGACGCTCGACGTGAACCCGCAGGATTACGTCAGTCAAGAGGAGTTCGAGATGGCCGTGAGCGTGCACGCCTCGCTGGGCGTGCAGTGCCTCAAACAGGACCGTCCGCTGCAGACGCATGCCCCGAAATTCCCGATGGGGTTCCTGGACGATTGCAGCGCCTCGTTCTACTTCTTCACCGTCGGCTCGCTCAAGCAGCTCGACCATATCAAGCGCATGGTGCTCGCGCTGCCGAAATCCGCCACGTGCCTCGTGCTGGGCGACGTGCGCGCAATCAAGCATTTCACGGACTTCACGCTGGCCACCGTCGGCTCGCTTGACGACCTGCCGCTCATCATGGAGGTGCTCGCATCGCTGATTGCCGCATCCAATCTTCTCGACGTGTACTCAGCCGCCATGTGGGCCGTCGCCGCTGTACCGGCCACCCTGCTCGGCGCCCTCATCCGCCTGTGGTGGCAGATCGTGTTCCTGATCGTTGCGCAGGGCGTCATCGGCCCGGTCATCGCGCTGAACGACATCAGCCATGTGATTCCCTCTGTGGAAACACTGTCACAGGGGTTCGTCAGCACCTTCGGCGCGTTCAAATACCTTATCGCCGTACCGCCGCCGACCGGTTCCGGCGATGGCAGCCTGATGGCGGCATGGACGATATGCCTGTGGCTGTCATTCCTCGCCGGCGTGTTCGCCATCGAACTGTGCGCCCTGTTGGGCACGCAGACCGGTTTCCAGCCCATAGCCTCCGGCGTTCTCATCGGCCTCATCATGATCGTCTGGCTGTCGTGGAGCGCCACGATCATCCTGCTGCTGGCGGCCGGCCTGGGCGTGGGCGCATGCATGGTCATCGGGCAGCGTCTGATCCTGCGCGACTACTACGATCCGCCGCTCAGCCCGTACGATTACGCAAGCCCGCTCAGCGGCCTGCGCTCCTACGTCAAGGACCACAAGGATGACACGCTGCTCACGGTCACGAATCTGCCCGAGGGCACGCCGGTCAGGCTCGCGGTGATGGACCAGTTCGACGGCAACGTGTGGAACCTGTCCGACTCATCCGACTACCGACGCGTCGGCACCCGCATCTTCACCGCCACGTTCACCATCGACAAGGGTCTGAGCGACAAATGGCTGCCGCTGGCATACTACAACGAGAGCACGCAGTCGGCCATCATCCCGGCCGGGCTGTCCACCGGCATGACCTATACGGAAAGCGGCATCATCGCCCCCACACCCACCGACAAGGAGATCGCCAAGGCCAACGCGGCGGTCACCAACCAGCCGGGCACCAAGGACGTGCCTGACTCGGTGGGCAAGTTCGCCTCGTCGGTGGCGGGCGGCGAGGACACGGCCGGCGCGCAGGCACTGGTCGCGCAGCTCAAGGATTCTGGTTGGTTCTCACACGGCCTGACCGGCGACTATCCGTCACTGCCCGGACATGGCAGCTATCGCATCAACGCGCTGCTCGCTTCCGCGATGGTCGGCGACAGCGAGCAGTATGCCTCCGCCATGGCGCTGATGGCCCGCGAACTCGGCCTGCCATCCCGCGTGGTCATGGGCTTCCTGCCCAAGAACGACGACGGCGACATCAGCGTCAAATTCACCGGCAACGACATCGAAGCATGGGTGGAGATCAATCTCGAAGGCTACGGCTGGGTCGCGTTCTATCCGACGCCTAAAGAGACGAAGATACCCGACGACAACCAGAACCTCACCCCAAACCCGCAGACGCTGGTCCCTCCCGTGCCGCTCACCGACCCGCTGCGCGACGAGGAGCAGGCACACGGCAAATCGGCGCTGGCCGGCGAGGATGCGGCGAAAGTCGCCATCTACGGCAGCCCGGTATGGATACCGCTGCTGATCTGTCTGCTGATCCTCGCACTCAAGACCGTCGCCCTGGCCCGCCTGCGCCGGCGCGGCGACGCGCGGCAGCGCATCACCTCCGGCTGGCAGGCCGTGCACGCGCTCGCCGGGCAGAGCCCCGTCACCGGCACGCGCCGCGCCGATTACGCGGCGTTCTCC
>GCF_001025175.1
GGCACAGGCACCACAGCAACGGTGTACCTATACCGCCTACATACGTCCGCTCATCCAGTGGCGGTAAAGGTCAGCTTCCATCGGGAAAACGCCGCCATGGTCCGGCTCTCTCATCCCTACATTCTGACGTTGTATCACGCCGACGTCACCGCCGACGGTCACGGCTATATGATTCTCGAATATGCGCCAGGCGGTACTTACGAACCTTTGATGAAATCCCGTTTGACATGTGCTCAGGTATTGGACTTAGGAATCAAATTGGCTGGAGCGCTCGGTACCGCCCACCGCAGCAACATCATTCACCACGATATCAAGCCCAGCAATATTCTCATCACCGGGCAAGGCCTGCCGGCACTGAGTGATTTCGGCATATCCACTGACGCGTATGACCACGAAACCGGATGTTCCCCTCCTTGGGCACCTCCCGAAGTGCTGCTGGAACGAGCGGATATCTATTCATTGGGAGCCACACTATACGCGCTACTCGTCGGCTGCTCAGACGTGCCGACAAACATCGAACAGATACTGCGCAAGTCCCTCGCCAAGGATCCTGATCTGCGGTATTATTCCGCGCTCGAATTCGCGCGAGCCATGCAGCACGCCCAGCATGCGTTCTTCGGCCGGATCACCGTGTGTCTGGTGTTTGTCTGTGCCGTGCTGCCACGCATGGATTCAAGGGAGAATATCACAATCGCATACGATGACGGCACCGTATGGGTCTTCGACATCGCAACCACTGCCTCAGTAGGCGGAAGCACCGTTGCCTTTATCAACGAGAACACCGGCAACGTATGGGTCTCCGACGAACTCGATGCGGTGTCGCCTTCCGATAGCCCGCGCATGAGACTCGGCACAGGAGGCCGCATCGTAGTCACCCACGATGGAGCGGTCTATGGATACCGTCCCCGTGACGGCGTATTTCGGTTGACGGATCCGCGAGCAGCCGATAGCTTCACCGTCATCGGCGGCGTTCCAGTAATCTCATCGGGCAATACCATCATTCACGCCTCCGGGCAGACCACCATCGATACACTCACGCTCCAGAGTCCGCCCGTTGACCAGAACGATTGGGTGGCAGCCTCATCTCCACGCGGGCTCGCAATAGTACGAAGCCAGGCGGCTCGTCCAGTTTCCGTGAATGGGTGCATATACGCGGCATGGAGCCAACAGGCTCGCAATTACATCAGAACCTGTACTCCCGATCTTGAATCGATACACGCCACCTCTGAACTGGTGTTCCGCACCAATCATCGGGTTGCGGTGCTTAACGATGTGATCGAGGGCAATGTCTGGAATCCAGATGACAGCACTGCGGTCATCGCCATGCAATGGAACCAGATTCAGACGCAGCACCATAGTACCCAGCGAAACGAGCATCAGGATTTCTCGGAAACCTGCTCCGAGCAAGGTGACATCAAAGCCGAGGATGATGCATTCGGAGCTCGCGCTGGATCCGAGCAGATTCTTGATGTATTGCGCAATGACGAACAGACCGACTGCTCGGTATTGAACATCATCAGAGTAGGCGCGGGAGGCGACGTCACCGTCTCGCCAATCTATGCCGGGCGGTATCTGCAGCTTGATGCTTCCGCATTCGCCTACGATATCTCCGACGGTCGAGGTCAGACCTCGACCGCCAACGTCACGGTAACGCATACACCGTTGCAATCCGACACCCCATCTGAAATCAATGTGGAGCAGGGAGCCAGTTACGTCGCCAATGCGCTTGGCAGCTTCGTTGATCCCGATGGGGATCCTCTTACCTTGGTTTCCGCAGTCGTGCAATACACCACCCGGCCTGATGGCAAAATCACCTTCAATGCCGGCGATATGACCTCCGGCCGCGTGGGAGTGGAGATCACCGTCTCAGACGGCATGGCCACCGGCACCGGGTTCATGTATTTCTCCGTCAAACCGGCGAACACCTTGCCCGCGGTCATCGATCCAATAGCCGTGGCCACCACCCCGGATACGGATACCGTCATCGAGCTCAAGCCCTATGTGCATGGCACCTCCACGCAGCCAATGCAGCTGAGCCATGTGAATACGTCCACAATCGCTCACCCGGATTTGTCCATTGCATTCACGGCATCCAAACCCGGCACCTACTATGTGCCGTACACCATACTCCAAGGCTCGATACCGGCCACCGGTTTGGCTCGCGTGGATGTGCACCCCGTAACCAAAGCAACAGCCAAACCGGTGGCGGCCAACGATGTGGCGCTGCTGGGCACTGACAATACGGCGATTGTGGAGCCTCTGTCAAATGACATCGACCCTATGGGTGGCGTGCTATCCGTAACCTCGGTGGACGACTCCGGCATCAAAGCCGGATTGGTGGACAAACGCGTGTATGTCACAGCACACCAAGTGCCGTCCAAACCCATTCCCATTCGTTACAACGTGGCCAATGCGGCTGGCACCGCCACAGGCACCATTGTGTTGCATCCACCGGCGTTGGCGGCGGAAAGCTCCACGACAGCAGGTGACATCAACATCCAGGTACGTACTGGCGGCATCGTATCAGTAGACGTACTTAACCATGTGACATACTCCGACACGCTCAAAGACAATCTGCAATACGACGAAAGCTTCGCGGGTCTGGTGTTCACGTCTGGCAGCATCGTGCGATATCAGGCATCCAGCCAAGCGGGGGTCTTCCCCGTCACCTACACCGTTGAAGACCATACAGGCAATGCGGCATCCGGCATCGTCATCATCACCGTGCATGAAAGCCAAGCCGGAAACAAGGCCGCACCCACACCGCACAACACTGAAGCACAAGTAGCCGCAGGCCAAACCGTACGCATTCCCATCACGCTGACCGGCATCGACGATGGCGACGATGACCAGCTGCTGGGATTGGGCAACACAGCGCCGGAACTAGGGCGCATTGCCGAAGTCGGCTCCGACTATCTGGTTTACGAGGCATATCCGGACTCTTGCGGAACCGACATATTCTCCTATGCCGTGGAGGATTGGACCGGGCAGCGAGCGCAGGCACAGATTCGGGTGGGCGTGTTCCAGGGCGCAAGCGTCCATGCGCGCGATGACGACATCACACTACGGCCCAATACATCAGCCAGCGTGCCGGTAACGCTCAACGACATCTCCGCGGACAACACCGATTTGACCATCGGCGAAGCGCAGGGAATCGACGATGTGATGGTGGAAAACAATATGCTGCTATTCACCACACCCGAGCATGCCACCACCGCACATATCGCGTATACCGCGTACAACACGGCCGGACTGGCAGATACCGCCACGCTCACCGTCAACGTAGATCCAAGCGCTCCCATCGAGCCACCTGCCGCCTATGACTGCCGCGTGCCGGCCTCCGACACCATCGACAAGGTGGACGTGGACGTCTCGCCATGGATCGCCAATCCTTCAGGCACGGCCAGCGAACTGGAAGTGGCCATACATTCCTCAGCCACCGACCATGCGAGAGTCGGAACCATCGTCACCGTTGATTTGACCTCGCAGGCGAGAGCCGTGCCGTATACGGTGACCAACACCACGCACCATGTCACGTCCACTGCTTTTATTCATGTGCCGGCATATGGCGTGTTTCCACCCATACTGAAGGCACCGGAAATCATAGTCAACGCGCGCCAGACCGTTCACATCAATATCAACGACTATGTGCGTGTAGGCGGAAAAGAACCGTACCTCGATTCCATCACCGCCACCAAAAACACCGATTTCCGCGTCGATGGCAAAACTCTGAAATTCACCGCCATCAAAGACTATGCCGGCCCAGCTTCAATCACCTTCACCGTGACGGATATCAATACAGCCGTGGTCACTCTGCCGATCACGGTACTTGGCAGAACAACACCACCGCCCACCTTTTCTTCACCCACCATTGACATCGAGGCCGGCCCGAAAACCATTGATCTGACCGCACTGACCTGCGTCTATTCCTTGTCCTCGTTGTCCAGCTCAGGCAAGCTGCATATCTCGGCATCCAAAAATGCGCCCGCCGGAACCGCCTCTATTCCCGTGCACATCACATACAAGGGCACGGTGCATGCCGGCGTGATGGTTCGCGTGGTGGAATCCACTCGTCCACTGGCACGACTTGCAGCCGCAACATTGCAGCTCAAAGCCGGCTCCTCCGGCTCAGTGAATCCGTTGGAGAACGCTTACAATCCGTTCCCTGATTCCCCACTGACCGTTACCGCATGTGATGACACAACAGCCATCACCATCAGCGCCTCGGGAGCTTCTTCAAACATGGTGCTCGTCACCGTGCGGGACGGCACTACGGCCACAGCACGCGAAGTCACCGGCACCATCACCCTTTCCATAGTCGACAAGCCTGATGCTCCGCTGCTCTTTCCCATAGCCGATGGTGTGGTGACACTTAATTGGTCAGCAGGTGCGGCCAACGGCAGCCCCATTACCGACTACCGGGTGAGATCCTGTGGCACGTCCACCAGATGCCGAATCACTGGTTTGAAGAACGGCAGGATATATTCTTTCACTCTCTCCGCCCGCAACGATGTCGGCTGGTCGGCGGCCTCCGCAGCCGTCACCGCCATTCCAGACAAGACTCCCACAGCTCCCGTCACTGTGGAAGGAGGCAGAGCTGCCATCACCTGGAGCCCGTACATGGTGACGTTCATCTTCAACAACGACGTAACGGCTACGGTCAAAGCACATTGGGGCGACCCCGATGCTCCATCCAATCGCAACGCCGGGTGCGAGCGCATCGAGACACCCGACATACATTATTTTCAGCAGTCATTCAATGCGCTGGTCGAGAACATCGCCATTGCAGTGGCTGGTAAGACCACACCGATCAAACAATGCGTCACCGCATTACTGGCCGGTGGACATGTGCTGCTTGAAGACAATCCCGGCACCGGTAAAACCCAGCTGGCACGGGCTTTGGCCAATTCCTTCAAGCGCATCCAATTCACACCAGATATGCTGCCTTCGGACGTAGTGGGTGTGACTTTCTACGATCAGGAGCACCACGAGTTCGAGTTCCGCAAAGGGCCGATCTTTGCATCTCTCGTATTGGCTGACGAAATCAACCGCGCTTCGCCGAAAACCCAATCCGCCCTGTTGGAGGTTATGGAAGAGCAGCAAGTCACCGTGGACGGCACCACCTATAACGTGCCTCAACCGTTCATCGTCATCGCCACGCAGAATCCGGTCGATCAGCTCGGCACTTACAAGCTGCCCGAAGCCCAGATGGATCGCTTTCTTATCAGAACCTCGATCGGATACCCGAGCCAACAGGTGTCTATCGACATACTCAAACAAATCGACATCCCCGACCGCGCACAAACCGTGCTCACCAGCCATGACGTGCTGCAATTGCGCCTCATGACTGCTGGCATTTACATCGACGACGCCATCCACGAATACATTGTGCGTCTGGTCGAAGCGACCCGCCATCACGAAAGTATCTCCATAGGCTCCTCAATGCGAGGTGCTCTTGCGTTGGCACGCTGCGCCCGTATCTGGGCCGCCGCTGACGGCCGCGACTATGTAGTGCCAGACGACGTCAACGATCTTGCGACGCCCATACTTGCCCACCGCATCATGCTGGTCCCCGAAGCCATTTTCGACGGCATCACCCAAGAAAGCCTCATTGAGGAGATTCTTGAAGAGGTGCCGGCTCCCACCGTCTCCCCGCTGGGTTGGGCAGCAACGGGCTGCGGCACAGCATGCTTGTGCGCATTCCCGTTACTGGGTTGGATCGAACTGCTCACATTCGGCATAGCATCCACGACGATGATGCTCTGCGCAATCCTGCTTGCTCTAGGTAACACCAAATTCGATGCCAGCATTCATGTTTCCCGGCACCGTATCACCGTGGACGGCACAATATCCATCACCGTAAACGGCACGGCACCCACCACCAACACCCAAGGCGGTCTTCCCATCGGCCGCCATCGATTCAGCATCCCCCGGCTCCTGCCCAAACAGACCAAGCACATCAGCATGGAGTTTCATGCCCCAGCCCGGACGGTATTGCCTATTGGACCATTGCATATTCGCAAAGGCGATCCATTCGGTCTTACCCGCCATGAAAACGATCTGGCAGAACGTATCAACGTGTATATCCATCCGAAAATCGTGCGGCTGCCCCTACTGCACGCCGGTATTCCTCGCGATCTCGAAGGTTCCAGACGAATCGCAGACGATGATATTGATTTCCATGGCCTGCGCAAATACCAGCCCGGCGACGATATACGCAACGTCCATTGGCCAAGCTCCGCCAAAGCAGATTCCTTGATGATTCGCCAATATGAAGCCACATGTCGCACTGATACCTCATTAACGCTCAGCGTGGATGAAAGCGACTACGCTTCGAGGGAAGAATTCGAAATGGCGGTTTCTATTCACGCTTCGATTGGTGTGCAATGCCTGCTGCAATATCGCCCGTTATATGTGCATGTCCCGCATGACGCCATGTCGTTTCTTGACGCCACAAGTGCCTCCCTGTATGTCGTCACCGTTGGATCGAAGAAAACCCTCAGCCGCATAACACGCATGGCCAGGGCACTCCCCCAATCTGCACGTTGCATAGTGCTGGGCATGACCTGCAGCATAAGGCGATGCGCCAATTGCACTGTAATCACCATCGGCAAGCTCAACGATCTGCCACTCATGTTGGGAGTTGTGCCAATGGTTCTGGCTCAATCGAACCTCATTGACGTGTACGACCATATGATGTGGATTGCGGCAGCCATTCCTTCGACTGCACTAGGGACGGCGATCACAATATGGTGGCAGCTGACCTTTCTGACGTTGACCCAATTCATCATCGGCCCAGTCATAGCACTGCCTTCCATCGCTCACGTGATACCCAGCCTGGATACCTTGAGCCAGGGATGGGAGATGACGTTCGGAGCATTCAAATATCTCATCTCGGTGGCACCGCCAGTCGGCACCGCATATGGCAGTCTGATGGCCGTATGGACTATCGGATTATGGCTGGCGTTCCTGGCAGGCACGTTCGCCACAGCCATGTGCGCACTTCTTGGCACCAGCCACGGCTGGCATCGAACCCTATGCGGCATCACCTTCGCTGTGCTGCTCATCATCTGGATGGCATGGTGCGCACTGGTCGTGGTGACTCTTGCAGCCGGGCTGGCCGTCGGCGGTTCCGCACTGGCATCCCCGCGCCTCATACTGCGAGACACGTACAATCCACCGCTCAGCCCCTACGATTACACCAGCCCGTTGAGCAGCATGAGATCCTATATCAAGGATCATCGAGATGACACACTACTTACCATCACCAACCTGCCTGCCGGCACTCCCGTCAGACTGGCAGTGATGGACTGGTTCGACGGCTCAGTGTGGAATCTCTCCGACTGCGCGAACTACCAACGAGTAGGCACCACAATCTTCACCGCCACCTTCACTGTGCACCGAGGACTCGCTGATGTCTGGCTTCCCCTAGCCTATTACAACCGCGATACCAATTCAGCCATACTCCCCTCAGGAACCAGCGAAGGACTGACTTACATCGAATCCGGCATTATTGCCGACACCCCTACCAACCAACAAATCAGCACGGCCAAAGCCGCCAACATCAGCCAGCCGAAAGCTCTGGACGTGCCCAATGCAGTTAGCACACTGGCTTCGGCCGCTGCCGGCGGCCAATCCCGAGGAGGTGCCCAAGATTTGGCTGCAATGTTGCGGAGCTCCGGCTGGTTCTCCCACGGCTTGCAGAACGACTATCCTTCGGCTGCCGGTCATGGCAATTACCGTGTAAACGCACTGCTTACCACCACCATGGTAGGAGACTCCGAACAATACGCCTCCGCCATGGCCCTGATGGCCCGTGAGTTGGGACTGTCTTCCCGCGTGGTATTGGGATTCCTGCCCAAAGATGAGGATGGAGACATCACCATCACTTTCACCGGCGACGACATAGCCGCATGGGTGGAAATCAAACTTCGCAATCTGGGATGGGTGGCGTTCTACCCTACTCCGAAGGAGAGCAAAATTCCGGATGATAGCCAGAGCTCGGCTCCAGACCCGAAGAATCTTGTGCCGCCTGTTCCATTCATCGATCCGTTACGAGACCAGACTCAGGTCAGAGGGCAGAGTGCTTTATCCGGCACGGATGCGCGCACAGCAGCCATCTATAGCAGCCCGTTGTGGATTACATTGACGGTTTGCGTCCTGATTCTGGCGTTCAAAGCCCTTATGATTGCCCTCGCGCAACGGCGCGGCAGTCCTCGCACACGTATAGCCGCCGGATGGAACGCCCTGCGAACCTTGGCGGTACAAAGCCCACTTTCCGGCACCAGGCGTGCCGACTATGCCACTTTTTCC
>GCF_001025195.1
GGGTCCGGTTCCGAAGCGAACGTGTACTTGTATCAGCAGCTTTCCCCCAACCGTCAGGTGGCCATCAAAGTCAGCTTCCGTTCCGAAGCGAACTTCATGGGCAAAATCTCACACCCTTACATTCTTTCGGTGTATGAAAGCGGCGTCACTACCACAGGCAACGGCTACACCGTGTTCGAATACGCTCCGGGAGGCAATTACAAGACCTTCCTGGAATCCAACCTCAACGCAGACCAGATGCTCACCGTCGGCATCAATCTGGCAAGCGCCCTTTCCACTGCGCATCGCGAAGGCATCATCCACCGCGACATCAAGCCCAGCAATATTCTCATCAACACGCACGGCATGCCCATGCTTTCCGATTTCGGCATCGCGGGAACGATTTACGGACGCGGCATCGGCTACACCATCGCGTGGGCTCCGCCGGAAGTGCTTGCGGAATCCTCCGACATTTATTCTCTGGGGGCGACGCTGTTCGCCATGCTGACAGGCCAGTCGGATGTTCCTCCACAAGTGGAGCGGATCCTGCGCAAGGCGTTGAATGAAACGCCGGAGGACCGATATTATTCCGCATATGATTTCGCGCGCGACATGCAGCGTGTACAGCAGGAATTGTATGGCCATGCCGCCGTCGAGCTGGTGTTCGCGTATGTGATCATGCCGAATATGCCCAGTATCGAGAATGTGCAGTTCACTTGGGACGACGGCACCGTGTGGATCTTCGACGTGGCCATCGAAACCATTGTCGGAGGCGATACCGCAGCGTTCATCAACGTCAAAACCGGCAATGTGTGGGTGGCTTCCGATGTGAAATCCGTCAATCCCACCGACAAGCCGAAAATGAAACTGGGATCCGGTGGAAAAATCACGGTGACGCATAACGGAACCGTGTACGGATATCGTGCTTCCGATGGCGTGATGAGCATAGGAGGCGCACCGCATGCCGAATCGTTCACCGTCATCGGCGAAACCCCGGTCGTGGCGGCGAAAGGCACCGTGTATTGGCCGCAGGGAAGCGCAGCCATCGGCAGCATGACCTTGCAGGCCCCTTCCACGGACCAAAACGGATGGGTGGCCGTGGCGACACCACGCGGGCTCGCAACGGTGAACGGCGAGCCCGCCCAGCCGGTATCCACAGGCGGATGCGTATTCTCCGCGTGGGCGCAGAAAGCCAACAATTACGCCAAAGTATGCTCCGCCGACCTGACCAACATCAACGCCACTTCGGAACTGATATTTCGCACCAACCATCGTCTGGTCATACTCAATGACGTGGTCAACGGCAACGTCTGGAATCCGCAGGAATCCACCAAAGTCATCAAAATCCAATGGAATAAGGTGGAAACCAAACAGTCGCAACAGGAACAGAACAACCAGCATAATTTCAGCAAAACCTGCTCGTCGCAAGGGCAGATCAAAGCGGAAGACGATTCGTTCGGCGCGAGAACAGGATCGCAGCAGATCCTCGACGTGCTTCGCAACGACGAGCAGACCGACTGTTCCGTACTGCGCATCACCTTGGTAAGTGCCGGAGCCAACATCAGCGTCTCGCCCGTATACGACGGACGATATCTGCAGCTCGACGCATCCGCGTTCAGCTATGAGATTTCCGACGGGCGCGGGCAGACATCCAACGCCAAAGTGAACCTCACCAACGCGCCCCAGCAAACCGATACGCCACCGGAAATCGACGTGGAGCAAGGAGCCACCTACACCACTAACGCATTGGGCAGCTTCTCCGACCCCGACGGCGATCCGCTCACGCTCGTATCCGCAACCCCGCAGAACACCACGCGAGCCGACGGGCAGCTCGTATTCAACGCGGGATCCATGTCTTCCGGACGCGCCGGCATCGAAGTAACCGTTTCCGACGGCCAGCAGACCGGCACCGGCATGGTGTATTTCTCAGTGAAACCGGCCAACACGTTGGCCGCGGTAATCGATCCGGTAGTCAAGCAGACCACGCCAGACACGCGCGCCACCGTCTCACTCAAACAATACGTGCACGGCACCTCGGCCGAGCCCGCGCAGCTGACCGCCGTGGAAACCTCCACCACCATGAACGCCGACATGTCGTTCACCTTCAGCGCACCCAACCCCGGCACCTACTATGTGCCCTACACCATCACGCAAGGATCCATTCCCGCGACCGGCCTGGTTCGCATTGAAGTGCAGACCGTGGCCGGAGACTCCGCCAAGCCCATCGCCGCCAACGACGTGGCGCTGCTCGGTGCCGACAACACCGCGATCGTGGAACCCCTGGCCAACGACGTCGACCCGATGGGCGGCGTATTGTCCGTGACCAACGTGACCGAAAGCGGCATCAAAACCGGCGTCGTGAGCAAGCGCGTCTACATCACCGCACGGCAGGTACCGACCGAACCCGTGCAAATCAAATACGGCGTAGCCAACTCGGCAGGCACGTCGACCGGCGTGATCGTACTGCAGCCGCCGGCATTGACCACCTCCAACTCCGTGAAAGCCGACAACATCACCACGCAGGTACGCACCGACGGCATTGTTTCCATCAACGTGCTCGACCACGTTACCTATGCCGACAGCCTGCAAAACGACCTGCAATACGACAAGAACTTCAAAGGACTCGTATTCGTATCAGGCAACACCGTACGATACCAAGCATCCGACCGAACCGGATCCTTCCCCGTAACGTACACGGTCAAAGACAATCTCGGCAACGCGGCATCCGCCACAATCACCATCAACGTGCATCAAAAAGACGCCGAAAACAAGGCGGCGCCAACACCATCCGACGTTGAGGCACAGGTTGCGGCAGGGCAGAAAGTCCAGATCCCGATCACCTTGACCGGCATCGACGATGGCGACGACGTGCAGCTGCTTGGTCTTGGTAACAAGGCTCCGACGCTCGGACGCATCAGCGAAGTCGGAGCCACCTACCTGGTATACGAAGCATATGCCGACTCCGCAGGAACCGACACCTTCTCATACGCCGTCGAAGACTGGACCGGTCAACGATCCCAAGCGCAGATCCGCGTGGGCGTGTTCAAATCCGGCGGCGTGTACGCACGCGACGACGAAATCACATTGCGTCCCAACACCGCGGCAACCGTACCCGTGGCGCAAAACGACATTTCCGGAGACAGCACCGACCTGACCGTCAGTGAATCGCAAGACATCAGCAATGTGACCGTAGCGGATAATGTGCTCGCCTTCACCACACCGCAGCAGGTGGGCACCTATTACATGGTGTATACGGTCAAAGACAAAGCCGGATTGTCTGACACCGCAACATTGACGGTGAACGTCGATGGCAACGCCACCATCGAACCGCCGACCGCATACGACTATCGTGTGCCTTCTTCGGCGACGATCGACAAGGTCGACGTGGACGTTTCGCAATGGATCGCGAACCCTTCCGGCAGCGCCGACGAACTGCACGTGGCCGTTGATGATTCGGCCACCGACCATGCGCATGTCAAGACGACCATTACCGTGGAATTGACGGACGAGGCGCGAGCCGTGCCATACACCGTGACCAACACGACGTATGACATCACATCCACGGCGTTCATCCAAGTGCCCGCATACGGCGTGTTTCCGCCGATCCTTAAAGCGCCGGCTTTGAAGGTGAACGCACGCGAGACGATCACCATCAATATCGCCGATTACGTGCGCGTGGGCGGCAAGACCGCGTATGTGGATTCAGTGAGCGCCACGAAGGACGGCGACCTGTATGTGAACGACCAGATGTTGAAGTTCACCGCGCCGAAGGATTACTCCGGCCCCGCATCCATTACCTTCACCGCGGTCGATATCAATTCGGCGGTGCTGACGTTGCCGATCACCGTAATCGGGCGCGACGTGCCCGCGCCGACATTCTCTTCGTCCACCATCGACGTGGTCGCCGGCGCCACCACCATTGATCTGACCGCGTTGACCTACACGTATTCGAGCGCCAATGTGAGTTCGAACGGCAAGCTGACCGTGTCCGCCGACAAGACCACGTCGCCGGGAACGGTGAGCGTGCCCATTTCGATCCAATATAAGGGCACGGTGAGCGCAGGCGTCACGGTTCGTGTGACGGCATCCAACAGGCCTTTGGCGCGCATCAACGCGAAAACCCTGAAGGTCAAGGCGGGAAGCAGCGAGGAAGTGAACCTGCTTGCCGACGCGTACAATCCGTTCCCCGATTCCACGTTGACCGTGACCGGATGCGACGGCGCGGGTGTGGTATCGATCAGCGCAGCTGGCGCGAGCACCAACAAGGTGATCGTCAACGTGCGTGATGCCACCAATACGAAGGAACGTGAGGTGACAGGCACCATCAGCATTTCGGTAATGGACAAGCCGGATGCGCCTCTGCTCTCCCCCATCGCGGATGGCGCGGTAAATTTGAGTTGGACGGCCGGCTCTTCGAACGGCAGCCCGATCAGCGAATACAAGGTGACGTCGTGCGGTTCCGTGACCTCCTGCCAGATTACCGGTTTGAAGAACGGCAAGACGTACTCGTTCAAGGTGCAAGCCAAGAATGAGATCGGCTGGTCGAAGGAGTCGAACGGTGTGGAAGGCACGCCTGACAAGCTTCCGGACGCACCGGTGAAGGCCGAAGCCGGCACCGTTGTTGTCACATGGAAGGCTTATGAGGTGACATTCAAATTCAACAACAATTATACAGCCACGGTCAAGGCGCATTGGGGCACGCCCGACGAACCGACCGCCCGCAACTCGAAATACCAGTCGATTACGCAAGACGACATCACCGAATTCCACAACCAGTTCACCAAACTGGTCGACAGCGTCTCCCAGGTTGTGGTCGGCAAGGAGCAGCCGATCCGCCAATGTGCCACCGCCATGATCGTTGGCGGCCACATTCTGCTTGAAGACAACCCCGGAACAGGCAAGACACAGATGGCCCGAGGCCTCGCCAACTCCTTCAAGCGCATCCAGTTCACTCCGGATCTGCTGCCTTCCGACGTGGTCGGCGTAACCTACTACGACCAGAAGAACAGCGAATTCGAATACCGCGAAGGCCCGATTTTCGCTTCCGTCGTGCTTGCCGACGAAATCAACCGAGCCTCGCCGAAAACACAGTCCGCACTGCTCGAAGTCATGGAAGAGCAGAAAGTCACCGTCGATGGCGAAACCCACGCGGTACCGCAGCCGTTCATGGTCATCGCCACCCAGAACCCCATAGAACAGCTCGGCACCTACAAACTGCCGGAAGCGCAGATGGATCGTTTCCTCATCAAAACAACCATCGGCTATCCGAGCCACGACGTGAGCGTGAGCATTCTCAAACAGGTCAACGTCACCGACCGTGCATCCACCGTGCTCACCGGCAACGACGTGCTGCGCATGCGCGCCATCAGCGAAACTGTACATCTTGACGACGCGATCCTCGAATACATCGTGCGCTTGGTGGAAGCGACGCGCCACAACGAACGCATCCAGGTCGGATCGTCCATGCGAGGCGCACTCGCGCTGACCCGATGCGCCCGCGTGTGGGCGGCGTCCAACAATCGCGGATATGTGGTGCCTGACGATGTGAAGCAGCTGGCTGTCGCTGTGCTCGCGCACCGCATCACGCTCACCGCGGAGGCCACGTTCGCCGGATCCACCCCCGAACTGATGATCGAACAGATCCTCGGAAACGTACCCGCACCGACCGTATCACCGCTCGGATGGGCCGTGACCGGACTCACCATCGCCTCACTCATAACGTTCACGATTCTCGGATGGCATGAACTGTTGGCCATGGCGATCGTGTTCGCCTGCATGATGGTCGCCGCCATCCTGCTGTCACTCGGCAACACGTCATTCACCGCCACCATAGACGTGTCCAGCAGACGAGTCACCGTGTCAGACACCGTAAAAGTCGACATACGCGGACACACGCCAACCACATCCGCGCGAGGCGACCTGCCTATCGGCCACGAACGATTCTCCATCCCCATACTCGCCGCCGGCCAATCACGCCAAACAACCGTGGAATTCACCGCCGTCTCCCGCGCAGTGCTGCCGATCGGACCGCTTTCCATACGCAAAGGCGACCCATTCGGACTCGTACGGCACGAAAAGAAACTCGTCGACCAAATCAACGTGTTCATCCACCCTCAAACCGTCATGCTGAACACACTCAACGCCGGAATTCCGCGAGACCTCGAAGGTAGCGGCGAAATCGTCGACGATGACCTCGACTTCTACGGACTGCGCGAATACGAGCCGGGCGACGACGTGCGCAACGTGCACTGGCTCAGCTCCGCAAAAACAGGAACGCTGATGATCCGCCAATACGAAGCGACCCGACGCACCGACACCGCATTGACCATCAGCGTGAACCCAGACGACTACCTCAGCTCCGACGAATTCGAACTGGCGGTATCCGTCCACGCATCCATCGGCGTACAATGCCTGCTCCAAAACCGCCCGGTAACCGCACATGCACCACGCAACTCCACGGAATTCCTCGACGGCTGCAGCGCCTCGTTCTACTACATCACCGTCGGCAGACTCAAAAGCATCGACGAGATCAAACACATGGCGCTTGCACTCCCCCGATCCGCAACCTGCGTGGTACTGGGGCAACCACGTGCCATCAAACGATACTCCGACTTCACCCTGGCGACCGTAGGAAGCCTAGACGACCTCCCAATAATCATGGGGGTACTGGCAACCCTCGCCGCAGCCAGCAACCTCATCGATGTCTACTCAGTCGCATCCTGGGCCCTCGCCGCCATTCCAGCCACCATCATCGGATCCCTCGTACGTCTCTGGTGGCAAATGCTGTTCATGGCCGTCGCACAACTGGTTGTCGGCCCGGTTCTGTTCCTCAACGACATCGCACACTTCGTTCCAACCCTGCGCACGCTTACGCAAGGTTGGGCGCAGATGCTTGGCTCCTTCAAATTCATTCTGTCGGTCGAGCCTCCAACCGGTACCGCGGACGGCTGCCTGCTTGCCGTATGGACCATCTGCCTGTGGTCCGCGCTGCTCACCGGCATTTTCATCGCCAATCTTTGTGCATTGCTCGGCTCATCTTCCGGCTATTACCGCATATTCGTCGGCACCGCGATGGCGCTTGTGCTCGTGATTTGGATCAGCGCAAGTTCCATGACAATCGTGGTTGTTTGCATCGCATTGGCGATTGGAGGATGCCTTGCCGTCGGTCAGCGCACCATTCTGCGCGACCATTACGATCCGCCGCTCAGCCCGTACGATTACACAAGCCCGTTGAGCGGCATGCGTTCGTACATCAAAAACAGCAAGGACGACGTGCTCCTCACCGTCGAAAACCTGCCCGCAGGATCGAGCGTGCGACTAGCGGTCATGGACCGTTTCGACGGCAACGTATGGAACCTGTCCGATTCCTCCAATTACCATCGCGTCGGCACCTCCATCTTCACCGCAACATTCACCGTGAACAAAGACCTGAGCGACTACTGGCTACCCATTGCCTATTACAACAGCGACACCATGTCGGCCATCTACCCCTCACGCACCTCCGAAGGCCTCACCTACACGGAAACCGGCATCATGCCAGCAGTTCCCACCGACAAGCAAATCACCAAAGCCAACGCAGCCTCCATCATCCAGCCTAAAGCCGAAGACGTGCCCGACTGTGTGGACAAACTCGCCACAGCCATAGCCGGCGGCCAATCCAAAGGCGGCGCCCAGGCCATCGCCGAAAAACTCAAGGAATCAGGCTGGTTCTCGCACGGCTTGAGCGGCGATTACCCGTCTACCGCCGGCCACGGCAACTACCGTATCGACCAGCTGCTCGCCATGGCCATGGTCGGAGACAGCGAACAATACGCCTCCGCAATGGCACTCATGGCACGCAGCCTGGGACTTCCAAGCCGAGTGGTGCTTGGATTCATACCAAAAGACAATGAAGGCGAAATCAGCATCGAATTCACCGGCAACGACGTGACCGCATGGGTGGAAATCAAACTGGACGGCTACGGCTGGGTGGCATTCTACCCGACGCCAAAGGAAACCAAAGTCCCCGACGAAAACCAGAACCTCACCCCGAACCCGCAAACCCTGGTACCCCCAGTACCCCTCACCGACCCGCTACGCGACGACACCCAAGCCAAAGGCAAGTCCTCAATCGGCGGAAGCATGGCAAGAAAAGTAGCCATCTACGGAAGCCCCCTGTGGACGCTGCTCATCGTATGCGGCCTCCTGCTCGCCATCAAAGCGATCGCACTGGCACGGTCAAGAAAACACGGCAGCGCGCAACAGCGAGTGGCGGCAGGATGGCAATCCGTGGCGGCGCTCGCTCGGCAAAGCGACATTCAAGGCACGCGCAGCGCCGATTACGCTGCCTTCTCC
>GCF_001025215.1
GGTTCAGGTTCCGAAGCGAACGTGTATTTGTACCAGCAGCTTTCCCCCAGCCGACAAGTGGCCATCAAGGTCAGCTTCCGTTCCGAAGCGAACTTCATGGGCAGGATCTCCCATCCCTACATTCTTTCGGTGTACGAAAGCGGCATCACCGCCACAGGCAACGGCTACACCGTATTCGAATACGCTCCGGGAGGCAATTACAAGACCTTCCTGGAATCCAACCTCAACGCAGACCAGATGCTCACCGTCGGCATCAATCTGGCGAGCGCCCTTTCCACAGCGCACCGCGAAGGCATCATCCACCGCGACATCAAGCCCAGCAATATTCTCATCAACACGCATGGCATGCCCATGCTTGCCGATTTCGGCATCGCGGGAACGATTTACGGGCGTGGCATCGGCTACACCATCGCGTGGGCTCCGCCGGAAGTGCTTGCGGAATCCTCCGATATTTATTCGCTGGGGGCGACGCTGTTCGCCATGCTGACGGGCCAGTCGGATATTCCCCCGCAAGTGGAGCGGATTTTACGCAAGGCGTTGAATAAAGCGCCGGAAGACCGGTATTATTCCGCATATGATTTCGCGCGTGACATGCAGCGTGCGCAGCAGGAATTGTATGGCCATGCCGCCGTCGAACTGGCGTTCGCGTATGTGATCTTGCCGAATATGCCCAGTGTCGAGAATGTGCAGTTCACATGGGACGACGGCACCGTGTGGATCTTCGACGTGGCAATCGAAACCATTATCGGAGGCAATACCGCAGCGTTCATCAACACCAAAACCGGCAATGTGTGGGTGGCTGCCGATGTGAAATCCGTCAACCCCACCGACAAGCCGAACATGAAACTGGGATCCGGCGGAAAAATCGCGGTGACGCATGACGGAACCGTATACGGATACCGAACTTCCGATGGCGTGCTGAGCATAGGAGGCGCACCGCATGCCGAATCGTTCACCGTCATCGGCGAAACCCCGGTCGTGGCGGCAAAAGGCACCGTGTATTGGCCGCAGGGAAGCGCAGCCATCGGCAGCATGACCTTGCAGGCCCCTTCCACGGACCAGAACGGATGGGTGGCCGTGGCGACACCACGCGGGCTCGCAACGGTGAACGGCGAGGCCGCCCAACCGGTGTCCACAGGCGGATGCGTGTTCGCCGCATGGGCGCAGAAAGCCAACAATTACGCCAAAGTGTGCTCCGTAGACCTGACCAACATCAACGCCACTTCGGAACTGATATTCCGCACCAACCATCGTCTGGTCATACTCAACGACGTGGTCAACGGCAACGTTTGGAATCCGCAGGAATCCACCAAGGTCATCAAAATCCAATGGAACAAGGTGGAAACCAAACAGTCGCAACAGGAACAGAACAACCAGCATAATTTCAGCAAGACCTGCTCGTCGCAAGGCCAGATCAAAGCCGAAGATGATTCGTTCGGCGCGAGAACAGGATCGCAGCAGATCCTCGACGTGCTCCGCAACGACGAACAGACCGACTGCTCCGTACTGCGCATCACCTCGGTAAGCGCCGGCGCCAACATCAGCGTTTCCCCCGTATACGACGGACGATATCTGCAGCTCGACGCTTCCGCGTTCAGCTATGAAATCTCCGACGGACGCGGGCAAACCTCCAACGCCAACGTAAGCCTCACAAACGCGCCCCAGCAAACCGATACGCCACCGGAAATCGACGTGGAACAAGGAGCGGCCTACACCACCAACGCGCTGGGCAGCTTCTCCGATCCCGACGGCGACCCGCTCACCCTCGTATCCGCAACCCCGCAAAACACCACACGCGCCGACGGGCAGCTCGTGTTCAACGCGGGATCCATGTCTTCCGGACGCGCCGGCATCGAAGTGACCGTTTCCGACGGCCAGCAGACCGGCACCGGCATGGTGTATTTCTCAGTGAAACCGGCCAACACGCTGGCCGCGGTGATCGATCCGGCCGTCAAGCAGACCACGCCAGACACCCGCACCACCATCGCGCTCAAACAATACGTGCATGGCACCTCGGCCGAACCCGCGCAGCTGACCGCCGTGGAAACCTCCACCACCATGAACGCCGATATGTCGTTCACCTTCAGCGCATCCAACCCCGGCACCTACTACGTGCCCTACACCATCACACAAGGATCCATCCCCTCGACCGGCCTGGCCCGCATCGAAGTGCAGGCGGTGACCGGAGACTCCGCCAAGCCCATCGCAGCCAACGACGTGGCACTGCTCGGCGCCGACAACACCGCAATCGTGGAACCACTGTCTAACGACGTCGACCCGATGGGTGGTGTGCTATCCGTGACCAGCGTGACCGCGAGCGGCATCAAAACCGGCGTCGTAAGCAAGCGCGTCTACATCACCGCACGACAGGTACCGACCGAGCCCGTGCAGATCAAATACAGCGTCGCCAACGCGGCAGGCACGTCAACCGGCGTGATCGTACTGCAGCCACCGGCACTGACCACCTCCAACTCCGTGAAAGCCGACAACATCACCACGCAGGTACGCACTGACGGCATCGTCTCCATCGACGTGCTCGACCACGTGACCTACTCCGACAGCCTGCAAAACGACCTGCAATACGACAAAAACTTCAAAGGACTCGTATTCGTATCAGGCAACACCGTACGATACCAAGCATCCGACCAAACCGGATCCTTCCCCGTAACGTACACCGTCAAAGACAATCTCGGCAACGCGGCATCCGCCACAATCACCATCAACGTGCATCAAAAAGACGCTTCCAACAAGGCTGCGCCAACACCATCCGACGTCGAGGCGCAAGTCGCGGCCGGCCAAAAAGTCCAGATCCCGATCACCTTGACCGGCATCGACGACGGCGACGACGTGCAGCTGCTCGGTCTCGGCAACAAGGCGCCGACACTCGGACGCATCAGCGAAGTCGGCGCCACCTACCTGGTATACGAAGCCTATGCCGACTCCACAGGAACGGACACCTTCTCATACGCCGTCGAAGACTGGACCGGCCAACGATCCCAAGCGCAAATCCGCGTAGGCGTATTCACATCCGGCGGCGTATACGCGCGCGACGACGAAATCACATTGCGCCCCAACACCGCAGCAACCGTGCCCGTGGCGCAAAACGACATCTCCGGAGACAACACCGACCTGGCCGTCAGCGAATCGCAAGACATCAGCAATGTGACCGTGGCGGACAATGCGCTCGCCTTCACCACTCCTCAGCAGGCGGGCACCTATTACGTGGTGTATACGGTCAAAGACAAGGCAGGATTGTCCGACACCGCGACATTGACGGTGAACGTGGACGACAACGCCACCATCGAACCGCCGACAGCATACGACTACCGTGTGCCATCTTCCGCGACGATCGATAAGATCGACGTGGACGTTTCGCAATGGATCGCGAATCCTTCCGGCAGCGCCGACGAACTGCAGGTGGCCGTGGATGATTCCGCCACCGACCATGCGCATGTCAAGACGACCATTAGCGTGGAATTGACGGACGAGGCACGAGCCGTGCCGTACACCGTGACCAACACGACATACAACATCACGTCCACTGCGTTCATCCAAGTGCCCGCGTACGGCGTGTTCCCGCCGACCCTTAAGGCGCCGGCATTGAAGGTGAACGCACGCGAGACGATCACCATCAATATCGCCGATTATGTGCGCGTGGGCGGCAAGATCGCGTATGTGGATTCGGTGAGCGCCACGAAGGACGGCGACCTGTATGTGAACGACCAGACGTTGAAGTTCACCGCATCAAAGGATTATTCCGGTCCAGCGTCCATCACCTTCACCGCGGTGGATATCAATTCGGCGGTGTTGACGTTGCCGATCACCGTGATCGGACGTGACATGCCCGCGCCGACGTTCTCCTCGTCCACCATTGACGTGGTCGCAGGAGCCACCACCATCGATCTGACCGCGTTGACCTACACGTATTCGAGCGCCAAGGTGAGTTCGAACGGCAAGCTGACCGTGTCCGCCGACAAGACCGCTTCGCCGGGAACGGTGAGCGTGCCGATTTCGATTCAATATAAGGGCACGGTGAGTGCGGGCGTCACGGTTCGTGTGACGGCCTCCAACAGGCCTTTGGCACGCATCAACGCGAAAACCGTGAAGGTCAAGGCAGGATCCAGTGAGGAAGTGAACCTGCTGTCCGATGCGTATAATCCGTTCCCCGATTCCGCATTGACCGTGACCGGATGCGATGGCGCGGGTGTGGTGTCGATCAGCGCCTCGGGCGCGAGCACCAACAAGGTGATCGTCAACGTGCGCGATGCCACCAATACGAAGGAACGTGAGGTGACGGGCACCATCAACGTTTTGGTGATGGACAAGCCGGATGCGCCGCTGCTCTCCCCCATCGCCGATGGCGCGGTGAATCTGAGTTGGACGGCCGGCTCTTCGAACGGCAGTCCGATCAGCGAATACAAGGTGTCGTCGTGCGGATCCGTGACCTCCTGCCAAATCACCGGCTTGAAGAACGGCAAGACGTACTCGTTCAAGGTGCAGGCCAAGAATGAGGTCGGCTGGTCGAAGGAGTCGAATGGCGTGGAAGGCACGCCTGACAAGCTTCCGGACGCGCCGGTGAAGGCCGAAGCTAGCACCATCACTGTCACATGGAAGGCTTATCAGGTGACGTTCAAATTCGACGACAATTATACCGCCACGGTCAAGGCGCATTGGGGTACGCCTGACAATCCGACTGCACGTAACTCGAAATACCAGTCGATTACGCAGGCCGACATCACCGAATTCCATGAACTGTTCGCCCAACTGGTCGGCAACGTCTCCCAAGTCGTGGTCGGCAAGGAACAGCCGATCCGCCAATGCGCCACCGCCATGATCGTCGGTGGCCACATTCTGCTCGAAGACAATCCGGGGACCGGCAAAACGCAGCTGGCCCGCGGCCTCGCCAACTCCTTCAAACGTATCCAGTTCACTCCGGATCTGCTGCCGTCCGACGTGGTCGGCGTAACCTACTACGACCAGAAGAACGGCGAATTCGAATACCGCGAAGGTCCGATTTTCGCATCCATCGTGCTCGCCGACGAAATCAACCGAGCCTCGCCAAAAACGCAGTCCGCACTGCTCGAGGTCATGGAAGAGCAGAAAGTCACCGTCGACGGCGAAACCCATGCGGTACCGCAGCCGTTCATGGTCATCGCCACTCAGAACCCCATCGAACAACTCGGCACCTACAAACTGCCTGAGGCGCAGATGGACCGTTTCCTCATCAAAACAACCATCGGCTATCCGAGCCATGACGTAAGCGTGAACATCCTCAAGCAGGTCAACGTCACCGACCGTGCCTCCACCGTGCTCACCGGCAACGACGTGCTGCGCATGCGCGCCATCAGCGAAACCGTGCGTCTCGACGACGCGATCATCGAATACATCGTGCGCTTGGTGGAAGCGACGCGCCACAACGAACGCATCCAAGTCGGATCGTCCATGCGAGGCGCGCTCGCACTGACCCGATGCGCCCGCGTGTGGGCCGCGTCCAGCAATCGCGGATACGTGGTGCCCGACGATGTGAAGCAACTGGCCGTCGCCGTGCTCGCACACCGCATCACGCTCACCGCGGAGGCCACATTCGCGGGATCCACCCCCGAACAGATGATCGAACAGATCCTCAATGAAGTGCCTTCACCGACCGTGTCGCCGCTCGGATGGGCCGTGACCGGACTCGCCATCGCCTCACTCATAGCGTTCACAATCCTCAGCTGGCATGAACTGCTGACCATGGCGATCGTGTTCGCATGCATGATGGTCGCCGCCATCATGCTGTCGCTCGGCAACACGTCGTTCACCGCCACCATAGACGTGTCCAGCAGGCGCGTCACCGTGTCAGACACGGTGAAAGTCGATGTGTGCGGGCGCACGCCAACCACATCAGCACGCGGCGACCTGCCCATCGGACACGAACGATTCGCCATCCCCATGCTCGCCGCCGGCCAATCACGCCAAACCACCGTGGAATTCACCGCCGTCTCCCGCGCGGTACTGCCGGTCGGTCCCCTGTCCATACGCAAAGGCGACCCATTCGGACTCGTACGACACGAAAAGAAACTTGTCGACCAAATCAACGTGTTCATCCACCCGAAAACCGTTATGCTGAACACACTCAACGCCGGAATTCCGCGAGATCTCGAAGGCAGCGGCGAAATCGTCGACGACGACCTCGATTTCTACGGACTGCGTGAATACGAGCCAGGCGACGACGTACGCAACGTGCACTGGCTCAGCTCCGCAAAAACAGGCGCACTGATGATCCGTCAATACGAGGCGACCCGACGCACCGACACCGCATTGACCATCAGCGTGAACCCCGACGACTATGTGAGCTCCGACGAATTCGAACTGGCGGTATCCGTCCATGCCTCCATCGGCGTGCAATGCCTGCTCCAAAACCGACCGGTGACCTCACACGCGCCACGCAACTCCACGGAATTCCTTGACGGCTGCAGCGCCTCGTTCTACTACATCACCGTCGGCAGGCTCAAAAACATCGACGAAATCAAACACATGGCGCTCGCACTCCCCCGATCCGCAACCTGCGTGGTACTGGGACAGCCACGCGCCATCAAACGATACGCCGATTTCACCCTGGCGACCGTAGGAAACCTAGACGATCTCCCAATGATCATGGGGGTACTGGAAACCCTCGCCGCCGCCAGCAACCTCATCGACGTCTACTCGGCCACATCCTGGGCGCTCGCCGCCATTCCGGCCACCATCATCGGATCTCTCGTGCGTCTCTGGTGGCAGATGCTGTTCATGGCCGTCGCCCAGCTGGTTGTCGGCCCTGTACTGTTCCTCAACGACATCGCCCATATTGTTCCGACCTTGCGCACGCTTACACAAGGCTGGATGAACATGCTCGGATCGTTCAAATTCATTCTGTCGGTCGAACCTCCTACCGGTACCGCCGATGGCTGTTTGCTGGCCGTATGGACCATCTGCCTGTGGTTCGCGCTACTGACCGGCATTTTCACCGCCAATCTTTGCGCGCTGCTCGGCTCATCTTCCGGCTATTACCGCATGTTCGTAGGCACCATAATGGCGCTCATATTGGTGATTTGGATCAGCGCAAGTTCCGTCGTGATCGTGGTGCTTTCCGTCGCATTGGCTATTGGAGGATGCCTCGTCGTCGATCAGCGCACCATTCTGCGCGACCATTATGATCCGCCGCTTAGCCCGTACAATTACACCAGTCCGTTAAGCGGCATGCGCTCGTACATTACAAACAGTAAGGACGATGTGCTCCTCACCGTCGAAAACCTGCCCGCTGGATCAAGCGTGCGACTAGCGGTCATGGACCGTTTCGACGGCAACGTATGGAATCTGTCCGACTCCTCCAATTACCGACGTGTCGGCACCTCCATCTTCACCGCCACATTCACCGTGGACAAAGGACTCAGCGACTACTGGCTGCCCATGGCCTACTACAACAGCGACACCATGTCGGCCATCTACCCCTCACGCACCTCCGAAGGTCTCACCTACACGGAAACCGGCATCATGCCAACGGTTCCCACCGACAAACAGATCGCCAAAACAGACGCGGCCGCCATCAGCCAGCCAAAAGCCGAAGATGTGCCCGACTGCGTGGACAAACTCGCCACAGCCATCGCCGGAGGCCAATCCAAAGGCGGCGCCCAGGCCTTAGCCGAAAAGCTCAAAGAATCCGGTTGGTTCTCACACGGATTAAGCGGCGACTACCCGTCAACCGCAGGCCACGGCAACTACCGCATCGACCAACTGCTCGCCACGGCCATGGTCGGAGACAGTGAACAATACGCCTCCGCCATGGCATTGATGGCACGCAGCCTAGGTCTTCCCAGCCGTGTGGTACTCGGATTCCTGCCAAAAGACGACGAAGGTGAAATCAGCACGAAATTCACCGGCAACGACGTGACCGCATGGGTGGAAATCAAACTGGACGGCTACGGTTGGGTGGCATTCTATCCAACGCCAAAGGAAACCAAAGTCCCCGACGAAAACCAGAACCTCACCCCAAATCCGCAAACCCTGGTACCCCCGGTACCACTCACCGACCCGCTACGTGACGACACCCAGGCCAAAGGCAAGTCCTCAATCGGCGGAAGCATGGCAAGAAAAGTAGCCATCTACGGAAGCCCTCTATGGACGCTGCTCATCATATGCGGTCTCCTGCTCGCCATCAAAGCGATCGCACTGGCACGATCAAGAAAACACGGCAGCACGCAGCAGCGTGTGGCAGCCGGCTGGCAATCGGTCGCCGCGCTCGCACGGCAAAGCGACATTCGAGGCACACGCAGCGCCGATTACGCGGCCTTCTCC
>GCF_001042595.1
GGTGCAGGCTCCGAGGCAACGGTGTATCTGTACCAACAGCGCTCCCCTGCCCGCCCGGTCGCCATCAAGGTGAGCTTTCGCGCCGAGGCCGATTTCATGGCGCAGATCTCCCACCCCTACATCCTTTCGATTTTCGAATCCGGCGTGACCGGCAACGGGCTCGGCTACACCGTATTCGAATTCGCACCCGGCGGCAGCTATCGGGACGCTTTGCGCAAGGTCCTCAATGCCGACCAGATACTCGATCTCGGCATCAATCTGGCGAGCGCCCTGTTTACCGCACATCGCAAGGGCATCATCCATCGAGACATCAAGACCAGCAACGTGCTCATCAATGCGCAAGGCATGCCGGTACTGTCGGATTTCGGCATCTCCGCCTCGATTTATGACCATACGACCGGCTTCTCGCTGCCGTGGGCCCCGCCGGAGGTGATTTCCGAGGCTTCCGATATCTATTCGCTGGGCGCCACGCTGTTCGCCACGATCACCGGCCGTTCGGAGGTGCCGCCGCAGGTGGAGCAGGTGCTGCGCAAGGCGCTCGACAAGAATCCCGATCAGCGGTATTATTCCGCACTCGATTTCGCCCGCGCCATGCAGCGGGTGCAATACGCGCTGTACGGACATGCCGTGGTCGCACTGGTATTCGCCTTCATTGTGGCCCCTCGCATGCCTTCCGTGGAGAACGTGAATTTCACTTGGGACGACGGCACCGTGTGGATCTTCGACGTAGCCATGCAGACGTTGATCGGCGGGGATACCATCGCCTTCATCAACATGAAGACCGGCAACGTGTGGGCGTCATCCGATGTGAAATCCGTGAACCCGACCGCGTCGCCGAAGATGAAGCTCGGGACGGGCGGCAGAATCGCCGTGACCCACGACGGTGCGATCTACGGCTACCGGCAGTCCGACGGTATTCTGAAAATCGGCGCGCGATTGCGGGCAGACTCCTTCACCGTGGTGGCAAATACCCCTGTACTCACTTCCGGCAATGCGATCCGCTGGCCGAACGGCAGTGCGGAAGTTGGCACGCTCGTCCTCCAGGCACCGCCCACGGACCAGAGCGGCTGGGTGGCCGCCGCGGGTCAGCGCGGTCTGGTCACGGTCGATGGCGACGCGGCACAGCCCGTGTCCACCAACGGTTGCGTATCCGCCGCATGGAGCCAAAAGGCGAACAATTATCTGCGCGTGTGCTCGGCGCACCTGCAGAACGTGAATGCCACCTCCGAACTCGTGTTCCGCGCCAACCATCGTCTGACGGTGCTCAACGACGTGGTCAACGGCAACGTGTGGAATCCACAGGAATCCGCAAAGGTCATCAAGATCCAGTGGAACAAGGTGCAGACGCAGCAGACGCAACAGGATCAGAGCACCCAGCATAATTTCAGCAAGACCTGTTCGTCGCAAGGTCAGATCAAGGCGCAGGACGATGCGTTCGGCGCACGAGCCGGCTCGTCGCAGATTCTCGACGTGCTACGCAACGATGAACAGACCGACTGTTCGGTGTTGCGCATCACCTCGGCGAGCGCAGGCGGTGACGTCACCGTCTCGCCCGTATACGACGGTCGGTACCTGCAGCTGAACGCCACTTCCTTCAGTTACGAGATCGGTGACGGTCGGGGCCAGACGTCGAGCGCCACCGTGACCTTGAACCATGCGCCTGCCCAGACCGATACGCCACCGGAAATCGACGTGGAGCAGGGCGCCACATATACGGCAAACGCGCTGGGTAGCTTCTCCGACCCGGATGGCGATCCGCTGACACTGGTCGCCGCGGTACCGACCAACACCACGCGCGCGGACGGCCAGCTGGTGTTCAACGCCGGCGCGATGACATCCGGCAGGGCGAGCGTCGAGGTAACCGTGTCCGACGGCGAGCAGACCGGCACCGGCATGCTGTATTTTTCGGTGAAACCGGCCAATACGCTGGGGGCTGCGATCGATCCGGTGGTCAAGCAGACCACGCCCGATGCACGCACCACGGTATCGCTTCAACAATACGTGCATGGCACTTCCGCCGAACCGGCGCAGTTGACCGCGGTGGAGACGTCGACCACCATGAACGCGGATATGTCGTTCACGTTCACCGCCGCGAATCCAGGTACCTACTATGTGCCATACACCATTACGCAGGGGTCGATTCCCGCAACCGGTCTGGCTCGTGTGGAAGTGCAAGCCGTGACAGGCGATTCCGCCAAACCGGTGGCAGCCAATGACGTGGCGCTGCTCGGAGCGGACAACACCGCCATCGTGGAGCCGCTGGCCAACGATATCGATCCGATGGGCGGCGTGCTGTCGGTCACCTCCGTGAAGGCCAGCGGCATTAAAACCGGCGTGGTGAGCAAGCGCGTGTACATCACCGCCCGCCAGGTGCCGACCAAACCGGTGCAGCTCACCTACAGCGTGGCGAACGCGGCCGGAACGTCGACCGGCACCATCGTGCTGCAGCCGCCGGCGCTGACCACCGCGAATTCCGTGAAGGCCGACAACATCGACGCACAGGTACGTACCGACGGCATCGTATCCGTCGATGTGCTCGACCACGTCACCTATTCCGACAGCCTGCAGGACAATCTGCAGTATGACGGGGGCTTCAAGGGACTGGTGTTCGTTTCCGGCGACACCGTACGCTATCAGGCCTCCGACCAGACCGGCACATTCCCCGTGACGTACACCGTCAAGGACAACCTCGGCAACGCCGCCTCCGGAACGATCACCTTCACCGTGCATCAGAAGGATGCTTCCAACAAGAGCGCGCCGACGCCGTCCGACGTGGATGCGCAGGTGGCCGCCGGACGGAAAGTGCGGATTCCGATCACACTGACCGGCATCGACGATGGCGACGACGACCAGCTACTGGGTCTGGGCAACAAGGCGCCGCAGCTGGGCCGCATCACCGAGGTCGGTGCGACCTATCTGGTGTATGAGGCGTATGCGGATTCCTCCGGCACCGACACCTTCTCGTATGCGGTCGAGGATTGGACCGGTCAGCGCGCACAGGCGCAGATCCGTGTCGGCGTCTTCAAGTCGGGCGGCGTGTACGCGCGTGACGACGAGATCACGCTACGACCGAACACCGCGGCCACCGTGCCGGTTGCGCAGAACGACATCTCCGGCGACAACACGAACCTCACCGTCGAAGAATCTCAGGGCATCGACGGCGTGAAGGTGAACGACAACATGCTTGCGTTCACCACTCCCAAGCAGGCGGGAACGTATTACGTCATCTACACGGTGAAAGACAAGGCAGGCCTTGCCGACACGGCCACGCTGACGGTGAACGTCGATGATAACGCGGCCATCGCACCGCCATCGGCCTACGATTACCGAGTGCCGTCCTCCGCAACGATCGATAAGGTCGACGTGGATGTGTCGCAATGGATCGCAAACCCGTCCGGCACCGCTGACGAGCTGCAGGTCGGCGTGGACGATTCCGCCGCCGACCATGCGCGGACGAAGACCGTAATCACGGTGGATCTGACCGATGAGGCGCGTGCGGTGCCCTACACGGTGACGAACACCACATACAACATCACCTCCACCGCATTCATCCAAGTACCGGCATACGGCGTCTTTCCGCCGACGTTGAAGGCACCGGCATTGAAGGTGAACGCACGTGAGACGATCACCATCAACATCGCCGATTACGTACGTGTCGGCGGCAAGACCGCCTACGTGGATTCGGTGAGCGCCACCAAGAATGACGACCTGTATGTGAACGATCAGACGCTCAAGTTCACCGCGCCGAAGGATTATGCAGGCCCCGCTTCGATCACGTTCACCGCGGTCGACGTCAATTCGGCGGTGTTGACCCTGCCGATCACCGTGATCGGCCGCGACGTGCCCGCACCTACTTTCTCATCCTCCACGGTGGACGTGGTGGCCGGTTCCACCACCATCGATCTGACCGCCTTGACGTACACGTATGCCACCACGAACGTGAGCGCCGACGGCAAGCTGACGGTGAGCGCCGACAAGACGGCCACGCCAGGAACGGTGAGCGTGCCGATCACCATCTCGTATAAAGGCACCGTGCAGGCCGGTGTGACCGTGCGCGTGGTGGCCTCCACCAGGCCGATGGCGCGCATCGGCGCGAAGGCCCTGAAGGTCAAGGCTGGGTCAAGCGAACAGGTGAACGTGCTTGGCGACGCCTACAATCCGTTCCCCGACACCGCGCTTACCGTGACGGGATGTGACGGTTCCGGAATGATAACGATTGCGGCGGCCGGCGCGAGCACGAACCATGTGATCGTGACCGTGCGCGACGCCACTATGACCAAGGAACGTGAAGTCACTGGAACCATCAGCGTTTCGGTGACGGACAAGCCGGACGCCCCGCTGCTCTCCCCCATCGCCGATGGCGCGGTGAATCTGAGCTGGACGGCGGGTTCTTCGAACGGCAGCCCGATCACCGAATACAAGGTCTCGTCGTGCGGCACGGTGACCACATGCCAGGTGACGGGGCTCACCAACGGCAGGAAGTACTCGTTCACCGTCATGGCGCAGAACGAAGTCGGATGGTCCAGTCCATCGAATGCCGTGGACGGGCAACCCGATAAGATACCTTCCGCGCCGGTGAGGGCCGAAGCCAACATCGTGGCCGTGACATGGTCGGTGTATGAGGTGACCTTCAACCTCGAGAACAACGTCAGTGCGACCGTGCGGGCCAGGCGGGGAGTTCCCGACAAGCCGACCATGCGCAATGCCGGCTGTGAAGCCGTGACGGGCGCCGATATCGTCGAATTCCATGACAAGTTCAACGCCTTGGTGGAGAACGTTTCCAAGGTGGTGGTCGGCAAGGACGGCCCGATTCGCCAATGCATCACCGCCATGGTGGTGGGCGGCCATGTGCTGCTCGAAGACAATCCGGGTACCGGCAAGACCCAGTTGGCGCGAGGTCTGGCCAATTCCTTCAAGCGTATCCAGTTCACGCCGGATCTGCTACCGTCCGACGTGGTCGGCGTAACCTACTACGACCAGAAGCGAAGCGAATTCGAATACCGTGAGGGCCCGGTCTTCGCCTCCGTCGTGCTCGCCGACGAGATCAACCGCGCCTCACCGAAAACGCAGTCCGCACTGCTCGAGGTCATGGAGGAGCAGAAGGTCACCGTCGATGGCGTGACCCATGCCGTACCGCAGCCGTTCATGGTGATCGCCACGCAGAATCCGATCGAACAACTCGGCACCTATAAGCTGCCCGAAGCGCAGATGGACCGATTCCTCATCAAGACCACCGTCGGCTACCCAAGCCATGAGGTGAGCGTCGACATTCTGCGTCAGGTCAACGTCACCGACCGCGCTGCCGCCGTGCTTTCCGGCGACGACGTGCTGCGCATGCGCGCCGTCAGCGAGACCGTACGCCTCGATGACGCCATCATCGAATACATCGTTCGCCTGGTCGAAGCGACCCGGCATAACGAAAGGATCCAAGTGGGCTCCTCCATGCGAGGCGCGCTGGCGCTCACCCGTTGCGCCCGTGTGTGGGCCGCCGCCGACAATCGCGGCTATGTAGTGCCCGACGACGTGAAGGATCTGGCGGTCTCCGTGCTCGCACACCGCATCACGCTCACCGCCGAAGCCACATTCGCCGGTGCCACGGCGGAGCAGATGATCTCGCAGATTCTCGAGGAAGTGCCGGCCCCGACCCTGTCACCGGTGGGATGGATGGTGGCCGTATTGGCCGTAGCCACGTCTGCCGCGTTCGCGATGCTCGGTTGGCATGAACTGCTTGCCATGGCAACGGCATACGCGCTGATGCTGCTTGCCGCGGTAGTGATGTCGTTGGGCAACACGTCATTCTCCGCATCCATCGATGTGTCCAACAGGCGTGTGACCGTAGGCGACACGGTGCAGGTGAGGGTGGCCGGTAACACACCGACCGCCTCGGCACGCGGCGATCTGCCGATCGGACACGAACGGTTCACCATCCCGATGCTCGCGGCCGGGCAGTCGCGCCAGACCGACGTGGAATTCACCGCCATGGCGCGTGCGGTGCTGCCGGTCGGCCCGCTGTCGATCCGCAAGGGCGACCCGTTCGGTCTGGTACGCCACGAAAAACGGCTCGTCGACCAGATCCAGGTATTCATTCACCCGCCGACCGTCATGCTCAATACGTTGAATGCCGGCATCCAACGTGACTTGGAAGGAAGCGGCGAAATCGTGGATGACGATCTCGACTTCTACGGTTTGCGGGAATACGAGCCGGGCGACGATGTGCGTAACGTACATTGGCTGAGTTCCGCGAAAACCGTCTCGCTGATGATCCGCCAATACGAGGCCACACGACGCACCGACACCGCCGTAGGCATCAGCGTGAATCCCGATGACTACACCGACGCCCAGGAATTCGAACTGGCCGTGTCAATCCACGCCTCCATCGGCGTGCAGTGCCTGCTGCAGGACCGCCCGCTGACCGCACACGCCCCCCGCAATGCCACGACGTTCCTGGACTCCTGCAGCGCCTCGTTCTACTACTTCACCGTCGGCCGACTCAAAGACGTAGACGAAATCAAGCATATGGCGCTCGCATTGCCACGCTCAGCGACCTGCGTAGTACTGAGCCAACAACGCGCCATACGAAGATTCCCGAACTTCATCCTGGCCACGGTCGGCGATCTGAACGATCTGCCGATGATCATGGGAGTACTGTCAACGCTCGCCACCGCCAGCAACCTCATCGACGTGTATTCACCAGCCGCATGGGCCGTCGCCGCCGTGCCAGCCACCGCCATCGGCTGTCTGGTGCGACTATGGTGGCAGGCCCTGTTCATGGCACTGGCGCAACTCGTCATCGGACCCGTTCTCCTGCTGAACGAGATCGCACACGTCATACCCACCTTGCGTACGTTGACGCAAGGATGGACGTCCATGCTCGGATCGTTCAAGTACGTACTGTCGATCGACCCGCCTACCGGCACCGCCAACGGCAGTCTGCTGGCCGTATGGACGATCTGCCTGTGGTTCGCACTGCTGACCGGCATATTCATTGCGAACATGTGCGCATTGCTCGGCACCGCCAGTGGCTACTATCGTTTCGCCATCGGCACCGCCGTTGCCATCGTGTTGATGATTTGGGTGAGCGCTAGCTCCGCGATCATCGTGGCGCTTTCGGCTGCACTGGCGATAGGCGCATGTCTGACGATCCCGCAGCGAATCATTCTGCGAGACTATTACGACCCGCCGTTAAGCCCGTACGATTACACAAGCCCGTTGAGCGGCATGCGATCCTATATCAAGAATCATAAGGACGATACGTTGCTGACCGTCACCGACCTGCCGGCCGGCTCCACCGTCCGTCTGGCCGTGATGGACCGTTTCGACGGCAATGTGTGGAATCTTTCGGATTCATCGAACTACCATCGTGTCGGCACCACTATCTTCGCGGCCACGTTCACGGTGAACAGGGGCCTGAGCGACTACTGGCTGCCGATGACCTACTACAACACCGCCACGCATTCGGCCATCTATGCGTCCAAGACGACCGCCGGCCTGACCTACACGGAAACCGGCATCATGCCCGCCGTGCCCACCGACAGCCAGATCAGCAAGGCCAAGGCCTCCTCGGTAAGCCAGCCGCAGGCGCAGCACGTGCCCGACAGCGTGGACAGGCTCGCCACCGCAGTGGCTGGCGGCCGGTCCAAGGGCGGTGCCCTCGCCCTGGCGAACGAGCTCAAGGAATCCGGCTGGTTCTCGCATGGTCTGGCCGGAGACTATCCATCCTCCCCCGGCCACGGCAACTATCGCATCGATCAGCTCCTTGCCACCGCCATGGTGGGCGACAGCGAACAGTATGCCTCCACGATGGCGCTGATGGCCCGCAGTCTGGGTCTGTCCAGCCGTGTGGTGCTCGGATTCCTGCCGAAGAACGAGGAAGGCGACATCAGCACCGAATTCACCGGCAATGACGTGACCGCATGGGTGGAGATCAAGCTCGACGGCTACGGATGGGTGTCGTTCTATCCCACACCGAAGGAGACGAAGGTTCCCGACGAAAACCAGAATCTCACTCCGAACCCGCAGACGCTGGTACCTCCGGTGCCGCTTACCGACCCGCTTCGTGACGACAATCAGGCCAAGGGCAAGTCATCGATCGGCGGCAGCGAGGCCAAAAAGGTGGCCATCTATGGAAGCCCGCTCTGGGCGCTACTCACCATCTGTGCGCTGCTGCTCGGCATCAAGGCGATCGCCTTGGCACGGGCCCGCAGACATGGCGACGCACGTCAGCGCGTAGCCGCGGGATGGCAATCCGTCGCCGCCCTGGCCAGGCAAAGCGATGTCGACGGCACCCGTCGCGCCGATTACGCGGCGTTTTCG
>GCF_001042615.1
GGGTCCGGTTCCGAAGCGAACGTGTACTTGTATCAGCAGCTTTCCCCCAGCCGTCAGGTGGCCATCAAAGTCAGCTTCCGTTCCGAAGCGAACTTCATGGGCAAAATCTCACACCCTTACATTCTTTCGGTGTACGAAAGCGGCGTCACCGCCACAGGCAACGGCTACACCGTGTTCGAATACGCTCCGGGAGGCAATTACAAGACCTTCCTGGAATCCAACCTCAACGCAGACCAGATGCTCACCGTCGGCATCAATCTAGCAAGCGCCCTTTCCACTGCGCATCGCGAAGGCATCATCCACCGCGACATCAAGCCCAGCAATATTCTCATCAACACGCACGGCATGCCCATGCTTTCCGATTTCGGCATCGCGAGAACGATTTACGGACGCGGAATCGGCTACACCATCGCGTGGGCTCCGCCGGAAGTGCTTGCGGAATCCTCCGACATTTATTCTCTGGGGGCGACGCTGTTTGCCATGCTGACGGGCCAGTCGGATGTTCCTCCACAAGTGGAGCGGATCCTGCGCAAGGCGTTGAATGAAACGCCGGAGGACCGATATTATTCCGCATATGATTTCGCGCGCGACATGCAGCGTGTGCAGCAGGAATTGTATGGACATGCCGCCGTCGAGCTGGCGTTCGCGTATGTGATCATGCCGAATATGCCCAGTGTCGAGAATGTGCAGTTCACTTGGGACGACGGCACCGTGTGGATCTTCGACGTGGCCATCGAAACCATTGTCGGAGGCGATACCGCAGCGTTCATCAACGTCAAAACCGGCAATGTGTGGGTGGCTTCCGATGTGCAATCCGTCAATCCAACCGACAAGCCGAAAATGAAACTGGGATCCGGTGGAAGAATCACGGTGACGCATAACGGAACCGTGTACGGATATCGTGCTTCCGATGGCGTGATGAGCATAGAAGGCGCGCCGCATGCCGAATCGTTCACCGTCATCGGCGAAACCCCGGTCGTGGCGGCGAAAGGCACCGTGTATTGGCCGCAGGGAAGCGCAGCCATCGGCAGCATGACCTTGCAGGCCCCTTCCACGGACCAAAACGGATGGGTGGCCGTGGCGACACCACGCGGGCTCGCAACGGTGAACGGCGAGCCCGCCCAGCCGGTATCCACAGGCGGATGCGTATTCGCCGCGTGGGCGCAGAAAGCCAACAATTACGCCAAAGTATGCTCCGCCGACCTGACCAACATCAACGCCACTTCGGAACTGATATTTCGCACCAACCATCGTCTGGTCATACTCAATGACGTGGTCAACGGCAACGTCTGGAATCCGCAGGAATCCACCAAAGTCATCAAAATCCAATGGAATAAGGTGGAAACCAAACAGTCGCAACAGGAACAGAACAACCAGCATAATTTCAGCAAAACCTGCTCGTCGCAAGGGCAGATCAAAGCGGAAGACGATTCGTTCGGCGCGAGAACAGGATCGCAGCAGATCCTCGACGTGCTTCGCAACGACGAGCAGACCGACTGTTCCGTGCTGCGCATCACCTTGGTAAGTGCCGGGGCCAACATCAGCGTCTCGCCCGTATACGACGGACGATATCTGCAGCTCGACGCATCCGCGTTCAGCTATGAGATTTCCGACGGGCGCGGGCAGACATCCAACGCCAAAGTGAACCTCACCAACGCGCCCCAGCAAACCGATACGCCACCGGAAATCGACGTGGAGCAAGGAGCCACCTACACCACTAACGCATTGGGCAGCTTCTCCGACCCCGACGGCGATCCGCTCACGCTCGTATCCGCAACCCCGCAGAACACCACGCGAGCCGATGGGCAGCTCGTATTCAACGCGGGATCCATGTCTTCCGGACGCGCCGGCATCGAAGTAACCGTTTCCGACGGCCAGCAGACCGGCACCGGCATGGTGTATTTCTCAGTGAAACCGGCCAACACGTTGGCCGCGGTAATCGATCCGGTAGTCAAGCAGATCACGCCAGACACGCGCACCACCGTTTCGCTCAAACAATACGTGCACGGTACCTCGGCCGAGCCCGCGCAGCTGACCGCCGTGGAAACCTCCACCACCATGAACGCCGACATGTCGTTCACCTTCAGCGCATCCAACCCCGGTACCTATTATGTGCCCTACACCATCACGCAAGGATCCATTCCCGCGACAGGCCTGGCCCGCATCGAAGTGCAGGCCGTGGCCGGAGACTCCGCCAAGCCCATCGCCGCCAACGACGTGGCGCTGCTCGGCGCCGACAACACCGCGATCGTGGAGCCCCTGGCCAACGACGTCGACCCGATGGGCGGCGTATTGTCCGTGACCAACGTGACCGCAAACGGCATCAAAGCCGGCGTCGTAAGCAAACGCGTCTACATCACCGCACGGCAGATACCGACCGAACCCGTGCAAATCAAATACGGCGTAGCCAACGCGGCAGGCACGTCGACCGGCGTGATCGTACTGCAGCCGCCGGCATTGACCACCTCCAACTCCGTGAAAGCCGACAACATCACCACGCAGGTACGCACCGACGGCATTGTTTCCATCAACGTGCTCGACCACGTTACCTACGCCGACAGTCTGCAAAACGACCTGCAATACGACAAGAACTTCAAAGGACTCGTATTCGTATCAGGCAACACCGTACGATACCAAGCATCCGACCAAACCGGATCCTTCCCCGTAACGTACACGGTCAAAGACAATCTCGGCAACGCGGCATCCGCCACAATCACCATCAACGTGCATCAAAAAGACGCCGAAAACAAGGCGGCGCCAACACCATCCGACGTTGAGGCACAGGTTGCTGCAGGGCAGAAAGTCCAAATCCCGATCACCTTGACCGGCATCGACGATGGTGACGACGTGCAGCTGCTCGGTCTCGGCAACAAGGCTCCGACGCTCGGACGCATCAGCGAAGTCGGAGCCACCTACCTGGTATACGAGGCATATGCCGACTCCACAGGAACCGACACCTTCTCATACGCCGTCGAAGACTGGACCGGCCAACGATCCCAAGCGCAGATCCGCGTGGGCGTGTTCAAATCCGGCGGCGTGTACGCGCGCGACGACGAAATCACATTGCGTCCCAGCACCGCGGCAACCGTACCCGTGGCGCAAAACGACATTTCCGGAGACAGCACCGACCTGACCGTCAGCGAATCGCAAGACATCAGCAATGTGACCGTAGTGGATAATGCGCTCGCCTTCACCACACCGCAGCAGGCGGGTACCTATTACGTGGCGTATACGGTCAAAGACAAAGCCGGATTGTCTGACACCGCAACATTGACGGTGAACGTCGATGGCAACGCCACCATCGAACCGCCGACCGCATACGACTATCGTGTGCCTTCTTCGGCGACGATCGACAAGGTCGACGTGGACGTTTCGCAATGGATCGCGAACCCTTCCGGCAGCGCCGACGAACTGCACGTGGCCGTTGATGATTCGGCCACCGACCATGCGCATGTCAGGACGACCATTACCGTGGAATTGACGGACGAGGCGCGAGCCGTGCCATACACCGTGACCAACACGACGTATGACATCACATCCACGGCGTTCATCCAAGTGCCCGCATACGGCGTGTTTCCGCCGATCCTTAAAGCGCCGGCTTTGAAGGCGAACGCACGCGAGACGATCACCATCAATATCGCCGATTACGTGCGTGTGGGCGGCAAGACCGCGTATGTGGATTCGGTGAGCGCCACGAAGGACGGCGACCTGTATGTGAACGACCAGATGTTGAAGTTCACCGCGCCGAAGGATTACTCCGGCCCCGCGTCCATTACCTTCACCGCGGTGGATATCAATTCGGCGGTGCTGACGTTGCCGATCACCGTAATCGGGCGCGACGTGCCCGCGCCGACATTCTCTTCGTCCACCATCGACGTGGTCGCCGGCGCCACCACCATTGATCTGACCGCATTGACCTACACGTATTCGAGCGCCAAGGTGAGTTCGAACGGCAAACTGACCGTGTCCGCCGACAAGACCACGTCGCCGGGAACGGTGAGCGTGCCCATTTCGATCCAATATAAGGGCACGGTGAGCGCAGGCGTCACAGTTCGTGTGACGGCATCCAACAGGCCTTTGGCGCGCATCAACGCGAAAGCCATGAAAGTCAAGGCGGGAAGCAGCGAGGAAGTGAACCTGCTTGCCGACGCGTACAATCCGTTCCCCGATTCCACGTTGACCGTGATCGGATGCGATGGCGCGGGTGTGGTGTCGATCAGCGCAGCTGGCGCGAGCACCAACAAGGTGATCATCAACGTGCGTGATGCCACCAATACGAAGGAACGTGAGGTGACAGGCACCATCAGCGTTTCGTTAATGGACAAGCCGGATGCGCCTCTGCTCTCCCCCATCGCGGATGGCGCGGTAAATCTGAGTTGGACGGCCGGCTCTTCGAACGGCAGCCCAATCAGCGAATACAAGGTGACGTCGTGCGGTTCCGTGACCTCCTGCCAGATTATCGGTTTGAAGAACGGCAAGACGTACTCGTTCAAGGTGCAAGCCAAGAATGAGGTCGGCTGGTCGAAGGAGTCGAACGGCGTGGAGGGCACGCCTGACAAGCTTCCGGACGCGCCGGTGAAGGCCGAAGCCGGAACCGTTGTTGTCACATGGAAGGCTTATGAGGTGACATTCAAATTCAACGACAATTATACAGCCACGGTCAAGGCGCATTGGGGCACGCCCGACAGACCGACCGCCCGCAACTCGAAATACCAGTCGATTACGCACGCCGACATCACCGAATTCCACAACCAGTTCACCAAATTGGTCGACAGCGTCTCCCAGGTTGTGGTCGGCAAGGAGCAACCGATCCGCCAATGTGCCACCGCCATGATCGTTGGCGGCCACATTCTGCTTGAAGACAACCCCGGAACAGGCAAGACACAGCTGGCCCGAGGCCTCGCCAACTCCTTCAAGCGCATCCAGTTCACTCCGGATCTGCTGCCTTCCGACGTGGTCGGCGTAACCTACTACGACCAGAAGAACAGCGAATTCGAATACCGCGAAGGCCCGATTTTCGCTTCCGTCGTGCTTGCCGACGAAATCAACCGAGCCTCGCCGAAAACACAGTCCGCACTGCTCGAAGTCATGGAAGAACAGAAAGTCACCGTCGACGGCGAAACCCACGCGGTACCGCAGCCTTTCATGGTCATCGCCACCCAGAACCCCATAGAACAGCTCGGCACCTACAAACTGCCGGAAGCGCAGATGGATCGTTTCCTCATCAAAACAACCATCGGCTATCCGAGCCACGACGTGAGCGTGAGCATTCTCAAACAGGTCAACGTCACCGACCGTGCATCCACCGTGCTCACCGGCAACGACGTGCTGCGCATGCGTGCCATCAGCGAAACCGTGCATCTTGACGACGCGATCCTCGAATACATCGTGCGCTTGGTGGAAGCGACGCGCCACAACGAACGCATCCAGGTCGGATCGTCCATGCGCGGTGCACTCGCGCTGACCCGATGCGCCCGCGTGTGGGCGGCGTCCAACAATCGCGGATATGTGGTGCCTGACGATGTGAAGCAGCTGGCTGTCGCTGTGCTCGCGCACCGCATCACGCTCACCGCGGAGGCCACGTTCGCCGGATCCACCCCCGAACTGATGATCGAACAGATCCTCGAAAATGTACCCGCACCGACCGTATCACCGCTCGGATGGACCGTGACCGGACTCGCCATCGCCTCACTCATAGCGTTCACGATTCTCGGATGGCATGAACTGTTGGCCATGGCGATCGTATTCGTCTGCATGATGGTCGCCGCCATCTTGCTGTCACTCGGCAACACGTCGTTCACCGCCACCATAGACGTGTCCAGCAGACGAGTCACCGTGTCAGACACCGTGAAAGTCGGCATGCGCGGACGTACGCCAACCACATCCGCACGAGGCGACCTGCCTATCGGCCACGAACGATTCTCCATCCCCATGCTCGCCGCCGGCCAATCACGCCAAACAACAGTGGAATTCACCGCCGTCTCCCGCGCGGTGCTGCCGATCGGACCGCTTTCCATACGCAAAGGCGATCCATTCGGACTTGTACGGCACGAAAAGAAACTCGTCGACCAAATCAACGTGTTCATCCACCCGCAAACCGTCATGCTGAACACACTCAACGCCGGAATTCCGCGAGACCTCGAAGGTAGCGGCGAAATCGTCGACGACGACCTCGACTTCTACGGACTGCGCGAATACGAGCCGGGCGACGACGTGCGCAACGTGCACTGGCTCAGCTCCGCAAAAACAGGAACGCTGATGATTCGCCAATACGAAGCGACCCGACGCACCGACACCTCATTGACCATCAGCGTGAGCCCAGACGACTACCTCAGCTCCGACGAATTCGAACTGGCGGTATCCGTCCACGCATCCATCGGAGTGCAATGCCTGCTCCAAAACCGCCCGGTAACCGCACATGCACCACGCAACTCCACGGAATTCCTCGACGGCTGCAGCGCCTCGTTCTACTACATCACCGTCGGCAGACTCAAAAGCATCGACGAGATCAAACACATGGCGCTCGCACTCCCCCGATCCGCAACCTGCGTGGTACTGGGGCAACCACGCGCCATCAAACGATACTCCGACTTCACCCTGGCGACCGTAGGAAACCTAGACGACCTCCCAATAATCATGGGGGTACTGGCAACCCTCGCCGCAGCCAGCAACCTCATCGACGTCTACTCAGTCGCATCCTGGACCCTCGCCGCCATTCCAGCCACCATCATCGGATCCCTCGTGCGCCTCTGGTGGCAAATGCTGTTCATGGCCGTCGCCCAACTGGTTGTCGGCCCGGTTCTGTTCCTCAACGACATCGCACACTTCATTCCAACCCTGCGCACGCTTACGCAAGGTTGGGTGCAGATGCTTGGCTCCTTCAAATTCATTCTGTCGGTCGAGCCTCCAACCGGTACCGCGGACGGCTGCCTGCTTGCCGTATGGACCATCTGCCTGTGGTCCGCGCTGCTCACCGGCATTTTCATCGCCAATCTTTGTGCATTGCTCGGCTCATCTTCCGGCTATTACCGCATATTCGTCGGCACTGCGATGGCGCTTGTGCTCGTGATTTGGATCAGCGCAAGTTCCGTGACAATCGTGGTTGTTTGCATCGCATTGGCGATTGGAGGATGCCTTGCCGTCGGTCAGCGCACCATTCTGCGCGACCATTACGATCCGCCGCTCAGCCCGTACGATTACACAAGCCCGTTGAGCGGCATGCGTTCGTACATCAAAAACAGCAAGGACGACGTGCTTCTCACCGTCGAAAACCTGCCCGCAGGTTCGAGCGTGCGACTAGCGGTCATGGACCGTTTCGACGGCAACGTATGGAACCTGTCCGATTCCTCCAATTACCATCGCGTCGGCACCTCCATCTTCACCGCAACGTTCACCGTGAACAAAGGCCTGAGCGACTACTGGCTACCCATTGCCTATTACAACAGCGACACCATGTCGGCCATCTACCCCTCACGCACCTCCGAAGGCCTCACCTACACGGAAACCGGCATCATGCCAGCAGTTCCCACCGACAAGCAAATCGCCAAAGCCAACGCAGCCTCCATCAGCCAGCCTAAAGCCGAAGACGTGCCCGACTGTGTGGACAAACTCGCCACAGCCATAGCCGGCGGCCAATCCAAAGGCGGCGCCCAGGCCATCGCCGAAAAACTCAAGGAATCAGGCTGGTTCTCGCACGGCTTGAGCGGCGATTACCCGTCTACCGCCGGCCACGGCAACTACCGTATCGACCAGCTGCTCGCCACGGCCGTGGTCGGAGACAGCGAACAATACGCCTCCGCAATGGCACTCATGGCACGCAGCCTGGGACTTCCAAGCCGAGTGGTGCTTGGATTCCTACCAAAAGACGATGAAGGCGAAATCAGCATCGAATTCACCGGCAACGACGTGACCGCATGGGTGGAAATCAAACTGGACGGCTACGGCTGGGTGGCGTTCTACCCGACGCCGAAGGAAACCAAAGTCCCCGATGAAAACCAGAACCTCACCCCAAACCCGCAAACCCTGGTGCCCCCAGTACCTCTCACCGACCCGCTACGCGACGACGCCCAAGCCAAAGGCAAGTCCTCAATCGGCGGAAGCATGGCAAGAAAAGTAGCCATCTACGGAAGCCCCCTGTGGACGCTGCTCATCGTATGCGGCCTCCTGCTCGCCATCAAAGCGATCGCACTGGCACGGTCAAGAAAACACGGCAGCGCACAACAGCGAGTGGCGGCAGGATGGCAATCCGTGGCGGCGCTCGCTCGGCAAAGCGACATTCAAGGCACGCGCAGCGCCGATTACGCGGCCTTCTCC
>GCF_001042635.1
GGTTCGGGAGCGACATCCATCGTGTATCTGTACCGTCAGAGGATGCCCGATCGCGACGTCGCCGTCAAGGTGTCGTACCGCATCGAGGCCGAATGCCTGGCCCGGCTCTCCCATCCGGCCATCCTGCCCATCCATGCCGTCGGCGTCACCGATGACGGTCATGGGTATCTGGTGCTCGGCTACGCCCCGTTCGGCTCGTATCGGGAACGGTGCCGGCGCCGCCTGAGCGCCGATCAGACCCTCGACCTGGGCGTCGTGCTGGCCGGAGCGCTGTACGCCGCGCATCGGGTAGGGATCGTGCACCGCGATGTCAAGCCGTCGAACGTGCTGATCGATGTGCAGGGTGCGCCGGTCCTCGCGGACTTCGGCATCGCCGCCAGTATGTACCGGTCCGCCACCGGGCACTCGGCGCCATGGGCCGCGCCGGAGGTGCTTGAAGATGCATCCGACGTGTATTCGTTGGGCGCCACATTGTTCGGCGTGCTGACGGGATCGCCGGATGTTTCGCACGACGCCGGGGACGTGCTGCGCACCGCCTTGTCATGGCATCCGGACGACCGGTACGGTTCGGCGTTGGAATTCGCCCGGGCCATGCAGCATGCGCAGCACCGGCATGGTGGCCACGTCGGCACGGCGCCTCTCGTGACGGCCGCGGTCGCATTGGCGGCCCCATCCGTCGAACGAGTCACGTTCACCTGGGACGACGGCACGGTGTGGGTCTTCGACGTCGCGACGGCGGCGATGATCGGCGGCGCCACGACGGCCCTGTGCAGCAGGGCCACCGGCAAAGTGTGGATCGCCGATACGCTCGACGCGATGACGCCGTCCTCCGACCCCAAGATGACTCTTGGTTCGGGAGGCATGATCGCGGTCGATGATCACGGAACGGTCTACGGGTACAGGCCGCGTGACGGCATACTGGTGCTCAGCGACAGGCTCGACGTCGATGATTTCACGGTGATCGCAGGCATTCCCGTCGTGGTCGCGCGGGGCACGATCCGTTGGAACACCGGCAGCGCAAGCACCGGCCGCCTGCGGCTGCAGGCGCCGCCCTACGATCAACGGCAATGGGTGGCGGCGGCAGGCCAAGGCGCCCTTTACCTGGCGGATGGGAACGCAGCCAAACCCGTATCCGTCGGCGGATGCGTATATGCGGCGTGGAGCCAGCGGGCGCGCAACCACGCGCGCGTCTGCACGCCGAATCTGGAGGAGATCGGCGAGACCTCCGATCTGGTGTTCCGCACCAATCACCGGCTGGTGCTGCTCAACGACGCGGTGACCGGCGACATATGGAATCCCGACGAAAGCACCGGTCTGATCCGCATCCAGTGGAACACGGTCCGCGTCGATCAGCCCGGTCAGCCCCAGGATGGCCGCCATGAGTTTTCAGCTTCCTGCTCCGCCGAAGGTGAAATCCGCGCCGAGGACGACGCTTTCGGCGCGCGGGCCGGGAGCATGCGCATCCTCGACGTGCTGCGCAACGACGAGCAGACCGACTGCTCGGTGCTGCGGATCATCGGCACGGGGGCAGGAGCGGACATCTCCGTATCGCCCGTTTACGGCGGCCGCTACCTGCAGTTGGACGCCACGCGTGTGTCATACGACATCGGCGACGGACGCGGGCAGACCTCGACCGCCACCGTCACGATCACGGCCGAACCGGCGCAGACCGATCTGCCCACGGAATACGAAGTCGAGCAGGGATCGGTCCATACGTCGAATGCGCTCGGCGGTTTCGCCGATCCGGACGGGGACCCGCTTACCCTGGTAGCGGCACGGGCGACCAACAGCACGCGCGCCGACGGGCAGCTTACCTTCGATGCGGCCGCCGCGACCTCCGGCCGCATCAGCGTGGAGGTCACCGTATCCGACGGACAGGCCACGGGCACCGGCATGGTGTATTTCTCCATTCGCCCGGCGAACACGCTTGCCGCCTATGTCGACGCGGTCGTCGGGCAGACCTCGCCGGGCACGCGTACCACCGTCGATCTGAAGCCCTATGTGCACGGCACGTCCGCCCAATCGGTACGCCTGTCCGCCGTGGACGCGCATGTCACGGCGCATGCCGATCTGTCGTTCTCCTTCCTGTCCACCGAGCCGGGCACCTATTATGTGCCGTTCACGGTCATGCAGGGATCGGTGCCCGCGCACGGCCTGGCCCGTATCGAAGTGCAGCCGGTAACCGGCGAAAGCGCCCGCCCGGTCGCCGCCAACGACATCGCGATGCTTGGCCCCGATCGCACGGCCATCGTCGAACCGCTGACCAATGACGTGGATCCCATGGGCGGGGTGCTGTCGGTCACCGCGGTGTCGGAGCAGGGCATCGTCGGCGGTCTGGTCAGCAAACGCGTATATCTGGTCGCGCGCCGCATCCCGATCCGGACGGTGTCGATCACCTATACGGTGGCGAATGCGGCCGGCGCGTCTCAGGGCACCATCGTGCTGCATCCGCCGGCGCCGATGGCCGACGAGACCGCACGCGCCCCCGACATCGACATGCGGGTGCGCACAGGCGGCATCGTCTCGGTGGATGCGCTCGACCACGTCTCCTTCACCGGTTCGCTGTCCCCCGACCTGCAATATGACCGGGATTTTAAGGGGCTCGTTTTCGTCTCGGGCAGCCTGATCCGCTACCAGGCGTCATCCGATCCCGGCGAATACCGGGTGACGTACACGGTTACGGATAGCTCGGGCAACGCCTCGTCAGGCACGCTTGCCATCACCGTGCACGAGCGGGACGCCGGCCGCAAGGCGGCGCCGACGCCGCTCCCCGTCGAAGCGCAGGTGGCCGCCGGGCGACGGGTGCGCATCCCCATCGAGTTGTCCGGCATCGACGACGGTGATGACGTCATATTGCTTGGATTGGGCAACCGCGCGCCCGCGATGGGGCGCATCACCGAAGTCGGCTCGGATTCCATGCTGTACGAGGCGTATGCGGACTCGTCTGGCACCGACACGTTCACCTATGCCGTGGAGGATTGGACCGGCCAGCGAGCGCAGGGGGACATCCGCGTCGGCATCTTCCGCGATGCGGGGGTCGTGGCGCGGGATGATGAGGTCACGTTGCGCCCGGGGGTCGAGGCCGTCGTACCGGTGACCCGCAACGACATCGCCGCCGACGGCGAACCGCTGACCGTCAGCGATGCGCCCGGACTCGACCAGGCGCGGGCGGTCGGCGACGCCGTGTCGTTCGTCACGCCCGATCGGGAGGGACTGTTCTACGTGACGTATACGGCCAGCGACGCCGCCGGACTGTCCGATGCGGCCACGCTTGCCGTATCGGTCGATCCCCTCGCCGCGATCGAGCCGCCGGTGGCGCACGACTATCGGGTGCCCGCCGTGGCGACGATCGACCGAGTGGACGTGGACATCGCGCAGTGGATAGCCAACCCTTCCGGCACCGTCGATGAGCTGGAGATCGGGGTGGATCCGTCCGCCTTCGAGCATGCACGGGTCCGGACGACGATCAGCGTGGATCTGACCGATGAGCCGCAGTCCATTGCCTATACGGTGACGAACACGACGCACGGCATCACGTCCGCCGCATTCGTTCAGGTGCCGGCCTACGGCGTGTTCCCTCCGATGCTTAAGGCGCCGCCGTTGGAGGTCCGAGCCGGCGGCACGCTCATCATCGCCGTAGCCGACCATGTGCGCGTCGGCGGCAAAACCGCGTATGTGAGTTCGGCGAGCGCCACCAAAAATGGCAGCCCGTATGTCGACGACCATACGCTGCGTTTCGTGGCGCCCAAGGACTACGCCGGCCCGGCCTCGGTCACCTTCACCGCCGCCGACATCAGCACGGCGGTGCTGACCCTGCCGATCACGGTGATCGGCGATATGGCGCCGCCGCCCGTGTTCTCGCCGATCATGGTCGACGTGGCGGCCGGAGCCATGACCATCGATCTGACCAAGCTGACGTGCACCTATGCGGCCGCCGACATCAGCCCAAGCGGCCTGCTGACGGTCAGCGCGCCGAAGGAGGCGACACCGGGCATCGTCGGCATCCCGTTCACGATCGGGCATAACGGATCGGTCCGCACGGGAGTGACGGCGCGCATAATCGCGTCGAACCGTCCTCTGGCCCGCATCGGCGCGCCGACCATACGCATCGCCGCCGGTTCCTCGGCGCAGGTGGATCTGCTGTCCGACGCATACAACCCATTCCCGGATGTCCCGCTGTCCATGATCGGATGCGGCGCCGCGGGCCCATTGACGATCCGCGTGGACGAGGCCCTGTCGACCGCGGTGACGGTCACCGTCAGGGACGGCACGCTGCTCCGGGACCGTCAGGTGAGCGCGCAGGTCACCGTATCCGTGGTCGGGCGCCCAGGCACCCCGCTGCTGTCGCCGGTGACCAACGGCTCCGTGGCGTTGTCGTGGACCCCCGGCGCCGCCAACGGCAGCCCGGTCACCGACTATCAGGTGCTCTCCTGCGGTGCCGTGACCGCCTGCAATATCACCGGGCTTGTCAACGGCACCGAGTACGTCTTCACGGTCAGGGCCCGCAATGAAGCCGGATGGTCCGATCCTTCGGCGCCGGTCGCCGGCATGCCCGATATCGTGCCGACCCCGCCAGTCACGGTGGCCGGCGGCACGCTGACCGTGCGCTGGGAGGAGTACACGGTGGCGTTCACGATTCCCGACGAGTTCGGAGCGACGGTCACCGGCCGCTGGGGGAATCCGGACGGCATAGGGCTGCGCAACGCCGGATGCTCCGGCATCGTGGACGCGTCGATGGACCGCTTCCGGCACGCGTTCTCCGCCCTTGTCGACAACGTTTCGCGTATCGTGGTCGGCAAGGCGCGCCCGATCGCGCTGTGCGTCACCGCGTTGCTGGCCGGCGGCCACGTACTGCTCGTGGACGACCCGGGCACCGGCAAGACCCAATTGGCGCGGGGCATCGCGCGCTCGTGCAAGCGTATCCAGTTCACGCCGGATCTGCTGCCGTCCGATGTGGTTGGCGTGACGTTCTACGATCAGCAGCACGCCGAGTTCAGGTTCCGGGAGGGGCCGGCGTTCTCATCGATCGTGCTGGCCGACGAGATCAACCGCGCGCCACCGAAAACCCAGTCCGCGCTGCTCGAGGTGATGGAGGAACGGCATATCACCGTGGACGGCGTCACGCGCGCCGTGCCTCAGCCGTTCATGGTGATCGCCACGCAGAACCCGATCGAGCAGCTGGGCACGTATCGGCTGCCCGAAGCGCAGCTGGACCGTTTCCTCATCTCCACGTCGATCGGCCATCCCGGCCATGAGGCGAGCCTTGACATCCTCAGGCAGGCCGATGTCGGCGATCGGGCGGCAACCGTGCTCACTGGTCAACGCATACTCGAGCTGCGCGCCGTGGCCGAACGCGTCCATATGGACGACAGCCTGCTTGAATACATCGTGCGCATCGTCGAGGCGACCCGGCGTTCGGAGCTCATCGCGTCCGGCGCGTCGATCCGCGGGGCGCTGGCATTGACCCGGTGCGCCCGCGTGCGGGCGGCCGCCGACGGGCGCGACTATGCGGTGCCCGACGATATCCGCGATCTGGCCGTCGCCGTGCTGGCCCATCGCGTCACGCTCGCCGAGACGGCCTCGTTCGCCGGGCAGCGCGCGGACCGGGTCATCGAGCAGGTGCTTGACGACGTTCCGACCCCGACCGGATCCCCTCTCGGCTGGATCGCCGCGGTCACGGGTTCCCTGTGCCTGGTCCTGTTCCCGATGACGCAATGGCATGAATTGCTGGCGGCCGGCATCGTCATGGCCACGCTGCTCGTCACGGCCGCCATCCTGGCCCGGGGAGACGCCGGCGTCACGGCTTCCGTCGAAACGCCTCGACGCCGCATCGGCGTCGGCGAGCGCACGTTCTTCGCCATCACCGGTCCGGCGAGATCCGGGGGCGCGACTATCGAGGTCCCGGTCGGCCCTCAGCGGCTGGCGGTGCCCCGTCTCGCGCCGGGAGGGGAGACGCGTCTCACCGTGGAATTGCTCGCCAGGGCGCGGGCGGTGCTGTCCATCGGTCCGGTGACGGTGCGCGCCGGGGATGCACTGGGTATGATCCGTCGTGAACGGCCGCTGACCGGCCGGACCACTATATGCATCCACCCGGCCACCATCCGGCTCGATGCGCTCGAGGCCGGCGTCGCACGCGATCCCGACGGGAACGGGACGGCCGTCGACGACGACCTCGATGTTCAGGGATTGCGCGAGTATGTGCCGGGCGACGATCTGCGCCGCGTGCACTGGCTGAACTCGTCGAAGACGGGCACGCTGATGGTGCGGCAGTACGAGGCGACCCACCGCACCGACATCAGTCTGGCCGTGGACGTCGATCCTGCCGCGCACGCCAGCGAGGCGGAGTTCGAACTCGCCGTATCCGTGTACGCCTCGCTCGGCGTGCGCTACCTGGCCGAGGGGCGCCGGCTGTCCGTCCACGCCCCCAAGCGCATTCCGGCCTTCCTCGACGAGTGCAGTGCCTCGTTCCGCTGCCTTGTGGTCGGCTCGCTCAGACCGCTTGACTGGATCACGCGCATGGCCATGCCGCCGTCACGGTCGGCCGGCTGCCTGGTGCTGCACGCGGAACGGACGGTCCACCACGGCACCGGGTTCACACTGGTCACGGTCGGCGCGCTTGCCGACCTGCCGATAGTGATGGGGGCATTGCCAGTGCTGATGGCCGCCGCGAACCTGATCGACGTCTACTCCCCCGTTGCCTGGGGCACGGCCTGCATACCGGCGACGCTCCTCGGCGCATTGACGCACACGGTCCCGAGGATCGCGATCCTGCTCGTCGGCCAATTCGCGATCGGCCCGGTGATCGCGTTCCACGGCGTGGCCCATGTGCTGCCGTCGCCGGACACGCTGCGCCAAGGCTGGTACGGCACGTTCGGCGCGTTCCCGTATCTGGTCGCCGTCGCCCCGCCCATCGGCACCGGCCATGGAAGTCTGATGGCCGCATGGACCTTGTGCCTGTGGACATCATATGCGGCATGCGCGCTGGCCGTCCTCGCATGCGCGCTGTTGGGCACAGCCAGCGGGTTCCGGCGAACCACAGCCGGCATAACGGGCGCGTTCGTTCTGGTCATCTGGCTGTCGTGGTCCGCGGTCATCGCCGCCGTTGTCGCCATCGTTCTTGCGGCGGGGAGCTGCATGGCCCTGACGCCGCGTCTGACGATACGCGACCGCTACGAGCCGCCGATCAGCCTGAACGACATCGCCAGTCCGCTGAGCGGCATGCGGTCCTACGTCAGGTACCACAAGGATGATGTGCTGCTCACCGCCACCGGGCTGCCTGCCGGAACACCGGTCAGGATGGCGGTGATGGACCGCTTCGACGGCACGGTGTGGAATCTGTCCGATTCCGCCGATTACCGGCCGGTCGGCGAATCCATCTTCACCGCCAGGTTCCGCCTTGCCGCATCGGCTGCCGGCCATTGGCTGCCGCTCGCGTACTACAACACCGGCACCGCTTCGGCTATCCTCACCGCGCCGGTGGCGGAGGATATCTCGTATACCGAAACCGGAGTGATCGAACGGCGGCCGGACGATGCGCGGATCGGCCGGGCCGCCGCGGATCATATCGCGCAGCCGCGGGCGCAGGACGTTCCCGATACGGTGGCCCGGATGGCGCTTGCCGTCGCCGGCGGCGACGAGGACGACGCCGCGCAGTCGTTGTCCGCCATGCTGCGGGAGCACGGCTGGTTCTCGCACGGGCTGGCGGGCGAATACCCGTCTCCGCCCGGCCACGGCAGCTACCGCGTCGACATGCTGCTCTCCCCGGTCATGGTCGGCGATAGCGAGCAATACGCCTCGGCCATGGCGCTGATGGCCCGCGAGATCGGCCTGCCGTCGCGCGTGGTGCTGGGGTTTCTGCCCAAGGACGAGCACGGCGGCATCAGCACCGAATTCCGCGGCGGCGATATCGAGGCATGGGTGGAAATCAAGTTGGAGGGATGCGGATGGGTGATGTTCCGGCCGACGCCCAGCGAAACCGATATGCCCGATCCCGACCAGTCGCCGGCGCCAGATCCGCAACCGCTGGTGCCGCCGGTGCCGCTTGACGACCCGTTGCACGACCGGGACCGGCCGTATGGGCAGGCCAAGGTCGCCGGTCAGGACGCCGGCGGCGTCGCGCGATACGGCAGCCCCGTCTGGGCGTGCGCATGCGTGTGCGCGGCGATCCTTGCCGCCAAGGCGTGCATCATGGCGCGTTGGCGTCGCCGGGGCGATCCCCGCCGGCGCATCGTCTCGGGATGGCGGTCCGTGGAGGCGCTGGCGCTGCAGGGCGCCGTCACCGGAACGCGCCGCGCGGATTACGCGGCGTTCGCG
>GCF_001263395.1
GGCCAGGGGGGCACCTGCTGGGTCTACCTTTACCGGCAGCTGGAGCCCCGACGGCTGGTGGCAGTCAAGGTAAGCTTCCTCAAAGAGGCAACGTTCATGGCGCGCCTGTCGCACCCGGCCATCCTGACCATCCTCTCAGCCGGCGTCAGCCATGACGGGCGCGACTATATCGTGATGGAGTACGCGCCCGGCGGCAACTACAAGCGGATCATGAAAACCACCCTGGACGAGCGCGGCGCCCTGGACCTCGGCGTGCGCATCGCCTCCGCCCTCTACGCCGCCCATCAGCAGGGCATCATCCACCGCGACGTGAAGCCTGGCAACTTCCTGGTCACCACGCGCGGCCTGCCGGTCCTGTCCGATTTCGGCATCTCGGCCTCCACCTACACGGCCGCCAAAGGGCTGTCCGTGCCCTGGGCCGCTCCCGAAATCATAGCCGAGGCTTCGGACATCTACTCCCTGGGCGCCTCCATCTTCGGCCTGCTCACGGGAAAATCTGAGGCTTCGCCGGACTTCGAGCGGGTGCTTGACAAGGCCATGGCCCACGACCGCGAGGAACGCTACTTCTCCTCCCTGGATTTCGGCCGCGACATGCAGGTGCTCCAGGCCCGGCTCTACGGCCATATGGTCCTGTCCTTGGGCGTTGGCTTCCTGGCGGCCAAACGGGCTAGCGTGCCCACGGTGGCGCTTTTCTCCTGGGACGACGGCACGGTCTGGGTGCTGGACCTGGCCGTCAAGCCACTCCTGTCCGCGGGCACCCTCGCAGCCTTCGACCAACGAACCGGTCAGGTTTGGGCAAGCGCCTCCTTCCCTCCCCCCGACCTGGCGGCGGACCCGGTCATGGCCCTGGGCCGGGGAGGCCAAGCGGCCATAGGGGCGGACGGCACGCTCTATGGGTACCGGGCTGACGACGGCGTACTGACCCTGACTGGCAGGCTGAGCGCGGACGCCCTAGCCGTCGTCCAAGGACAGGCGGTCGTACTCTCCGGCCGCACCATGCGCTGGAAGAACGGCAGCGTCCAGCTGGGGCCGCTCGAGCTCCAGTCCTCTCCCGTTGACAAAGGCTCTTGGATCGCCGCCACCGACCAGGGGCATGTGTTCATCGCGGACGGGCGGCCCGCCAGGCCGGTCTCCTCAGGAGGCTGCCTGTGGGCGGCGTGGTCCAGCCAAGCCCGCAATTTCACCCGTTTATGCGGGACCGACCTGGATTCGATCACGCCCGGCACACGGCTGATGTTCCGCGCCAATAAGCGCCAAGTGGTGCTCAACGACATCGAATCAGGCTCGGTCTGGGACCCTGACACCGCCGCCCAGGCAGTCAACCTGAGCTGGGACCCAGCCGACCCTAAGGCGGCCGTCCACCAAACAGGTCGCCCAACGGACTTCAGCGCATCCTGCAAGGCGCAGGGCTCAATCAGGGCCGAGGACGACCACCTAGCCGTGCGCGCAGGCTCCCGGGCCCTCTTGGACCCTTTAGCCAACGACCAGGAGACCGGCTGCGCGCTGGCCTCGATCAGCCGCGCCACGGCCGACCAGCGCCTGCGGGCCGAGCCTGCCGGCGGGGGCCGCTTCCTGCAAGTGGACGCCTCGGATGTCTCTTACACGGCCAGCGACGGACGGGGCCACTCCTCATCGGCCTCCATCGCGCTCCAGCGTCCGCCCGCCTGGACCGGCCCGTCGCCCGACTGCCGGATAGCGGAAGGATCAGGGACCAGCCTGAACGCCTTGGCAGGGTTCACGGACCCGGACGGCGACCCCTTGGCCCTGCTCGCGGTCCAAACCCGGCCTGCCGTCCGGGCCGACGGCCGACTGGACGTGCATGCGGCCAACGACGCCGCCGGGCCGGCCAGCTTGGAGGTTCAGGTTTCGGATGGGCGTGCGACGAGCAGCGCCCTCATCGATTGCCAAGTCTCTGCCACGGGTAGCCAAGCCCCAGTGGCCGGTCCCCTGGTCCTCCGGCTCGTGGCCGGTCAGACAAGCGAGATCAACCTGTCCCCCGCCGTCCAAGCCGACCCGAACTCGCCGTTGCAACTCGACGATATCCAGCACGAGACCAATCCCCTGCCCTCCCTGACCGTGCGCGCACGGGCCGAGCGACCTGGCGACTACTACCTGCCCTACACCGTCAGCCAAGCTGGGCGCAAGTCCCAAGGGCTCATCCGCCTGCAAGCCATAGAGGCCTCAAGCAAAGGCGCCACGGCCATCACTGCCGACGACACAGCGGTCCTGGATCAAACCGGTCAGGCCAGCCTGGACCCCCTGGCCAATGACTTCGACCCCACGGGAGGGCCCTTGATCTTGACCGGGGTCGATGCCAGCGGAATCAAGGCGGGCGTGGCCGAGCGGTGGGTCAGACTGGAGGCCAAGCGTAGCCTGACCGGCCCGGTGACGATTCGCTACCAGGCGGCCAACCAAGCCGGCTCCAGTCAGGCGAGCATCACGATTCTACCCGCCGCGCGGCAGTCGGCCCAGCCCGCCAGGGCCAGCGACATCCAGGCCCAGGTGCGTCAGGGAGGGAGCCTGACCATCGCCGTCATGGACCACGTGAGCTCGCCCACGAGCCTGTCGCCCAAACTGGAGGCCGATGCAGGCCCGCCCGGCCAAGCTTTCGTCAGCGGCGAAAGCGTGCGGTACCTGGCCGGCGACCAGGCTGGCCGAGCCCGGCTGACTTACACGGTCAGCGAGCCTGGCGGCGGCTCCGCCAGGGGGAGCATCACCATAGACATCCACCCCAGCCGCGCCGAAGGCAAGGCGCCCAGCAGGCCCCGTGACCTGGAGGCCCGCACCGTGGCCGGCGGTCAAGTGCGCATACCGATACCCCTGACCGGCATCGACGACGGCGATGACACCGCGCTTGTGGGCCTGGGCTCGCAGCTGCCCCGGCGGGGCCGCGTCTTGGGCTCCAGCGACAGATCCTTGCTCTACGAGGCCTACCCGGACTCTCGTGGGACCGACGAGTTCACCTACCAGGTCGAAGACTGGACCGGACAGCCCGCACAGGCGCGCATACGGGTCGGCATCGCCCCCAGCGACGGATTGATGGCCCGAGACGACCACGTCCGACTGCGGCCAGGCGTCCAAACCGACGTGCCCGTGACCGGCAACGACGTGAGCTCGGACGGGCTGGAAGCCAGGCTGGACGAGGGAGCCGGTCCCTTACGAGCCAGCGCCCGGCAGGGCGGTATCCATCTGACCAGCCCCAGTCAGACCGGCGAATCCTATCTGACCTACACCGTGCGCAATGCCGCTGGAATGGCCGACCAGGCCAGCCTGCGGGTCTCCACCAGCCCGGACGCCCCGATCCTACCGCCCCAGGCGCGCGACTGCTCGCTGACATCGGCGGACTGGGAGGGAGGGTTCGCGCGCAGCATGGACGCTCTGATCGCCAATCCCTCCGGACCCAACAGCGACCTGACGCTGAGTCTAGGCCCCCAAGCCCAGGATCAAGCCAACCTGCGGTGGACGCTCACAGCCAACCCCTCCCCGAGCGCGCGCGCCATCCCATACACAGTGACCAACACCCGCTACAACGTCTCCTCCATCGCCCTGATTCGCCTCCCCGCCGTCGGCTCGCTCAGGCCCAGCCCCCACGCCCCGCCCTTGACCGTAGCAGCCGGCTCCAGCCTGACCATCGCCGTCTCCGCTTACGCGCAGGCGGGCTCAGCCCCTGTACGGGTCAAGTCCGTGCAAGCCACCAAGGGGTCAGACCCCTACCTGGACCCGGACCACCTGCGTTTCACCCCCGCTCACGGTTACTCGGGCCCCGCCTCAATCACCTTCACCGCCGCAGCCGGCAGCCAAGCCGTGCTCACCCTCCCGATCGAGGTCAACGGCGAGCACGGCGCGCCGCCGACGTTCACCTCGCCACTGATCGACCTGGAGGCGGGCACCCAGCACCTGGCGCTCAAAAAGCTGACGCTGATTTACGACCAGGCCAGGCTGCGTCCGGACGGCGACCTGACCTTCTCGGCCAGTCGGAATGCCGCCCTGGGGCGGGTAAGGCTGCCGTTCACTATCCGCTACGGCGGCAAGTTGGAGACGGCCCTGACCCTGCGAATCGTGGCCAGCCGTAAGCCTTTGGCATCAGTGCCCGACCGCCGGATCAGCCTGGCCGCCGGCCATGGCATACGGTTGAACGCGCTCGACGGGGCATACAACCCCTTGCCTGACCGCCCCCTCTCACTAGCCGCAGCGGACCAGCCTGGGTGGGTCGAGCTCAACGCCAGCGAAGCCGCCAACGGACGGGTTATACTGACGGTCTCCGATGGGACCGGAGCGCCCGAACGGCGGGTGACCGCCAGCATAATAGTGGACTTCATCAATCGTCCTCGCCCACCCTCCTTGCTCGCTTCGAGCGACGGCTCCGTTTCGCTGGCTTGGATTCCTGGGGCCGCTATGGGGTCACCCATCCTCGAATACCAGGTGACCTCTTGCGGTCAAGCCAACTCCTGCACACTCGGCGGTCTGGTCAACGCTCAAACTTACTCCTTCATGGTGCGCGCCCGCAATGCCCAAGGTTGGTCGAATCCCTCGGCCCCGCTGGCAGCCCGGCCGGACGCTAGGCCGCAAGCCCCGCTGATCGTGGACGGCAGCGAGCTGCGCGTCTCCTGGCGTCCTTACCAGGTCAACGCGGTCCTGGCTGTGCCCTGCACCATCAGCGTCAACGCCAGTTGGTCAAGTCCAGACGCGCCCGTCCTGCATGGCGGGGCCTGCCAGGCCGTGGATCACCCAGCCACGGACGACTTCCGTCGAACCTTCGAGAAACTCCTTACCGCCATCAGCGAGGCCGTGGTCGGTAAAGACAAAGCGGTCCGGCTCTGTCTGACAGCCGCGATCGCCGGGGGTCACTTGCTCCTGGAGGATGAGCCGGGCACCGGCAAGACCCAGTTGGCCCGGGCCTTGGCCCAGGTTCGCAGGCGGATTCAATTCACCCCCGACCTCCTGCCCTCCGACTTGCTTGGGGTCAGCGTCTACCAGCGGCGCAGCGGGGATTTCACCTTCCGCCCCGGCCCCGTCTTCACGTCCGTCCTGCTGGCGGACGAAATCAACCGGGCCTCGCCCAAGGTACAATCCGCGCTTTTGGAGGTCATGGAGGAGGGCCGGGTGAGCGTGGACGGGCACACCTATGCGATGGACAACCCCTTCCTGGTTATCGCCACACAGAACCCTCAAGGCCAGCTAGGCACCTATCCCCTGCCCGGGGCCCAACTGGACCGCTTCATGCTGCGGGTCAGCCTAGGCCCGCCCAGCCACGAGGCCAGCCTGGAAATTCTGACCCAGTCCCGACTACGGGACAGGGCCTCCCGTATCATTGACCGCGCTGGCTTCAACAGGCTGCAAGCCACCGCGGCCTCCGTCCACTGCAGCGCCCCGATATTCGAATACGTCACCCGTCTTCTGGAGGCCTGCAGCCATAGCAAGTCAATCGAGACCGGGCCATCCATCCGCGCCGGTCTGGCCTTGGTGCGCGGGGCCCAGGTGTGGGCCGCGTCGCTCGGACGCGATTACGTTATCCCTGACGACCTGCTGACCCTCGCGCAGCCGGTGCTGGCTCACCGTATCAAACTGAACCGGCAGGCCCGGATGGACGGCGCCGACCTCTTCCAAACAATAGATGAAGTCATTCAATCCGTGCCTGTGCCCGAGGGCACCCCCCTGGGTCGGGCCGTGTGCTTGCTGACAGCGGGCAGCGCCTTGGCCTTCCTGGCTTTGGGTTGGGCCGAACTGCTGAGCATGGCCGCCACCGGAATCGCCCTTCTGACCATCGGCCTGGTCCTATCCCGCAACTCCCCAGACCTGAGAGCGGGATTCGAGTCTGAATCCCTGACCCTGCTGGCAGGGCAGGAGACCACAATCTCCCTTTCCGGCCGCAGAAGTTCCACCGGAGCCCAAGTGCGCCTGAAAGCGGGCTCTTACATATGGCCACTGCCGCGACTGGCACCAGGTCAAAGCGCGCGGCGCACAGTGACCCTGCGCGCCGCCCGCCGAGGAATGGGGTGGATCGGCCCCCTGACCATCCAGCGGAACGACCCCCTCGGCCTGTCCACCAGAGGCCTGACCGCAGCAGGCCCCCTACGACTGGTCGTCCACCCCCGCACCGTGCCGCTGGAGGCAGCCAGTGCTGGCCTCCTCTCCGACCAAGAAGGGGGATCCGATTGGTCCGAGGAGGGCGTGGACTTCCACAGCTTGCGTGACTACGAACCTGGCGATGACCTGCGCAGGGTCCACTGGCCTTCCGCCGCCCGCACAGGCAGGCTCCTGGTCCGCCGCTACCTGCCCCGCCAAAGCCCGGCGCTGGGACTCTGGCTGGACGCCAATCCGAACGCCTACGCTAGCGCACCGGAATTCGAGCTTGCGGTCAGCCTTCTGGCCTCGCTCGGGTTGGCGGCCCTAGGCGGCGGCTGCGCCCCCCGGCTGACCCTACCAAAGGAGGCGGATGACTGGTTGGACGGGTGCAGCGCCTCCGCCGCGATCTGCGTCCTAGGATCCCGCACCGTCGCAAGTCAGGTCCAGCGGGCGCTCCTGGGCATGCCAGTCAGCGGACGAATCCTGCTGCTGGGCGCGGCAATCAGCAGCGCAATCGACGGATGGAAGGTCCGAGCTTCCATTGGCTGTTTGGAGCAGCTCCCGGCATTGTTGGAGGCACTGGCAAATCTGCTGGCCTCGCTCCAGTTGGCGCCTGTCTACTCCTGGGGACTGTGGCTGATCCTGGGTTTGCCGGCCTGTCTGTTGGCGGGCGCTTGCCCTGGGCTGGCCCAGGTCGGTTTGCTCCTTGCGGCACAGCTATTGGTTGGCCCCAGCCTGGCCATGCCAGGGCTGTGGGGATTCCTGCCGACTGGAAGCCTCATAGGCCAGGGGTTAGCGGCGTCCGTGAGCGGCTTCAAGCTCTTGATTTGCGAAGACCCTCCCCTGGGACGCGCCCAAGGGGCCGGCATGGCCCTGTGGACCCTCCTGCTGTGGACCGGATACCTGGCCGGCCGCCTGGTAGTCCCCTTGAGCGCCTTCCTGGGGACCAGGGAAGGCTGGCATACAGGCCCGACCGGCCTAGCTCTCGCCCTAGCGCTGGCCTTCTGGTCTTCGGACGCGAAACTGGTCTGTGCCCTGACCGCATGCGGCTTGTCCCTGAGCGTCCAAGGGCTTGCGCCGGGCCGGCTGGTCCTGCGCGAGCACTACCAGCCCCCTACCTCAATCGTCACGCGGACCAGTCCCCTGAGCACCTACCGAGCTTATCTGAAGGACTTTCGCCAAGAGCCGCTGCTGGAGGTCGAGGGTCTGCCCAGCCCCGCACCGATTCGTCTGGCGGTCTTGGACGCCTTCGACGGCCAGGTATGGACCGTGGGCGGGGGTGGCGGCTACCGCAGGTTAGGCCGTCAGCAGTTTGTGGCGACCTTCCACGTTCACGCAGGTTTAGGGCCCGGTCTGATGCCCAGCGTCTACTACGACGCAGCTTCTGCGGCGGCCTTGGCCCCCGCTGGACTGGCCGGCCCTTTCTCCTACCGGGAACAGGGCCACTTGCCCCCGCGACCTTCCCGCCAGGCAATCGCCAGCGCGCGCGCCGCCCCGGTCACCCAGCCTCCCCTGAACCGACCGCCCGCCGGCCTAACCCAGGCCGCCAATCGCTTCGCTGGCACAACCCCAGGCGTAAGCGCGCTGAATCTGGCCGACGCCCTGCGCTCCGAAGGCTGGTTCTCCCATGGTTTAGCCGGTGATTATCCTTCGCAAGCGGGCCATGGCAGCTACCGAATCGAGCGGATGCTCAGAGACGCCCTGGTCGGCGACAGCGAGCAGTACGCTTCCCTGATGGCCCTGATGGCCCGGCAGGAGGGCCTGAGCGCCCGCGTCGTCTTAGGCTTCCTCCCCCAGCAAGGGCAAGCGGCGATCGATCTGACCTTCACCGGCGAGGACATGCAAGCCTGGGTGGAGGTGGATTTGGAGGGGTTGGGCTGGGTGGCCTTCCACCCCACTCCCCCGCAGAGCCGACGCCCACAGACCGACCGGTCGGAGCGCCAGGAACCGAACCGGGCCCGACCTCCCCTTCCCCTGTCCGACCCCTTGCGCGAGGGGCCGCCAAGCGTGGACAATCCTCAGAACGCGGGTTCGGGCCTGAGGGCTATGGCCCTATGGACGCTGCCCCTATGGGTTTGCACCGGCCTGCTAGCAGGTTTATCAGCGGCGAGCAGACGCTCTCTCAGGCTGCTGAAGCTGACCGGAACTCCTCGCGAGCGCATCCTGGCAGGCTGGCGGTTCCTCATCGCTCTGGCCAGGCGGCTGCCAGTCAGTGGAACCCGCAGCGCCGACCAAGCGGCCTTCAGC
>GCF_001281305.1
GGAAGCGGTGCCACCGCCACGGTGTACCTATATAACCAGCGTATGCCCGCACGCCCGGTGGCGGTAAAGGTCAGCTTCAACCGCGAGGCCAACTTCATGGCCAAGCTGTCACACCCGTACATTCTGCCGGTATATGGTGCCGGCGTCACCTCCGATGGCCATGGCTACATCGTCATCGAATATGCGCCGGGCGGCACCTACAACAGCATCATGAAGGACCGGATGACCTGCGAGCAGGTACTCGACCTCGGCATCAAGCTGTCAAGCGCGCTGTTCACCGCGCATCGCAGCAATATCATCCATCACGACATCAAGCCCAGCAACATTCTCATCACCTCGAAGGGCTTGCCTGTTCTGGGTGATTTCGGTATCTCCACCGATGTGTATGACCGTGAAACCGGATTCTCGCCGCCGTGGGCACCGCCTGAAGTGCTTCAGGAAGCCGCCGACATCTATTCACTGGCGGCCACCCTGTACGCCATGTTCGTCGGCTGCTCGGATGTGCCGGTCGATGTGGAAGCGGTGCTGCGCCGGGCCCTGAACAAGGACCCCGACCAGCGGTACTACTCCGCGTTGGAGTTCGCACGTGCCATGCAGCGTGCGCAATTCGCATATTTCGGGCATGCCGCGGCGGCACAGATATTCGCCTTCGTGGTCGTTCCCCGCATGCCTTCCCCGGAGAATGTGACGTTCACCTGGGACGATGGCACCGTATGGGTCTTCGACATCGCAACCACCACTGTGGTCGGCGGGGATACCGTAGCCCTGATCAACGAGAAGACCGGCAATGTGTGGACCTCGGAAAACCTTGATTCCGTGACTCCCACCTCCGATCCGAAAATGAAGCTGGGCGAGGGCGGGCGCATCGTAGTAACCCACGATGGCAAGATCTACGGATACCGTCCATCCGACGGCGTGCTGCGTCTGACCGACCAGCAGACCGTTGAAAGCTTTACCGTCATCGGGAGCACGCCGGTAATCGCAACCGGCAAAACCGTCATATTCAAGGGCGGCCGCGTCGATGTCGGCACCCTCACCCTTCAGGAGCCTCCCACCGATCAGTCCGATTGGGTGGCCGCGGCATCACCGAGAGGCCTTGCGCTTATCCCGGCGAATCCGGCACGACCGGTATCGTCCAAGGGCTGCGTGTACTCGGCTTGGAGCCAGAAGGCCAGCAACTACATTCGCGCCTGCTCCCCCACGCTCGAATCCGTCAATGCCACTTCCGAATTGGTGTTCCGCACCAACCATCGCCTTGTGGTGCTCAACGACACGGTTAACGGCAATGTGTGGAACCCTGAGGATTCCACCACAGTCATCAAAATACAGTGGAACAAAATACAGACCGAGCAGACCAAAGAACAGCAGAACAACCACCACGACTTCTCCAAGACCTGTTCCGCGCAAGGCCAAATCAAAGCCGAGGATGATGAAATCGGCGCGCGAGCCGGTTCGGAACAGATTCTCGACGTGCTGCGCAATGACGAGCAGACCGATTGTTCCGTACTGAAAATCACCAAGGTTGGCGCAGACAAAGACGTCACCATTTCGCCGATTTACGATGGCCGGTATCTGCAACTCGATGCCTCCGCCTTTACTTACGATATTTCCGACGGCCGCGGCCAGACCTCTTCCGCCACGGTGACCGTAACCCACGCTCCCGTACAGTTCGACACTCCTCCCGAGATCGATGTGGAGCAGGGAGCCAGTTATACCGCCAATGCGCTGAGCAGCTTCAACGATCCGGATGGAGACCCGCTCACTCTGGTCTCCGCTGTGGCCCAGAACACCACCCGAGCCGACGGCCAGCTTACGTTCAACACAGGTGCGCTGGCGTCGGGACGTGTGGGCGTCGAGGTCACCGTCTCCGACGGCACGGCGACCGGCACCGGCATGGTGTATTTCTCGGTCAAGCCCGCGAACACCTTGGCCGCGGTCATCGACCCGGTAGCGAAAACCACCGTTCCCAACACGGATACCGTCGTCAAGCTGTCCTCTTACGTGCATGGCACTTCCTTGCAGCCGGCACAACTGACTCAGGTGGATACGTCGACGACCACCAATGCGGATATGTCGTTGACGTTCAAGGCCACCAATCCCGGCACCTATTATGTGCCCTACACCATTACTCAGGGCTCGATTCCGGCCACCGGATTGGCTCGCGTCGAGGTGCAGCCCGCCACCGGCGAAGCCGCCAAACCGGTTGCCGCCAACGATGTCGCCCTGCTTGGCGCGGATAATACCGCCATTGTGGAGCCGCTCACCAATGACGTCGATCCGATGGGCGGCGTGCTATCCGTCACCACGGTGAGCGACTCCGGCATCAAGGTTGGTCTCGTCAGCAAGCGCGTGTATATCACTGCGCGTCAGGTGCCCACGAAACCCGTCGCCCTTACCTACACCGTGGCCAACGCCTCCGGAACCGCCAAGGGCACCATCGTGTTGCAGCCACCGGCTCTGACCACCTCGAATTCAGTGAAGGCCAGCAATATCAATGCCCAGGTGCGTACCGGCGGCATCGTGTCCGTGGATGTGCTTGACCATGTGTCCTACTCGGATAAACTCAAGAACAACCTGCAATACGACAAGGAGTTCAAGGGCCTGGCTTTCGTCTCTGGAGACACGGTCCGCTACCAAGCATCCAGCGAGACCGGCAACTTCCCCATCACCTATACGGTTGAAGACAATCTGGGCAATGTGGCTTCCGCCAATATCACCATTACCGTGCATAAGAGCGACGCAGCGAGCAAGGCCGTGCCAACCCCGCATGACGCCGAAGCGCAGGTTGCCGCCGGGCAGAAGGTCCGCATCCCCATCATGCTGACCGGCATAGACGATGGCGACGACGATCAGCTGTTGGGTCTGGGCAACAAGGCACCCGCGCTGGGCCGCATATCCGAAGTCGGTTCCGACTACTTGGTCTATGAAGCGTATCCGGATTCGTCCGGCACCGACACCTTCTCCTATGCCGTGGAGGATTGGACCGGTCAGCGCGCACAGGCGCAGATCCGCGTGGGCGTATTCCAAGGATCGGGCGTATACGCCAGGGATGACGAAATCACGTTGAGGCCCAATACGGCCGCAACCGTGCCGGTCGCGCAGAACGACATCTCCGGCGACAACACCAATCTGACCGTCGACGAGGTCCAAGGTCTCGACGGGGTGAGCGTGAAAGACAATATGATCTCCTTCACCACGCCCGGCAGCGCCACCACCGCCTATATCGCCTACACGGTCAAAGACAAGGCCGGCTTGTCCGATACGGCCACCCTCACGGTAAACGTGGATCCGAATGCCGCCATCGAGCCGCCTACCGCCTACGACTATCGTGTGCCGTCCGCCGCCACCATCGATAAGGTGGATGTGGATGTTTCCCAGTGGATCGCCAATCCTTCCGGCACAGCCAATGAGCTCAAGGTCGGCGTGCATCCCTCCGTCAGCGCTCACGCTCACGTCAAGACCACCATCACCGTCGACCTGACGTCACAGGCGCGAGCCGTGCCTTACACGGTGACCAATACGAAATACAACATCACCTCCACCGCGTTCATCCAGGTACCGGCCTATGGTGTCTTTCCGCCCACGTTGAAGGCACCGGAATTGAAGGTCAATTCGCGCGAGACCATTGAAATCAACATCAATGACTATGTTCGCGTCGGCGGCAAGGAACCGTATATCGATTCCATCAGCGCCACCAAGAACTCCGATTTCTACGTGAACGACAAGACCCTGAAGTTCACTGCTGCAAAAGACTACGCAGGCCCCGCCTCCATTACCTTTACCGCTGTGGATATCAATTCCGCAGTGATCACTCTCCAGATCACGGTGATAGGCCGCGATGTGCCGCCGCCCACGTTCTCGTCCTCCACTATTGATGTCGAGGCGGGCCCCAAGACCGTTGATCTGGCGGCGCTCACCTACACGTATTCCACCGCAAACCTGTCCCGTTCCGGTAGCTTGCAGGTTTCCGCCACCAAGGATGCCGCTCCTGGCACCGCGTCCATTCCCGTGCAAATCGCATACGCGGGCACCGTGAATGCCGGTGTGACCGTGCGCGTAGTATCTTCGACCCGTCCGCTGGCACACGTCGGCGACAAGACGTTGAAGATCATGGCCGGTGCCAGCGATGCCGTGAACGCGCTTACCGGCGCGTACAATCCGTTCCCCGATTCCTCGCTGACCGTCATCAGCTGCGATGATGCCGGAAACGTCACCATCGCCGTCGCAGGTGCTTCCACGAACACCGTGCTCGTCACCGTGCAAGACGGCACCAAGTCCAAGGATCGTGAAGTCACCGCATCGATTACCGTGTCCGTGATCGACAAGCCCGAGCCGCCACTGCTCTCCCCCGTAGCCGACAGCGCGGTCAGCCTCACATGGACGCCCGGTGCCGCCAATGGCAGCCCGATCACCAACTACAAGGTCAGTGATTGCGGTGCCGTCACCTCATGCCAGGTCACTGGTCTGAAGAACGGCAAAACCTATTCCTTCACCGTCGCCGCGCGAAATGACGTCGGCTGGTCCAAGCCGTCCACCGCCGTCGAAGCCACACCGGACAAGGTGCCGTCCGCTCCCGTTACGGTCACGGGTGGCACCGCCAAGGTGACATGGAAGGCATATTCAGTGACCTTTACGTTCAACAACAACATCACGGCGACCGTCAAAGCCCATTGGGGAGACCCGGATGCGCCGAACAACCGCAATGCCGGCTGCCGGAAGATATCCACGGCTCAGGTCCGGGATTTCCAGCAGTCCTTCAATGCGCTGGTCGAGAATGTCTCCAAGGTGGTTATCGGCAAGACCATTCCCATCAAGCAATGCGTCACCGCACTGATGGTCGGTGGCCATATTCTTCTTGAAGACAACCCCGGCACCGGTAAGACCCAGTTGGCCCGAGGCTTGGCCAACTCCTTCAAGCGTATTCAGTTCACGCCCGATCTGCTGCCTTCGGATGTGGTGGGTGTGACTTTCTACGATCAGAAGCGCGGAGAATTCGAGTTCCGCGAGGGCCCGATTTTCGCCTCCATCGTGCTGGCCGATGAGATCAACCGTGCATCGCCGAAGACGCAGTCCGCACTTCTGGAGGTTATGGAAGAGCAGAAAGTCACCGTTGACGGCGTCACCCATGATGTGCCGCAGCCGTTTATCGTGATCGCAACCCAGAACCCCATCGAGCAGCTCGGTACCTATAAGCTGCCTGAGGCGCAGATGGACCGATTCCTTATCAAGACGTCGATTGGCTACCCGGGCCATGATGTGTCCGTCGATATTCTCAAGCAGGTCGATATCACCGACCGTGCGCAGACCGTGCTGAGCGGTGACGATGTCATGCGACTGCGTCAGGTGGCCACCGAAATCTATGTGGATGATGCGATTCGTGAATACATCGTCAGGCTCGTCGAGGCGACCCGCCACAACGAGAAGATCACGGTCGGCTCCTCCATGCGTGGCGCTTTGGCACTGACCCGATGCGCCCGTATCTGGGCCGCGGCCGATGGCCGTGCCTACGTGGTGCCGGATGACGTCAAGGACCTTGCAGTGGCCGTGCTCGCACACCGTATCACGCTGACTCCGGAAGCCACCTTCGATGGCGCGACTCCGGAAAGCCTGATCGCACAGGTGCTCGAAGACGTTCCCTCCCCCACCATCTCGCCCTTGGGCTGGGCGGTAACGGGCACAGGCATCGCATGTCTTATTGCGTTCCTGCCTCTGGGCTGGCATGAGCTGCTCGTATTCGGCATCGTGGCGATGGTGATGATGCTCGCGGCAATCGCGCTTTCCCTCGGCAACACACGCTTCCACGCGTCCATCGCCGTATCCAATCATCGCGTGACCGTGGGAGACACCGTATCCGTTATCGTCGGCGGCAGAACGCCGACGACCACGGCACGCGGATATCTGCCAATCGGCCGTGAACGATTCAACATCCCCATGCTGGCTCCCGGGCAATCCAAGCAAACCGATGTGGAGTTCCGTACCGTATCGCGCGCAATACTGCCCATCGGCCCGTTGCGCATCCGCAAGGGAGACCCGTTCGGCCTGGTGCGTCACGAAAAGGAGTTGGCCGACCGCATCACCGTATTCATCCATCCTCGTACCGTGCGTCTCGATACCCTGAATGCCGGCGTGCCCCGCGATCTGGAAGGCTCCGGCCAGATCGTGGATGATGATCTCGACTTCTACGGATTGCGCGAATACGAGCCGGGCGACGACGTGCGTAACGTCCACTGGCTGAGCTCCGCGAAAACCGGCACGTTGATGATTCGCCAATATGAGGCCACGCGCCGCACCGACACCTCGGTGACCATCAGCGTGAACCCGGATGAGTACGTCAACGGCGAGGAATTCGAGATGGCGGTGTCCATCCACTCCTCCATCGGCGTCAAATGCCTGCTGCAGGATCGCCCGCTGGTCTGTCACGCGCCGCGCAACGCCATGGAGTTCCTCGACAACGCCAGTGCCTCGTTCTATTTTTTCACTGTTGGATCGCTGAAAGACATCGAGCAAATCAAGCGCATGACCTTGGCCTTGCCCCGATCGGCCAGCTGCGTGGTATTGGGCGCCAATCGCGGCATCAGAAGATTCGCCAATTTCACATTGGCCACCATCGGCGAACTCGATGATCTCCCACTGATCATGGGGGTGCTCGCAATGTTGCTGGCGCAAGCCAATCTCATCGACGTGTACGGCGTGGCCACTTGGACGATCGCCGCCGTACCGGCCACCTTGCTGGGCGCGATCATCCGACTGTGGTGGCAAATCGTGTTTCTGGCGTTTGCCCAATTCATCATCGGTCCGGTGGTAACGCTGAGTTCCTCCCATTACGTGATTCCCACCTTGAAGACCTTGAGTTCAGGTTGGGAAATGACGTTTGGCTCGTTCAAGTACGTTATTTCCGTCGATCCGCCTCTGGGCACGCAAGACGGCGTACTGATGGCGGTATGGACCATCGGCCTGTGGCTTACGTTCCTCACCGGCGTGTTTGCGGCGGCCGTGTGTGCTCTGCTGGGTACGGACAGCGGCTGGCAACGTGCCATCTGCGGCATTGCCTTTGCCTTGCTGCTGATTATCTGGCTGTCTTGGTCCGCACTGATCATCGTCGGGCTCGCTGCCGGCCTTGCTTTCGGGGGCACGTTGCTGGTGCCGCAGCGTTTCGTGCTGCGTGACCGCTACGATCCGCCGTTAAGCCCCTACGATTACACCAGCCCGCTCAGCGGCATGCGATCCTATATCAAGGACCACAAAAAAGACGTGTTGCTGACCGTCCATAATCTACCGGCCGGAACACCGGTCAAACTTGCGGTGATGGATCGATTCGACGGCACAGTATGGAACCTGTCCGATTCCTCGAATTATCATCGCGTGGGCACCACGATCTTCACCGCGACCTTCACCGTCGATCAGGGACTGACCGACACCTGGCTGCCGCTGGCGTACTACAACACGGATACCGATTCCGCCATTATTCCCGCCGGCACGCGCAAGGGACTCACCTATACCGAATCCGGCATCATAGCCCACAAGCCCACCGATAAGCAGATCAGCAGTGCGGCCGCGGCCCGCATCACGCAGCCTTCAGCCCAGGATGTTCCCGATTCGGCCAGCAAACTGGCCACGTCCATTGCCGGCGGGCAGTCCTCGGGCGGTGCCACGGCCTTGGCCGACACATTGAAAGACTCCGGATGGTTCTCACACGGTCTGGAAGGCGATTATCCTTCCGATGCGGGCCATGGCAATTACCGTATCAACAAGCTGCTGGCAACGGCCATGGTGGGTGATTCCGAACAATATGCCTCCGCCATGGCACTGATGGCTCGTGAGCTGGGACTGCCCTCCCGTGTGGTCCTGGGATTCCTGCCGAAAAACGAGGATGGCGAAATCACCATCGAATTCACCGGCAATGATGTGACCGCTTGGGTGGAAATCAAATTGCAAGGCCTGGGATGGGTGGCGTTCTATCCGACGCCCAAGGAGACCAAGGTGCCTGATGAAAACCAGAACCTGACGCCGAATCCGCAGACACTGGTCCCACCAGTGCCGTTGACCGACCCGCTGCGCGATCAGACGCAGGCCAAAGGCCAGAGTTCGTTGGCCGGTACCGACACTCGTGCGGTAGCCATCTATGGAAGCCCCCTGTGGACTCTGCTCATTGTTTGCGGACTAATCCTGATATTTAAAGCTGCATTGCTGGCACGTGCACGACGGCACGGCAGTCCGAAAGCCCGTGTGGCAGCGGGGTGGAATGCCATACACATACTTGCCGAGCAAAGCACAGCCAAGGGCACTCGTCGCGCCGACTACGCCACGTTCTCG
>GCF_001417815.1
GGCTCCGGTTCCACGGCAAGCGTGTACCTGTACCAGCAGCACACACCGAACCGCGTCGTGGCGGTGAAGGTGTCTTTCACACAGGAGGCCAATACGATGGCCCAGCTGTCGCACCCGTACATCATGCAGATCTATGGCGCGGGCGTCACGTCGAACGGACTGGGATACATCGTGCTCGAATACGCGCCGAACGGCACGTACAAGGAGATCACGCAACGCACGCTCACCTGCGACCAGATGCTCGACCTCGGCATCAAACTGTCGGGCGCGCTGTTCACCGCGCATCGCGCCGGCATCATCCACCACGACATCAAGACCAGCAACGTGCTCGTCAACGCGCAGGGGCTGCCGGTCCTCGCCGATTTCGGCATCTCCACGAACATCTACGACAGGTTCACCGGATTCTCGCTGCCGTGGGCGCCGCCCGAAGTGCTGGGCGAGGCCGCGGACATCTACTCGCTCGCGGCCACCCTGTACGCGACATTGACGGGCCGCTCCGACGTCCCCGCGGACGTGGAGCGCGTGCTGCGCAAGGCGATGTCGAAGGACCCCGACGACCGGTATTATTCCGCGCTGCAGTTCGCACGCGAGATGCAACGCGTCCAGCAGGAGCATTACGGGCATATGGCCATCGCGCTGACGTTCGTGTTCGTCGTCGCCCCGCGGCTCCCCTCCCCCACGAACGTCACGTTCACATGGGACGACGGGTCGGTGTGGATCTTCGACGTCGCCGTCACGTCCATGATCGGCGGCGGCACCGTGGCGTTCCTCGACACGAAGACCGGTGACGTGTGGGCGGCTGACGACATCGAATCGGCGTCCCCGGCGGCCGACCCGCAGCTGCGTCTCGGCACGGGGGGCAAGGCGGTGGTGGACTTCCACGGCGTGGTATGGGGGTACCGGCCGTCGGACGGCGTGCTGCGGATCACCGACCGGATGAACGTCTCCTCGTTCACCGTGATCGGCGACGTTCCCATCATCACCTCGGGCAACAGGGTGGTATTCAAGGGCGGGAGCGCGATGCTCGGGCGTCTCGTCGCCCAGCTGCCGCCGGTGGACCAGGCCGGATGGGTCGCCGTCGCCGGGCAGAGCGGATTGGATCTCGTCGATGGGGAGCCCGCACGTCCCGTCTCCTCGGGGGGATGTGTGTACGCCGCATGGAGCCAGAAGGCCGACAACTACGTCTCCGCATGCTCGCCGAAGCTGCAGTCGGTGAACGCCACCTCGGAACTCGTGTTCCGCACCAACCACCGCCAGGTCGTGCTCAACGACGTCGTGAACGGCAACGTATGGAACCCACGTGAATCCACCGATGTCATCAAGATCCAGTGGAACACGATCCAGACCGACCAATCCCAACAGCGGCAGAACGACCAACGCAAGTTCGACAAGACCTGCTCCCGGCAAGGCGAAATCAAAGCCGAAGACGACGAGTTCGGCGCGAGGGCCGGCGGCGAGCAGATCCTCGACGTGCTGCGCAACGACCAGCAGACCGATTGCTCCGTACTCGAGATCACGCACGTGGACGCGGGCGCCACCGTCACGGTCTCTCCGATATACGACGGCCGCTATCTGCAGCTCGACGCCACGAAGTTCTCCTACGAAATCTCGGACGGGCACGGCCAGACCTCCTCCGCCACCGTCTCGCTGACGGCCGCCCCCTCGCAGACGGACGTGCCGCCGGAATTGTCGGTCGAACAAGGCGCCACATACACGTTCAACGCATTGGGAAGCTTCACCGACCCGGACGGCGACCCCCTGACGCTCGTCTCCGCCATCCCGCAGAACTCCACACGCGCCGACGGGCAGCTCACGTTCAACACGGGATCGATGACCTCCGGCCGCGTCGGCGTGCAGACGACCGTCTCCGACGGCGACCAGACCGGAACGGGCATGATCTACTTCTCCGTGAAGCCGGCGAACACGCTGCCCGCCGACATCGACCCGGTGGTCAGAAGCACGCTGCCGGCCACCGACACCTCCATCGACCTGAAGCCCTACATCCATGCGACCAGCGCCCAGCCGGCGCAGCTCTCCGCGGCAGACACCTCGGTGACGGTGAACGCGGACCTCACCCTGCAGTTCAAGGCGACCGACCCGGGCACGTACTACGTGCCGTACACGGTCACGCAGGGCTCGATTCCCGCCACGGGCCTCGCCCGCGTGGAGGTCGCGCCCGCCACCGGCGAACAGGCCAAGCCCATCGCCGCGAACGACGTGGCGCTGCTCGGCGCACAGAACACCGCGATCGTGGAACCGCTGACCAACGACATCGACCCGATGGGCGGCGTGTTGTCCGTGACCTCGGTGACGTCATCCGGCATCAAAACCGGACTGGTCAGCAAACGCGTCTATCTGACGGCGCGCCGGGTGCCGACGAAACCCGTCGAGGTCACCTATACGGTCGCGAACACCGCCGGAACGTCGACGGGGACCATCGTGCTGCAGCCGCCGGCGCTGTCGACCGGCGGTTCGGTCAAAGCCTCGAACGTGAACGCGCAGGTACGCACCGGCGGCATCGTGTCCATCGACGTACTCGACCATGTCAGCTACCCGGACACCGTGCAGAACGATCTGCAGACCGACAAGGCGTTCAGGGGAATCGCGTTCGTCTCCGGCGACACCGTGCGCTATCAGGCGTCCGACGAGCCGGGCGTGTTCCCCATCACCTATACCGTCAAGGACGATATGGGCAATTCCGCCTCCGGCACGATCACAATCACCGTACATCAGAGCAACGCCGACAACAAGGCGGCACCGACCCCGCACGACACGCAGGCGCAGGTCGCCGCCGGGCAGAAGGTGCGCATCCCCATCACGCTCACCGGCATCGACGACGGCGACGACGACCAGCTCCTCGGATTGGGCAACAAGGCGCCCCAACTGGGGCGCATCACCGAGGTGGGTGCAAATTATCTCGTGTACGAGGCATACGCGGACTCGTCGGGCACCGACACCTTCTCCTATGCGGTGGAGGACTGGACGGGCCAGCGCGCGCAGGCGCAGATCAGGGTCGGCGTGTTCCGGGGGGCCGGCGTGTTCGCCCGTGACGACGAGGTCACGCTGCGGCCGGGCACCGAGGCCACCGTGCCCGTCACCCAGAACGACATCTCCGGCGACAACACCGAGCTGTCCCTGGTGGACTCCAACGGCGTGCCGGGCGCGAAGGCGAATGGCACCACCATCGACTTCACCGCGCCCTCTCAGACGGGAACGGGCTACATCGTCTACACGGTGAAGGACAAGGCTGGTCTGACGGACACCGGCACATTGACCGTGAACGTCGACCCGAACGCGCCCATCGAGCCCCCGGGCGCCTACGACTACCGCGTCCCCTCCTCGGCGACCATCGACAAGGTCGACGTGGACGTCAGCCAGTGGATCGCGAACCCGTCGGGCAGCATCACCGACCTCAAGGTCGACGTGCATCCTTCGGCGCGTGCGCACGCCCGCATGAAAACCGTCATCACCGTGGACCTCACGAAGGAGGCGCGCGCAGTGCCGTACACGGTGACCAACACGAAATACGACGTGACCGCCACGGCGTTCATCCAGGTGCCGGCATACGGCGTGTTCCCGCCGTCCCTGAAGGCCCCCGAACTCAAGGTGAACGCGCGGGAGACCATCCAAATCAACATCGCCGACTACGTGCGCGTCGGCGGCAAGGAGCCCTACATCGACTCGGTGAGCGCCACCAAGGACGGGAACCTGTACGTCAACGACAAGACGCTGAAGTTCACGGCACCGAAGGACTACTCCGGCCCCGCCTCGATCACCTTCACCGCCGTGGACATCAACTCCGCGGTGCTCACGCTGCCGATCACGGTGATCGGACGCGAGGTGCCCCCGCCCACGTTCTCCTCGTCTACGATCGACGTGGTGGCCGGAACGAAGACCATCGACCTCACGGCGCTCACCTACACGTATTCCAGCGCCACCGTATCCTCCTCGGGCCAGCTTCAGGTGAAGGCCGAGAGGGACGCCTCCCCGGGCACGGTCAGCGTCCCCGTCAAGATCGCATACAAGGGAACCGTCGATGCCGGCGTGACCGTGCGCGTCGTCGCCTCCACCAGGCCGCTGGCGCGCATCGCCGACAAGACGCTCAAGGTCATGGCCGGGGGCACCGAAACGGTGGGCATGCTCGACGACGCCTACAACCCGTTCCCATCCGAACCCCTCACAGTGGTCCAATGCGACGACACCGGCGTCATCACGGTCACCGCGGCCGGCGGCAGCTCGAACCGTGTGCTCGTCACCGTGGAGGACGGCACGAAGATCGCCGAACGCAAGGTCACGGGAACGATCACCGTATCGGTCATGGACAAACCGGACGCGCCGCTGCTCTCCCCCGTGGACGACTCCGCGGTCGACCTGACCTGGACACCCGGTTCAGCCAACGGCAGCCCGGTCACCGACTATGAGGTGCGGTCCTGCGGCGCCGTCACCACCTGCAAGATCACCGGTCTGACGAACGGCAAGTCGTACACGTTCCGGGTGCGCGCCAGGAACGAGGTCGGCTGGTCGAAGGAATCGAACAGCGCCACCGGCACGCCGGACAAGGTGCCTCCCGCCCCCGTCTCGGTGAACGGGGGCCAAGTGACCGTCACCTGGGACCTGTACACGGTGTCGTTCGACATCGCCAACGCTGTCACCGCCACGGTCTCGGCGCACTACGGAGACCCCGACCAGCCCGCCATGCGCAACACCACCTGCGACTCCGTCACATCCGGCGACGTCGACCACTTCCGGGACGTGTTCAACCTTCTCACGGAGAACATCGCCCAGGCCGTGGTCGGCAAGGCACGGCCAATCCGTCTGGTGCTCACCGCCCTCATGGTGGGCGGCCACGTGCTGCTCGAAGACAACCCCGGAACCGGCAAGACGCAGCTCGCCCGAGCCCTCGCCCATTCGTTCAAACGTATCCAGTTCACGCCGGACCTGCTGCCCTCCGACGTGGTGGGCGTGACCTTCTACGATCAGAAAACGGGCGACTTCACGTTCCGAGAAGGCCCCGTCTTCGCATCCATCGTGCTCGCGGACGAGATCAACCGCGCCTCGCCGAAGACCCAGTCGGCGTTGCTCGAGGTCATGGAGGAGCAGCGCGTCACCGTCGACGGCGTCACGCACGACGTGCCGCAGCCGTTCATCGTGATCGCCACGCAGAACCCGATCGAGCAGCTCGGCACCTACAAGCTGCCCGAAGCGCAGATGGACCGTTTCCTCATCAAGACCTCCATCGGGTACCCGGGGCACGACGTGTCCGTGGACATCCTCAAACAGCTGGACGTCACCGACCGCGCCGCCGCAGTACTCACCGGCGACGACGTCATCGCCTTGCGGCAAACCGCGCAATCGGTGTACATCGACGACGTGATCACCGAATACATCGTCAGAATCGTCGAACGCACGCGCCATGACGACTGCATCATGGTCGGCGCGTCGATGCGTGGCGCCCTCGCCCTGACCCGGTGCGCCCGCATCTGGGCCGCCGCCGACGGCCGCGGGTACGTCGTGCCCGACGACGTCAAGGAGCTCGCCGTACCGGTGCTCGCCCACCGTCTCAGCCTCACCGCCGAAGCCACGTTCGCCGGGGCCACGCAGGAAAGCGCTGTCGCACGGATACTCGAGGAAGTGCCGGCGCCCGTGCTCTCCCCGCTGGGGTGGGCGGTGGCGGTCAGCGGAGCGGCCGCCCTCATCGCGTTCCTTCCGCTCGGTTGGCACGAGCTGCTCGCCTATGGCGTGGCGGCCATGACGATGACCCTCGCCGCCATCGTCATGTCGCTCGGCAACACGGCGTTCAAGGCATCAGTCGGACTCGAACGCCGCAGGGTGACCGTCGGAGACACGGTGGCCGTGCGCGTCGACGGCCGCATGCCCACGGCGACGGCGCGCGGCGACCTGCCCATCGGCCACGAACGCTTCTCCATCCCCATGCTCGCCTCCGGGCAGTCGAAGGAGACCGACATCGAATTCCGCACGCTGTCGCGCGCGGTGCTTTCCATCGGGCCGTTGCGCGTGCGCAAAGGCGACCCGTTCGGTCTGATACGCCACGAGAAGCGGCTCGCCGACCGGCACGACCTGTTCATCCACCCCGCCACCGTCCCGCTCGCCACGCTCAACGCCGGACTCGCCCGCGACCTCGAAGGCAGCGGCGACATCGTCGACGACGACCTCGACTTCTACGGACTGCGCGAATACGAACCCGGAGACGACGTACGCAACGTGCACTGGCTGAGCACGGCGAAGACAGGCACTCTGATGATTCGCCAGTACGAGGCGACACGACGCACGGACACGGCGCTGGCCCTGTCCGTCAATCCCGAGGAATACGCATCCTCCGAGGAATTCGAACTGGCGGTGTCCGTGCACGCCTCGATCGGCGTCCGCTGCCTGACGCAGGACAGACCGTTGTCGACGCATGCCCCACGCCACGCCGCCGATTTCCTCGATTCGTGCAGCATGTCGTTCTACTTCCTCACCGTAGGTTCGCTGCGTGGACTCGACAGCATCAAACGCATGGTCATGGCATTGCCGCGATCCGCCTCCACGCTCGTATTGGGCGCCCCGCGCGCGGTCCGCCGCTTCCACGATTTCACGCTCGCCACGGTCGGCGAACTCGACGACCTGCCGCTCATCATGGGGGTGCTCGCAACCCTGCTCGCCGTATCGAACCTCATCGACGTCTACGACCTCGGCCGTTGGACGATGACCGCGGGTGCGGCGACGGTCATCGGATGCCTGATCCGGTTGTGGTGGCAGCTGGTGTTCCTCGCCTTCGCCCAATTCGTCGTCGGGCCGACGGCGCTGCTCAACGGCATCGCGCATGTCGTGCCCACTCCAGCGACCCTGTCCGAAGGGTGGCAGGACACGTTCGGAGCGTTCAAATACCTCATTTCCATCGCTCCCCCGGTAGGTACCGGCGACGGATCGCTGATGGCCCTATGGACGCTGTCCCTGTGGACGGCGTTCCTCACGGGCCTGTTCATCGCCTCGTTCTCCGCGCTGCTCGGCACCTCGACGGGGTGGTGGCGTCCCGCCGCGGGCACGGCCGCCGCGCTCGTCCTCATCGTCTGGTCGTCCTCGAGTGCACTGGTCATCGTCGTTCTCGCCGGCGGACTCGCCGTGGGCACCTGCCTCACGGTGCCGCAGCGTCTGATCCTGCGCGACCGGTACGAGCCGCCGTTGAGCCCATACGACTATACGAGCCCGCTGTCGGGATTGCGCGCGTACATCAAGGACCACAAGGACGACACCGTGCTGACCGTCCGCAATCTGCCGGAGGGCGCCACGGTCCGTCTCGCGGTGATGGACCGTTTCGACGGCAACGTGTGGAACCTGTCCGATTCGTCGAACTATCGTCGCGTCGGTACGACGATATTCACCGCCACCTTCACCGTGGGAGCGGGACTGGCGGACGCATGGCTCCCGTTGTCCTACTACAACAAGGACACCGATTCCGCGATCTACCCTTCAGGGACCGCCAAGGGGTTGACCTATACGGAGACCGGCATCATCCCGCGGCATCCCTCGGACAAGCAGATCGACGCGGCCAAGGCGGCGCAGATCAGCCAACCGGAGATCATCGACTCACCGGATTCGGCGGGCAGGCTCGCCACGGCGCTGGCCGGCGGCGAGATGAAGGGCGGTGCGAGCAAACTCGCGCAGGAGCTCAAGGAATCCGGCTGGTTCTCCCATGGGCTGTCCGGCGACTATCCTTCACTGCCGGGGCACGGCAACTATCGCATCGACAAGCTGCTCGGAAAGGAAATGGTCGGCGATTCGGAGCAGTACGCTTCGGCGATGGCGTTGATGGCCCGCAGCCTCGGCCTTCCCAGCCGCGTGGTCCTCGGGTTCGTTCCGAAGAACAAGGACGGGGCGATCAGCACCGAATTCACGGGCAACGACATCGAGGCGTGGGTGGAGGTCAAACTGGACGGCTACGGGTGGGTGGCGTTCTACCCGACCCCCAAGGAGACGAAGATCCCGGACGAGAACCAGAACCTCACGCCGAATCCGCAGACGCTGGTACCTCCGGTGCCGCTGCAGGATCCGCTGCGCGACGAGCAGCAGGCCCGCGGGCAGTCCTCGCTCGCCGGCGAGGACGCACGCCGCGTGGCCGTCTACGGCAGCCCGCTATGGGCGGCGCTCGTCATCTGCGGCGCGATTCTACTCGGCAAGTCGATCCAGCTGGCCCGCGCGCGCAGACGGGGCACGCCACGCGTGCGTGTCGCCGCCGGATGGCGGGCCCTGACCGCGCTCGCACGGCAAAGCGACGCGCACGGCACACGCCGTGCGGATTACGCGGCGTTCTCC
>GCF_001895165.1
GGCTCCGGATCCACCGCCGTGGTGCTGCTCTACGCCCATCACACGCCCAGCCGCCATGTGGCGGTGAAGGTCAGCCTCCGGCACGAGGCCGCGGTGATGGCCCGACTGCCCCATCCGCACATCCTTCGCATCTTCGACTCCGGGTGCACCGATGACGGTCGCGCTTACATCGTCGTCGACTACGCCGAGCAGGGCGCCCTCGCCGATCTGCTGCGCCACGGGTTGCCCTGCGCACGCGCGGTGGATGTGGGCGTCCGTCTGGCAAGCGGCTTGTATGCCGCCCACCGCTGCGGCATCATCCACCACGACATCAAACCCAGCAATGTGCTGATCGGAACGCGGGGACTGCCGATATTGGGCGACTTCGGCGTTTCCCGCGACATCTACGCAGACCCGGCCGGACATTCGCCGCCATGGGCCGCACCGGAGGTGTTGCGGGAGGCGTCGGATATCTATTCGCTGGCCGCCACGATATTCGCGATGCTCGCGGGAGCCTCCGATGTTCCCGCGGATGTGGAACGAGCCCTGCGCATGGCGCTTGACAAGAATCCCGGCGACCGCCATTACTCCGCGCTGGAATTCGCCAGGGCGTTGCAGCGGGCGCAGCACGCCAGCGGATTCCCACCCGGACTTGACGAACGCAACGGGTTTCGCGGGCTTGACGAACGCCTCGCCGTCATCGTCATAGTCGCATGTACCGATGACGGCACCGTATGGGTTTTCGACGTCGTTGCCATAGCCGCCATCGGAGGCGAGACCATCGCCGTCCTCAACAGCGCGACCGGCGGCGTGTGGGCCACCGATAGATTCAGCGCTCTTGACCCCAGCGATCCCCCGTGCATGCGGCTCGGTTCCGGCGGCAGAATCGCCGTCAACGCCGATGGCCATGTATACGGATACCGGCCGAAGGACGGCGTGCTGCGACTCACCGGCTTCACCCATGCCGACGATTTCACCGTCATCGACGACGTGCCGGTGATCGTCACGGGAGACACCGTGCTGTTCCCACATGGCGACGCCGTCGTCGACACGCTCACCTTGCAATCCCCTCCCGTCGACCAACAAGGATGGGTGGCGGCCGCCAGCGACCGCGGATTGGCGGTCATCGATTCCGCCGCCGCGCGGCCGGCCGCCATGGCCGGCTGCGTGTATGCGGCTTGGAGCCAGAACGCCAACAATTACCTGCGATGGTGCGCGCCCGACTTGGAATCGGTGCATGCCGGCAGCGAGCTGGTGTTCCGGACCAACCATCGGCTGGTGGTGCTTAATGACGTGACGGACGGCACGGTATGGAATACGGATGGGAGCACCGCCGCCATCACCATCCAATGGGATGCCGTGCGAGCGGAAGAGACGCACGAACGCGGCCATACCCATCGCGAGTTCAGCGCCACATGTTCCGCCCAAGAACGGTTCGCCGCGGTGGATGACGAATTTGGAGTCAGGGCGGGAACCTCTCGGATCGTCGACGTATTGCGCAACGACGAGCACGGCGACTGTTCCGTGCTGCGCGTCACCGCCGTGGGCATGAACCCGGATGTGTCCGCGCACACCATCTACGACGGAAGATACCTGCAGGTCGACGCCACCGACTTCCGATATGACATCTCCGACGGCCGGGGACGAACCGCCAGCGCCACGGTGCTCATCACACATGCGCCCGTGCAATCCGACATGCCTCCGCATTTCGATGTGGAGCAGGGGTCCACGTATACGGCCAACGCGTTGGCAGGCTTCACGGATCCCGACGGCGATCCGATGACGTTGACGTCCGCGGTGGCGCAGCATACCACCCGAGCGGACGGGCAGCTGGTGTTCGACGCCGGATCCCTATCGTCCGGACGCATAGGCGTGCAGGTCGCCGTCTCCGATGGCCGGAGCTCCGGCACGGGCATCGTGTATTTCTCGATCAAACCGGCGAACACCCTCACCGCGGTTATCGACCCGGTGGTGCGGCAGACCATGCCTGGAACCGACACCGTCATCGATCTGAGCACGTATGTGCACGGCACGTCCTCGCAACCGGCACGGCTCACGAAGGCGGATGCCCGAGTCACCGCCGACTCCGATATGAGCATCGCGTTCCGTTCTTCGCAAACAGGCACCCACTATGTCTCCTACACGATTGAGCAGGGCTCGATTCCCGCCACAGGGCTGGTGCGCGTGGAGGTCAACCCGGCCACCGCCGAACGCGCCGGGCCGGTGGTGGCCGATGATGCGACGTCTTTGGCTTCAGATCTCACCTCCATCGTGGAACCACTCGCCAATGACGTTGATCCGATGGGCGGAGTCCTGGCGATCACCGAGATCCACGGCTCCGGAGTCACCGCCGCCGTGGTGGGTCGACGCGTGTATCTCACCGCGAGCCAAGCGCCGACGGCACCGGTGCCGGTCTCGTATACGGCGGCCAACGTGGCCGGCACCGCCAGCGGCACCATCGTGGTGCATCCGCCCGCCTGGGAGGCCGCCGGCCATGCTAAAGCGGAGGATATCGCCGTGCGCGTACGCGCAGGAGGCATCGTCACCGTGGATGTGCTCGACCACGTCACCGCCGCCGGCCGCGTGAGCGATGATCTGCGCGTCGACGAATCCTTCCGCGGTCTGGCGTTCGTATCCGGCGGCACCGTGCGATATCAGGCTTCCGACGAGCCCGGCACCTACAGCATCGTCTACACCGTGGCGGACGCTTTGGGGAATGCGGCTTCGGCCACCATCACCGTCGCCGTGCATGCCTGCGACGCCGATTCCAAAGCCGCTCCCACGCCACGCGCCATCGAAGCGCAGGCGGCCGCCGGACGACGCACGCGTATTGCCGTCGACCTGACCGGCATCGACGACGGCGACGATGTGCAGCTGCTGGGATTGGGCAATAGCGCGCCCAAGCTCGGACGCATCGTCGAAGTCGGATCCGATTACATGATGTATGAGGCGTATGCCGATTCCTATGGAACGGACGATTTCACGTATGCGGTGGAGGATTGGACCGGACAACGGGCGCAGGCATGGATCCGCGTGGGCGTGGTCCCCACCTCGAGAGTGACGGCACGCGATGATGAGATCGTCTTGCGCCCGAACACCTCGGCCGCGGTGCCGGTGACGCATAACGACATCGCCGCCGATGACGCCGATCTCACCCTCGACGACACGCAAGGCATCGTGGACGCGCGGGTGGACGGCGATATGGTCGCGTTCACCGCGCCGGCGTCGCCGGGAACCTCTTATATCTCCTATACGGTCGCCGACAAGGCGGGATTGCGCGATACCGGCACGCTGCGCGTGACCGTCGACCCGGACGCCGCCATCGAAGCGCCCACCGTCAACGACTATCGGGTGCCTTCATCCGCCACCATCGACAAAGTGGATGTGGATGTGTCCGATTGGATCTCCAACCCTTCCGGTCCCATCGACGACCTGCGGGTGGAGGTGCATGCGTCCGCGCGCGATCATGCGCGTCTCGCCACGATAATCAGCGTGGACTTGACCGACGAGGCGCGCGCCGTGCCGTATACGGTGATGAACACGGCATACGGCGTCACCGCCACGGCTTTCATCCATGTGCCCGCCTATGGCGTGTTTCCTCCGACGTTGAAAGCACCGCCGTTGACGGTGAACGCCGGGGAGACCATCACCATCGCCATCGCCGACTATGTGCGGGTGGGCGGAAAACGGCCATATGTGGGCTCCATCAGCGCCACCAAAGACGGCGACCTGATGGTGGATGACGAGACCCTGCGGTTCACCGCGCTCCGGGAATATGCGGGCCCTGCCTCCATCACCTTCACCGCAGTGGATATCAATTCATCCGTGATCACGCTGCCCATCACGGTGGTCGGCCGAAACACTCCCGCGCCGATGTTCTCGTCGGCGACCATCGAGGTGGAGGCCGGCGCGGCCGTCATCGATCTGGCCGCGCTGACGTATTCCTTTTCCGAGGCGACCGTCACCGCCGCCGGACTGCTGCGCGTCAGCGCCGCCGTAACCGCCAAGCCCGGCACGGCCGCCATTCCCATCACCATCGACTATCACGGCACCATACGTGCCGGCATGACCGCGCGCGTGGTGGCGTCCACCAGGCCTTTGGCCCGCGTCGGCAACACCACCGTGAAGGTTCACGCGGGTTCGAACGTATCGGTGGACCTGCTGTCCGAGGCATACAATCCTTTCCCCGGCACCTCTTTGCGGGTGGTGTCCTGCGGCGAAGGCGGCATGGTCGACATCCATGTCGCTGGCGCTTCCACCACCACCGTGCTCGCCACCGTGAGGGATGGCACCGATACGCGGGAACGCGAAGTCACCGCCGGCATCACCGTCGCCATCGTGGACAGGCCCGAGGCGCCGTTGCTGTCCGCAGTGGCCAACGGACGGGTGACGTTGCGTTGGACTCCGGGCTCGCCCAATGGCGAAGCCATCGACGAGTATCGCGTGTCTTCCTGCGGCACGGCCACCCGTTGCGTGGTCGACGGTCTGATCAACGGACGACGATATGAGTTCACCGTCGCCGCGCACAACGCGGTCGGATGGTCCGAGGAATCCCATACCGCCGTCGCCACGCCGGATACGACGCCCTCCGCGCCCGTCGCCGTCACCGCGGGCCGGGCGAAGGTGCGTTGGGCCGCGTACACGGTGACGTTCGTCATCGATGACGAAGCCACGGCCACGGTGACGGCCGCGTGGGGGACTCCCGACGACATCGACATGCGCAATGCCGGATGCGAGGCGTTGCGGCCGCCGCAGATCGCATGGTTCCGGCAATGCTTCTCCGCTTTGGTGGAGAACGTCTCCGCGGTGGTGCTCGGCCAGACCATGCCGATCACGCAATGCGTCACCGCGCTGCTGGCCGGCGGCCATGCGCTGATCGAAGGCGATCCAGGAACCGGCAAAACACAGATGGCGCGCAGTGTGGCGTATTCCTTCAAACGCATCCAATTCACACCGGACCTGTTGCCTTCCGACGTGCTCGGCGTGACGTTCTACGACCAGCGGCACGCAGAATTCACGTTCCGCCAAGGTCCGGTGTTCGCCTCCATCGTGTTGGCCGACGAAATCAACCGCGCCAGCGCGAAAACCCAATCCGCGCTGCTGGAGGTCATGGAGGAGCGGAAGGTCACCGTGGACGGCACCTCCTATGAGGTTCCCCAACCGTTCATGGTGATCGCCACGCAGAATCCCAACGAGCAGGCCGGCACCTATCCATTGCCCGAAGCACAGCTCGACCGTTTTCTGATGCGCATCGCCATCACGCATCCCGACCACGCCACATCGGTGGCGGCGCTTCGGCAGATCGACGTCATCGACCGTGCGCGCACCGTATGCGCCACGGACGATATTCTTCGCATGCGCCAAATCGCGGCCATGGTGCATATCGATGAGGCGATCCGCGAATACATCGTGCGTCTGGTCGAAGCGACCCGACATGACGAACGCATCGCCGGCGGCGCCTCCATGCGGGCCATATTGGCGTTGGCCCGCTGCGCGCGCATTTCGGCCGCCGCGGAGGGGCGCGCCTATGTGGTTCCGAGCGATGTCTGCGATCTGGCGCGCGCCGTCCTCGCCCATCGTCTACGGCTCACCACCCAAGCCGCGTACGAGGGCGTAGGTGCGGAAGAACTCATCACGCGGATTCTCGAGAACGTTCCCATACCGCAAGTCTCTCCTTTGGGATGGGCGGTATCCGCATGCGCGGTGATATGCCTGACGGTTTTCCCCTATTGCGGATGGCATGAATCGTTGACGTTCGGATTGTTCGCGTCGACTCTGATGACGGTCGCTTTGCTGTCGTCGCTTGGCGGCATGCGATACGATGCCTCGATGCAGGTGTCCGACCGACGAGTCAAAGCGGGCGATGCGTTCAGTGTGCATATGGAGGGCCGATTCCGTATCTCCGGACCGTTTGTGGATCTTCCCATCGGTCGCACACGATTCGCCATCCCTCGACTGGCGTCGGGCGAGTCCGCCGTCATGGATGTGCGTCATGTCGCCGAAGCCCGCGCCGTATTGCGAATCGGCCCGCCGCTTATCCGCCAGGGTGACCCGTTCGGTTTCATATGCCGTGAACGGCCTCTGACCACGCACGCCTGTGTGTTCGTCCATCCCGCCACCGTGCGTCTGGTATTGCCGCGCACTGGAGTTTCCCACGATTTCGAGGGGAACGGTCGGGTCGTCTCCGACGATCTTGACCTCCACGGACTGCGCCCATACGAGTTCGGCGATGACATACGCCATGCGCACTGGTTGAGCAGCGCGAAAAGCGGGCGGCTGATGATTCGCCAATACGAGGAGACATGCCGCTCCGACACCTCGTTGACGCTTGACGTGGCCGCCGATCATTACGATTCGCCGGAGGAGTTCGAATTGGCCGTATCCGTCCACGCCTCCATCGGCATCGCCTGTCTCGAGCAGGAAAGGGCGATCGCCATGCACGCCCCGCATGATGCCTTGGCGTTGCTCGACGCGGCCAGCGCCTCACGGTACGTGCTGGTCACAGGTTCTCGCACGAGTCTGGACCGGATCGCACATGCCGTGATGGCGCTGCCCCACTCCGCCCGCCGCGTGGTGGTGGGCGGGTCCGGCGATGTACGGGACCTCGCCGGATTCACCATAGTCGCCGTCGGTTCCTTGGATGGTCTGCCGCCGTTCTCGGAGGTGATCATAATGCTGCTCGCCGTGGCCAATCTCATCGACGTATACGACCTCTCGCAATGGGCGTCGGCGGCCGTCCCCGCCGTAATCGCAGGCGCGGCGATCCGGCTCTGGTGGCAGCTGGTATTGCTGGCGGCCTCCCAATGCGTGCTTGGCCCGATCATCGCCGTGAACCACGTGGCGCATATGCTGCCCACATGGCGCACCCTGGCCTTGGGATGGGAGGCGACGTTCGGCTCGTTCAAATATCTCATCGCCATAGAACCCCCGACCGGAACCGCCGATGGTTCGCTGATGGCGGTATGGACGATCGGCTTGTGGTTCACGTTGCTGGCGGGTGTGTTCGGCATGGCGGTGTGCGCATGGCTCGGCACCGATTCGGGATGGCACCGCGCGGGTTGCGGCATACTGATGGGAATCATGCTTACCGTCTGGCTGTCGTGGACGGCGGTGGCCATGCTGGCCGTCGCCGTCACCATCGCGGGATCAAGCCCACTTATGCTGGCGCAGCGTCGCGTTCTGCGCGATGCATACGATCCACCGTTGACCCCGATCGCCTACGCCAGTCCGTTAAGTGGTTTTCGATCCTATATCAAAGATCATCGGGACGAGACGCTGCTCACCGTCGAAGGACTGCCCAAGGGTACGCCGATACGGCTTGCGGTGATGGACCATTTCGACGGCGTCGTATGGAATCTCACCGGATCATCACGGTATCGCCGTATGGGGACGCGTATCTTCACGGCCACATTCACCATCGGATCCGGTTTCACCGATGTCTGGCTGCCGCTGGCCTTCTACAACGTCGACACCGATTCCGGCATTCTCCCTCATGGCACAGCCGAAGGCATGACCTATACCGAAACCGGCGTGTTCCCCGCCGTTCCCAGCGACGCGGCCATCAACCGGGCGACCGCCGCGCATATCACCCAACCTCAGGCGTTGGATGTTCCCGAAGCCGTCGACGAACTCGCTTCGGCTATCGCCGGAGGCCAGACCAGCGGCGGCGCTCGGGCGTTGGCCGCCGTGCTCAGGGAGTCCGGCTGGTTCTCGCATGGGCTCGAAGGCGACTATCCCTCTCTTGCCGGTCACGGCAATTACCGTATCACCAGCCTGTTGTCCGACGCCATGGTGGGCGACGACGAACAATACGCCTCCGCCATGGCGCTTATGGCCAGGGCGGTCGGCCTGCCCAGTCGTGTGGTGATGGGATTCAGATCAGAAAACGGTTCCGCGAACGCCAAAGTCTCGTTCACCGGTGATGATATCGCCGCCTGGGTGGAGATAAACCTGTCCGGATTGGGTTGGGTGGCGTTCCATCCCACGCCCGACGAGGCGAAAACCCCCAACGACGATCTCACGCTCGCGCCTGATCCGCAAGTTTTGGTGCCGCCGGTGCCGCTCACCGATCCGCTGCGGGACGCGCCACGGATTCGGCCGCACAGTTCGATCACAGGAACCGACGTCGTTCGCATCATCTTGGTTGGCAGCCCGCTGTGGATGGCCATCATCCTTATCTGCGGCATCCTCGTCCTCAACGCGGCGCGACGCGTGCTGGCGCGTTGCCGCGGCACGCCGCGACAGCGTATCCTCGCAGGCTGGGGTACGCTGTGCGATCTCGCCGAACGTGACCCGCTATCAGGCTCTCGACGCGCCGATTTCGCCGCTTTCTCA
>GCF_002234915.1
GGCTCCGGAGGTACGGCCACCGTGTTCCTGTACCGGCAGCGCGTGCCAAACCGTCAGGTGGCGATCAAGGTGGGCTTCCACGACGAGTCGGATTTCATGGCGCGGCTTTCCCATCCGTTCATCGTGTCCATCTACAACGCGGGCATCACGGCCGACGGACGCGGCTACATGGTGCTCGAGTATGCGAGCGCCGGCAGCTATCGGGACCTGATGAAGCGTCGGCTGTCCGTCGACGAGGTGCTGTCGTGCGGCATCAACGTGGCGAGCGCCCTGTATGCCGCGCACCGGCAGGGTATCATCCATCGTGATCTGAAGCCGGGCAACATTCTCATCTCCGCGCAGGGTCTGCCGCTGCTGGCGGACTTCGGCATTTCGGCCACCATCTACGCCACCGTGATGGGCTTTTCGGTTCCCTGGGCGCCGCCGGAGGTGCTGACCGAGGCCGCCGACATCTATTCGCTGGCGGCCACCCTGTTCGCGTTGCTGGTGGGTCGTTCCGATGTGCCCAAGGGGTTCGAGGATGTGCTGCGCAAGGCGATGGCCAAGGATCCCGATGACCGGTACTATTCGGCGCTCGAGTTCGCCCGTGACATGCAGCGCGTGCAGATGCGCGAATACGGCCATCAGGCGGCGGTGGCGCTGTTCGTCACGCTGGTGCTGCCGAATGTCCCGTCTCCAGCCGATGTCACGTTCACGTGGGACGACGGCACGGTGTGGGTCTTCGACGTGGGAACGCAGACCATCGTGTCGGGTTCCACCGTCGTGTTCTTCAACACGAAGACGGGCAACGTCTGGGCCGCCGATTCGGTCGACGCCGTGACCCCCACGGGCAGTCCGGCAATGAAGCTCGGCTCGGGCGGCAAGGTTGTCGTGGACCATAACGGAACGATCTACGGATACCGTCCCGCCGACGCGGTGTTGACACTGAACGACCGTCTGAACGTCGATGATTTCACGGTGGTGAACGGCACTCCGGTGGCCTCGTCCGGCGCCACGGTGATCACGCCCAAGGGCAAGGCCTCGCTGGGCAAGGCGACGCTGCAGGATCCGCCCACCGACCAGGGCAACTGGGTGGCGGCGGTCACGAACGCCGGACTGTATCTGGTGAACGGCGAGGCGGCACGTCCCGTCTCGTCGGGGGGATGCGTGTGGGCGGCGTGGAGCCGGAACGCGGACAACTTCGTCAAGGTATGCGACGTGAACCTCAAGGATGTGGACGCCACCTCGCAGCTGCGGTTCCGCACGAACCACCGTCTGGTGGTGCTTAACGACGTGACCGACGGCAAGGTGTGGAATCCGGACGACTCCACGGATGCGATCAAGCTGCAGTGGAACCAGATCCGGTCCGAGAATCCCACCAGCCGGGACAATCAGCACCGCGACTTCGCCCAGACGTGCTCGGCCACAGGCTCGATCAAGGCGGTGGACGACACGTTCGGCGCCCGCACCGGCAGCGAGCAGATTCTCGACGTGCTGCGCAACGACGAGCAGACCGACTGCTCGGTGCTGCATATCGAGAAGGTGGAGTCCGGCGGCGGTGTGACCGTGGCGCCCGTGTACGACGGACGCTACTTGCAGCTCGACGCCACGCAGTTCTCGTATTCGATCTCCGACGGGCACGGCCAGTCGTCCTCCGCCACCGTAACGCTGAACCATGCGCCGGCGCAGACCGACGTGCCGCCCGAATACCAGGTGGAGCAGGGAGCCACGTACACCGCGAACGCGCTGGCGAGCTTCTCCGACGACGACGGCGATCCGATGACCCTGGTGTCGGCGAATCCCACGAATTCGACCCGTTCGGACGGCCAGCTCGTGTTCAACACCGGTTCGCAGACCACGGGCCGTGTGGCCGTGGACGTGACCGTATCCGACGGCGAGCAGACCGGCACGGGCACCGTATACTTCTCCATCCGCCCCGCGAACACGCTCTCCCCCGTGATCGACCCGGTGGTCAAACAGGCCCAGCCGGGAACGAGCACCACGGTGGATCTCAAGCCCTACGTGCATGGCAATTCCACCCAGCCGGTGCAGCTCGGTTCGATCTCCCAGACGGCAACGGCCAATGCCACCATGTCGTTCACGTTCACCGCGGCCAACCCCGGCACCTACTACGTGCCGTACAGCATCCTGCAAGGGTCGAAGCAGTCCACCGGTCTGGCACGCATCGAGGTGGCCAAGGCGAGCGGGGACTCCGCCAAGCCGGTGGCGACCAACGATGTAGCGCTGCTCGGCAGCGGCAACACCGCGATCGTGGAACCGCTGAGCAATGACGTGGACCCGCTGGGCGGCGTGCTGGCCGTCACGTCGGTGAGCAACACCGGCATCAAGGCCGGTCTGGTGGGCAAACGCGTGTATCTGACCGCGCGGCAGACCCCGACCAAGCCGGTGGCGGTCACGTACACCGTGGCCAACGCGCAGGGCAGCTCCGAGGGGCGCATCATCCTGCAGCCACCCACGTCGACCAGCCAATCGGCGGCGAAAGCCGGCAACATCAACGCCCAGGTACGCACCGGCGGCATCGTGACGATCGACGTGCTCGACCATGTGACGGCGACCGGCACGCTCGACACCGATCTGACCTACGACAAGCAGTTCTCCGGGCTCGTGTTCGTTTCCGGCGACACCGTGCGCTATCAGGCGGGGAGCAAGGAGGGATCGTTCCCCGTCACGTACACGGTGCGGGACACGCTGGGCAACACGGCGTCCGGCACGATCACCATCGCCGTGCATGCCTCCGACGCCGCCGGCAAGCCGGCCCCCACGCCCGCGGACGTGACCGCGCAGGTGGCGGCCGGCGACAAGGTGCGCATTCCGATCGATCTCACCGGCATCGACGACGGCGACGGCGACACGCTGAGCGGCTTGGGCAACACCGTCCCCTCGCTCGGCCGCATCACCGAGGTGGGGGCCGACTACCTGATCTACGAGGCGTATTCGGATTCGTCGGGAACCGACACGTTCACGTACGCCGTGGAGGACTGGACCGGCCAGCGTGCGCAGGCGCAGATCCGCGTGGGCGTGTTCCGTGGCGGTGGAGTATTCGCCCGCGACGACTCGATCAGCGTGCGACCCGGCACCAAGGTGGATGTGCCGGTGCTGCTCAACGACATCTCCGGCGACGACGAGAGCCTGACGCTCGACAGCACGCAGGGTCTGGAATCAGCGAAGGTGAAGGACGACATGGTGGAGTTCACGGCACCAGACTCCCCTGGCACCGCCTACGTGACGTACACGGCGAAGACCAAGGCGGGACTCACCGACACCGCCACGCTGAGCGTGACCGTGGCCGACGACGCGCCGATCTCGCCGCCCACCGCCTACGACTACAAAGTGCCTGCCAGCGCCACGGTGGACAAGGTGGATGTGGACGTACGCGACTGGATCGCGAACCCGTCCGGCAGCGTGGACGATCTCGAGGTAGGCGTGGATGCGAGCGCCGCCGATCATGCGCGCCGCAAGACGGTGATCTCCGTGGATCTGACCGATGCGGCGCGCGCCGTGCCGTACACGGTGACGAACACGCGGTACAACGTGACGTCCACCGCGTTCATCCAGGTGCCCGCCTACGGCGTGTTCCCGCCGACGCTGAAGGCGCCGGAGCTGACGGTGCGCGCCGGCGAGTCGATCGACATTCCCATCGCCGACCATGTGCGTGTGGGCGGCAAGACCGCGCTGATCGATTCGGTGAGCGCCACCAAGGGCGGCAGCCTGTATGTGAACGAGACGACGCTGCGGTTCACGGCGGCCAAGGACTATTCGGGTCCGGCGTCGATCACGTTCACCGCGGTGGATGTGAACTCCGCGGTGCTGACCCTGCCGATCACGGTGGTGGGCAAGGATGCTCCGGCGCCCACGTTCTCCTCGCCGACGGTGGATGTGGTGCCCGGCGCGAAGACCATCTCCCTGTCCGCGTTCACCTACGCGTATTCGAGCGCCACGGTGGCGAAGAGCGGCGAGCTGACGGTGAGCGCGCCCAAGGACGCCAAGCCCGGTACGGTGAATCTGCCGCTGACGATCGACTACTCCGGTCAGGTCAAGACCGGTGTGACGTTGCGGGTGACGCAGACGGATCGTCCGCTGGCCCGCGTGCCCGATGCGGCGGTGAAGATCAAGGCCGGCGAGACGCAGCAGGTGAACGTGCTGCAGGATGCGTACAACCCGTTCCCCGATACGCCGTTGAAGATCGTGGGCGCGGACGGATCGGGCACGGTGTCGGTCACCGCGGCGCCGGCGTCCACGAACCGTGTGACGGTCACGGTCGAGGACGGAACCGGCGACGAGTCGCGCAGGGTGAGCGCAACGATCACGGTGTCGGTGCTGGGACTGCCGGATGCGCCGCTGCTGTCGCCGGTCACCGATGGCGCGGTGAGTCTGTCGTGGACGCCCGGCTCGGCGAACGGCAGCCCGATCGTGGAGTATCAGGTGGATTCGTGCGGCACGAGCACCACGTGTCTGGTCACGAGACTGGAGAACGGGCGCGAATACTCGTTCACCGTGCGTGCCCGTAACGAGGTCGGATGGTCCAAGCCGTCGAACACGGTGAGGGCCACGCCCGATCGCGTGCCTGCGGCGCCCGTGAGCGTGACCGGCGGCGCGGTGACGGTGAACTGGTCGGCGTACACGGTGACGTTCTCCGTGGACAACAACTTCTCGGCAACTGTGAAGGCGCATTGGGGCGACATCGATCCGCCGTCGGATCATGGCGCGGGCTGCGCGAGCGTGACGAGTGCATCCATCGCCCGGTTCGGCGAGGTGTTCAACGCGATCGTGCGCAACGTGTCGAAGGCGGTCATCGGCAAGGACGAGACCATCCGCCGGTGCGTGACCGCGCTGATGGCCGGCGGCCACGTTCTGCTCGAGGACAATCCCGGCACCGGCAAGACCCAGCTGGCGCGCGCCCTCGCCAATTCGTTCAAGCGCATCCAGTTCACCCCCGATCTGCTGCCCGGCGACGTGGTGGGCGTCACCTTCTACGATCAGCAGACCGGTGCCTTCACCTTCCGCAACGGCCCGGTGTTCGCGGCCACCGTGCTCGCCGACGAGATCAACCGCGCCTCGCCGAAGACACAGTCCGCACTGCTGGAGGTCATGGAGGAGCAGAAGGTCACCGTCGACGGCGTGACCCACGACGTGCCGCAGCCGTTCATGGTCATCGCCACGCAGAACCCGATCGAACAGCTCGGCACCTACCGTCTGCCCGAGGCGCAGCTCGACCGTTTCCTGATCAAGACGTCGCTGGGCGACCCCGGTCACGACGCCAGCCTGAACATTCTGCGCGAGGCGGGAATCCGTGACCGTGCTGCCACTGTCACGACCGCGGCCGACGTGCTCGCCATGCGCAGGATCGCGGAGACCGTACGCGTCGACGACGCGATTCTCGAATACGTCGTCCGTCTCGTGGAGGCCACGCGGCACAACGACAAGCTCGCCGTCGGCTCGTCCATCCGAGGAGCGCTCGCGCTGGTCCGTTCGGCACGCGTGTGGGCGGCGGCCGATTCCCGCGGGTACGTGGTGCCGTCCGATGTGAAGGATCTCGCGGTGGCCGTGCTCGCCCACCGTGTGATGCTCACGCCCGAGGCCACGTTCGCCGGAGACACCGCCGAAGGCGTAATCGAATCGGTGATGGACGACGTGGTCGCCCCCACCATCTCCCCGCTCGGCTGGACCATATTCGCCGCCGCCGTGCTCTGCACGCTGGGATATGCGCTCCTCGGCTGGGATGAGCTGCTCGCAGCCGCCGTATTGTGGACGATCATGCTCATCGTCGCGATCGTGATGTCGCTGGGCAACACCGGATTCTCGGCGCAGCTCGACGTGCCCACGCGGCGCATCACCGTCGGCGACACGGTCGACGTGAACGTGACGGGACGGTCCGTCACCGCGCACGCGCACGGCGACATCACGATCGGCCATGAGGGGTTCCCCATCCCCTCGCTGGCACCGCGACAGAGCAAGCAGACCGGGGTGACGTTCACGGCCGCGTCCCGTGCGGTGCTGTCCGTGGGGCCGCTGCGCGTGCGCAAGGGCGACCCGTTCGGCCTGATCCGCCATGAGAAGACCATCGCCGAACGGATCAGCGTGTACATCCATCCCCGCACGGTGCACCTGCACGCGCTCGACGCGGGCATCCAGCGCGATCTGGAGGGGAGCGGCGACATCGTGGATGACGATCTCGACTTCTACGGACTGCGGGAATACGAGCCCGGCGACGACATGCGCAACGTGCACTGGCTGTCCACGGCCAAAGCCGGCACGCTCATGATCCGCCAGTACGAGGCCACCCGTCGCACCACCACCGTGCTTGCGATCGGCGTGAATCCCCAAGACTACGCCAGCCGTGACGAGTTTGAACTCGCCGTGTCCGTGCACGCGTCGATCGGCGTGCAGTGTCTGATGCAGCATCGGCCGCTGCGCACGGTAGCCCCACGCACCACCATGGCGTTCCTCGACGCCTGCAGCGCCTCGCTCTACTGCTTCACCGTGGGTTCGGGCAAGCCGGACGACGTCATCAAACGCATGATGCTCAGCATGCCCCAGGCGGCCGCCCGTCTGGTACTGGGCGCCGAACGCGCCCTGCGACGGTTCGACGGGTTCACGCTCGCCACCGTCGGCGATCTCGACGACCTGCCGCTGATCATGGAGGCCATGTCAAGTCTTGCCGCCTCGCTGAATCTGCTCACCGTCTACTCGCCTGCCGCGTGGGCCCTTGGTGCCGTACCGGCCGCGCTGATCGGCATCGCATGCCGTCTGTGGTGGCAGCTGCTGTTCCTCGTCGTCGCGCAGTTCGTGGTCGGTCCGGTCATAGCATTGCCCGGTGTCGCACGGGTAGTTCCCACGTTCGACACGCTCTCCCAAGGGGCTGCGGCCACGCTCGGCGCGTTCAAGTACATCATCGCCATCGAGCCGGCGGTGGGCACCGGCAGCGGTGATCTGATGGCGCTGTGGACCATCGTGCTGTGGTCCACGTTCCTGGCGGGCGTGTTCCTCGTCGAACTCTGTGCGGCGCTGGGCACGTCGTCGGGTTTCCATCCGATCGTCGTCGGCGTGCTGATCGCACTGGCAATGCTGGTCTGGATGAGCTGGGCGGCGGCGCTGATCGTGGTGCTGGCCGCGGCCGGAGCCGGTGGCGCGGCGATCGCGCTCACCGGACGTCAGGTGCTGCGCGACCATTACGAGCCTCCGCTCAGCCCGTACGACTATGCGAGCCCGTTGAGCGGACTGCGCTCCTATGTGAAGGACCACAAGGACGACAAGCTGCTCACCGTCACGGGACTGCCGGCCGGCACGCCGGTCCGTCTGGCGGTGATGGACCGATTCGACGGCTCGGTGTGGAACCTGTCCGATTCCTCGGACTATCGTCGCGTGGGCGACACCATCTTCACCGCCACGTTCACCGTGCACAACGGGCTCGGCGACGTATGGATGCCCCTGGCCTACTACAACACCGGCACCGATTCGGCGCTGCTGTCCGGCGGACTGAGCGCCAATCTCACCTATGTCGAACGTGGCGTGATCGCCGAACAGCCGAATTCACGACAGATCTCCGGTGCCGACGCCGCGGCGGTAAACCAGCCCAAGGCGCAGGACGTGCCCGAATCGGTGAAGTCCACCGCCACGTCATTCGCCGGCGGCGAGTCGAAGGATGGCGCTCAGAAACTCGCCGACAAGCTCAAGGACAACGGCTGGTTCTCACACGGTCTGCAGGGCGACTATCCGTCCCTGCCCGGTCATGGCGCGTACCGTATCGACCTGCTGCTGGGCGACGCCATGGTGGGAGACAGCGAACAGTATGCTTCGGCCATGGCGCTCATGGCCCGCGAACTCGGCCTGCCGTCGCGCGTGGTGATGGGATTCCTTCCCAAGGACTCGGATGGCGGCATCTCCATCGACTTCACCGGCAACGACATCGCCGCCTGGGTGGAGATCAAGCTCGACGGCTACGGCTGGGTGGCGTTCTATCCCACGCCCAAGGAGACGAAGATCCCGAACGACGATCAGAACCTCACTCCCAACCCGCAGACGCTGGTCCCTCCGGTGCCGCTCGAGGATCCGCTGCGCGATCAGAATCAGACCAAGGGGCAGACGAACATCGGCGGCAGCGATGCCGGACGCGTGGCGTTGTATGGCAGCCCGCTCTGGATAGCACTGCTTGTCGTCGGCGCGATCCTGCTGTTCAAGTCGCTGCTGCTGCGTCAGGCACGCGGCCGCGGCTCGCCAAGCATGCGCATCGCTCAGGGATGGCGGTGGATCTGCATGCTCGCCGCGCAGAGCACGGTATCCGGCACGCGGCGCGCGGACCGGGCGGCGTTCTCT
>GCF_002259645.1
GGTTCCGGCGGCACGGCCACTGTGTTCCTGTACCGCCAGCGGGTGCCGAACCGTCAGGTGGCGATCAAGGTGGGCTTCCACGATGAGGCTGATTTCATGGCCAGGCTTTCCCACCCGTTCATCGTGACCATCTATAACGCTGGCATCACCGCCGACGGCCGTGGCTACATGGTGTTGGAATATGCGAGTGCCGGTAGCTGCCGGGATCTGATGAAGCGCCGTCTGTCCGTCGATGAGGTGTTGTCCTGCGGCATCAATGTGGCGAGCGCGTTGTATGCCGCCCATCGTCAGGGCATCATCCACCGCGATCTGAAGCCCGCCAACATCCTCATCTCCGCGCAGGGGCTTCCGTTGCTTGCGGACTTCGGCATCTCGGCCAACGTCTACGCCACCGTGATGGGGTTTTCGATTCCGTGGGCGGCACCCGAAGTACTGCTTGAGGCGGCCGATATCTATTCCCTTGCCGCCACGCTGTTCGCGCTGCTCGTGGGGCGTTCCGACGTGCCCAAGGGGTTCGAGGATGTGCTGCGCAAGGCGATGGCCAAGGATCCGGACGACCGGTATTATTCGGCGCTGGAGTTCGCACGGGACATGCAGCGCGTGCAGATGCGCGAGTATGGGCATCAGGTTGCGATTGTGCTGTTCATCACGCTGGTGTTGCCGAATGTCCCCTCCCCTACCGGCGTCACCTTCACTTGGGACGATGGCACGGTATGGGTCTTCGACGTGGGAACACAGACCATGGTGGCCGGCTCCACCGTCGCGTTTCTCAATACCAAGACCGGCAATGTCTGGGTCGCGGGCAAGGTCGACGCCGTGACCCCTACCGGCAGTCCTGTCATGAAACTCGGTTCGGGCGGCCGGATCGCCGTGGACCATCGTGGCGTGGTCTATGGATACCGTCCCGCCGATGCCGTGCTGGTACTCAATGATCGACTGAACGCCGATGATTTCACCGTGGTCTCGGATACCCCGGTGGTCGCCTCGGACACCACGCTGATCACGCCCAAGGGCAAGGCGAAGCTGGGCAAGGTGACACTGCAGGATCCCCCGACGGACCAGCGCGATTGGGTGGCGGCTGCCTCGACCACCGGCCTAGTTCTGGTGGATGGCGAGGCGGCCCGGCCCGTATCGTCCGGCGGATGCGTGTGGGCGGCGTGGAGTCGTAACGCCGACAACTTCCTCAAGACGTGCGATGTGAACCTCAAGGAGATCGACGCCACCTCACAGCTCCGGTTCCGCACGAACCACCGTCTGGTGGTGCTCAACGACATGACGGACGGCAAGGTGTGGAATCCGGACGATTCCACGAACGCGATCAAACTGCAGTGGGATCAGATCAGGTCGGAAAACCCCACCAGCCGGGAGAGCCAGCACCGCGACTTCGCCCAGACATGCTCGGCGGCAGGGTCGATCAGGGCGGTGGACGACACGTTCGGCGCTCGCGCCGGGGGCGAGCAGATCCTCGACGTGCTGCGCAACGACGAGCAGACCGACTGTTCGGTGCTCCATATCGAAAAGGTCGAATCCGGCGGCGGCGTGAGCGTCGCGCCGGTCTACGACGGACGGTATCTGCAGCTCGACGCCACACAGTTCTCGTATTCGATCTCCGACGGTCACGGTCAGTCGTCCTCGGCCACCGTGACGTTGAACCATGCGCCCGCGCAGACCGACGTGTCCCCTGAGTATCAGGTGGAACAGGGTGCCACGTATACGGCGAACGCCCTGGCCAGTTTCTCGGACGATGATGGCGATCCGATGACGCTGGTGTCGGCGAATCCCACGAACTCCACACGACCGGACGGACAGCTCGTGTTCAACACCGGCTCGCAGACCACGGGACGCGTGGCCGTGAACGTGACCGTATCCGACGGCGAGCAGACCGGAACCGGAACCGTCTACTTCTCCATCCGTCCGGCCAACACGCTCTCCCCCGTAATCGACCCGGTGGTCAAGCAGACCCAGCCGGGGACCAGCACCACGGTGGATCTCAAGCCCTACGTGCACGGCAATTCCACGCAGCCGGTGCAGCTCGGCTCGGTCTCCCAGACGGCGACCGCCAACGCGACCATGTCGTTCACGTTCACCGCCGCCAACCCCGGCACCTATTACGTGCCCTACAGCATTCTGCAGGGATCGAAGCAGTCCACGGGTCTGGCACGCGTCGAGGTCGCCAAGGCCAGCGGTGATTCGGCGAAGCCCGTCGCCACCAACGATGTGGCGCTGCTTGGCGACGGCAACACCGCGATCGTGGAGCCGTTGTCCAATGACGTGGATCCTCTCGGTGGCGTACTCGCCGTCACCTCGGTGAGCGCCACCGGCATCAAGGCGGGGATCGTCGGCAAGCGCGTGTATCTGACGGCACGGCAGACGCCAGACAAGCCGGTATCGGTCTCCTATACGGTGGCCAACGCGCAGGGCACTTCCGAGGGGCGCATCGTACTGCAGCCGCCGGCGTCGGCCAGCCAATCGTCGGCAAAGGCCGGCAACATCAACGCCCAGGTGCGTACCGGAGGCATCGTGACGGTCGACGTGATGAACCATGTGACCGCGGCTGGAACACTCGACACCGATCTGACCTATGACCGACAGCTCCCCGGTCTCGTCTTCGTCTCCGGAGACACCGTCCGTTATCAGGCCGGCGATCAGGAGGGATCGTTCCCCGTCACCTATACGGTGCGCGATTCCCTTGGCAATACGGCGTCCGGCACGATCACCTTCGCCGTGCATGCCTCGGACGCCGAAGGCAAGTCGGCCCCCACACCGGCCGATGTGACCGCGCAGGTGGCCGCCGGAGACAAGGTGCGCATCCCGATCGACCTGACCGGCATCGACGATGGCGACGGCGACACGCTGAACGGACTGGGCAACACCGTTCCCTCGCTCGGCCGTGTGACCGAAGTGGGTGCCGACTATCTGATCTACGAGGCGTATGCGGATTCGTCAGGCACCGACACGTTCACCTACGCCGTGGAGGACTGGACCGGGCAGCGCGCCCAGGCGCAGATCCGTGTGGGCGTGTTCCGCGGCGGTGGAGTGTTCGCCCGCGACGACACGATCGCCGTGCGACCGGGGACCAAGGTCGACGTTCCGGTACTACTCAACGACATCTCCGGCGACGACGAGAACCTGACGCTGGACAGCGTGCAGGGTCTGGATTCGGCCACGGTCAAGGACGACATGGTGGAGTTCACGGCACCCGACTCCCCCGGCACCGCCTACGTGATGTACACGGCCCGGACCAAGGCCGGACTGACGGACACCGCCACGTTGAGTGTGACCGTGGCCGCCGACGCGCCGATATCGCCGCCCACCGCCTACGACTATAAGGTGCCCGCCAGCGCCACGGTGGACAAGGTGGACGTGGACGTGCGCGACTGGATCGCGAACCCGTCGGGCAGTGTGGACGATCTCGAGGTGAACGTGGATGCGAGCGCCTCGGACCATGCCCGGCGCAAAACGACGATCTCGGTGGATCTGACCGATGCCGCCCGGGCCGTGCCGTACACGGTGACCAATACGCGATACCATGTGACATCCACCGCGTTCATTCAGGTGCCCGCCTATGGCGTGTTCCCGCCGACGTTGAAGGCACCGGATCTTACGGTGCGAGCGGGTGAGACGATCGATATTCCCATCGCCGACCATGTGCGCGTGGGCGGCAAGACGGCGCTGATCGACTCGGTGAGCGCCACCAAAGGCGGCAACATGTATGTGAACGAGACGACGTTGCGGTTCACCGCGGCCAGGGACTATTCCGGTCCTGCGTCGATCACGTTCACCGCGGTGGACGTGAACTCCGCCGTGCTGACCCTGCCGATCACGGTCGTGGGCAAGGATGCGCCTGCCCCCACGTTCTCCTCACCCACGGTGGATGTGGTCCCCGGCGCGAAGACGATCTCCCTGTCCGCGTTCACCTACGCGTACTCGAGCGCCACCGTGGCGAAGAACGGCGAACTCACCGTGAGCGCGCCGACGGACGCCAAGCCCGGCACGGTGAACCTGCCGTTGACGATCGACTACTCCGGTCAGGTCAAGACCGGCGTGACATTGCGAGTGACGCAGACCGATCGTCCGATGGCCCGTGTTCCCGATGTCTCGGTGAAGGTCAAGGCCGGGGAGACGCAGCAGGTGAATGTGCTGCGGGATGCCTACAACCCGTTCCCGGACACCCCGTTGAAGCTGGTGGGCGCTGAGGGGTCCGGCATGGTGTCGATCATCGCAGCGCCGGCATCCACGAACCGGGTGGTGGTCACCGCCGAGGACGGCACCGGCGACACTTCACGCAGGGTGAGCGCCACGATCACGGTATCGGTGGTGGGCCTGCCGGATGCGCCGTTGCTGTCCCCGATCACGGATGGCACCGTGAGCCTGTCGTGGACGCCGGGGTCGGCGAACGGCAGTCCGATCGTCGAATATCAGGTGGAGTCATGCGGTACGAACACGTCATGCCGGGTCACCGGATTGGAGAACGGCCGCGAATACTCGTTCACCGTGCGCGCACGCAACGAGGTGGGATGGTCCAAGCCGTCGAACACGGTGAAGGCGACGCCGGATCGCGTGCCAGCGGCACCGGTGACCGTGACCGGCGGCGCGGTGACGGTGAACTGGTCCGCGTATACGGTGACGTTCTCCGTGGACAACAATTTCTCCGCCACGGTGAAGGCGCACTGGGGTGACATCGACCCGCCGTCGGATCATGGCGCGGGTTGTGCGAGCGTGACGGATGCGTCCATCACGCGGTTCGGCGAGGTGTTCAACGCCATCGTGGACAACGTGTCGGAAGCGGTCATCGGCAAGGAGCATACGATCCGGCAATGCGTGACCGCGCTCATGGCCGGCGGCCATGTACTGCTGGAGGACAATCCCGGCACCGGCAAGACCCAGTTGGCCAGAGCCATCGCCAACTCGTTCAAGCGCATCCAGTTCACCCCCGATCTACTGCCCGGCGACGTGGTCGGCGTGACCTTCTACGACCAGCAGACCGGAGCGTTCACCTTCCGCAAGGGGCCGGTGTTCGCCGCCACCGTGCTCGCCGACGAGATCAACCGAGCGTCGCCCAAGACGCAGTCCGCACTGCTGGAGGTCATGGAGGAGCAGAAGGTCACCGTCGACGGCGTGACGCACGACGTTCCCCAGCCCTTCATGGTCATCGCCACGCAGAATCCGATCGAACAGCTGGGCACCTACCGGCTGCCCGAAGCCCAGCTCGACCGATTCCTGATCAAGACCTCGCTGGGAGACCCCGGACACGAAGCCAGCCTGAGCATCCTGCGCGAGGCCCGGGTCCGTGATCGTGCCGCCACCGTCACCACCGGCGCGGATGTACTGGCCATGCGCGCGATCGCCGAAACAGTGCACGTCGACGACGCGATCCTCGAATACGTCGTCCGTCTGGTCGAAGCAACGCGACACAACGATCGGATCGCCGTCGGCTCCTCCATCCGAGGCGCACTCGCGCTCGTCCGTTCCGCACGCGTATGGGCGGCGGCCGATTCACGCAGTTACGTGGTGCCCGCCGATGTGAAGGAACTCGCCTCGGCGGTACTCGCCCATCGCGTGATCCTCACACCCGAGGCCACGTTCGCAGGCGACACCACCGACAGCGTGATCGCCTCGGTGCTTGACGACGTGGTCGCCCCCACCATCTCCCCGCTCGGCTGGACCATACTGGTCGCCGCCGTGCTGTGCGCGGTAGGATACATCGCCCTCGGGTGGAACGAACTGCTCTCCATGACCGTGATCTGGACGATCCTGCTCATCATCGCGATCGTGATGTCACTGGGCAACACCGGCTTCTCGGCACGGCTCGACGTGCCCGCACGACGCATCATGGTCGGGGACGACATCACCGTGAACGTGACGGGGCGCGCCACCACGGCACACGCCCACGGCGATCTTCTGATCGGCCATGAGGGCTTTCCCATCCCCGCACTGTCCCCACGGCAAAGCAGACAGACCGCCATCGGGTTCACCGCCGCGTCGCGGGCCGTGTTGTCCGTAGGACCGTTGCGGGTGCGCAAAGGCGATCCGTTCGGTCTGATCCGCCACGAAAAGACCGTCGCCGACCGGATCGACGTCTACATCCACCCCCGTACCATACGACTGCACACGCTGAACGCCGGAATCCAACGCGATCTGGAGGGAAGCGGCGACATCGTGGACGACGATCTTGACTTCTACGGACTGCGCGAATACGAACCGGGCGACGACATGCGCAACGTGCACTGGCTGTCCACCGCCAAGGCGGGCACGCTGATGATCCGACAGTATGAAGCCACGCGACGCACCACCACCGCGCTCGCACTCGACGTGGATCCCACGCACTACGCCAGCCGCGAGGAATTCGAACTCGCCGTATCCGTCCACGCGTCGATCGGCGTGCAATGCCTGATGCAGCAGCGTCCGCTGCGAACCGTGGTCCCCCGCACCACCATGACGTTCCTCGACGCCTGCAGCGCCTCGCTCTACTGCCTCACCGTGGGATCCGGCAACCCCGATGACGACATCAAACGCATGATGCTCACCATGCCGCCAGGCTCATCGCGCATGGTGTTGAGCGCGCAACGATCCCTGCGACGGTTCGACGGCTTCACCCTAGCCGTCATCGGTAGTCTCGACGACCTCCCGCTGATCATGGAGGCCATGGCAAATCTCACGGCATCGCTGAACCTGCTCGGCGTCTACACACCAGCCGCATGGGCGGCCGGAGCCATCCCCGCGGCGCTGATCGGCATCGCCTGCCGATTGTGGTGGCAACTGCTGCTGCTCGCGATCGCCCAATTCGTCATCGGACCGGTGATCGCCCTGCCCCACATCGCACGGGTGATACCCACGCTCGACACGATCGCGCAGGGCGCGGCCGCCACAATCGGGGCGTTCAAGTACATCATCGCCATCGAGCCCGCGGTGGGCACCGGAAGCGGTGATCTGATGGCCCTGTGGACCATCGTGCTGTGGGCCACGTTCCTGTCGGGCGTGTTCCTGGTGAATCTTTGTGCGGCGTTGGGCACATCGTCGGGATTCCACCCCGTCGTCATCGGTGTGCTGATCGCCCTGACCATGCTGATCTGGATGAGCTGGGCCGCCGTACTGATCACGGCACTGGCCACGATCGGTGCCGGCGGCGCCGCGTTCGCCATCGACGGACGTCAGGTACTGCGTGATCATTACGATCCGCCGCTCAGCCCATACGGCTATACGAGTCCGCTGAGTGGTCTGCGATCGTATGTGAAGGATCATAAGGACGACAAGCTGCTCACCGTCACCGGTCTGCCCGCCGGAACGCCGGTACGTCTGGCGGTGATGGATCGTTTCGACGGTTCGGTATGGAATCTGTCCGATTCGTCCGACTACCGCCGTGTGGGCGACACCATCTTCACGGCGACGTTCACCGTGCACAACGGACTCGGTGACGTCTGGCTGCCCACGGCATACTACAACGCCGGCACCGATTCCGCGCTGCTGTCGTCCGGACTCGATTCCGGACTCACATATGTGGAACATGGTCGGCTCACCGAGCAACCGAACGCCCAGCAGATCACCGACGCCGACGCCGCGCCCATAAGCCAGCCGAAGGCCCAGGATGTGCCGGATTCGGTGGAGTCCGCGGCCACGTCGTTCGCCGGCGGCGAGACGAAAGGCGGTGCGCAGAAGCTCGCCGACAAGCTCAAGGAGAACGGCTGGTTCTCCCACGGTCTGCAGGGCGACTATCCGTCATTGCCCGGCCACGGCGCCTACCGCATCGATCTGCTGCTCAACAGTGCCATGGTGGGCGACAGCGAACAGTACGCCTCCGCCATGGCGCTCATGGCCCGTGATCTGGGTCTTCCGTCACGCGTGGTGATGGGCTTCCTGCCCAAGGATTCCGACGGCAGCATCTCCATCGACTTCACCGGCAACGACATCGACGCCTGGGTGGAGATCCGACTCGACAGCTACGGCTGGGTGGCGTTCTACCCCACCCCCAAGGAGACGAAGATCCCGAACGACGATCAGAACCTCACACCGAATCCTCAGACGCTGGTCCCTCCCGTGCCGTTGCAGGACCCGTTGCGCGAACAGAACCGTACCACCAGTCAGACGAACATCGGCGGCAGCGACGCCGGGCGGGTGGCGTTGTACGGCAGCCCGTTGTGGATCGCTCTGATCATCGTCGGCGCGATCCTGTTGTTCAAGTCGATCCTGCTGAGACGGGCACGAGGCCGGGGCTCGCCGAGCACGCGCATCGCCCAGGGATGGCGTTGGCTGTGCATGCTCGCCGCCCAGTGCCCGGTGTCCGGAACCCGTCGTGCGGACCGTGCCACGTTCTCC
>GCF_002259685.1
GGCTCGGGATCCACCGCCGTGGTGCTGCTCTACGCCCAACATGCGCCCCGTCGTCATGTGGCGGTGAAGGTCGGCCTCCGCCATGAGGCGTCGGTGATGGCGCGTCTGCCCCACCCGCATATCCTTCCTTTCCTCGACTCCGGTCGCACCGATGACGGTCGCGACTACATCGTCATCGCCTACGCTCCTTACGGCACCCTCGCCGATCTGCTGCGCCGGGGACTGCCATGCGAACGCGCGATGGACATGGGAGTCCGTCTGGCAAGCGGCCTGTATGTCGCCCATCGCCACGGCATCATCCACCACGACATCAAACCCAGCAATGTACTGATCGGCGCGCGGGAACAGCCGATGCTCGGCGATTTCGGCGTTTCCTCCGATGTCTACGCCGTCCCGGCCGGCCACTCGCCGCCATGGGCCGCGCCGGAGGTGCTGCGAGAGGCGTCGGATGTCTATTCCTTGGCCGCCACGGTTTTCGCGATGCTGACGGGCTTCTCCGACGTTCCCACAGACGCGGAGCGAGCCCTGCGTATGGCGCTCGACAAGAATCCGGGCAACCGCCACTATTCCGCTTTGGAATTCGCCCGGGATCTGCAACGGGCGCAGTATGCCAACGGTTTTCCGCCCGGATCCCACGAATCCCTTGGATCCCAGGAATCCCAGGGACACTTCGCCGTCGTTACAATATTCGTGTGCGCCGACGACGGCACCGTCTGGGTCTTCGACATCATCGCCATCGCAGCCATCGGCGGCGACGTCATCGCCATCCTCAACACCATGACCGGCGATGTGTGGGCCACGACCGGATTGGACGCGCTCACGCCAAACGAGCCTCCATGCATGCGGCTCGGCTCCGGCGGCAGAATCGCCGTCGATGCCAATGGTCACGTATATGGATACCGGCCGAAGGACGGCGTCCTGCGACTCACCGGCTTCACCCATGCCGACGGTTTCACCGTTATCGATGGCGTGCCGGTGATCGTCACGGGAGGCACCGTGCTGTTCCCCCATGGCAGCGCCGTCGTCGGCACGCTCGCCTTGCAGTCACCTCCCAGCGATCAACACGGATGGGTGGCGGCCGCCAGCGACCGCGGATTGGCGATTATCGACGCCGACGCCGCGCGGCCGGCGGCCGTGGCCGGCTGCGTGTATGCGGCATGGAGCCAGAACGCCAACAACTACCTGCGCTGGTGCGCGCCCGATCTGGAATCGGTGCGGGCCGGCAGCGAACTGGTGTTCCGGACCAACCACCGGCTGGTGGTGCTCAATGACGTGACGAACGGCACGGTATGGAACACGGATGGGAGTACCGCCGCCGTCACCATCCAATGGGATGCGATGCGAGTGGAGGAGGCCCGCGAACGAGGCCATACCCATCGCGAGTTCAGCACCGTATGCTCCGCCCAAGAACGATTCGCCGCGGTGGATGACGAGTTCGGCGTAAGAGCCGGAGGATCGCGGATCATCGATGTGCTGCGCAATGACGAGCTCGGCGACTGTTCCGTGCTTCGTATCACCACCGTGGGCACGCATACGGACGTGTCCGTGCATACCGTCTACGACGGGAGGTATCTGCAGGTCGATGCCGCCGGCTTCAGATACGACATCTCCGACGGCCGGGGGCAGACCGCCAGCGCCACGGTGGTCGTCGCGCACGCGCCCGTGCAATCCGATATGCCGCCGCATATCGATGTGGAGCAGGGCGCCACATATACGACCGACGCGTTGGCCGGTTTCATCGATCCCGACGGCGATCCGATGACGTTGACATCCGCGGTGACGCCGCATACCATCCGCGCGGACGGCCAGCTTGTGTTCGACGCCGGTTCCCTATCGTCCGGACGCGTGGGAGTGGAGGTCACCGTATCCGATGGCCGCAGCACCGGCACTGGCATCGTGTATTTCTCCGTCAAACCGGCGAACACCCTTGCCGCGGTCATCGACCCGGTGGTGCGGCAGACCACGCCGAACACCGACACCACCATCGATCTGACCCCGTACGTGCACGGCACGTCCTCGCAGCCGGCACGGCTCACACAGGCCGATTCCCACGTCGAAGCCCGCGCCGATATGAGCCTCGTATTCCGAGCGTCTGGTATCGGCACCCACTATGTCTCCTACACGATCACGCAGGGCATGGTTCCCGCCATCGGGCTGGTGCGTGTGGAGGTCAGTCCGGCCACCGCCGAGCACAGCGAACCCACGGTGGCCAATGATGTGACGACGCTTGCCTCGGATCTCACCGCCATCGTCGAACCTCTCGCCAACGACGCCGATCCAATGGGAGGCGTTTTGGCGGTCACCGAGGTCCATGACTCCGGCATCACCGCCGCCATGGTGGGGAAACGCGTCTATCTCACCGCACGCCAGGCGCCGACGACCCCTGTGTCGATCTCCTATACGGCGGCCAACGCGGCCGGCACCGCCACCGGCGTCATCGTGGCGCTTCCGCCCATCTGGCCGACTGCCGCCCGAGCTAAAGCGGATGACATCGTCGCGCGTGTACGCACGGGAGGCATCATCACCGTGGATGTGCTCGACCATGTCACCGCCGCCGACCGCGTGCGCGACGATCTGCGCGTCGATGAGGCCTTCCGCGGCCTGGCGTTCGTGTCCGACGGCACCGTGCGCTATCAGGCCTCCGGAGAGCCCGGCGTCTACGACATCATCTACACCGTGGAGGACGCGTCGGGAAATACCGCATCAGCCACCATCACCGTCGCCGTGCACGCCCGTGATGCCGCATCCAAAGCCGTTCCCACGCCACGCGCCGTCGAGGCGCAGGCGGCGGCCGGACGGCGCACACGCATCCCCATCGATCTGGTAGGCATCGATGATGGCGACGATGTGCAGTTGCTGGGCTTGGGCAACACCGCTCCCCGGCTCGGGCGCATCGTCGAAGTCGGCTCCGACTTCATGGTGTATGAGGCGTATGCCGATTCACGCGGAACGGACGTCTTCACGTACGCGGTGGAGGATTGGACCGGGCAACGGGCGCAGGCGCGGATACGTGTGGGCGTGTTCCACGCTTCGGGTGTGATGGCGCGCGACGATGCGGTCACATTGCGTCCGAACACTTCGGTCGCGGTGCCGGTGACGCATAACGATATCGCCGGCGACGACGCCGAACTCGCCATCGATGACGCGCAAGGCGTCGAAGACGCGCGGGTGGACGGCGATCTGATCGCGTTCACCGCGCCGTCGCAGCCGGGAACCGCCCATATCGCCTATACGGTCGTCGACAAGGCGGGATTGCGTGACACGGGCACATTGCATGTGACCGTCGATCCGAACACCGATATCGAATCCCCCACCGCCTATGACTATCGGGTGCCCTCGGCCGCCACCATCGACAAGGTGGACGTGGACGTATCCGCATGGATCGCCAATCCTTCCGGATCCGTCGATGATTTACGGGTGGATGTGCACGCGTCCGCGCGGAACCACGCACGTCTCACCACGACGATCCGCGTGGACCTGACCGACGAGGCGCGCGCCGTGCCGTATACGGTGACGAACACGGCATACGGCATCACCGCCACGGCGTTCATCCATGTGCCGGCCTATGGCGTCTTTCCGCCGACGCCGAAAGCACCGCCATTGACGGTGAATGCCGGGGAATTCATCGACATCGCCATCGCCGACTATGTGCGGGTGGGCGGCAAAAGGCCGTATGTGGGCTCGGTCAGCGCGACCAAGGACGGCGATCTGCTGGTGGATGATGAGACGTTGCGTTTCACCGCGCTCACGGATTACGCGGGTCCCGCCTCCATCACCTTCACCGCAGTGGATATCAATTCGGCGGTGATCACCCTGCCCATCACGGTGATCGGCCGCGACGCTCCCGCGCCGACGTTCTCCTCGGCGACCATCGAAGTGGAGGCCGGCGCGACCGTCATCGATCTGACCGCGCTGACGTACTCCTATTCCAGCGCTACCGTCACCGCCACCGGATCGTTGCGTGTCAGAGCCGTGGCAGCCGCCAAGCCCGGCACGGCGTTCATCCCCATCGCCATCGGCTATCGCGGCACCGTACATGCCGGTATGACCGTACGCGTGGTGGCGTCCACCAAACCCTTGGCGCGCATCGGCAACACCACCGTGCAGATTCGCGCAGGTTCGAACGTATCGGTGGACCTGTTGTCCGAAGCGTACAATCCCTTTCCCGATACCGCTTTGCGCGCGGTATCGTGCAGCCAGGATGGCGTGATCGACATCCACGCCGCGGGCGCTTCCGCCACCACCGTGCTCGTCACCGTAAGGGACGCCACCGATACGCGGGAACGTGAGGTCACCGCCGGCATCACCGTCACCATCGTGGACAAGCCCGAGGCGCCGTTGCTGTCGCCGGTTGCCAACGGCAGGGTGACGTTGCGCTGGACGCCGGGTTCGGCGAACGGCGAGGCGGTCGACGAGTATCGCGTGTCGTTATGCGGCACGGCCACCCAGTGTGTGGTCGATGGTCTGGTCAACGGTCGGCGATATATCTTCACCGTCGCCGCGCATAACGCGGTCGGGTGGTCCGGGGAGTCCCATGCCGTCGCCGCCACACCGGACACGAAGCCGTCCGCTCCCGTCGCCGTCATCGGCGGACAGGCGAAGGTGCGCTGGTCCGCGTACACGGTGACGTTCGTCATCGACAACGAAGCCACGGCCACGGTGACGGCTGCGTGGGGAACTCCGGACGGCATCGACATGCGCAATGCAGGCTGTGAGGCGCTGCGGTCACCGGAGATCGCATGGTTCCAGCAACGGTTCGCCGCAGTGGTGGAGAACGTCTCCACAGTGGTGCTCGGACAGGTCCCGTCGATCACGCAATGCGTCACCGCGATGCTGGCCGGCGGGCATGCGCTGATCGAAGGCGATCCGGGCACCGGCAAAACGCAGATGGCGCGTGGTATGGCGCATTCCTTCAAACGCATCCAATTCACGCCGGATCTATTGCCCTCCGACGTGCTCGGCGTGACGTTCTATGACCAGCGGCGCGCCGCATTCACCTTCCGCGAAGGCCCGGTGTTCGCCTCCATCGTGCTGGCCGACGAGATCAACCGTGCCAGCGCGAAAACCCAATCCGCGCTTCTGGAGGTGATGGAGGAGCGCAAGGTCACAGTGGATGGCGTCTCCTACGACGTGCCCCAGCCGTTTATGGTGATCGCCACGCAGAATCCCGGCGAACAGCTCGGCACCTATCCGTTGCCCGAAGCACAGCTCGACCGTTTTCTGCTGCGCATATCCATCACGCATCCCGACCATGCCACGTCGGTGGCGGCGATTCGACAGCTCGACATCATCGACCGTGCGCGCATCGTATGCGACACGGATGAGATTCTCCGTATGCGTCAGATCGCCTCCATGGTGCATATCGACGAGACGATCCGCGAATACATCGTGCGTCTGGTCGAAGCGACCCGCCACGACGAGCGCATCGCCAGCGGCGCCTCCATGCGGGCCATATTGGCGCTGGCCCGATGCTCGCGCATCACGGCGGCGGCGGAGGGGCGCGACTATGTGATTCCGGACGACGTCAAAGACCTGACGCACGCCATCCTCGCCCACCGCATACGGCTCACCGCCCAAGCGTCATACGAGGGGATACGCGCGGACGAACTCGTCACGCGGATCCTCGAGAACGTTCCGATTCCGAATGTCTCGCCTCTGGGATGGGCGATGGCCGCGTCCGCGGTCGCGTGTCTGGCTCTGTTTCCCTATTGCGGATGGCATGAGTTGTTGACGTTCGGCTTGTTCTCCGCGGTTATGATGGTGGCCGCTTTGCTGTTGTCGCTGGGATCCATGCGGTATGAGGCTTCGATGCGGGTATCCGACCGACGCGTCACTGTAGGGGATGAGGTGTGCGTGCATATGGAGCGCCGTTTTCGCATTCCCGTACCATTCGTGGATCTGCCCATCGACCATACGCGTTTCGCCATTCCCGCGCTGCCATCGGAAGACTCCGCCGTCATAGACATGCGTCATATCGCCGAAGTCCGCACCGTATTGGAGATCGGGCCGCCGCTGGTATGGCAGGGAGATCCTTTCGGCCTTGTGCGCCGTGAGCGATCGCTGTGCGAACGCGTCAACGTGTTCGTCCATCCAGCCACAGTGCGGCTGGCATTGCCGAGAACCGGAACCGCCCATGATTTCGAGGGGAGCGGTCGAATCGTCTCCGACGATCTCGATCTCCATGGACTGCGTCCATATGAATTCGGCGATGACATACGCCATGCGCACTGGTTGAGCAGCGTGAAAAGCGGGCGGCTGATGATCCGTCAATACGAGGAGACGTGCCGGTCCGACGCTTCGCTGACGCTTGACGTGAACGCCGGGCACTACTCCTCATCGGAGGAATTCGAATTGGCCGTCTCCATCCACGCCTCCATCGGCCTCGCCTGTCTCGAACAGGGAAGGATGATCGCCACGCATGCCCCGCGAGACGCCGTCACACTGCTCGACGCGGCCAGCGCCTCATGGTACGGGCTTGTCGTCGGATCCAACATCGATATCGACCAGATCGCACGAGCCACGACGATGTTGCCGCGTTCCGCCCGTCGCGTGGTGGTGGACGAGTCCGGCGACGTGTTTGGCCTCGCCGGATTCACCGTGGTCACCATCGGATCACTCAAGGATCTGCCGTCGTTTGCGGAGGTGATCATAATTCTGCTCGCCATGGCCAATCTCATCGACGTGTACGATTCTCTACGATGGGCGTTGACGGCCGTACCCGCCGTGGCTTCGGGAGCTGCGATCCGCCTATGGCGACAACTCGCATCGCTGGCGGCCGTCCAATTCGTCCTTGGCCCGCTTATCGCCGTGGACCGCGTATCGCAACCGCCGCCCATCTGGCGCACGCTGGTCCAAGGATGGGAGGCGACCTTCGGGGCGTTCAAACACCTTATCGCCGTGGAACCGCCGATCGGAACCGCTCACGGATCCCTGATGGCCATATGGACGATCGGCGTATGGTTCGCCCTGCTGGCCGGCGTATTCGGCGCGGCGATGTGCGCATGGCTCGGCACCGATTCGGGATGGCATCGCGCAGGCGTGGGCGTTCTCGTCGGAAGCGTTCTGATCGTCTGGTTGTCGTGGACCGTCGCGGCCATGTTGGCCGTCGCCGTCGCGGTCGCGGGATTTGCCTCGTTCACATTGCCGCAGCGTCGTGTGCTGCGGAACATCTACGACCCGCCGTTCGTTCCGGTCGCCTATGCCAGTCCGCTAAGCGGTTTTCGCTCCTATATCAAGGACCATCGGGACGAGACGCTGCTCACCGTCGAAGGACTGCCCGAGGGTACGCCTGTACGGCTGGCGGTGATGGACCATTTCGACGGCACGGTATGGAATCTCGCCGGATCGTCACAGTACCGCCGCGTGGGCGCACGCATCTTCACCGCCACATTCACCGTCGCCTCCGGCCTCACCGACATCTGGCTGCCGCTGGCCTTCTACAACACGGACACCGATTCCGGCATCCTCTCCCATGCCACGACCGAAGGCATGGCTTATACCGAAACCGGCGTCATCGCCGCCGTTCCCAACAACGACGCCATCGATCAGGCCACCGCCGCCCACACCGACCAACCGCAGGCGCTGGATATTCCCGAAGTCGCAAGCGAATTCGCCTCGGTCGTCGCCGGTGGGCGGGCCAGCGACGGCGCCAGAGCGATGGCCACCCTGCTCAGAACATCCGGATGGTTCTCGCATGGACTCGAAGGAGACTATCCCTCGCTCGCCGGCCACGGCAATTACCGCATCACCAGCCTGCTGTCCGACGCCATGGTGGGAGACGACGAACAATACGCCTCCGCCATGGCGCTGATGGCCCGGACGCTCGGATTGTCCAGTCGTGTGGCGCTTGGATTCCGGTCGAATAGCGATTCCGCCCCATCCAACGTTTCGTTCACCGGCGGCGACATCACCGCATGGACGGAGATCAACCTGTCCGGATTGGGCTGGGTGGCGTTTCACCCTACGCCCGACGAAACGAAAACCCCGAACGACGATCAAAGCCTCACACCTGATCCACAGACTCTGGTGCCACCGGTACCACTTACCGATCCGCTGCGGGAGACACCGCGGATTCAACCGCATAGCGCAATCACCGGAACCGATGTCACCGGTATCGCCCTGTATGGTGCTCCGTTGTGGATCGCCGTCATCCTCATCGGCGGCATCCTCGCCTTGAACGCCGTGCGGCGCATGCTGTCGCGTATCCGCGGCACGCCTCGACAGCGCATCCTCGCAGGATGGAACACACTGTGCGATCTTGCCGAAAGCGGCCCGCTATCGGGGAGCCGACGCGCCGATTTCGCAGCATTCTCC
>GCF_002259745.1
GGCGCTGGAGCCACGGCAACGGTGTACCTGTACCGTCAGCGCATGCCCGCACGTCCCGTGGCAGTGAAGGTCAGCTTCAACCGCGAAGCCAATTTCATGGCCAGATTGTCGCACCCGTACATCCTTCCGGTGTACGACGCCGGTGTGACCTCCGACGGCCACGGCTTCATCGTGGTCGAGTACGCGCCGGGCGGCACCTACAACAGCATCATGAAGGCCCAACTGACCTGCGAGCAGGTGCTCGATCTGGGCATCAAGCTGGCGAGCGCGCTGTTCACCGCCCATCGCAGCAACATCATCCACCATGACATCAAGCCGAGCAACATTCTCATCACCGCGCAGGGGCTGCCGGCGCTGGCGGACTTCGGCATCTCCACCGACGTGTATGACCGCGAAACCGGATTCTCCCCGCCGTGGGCCCCTCCCGAAGTGCTGCAGGAGGCCGCGGATATCTATTCGCTGGCGGCCACGTTGTACGCCCTTCTCGTGGGGTGTTCGGATGTCCCCGCGGACGTGGAATCGGTGCTGCGTCGCGCATTGGATAAGGACCCAGACCGCCGCTACTATTCGGCGCTTGAATTCGCCCGCGCCTTGCAGCGCGCACAATTCGCGCATTTCGGCCACGCCGCGATCGGTCTGACGTTCGCATTCGTGGTGCTGCCCCGCATGCCCTCGCCGGAGAATGTGACCTTCACCTGGGATGACGGCACCGTATGGGTCTTCGACGTGGCGACCTCGGTCATGGTCGGCGGTGAGACCGCGGCCTTCATCAACGACAAAACCGGCAATGTATGGATCGCGGCGGACCTCGACGGCGTCTCCCCCGCCGCCGACCCCGATATGGAGCTCGGAGCGGGCGGGCGCATTGCAGTGACCCATACCGGGGAGGTGTACGGATACCGCCCCGCCGACGGCGTGCTGTATCTGTCATCCCAGCAAAACGCGGACAGCTTCACCGTCGTCGGCGAGACGCCGGTCATCGCCATCGACGGCGCGATCGTGTTCAAAGGCGGGCGCATCGACACCGGACGTCTCACCCTTCAGGCTCCGCCGTCCGACCAGACCGGCTGGGTCGCCGCCGCCTCCCCTCAGGGATTGACGATGGCGGCGGGCGAGCCCGCGCAACCCGTGTCCCTGAACGGATGCGTGATGGCCGCGTGGAGCCAAAAGGTCAGCAACTACGTGCGAGTCTGCTCGCCGAGCCTGGACTCGGTGGACACCACATCGCAGTTGGTGTTCCGCACCAACCACCGGCTTGCGGTGCTCAACGACGTCATCAACGGCAATGTGTGGAACCCCGAGGATTCCACCAAGGTCATCAAAATCCAATGGAACCAGATCCAAACGGAACAGACCAAGGAGGATCACAACAGCCACCGCGACTTCGCCAAGACCTGTTCCGCGCAAGGCCAGATCAAGGCCGTGGACGATACGATAGGCGCGCGCGCAGGCTCCGAACGTATCCTCGACGTACTGCGCAACGACGAGCAGACGGACTGCTCGGTGCTGCGCATCACCAAGGTGGGGGCGGGCGCTCGTGTCACCGTCGCTCCCGTATATGACGGGCGATACCTGCAGCTGGACGCCTCGTCGTTCACCTATGACATCTCGGATGGACGCGATCAGACGTCCTCGGCCAAAGTGACCGTGAACACAGCGCCCACGCAAACCGACACGCCACCCGAAATCGACGTGGAACAGGGTGCCAGCACCACGACCAACGCGCTTGGCAGCTTCGCCGACCCCGACGGGGACCCGCTCACCTTGGTTTCCGCCGTCGCGCAGAACACCACACGCGCCGACGGCCAGCTCACTTTCAACACCGGCGCTTTGGCATCAGGCAGAGTGGGCGTGCAACTCACCGTCTCCGACGGTCAGGCCACCGGCACCGGTCTCATCTATTTCTCCGTCAAACCGGCGAACACACTGGCGGCGATCATCGATCCCGTATCCAAGAGCACCACCCCCGGCACCGACACCACCATCGAACTCGAGCCATATGTGCATGGCACGTCCAGCGAACCGGCTCAGCTTGGTCAGGTGGATGCCAGCGCCACGGCCAACGCGGACATGTCCATCTCGTTCAAAGCCTCGAAGCCCGGCACCTACTATGTGCCCTACACCATAACGCAGGGATCGATGCCCGCCACCGGTCTGGCACGCGTGGAGGTGCAGCCGGTCCAGGGCGAAGCGGCCAAACCGGTGGCGGCCAATGACGTGGCGTTGCTGGGAGCCGACAATACGGCGATCGTGGAGCCGCTGGCCAACGACGTCGATCCGATGGGCGGGGTGCTGTCCGTCGCCACGGTGACCGATTCCGGTATCAAGGTGGGACTGGTGAGCAAGCGCGTATACATCACCGCCCGTCAGGTGCCCACCAACCCATTGGCCATCAACTACACCGCAGCCAATGCGGCCGGCACCGCCAAAGGCGTCATCGTACTGCAGCCGCCGGCCCTGACGGCCTCGAACTCGGCCAAGGCTGGCAACATCAACACGCAGGTACGTGCCGGCGGCATCGTGTCGGTGGATGTGCTGGACCATGTGACCTATCCGGACAAGCTCAAGGACAACCTGCAATACGACAAGGACTTCAAGGGGCTGGCATTCGTCTCGGGCGACACCGTGCGCTATCAGGCATCCCAGCAGACGGGCACGTTCCCGATCACCTACACGGTCGAGGACAATCTGGGCAATGTGGCCTCGGCCACCATCACCATCACCGTGCATGAGCGCAACGCCGAAGGCAAGGCGGCGCCGACCCCGCACGACACCGAGGCGCAGGTCGCCGCCGGCCAGAAGGTGCGCATCCCAATCACACTGAACGGCATCGACGATGGCGACGACGACCAGCTGCTGGGCTTGGGCAACAAGGCGCCGAGTCTGGGACGTATCTCCGAAGTGGGGTCGGACTATCTGGTCTACGAGGCATATCCCGACTCCTCCGGCACCGATACATTCTCCTACGCCGTGGAGGACTGGACCGGCCAGCGCGCGCAGGCGCAGATCCGCGTCGGCGTGTTCCAAAGCTCCGGAGTCTACGCGCGCGACGACGAAATCACGTTGCGTCCCAATACGGCGGCTACCGTGCCCGTCGCCCAAAACGACATTTCAGGCGACAACACCGACCTCACCGTGGACAAGGCGCAGGGTCTCGACGACGTGACGGTCAAGGACAACATGATCGCCTTCACCACGCCCGCCAACGCCACCACGGCATACATCGCCTATACGGTCAAGGACAAGGCCAAGCTGTCGGACACGGCCACGCTCACGGTGAACGTGGACCCGAATGCGGCCATCGAACCGCCCACCGCCTACGACTATCGGGTGCCGTCCGCGGCCACCATCGATAAGGTGGATGTAGATGTCTCACAGTGGATCGCCAACCCGTCGGGCACCGCCGATGAGCTCACGGTGGGGGTGCATCCCTCCGCGGCCGACCACGCCCGGGTCAAGACCGTCATCACCGTGGACCTGACCTCGCAGGCCAGGGCGGTGCCGTACACCGTGACCAACACCACGCACCACATCACCTCCACGGCATTCATCCAGGTGCCCGCCTACGGCGTCTTCCCTCCCACGCTTAAGGCGCCGGAGCTCAAGGCCAATTCGCGCGAGACGATCACCATCAACATCAACGACTACGTGCGGGTGGGCGGCAAGGAGCCGCACATCGCCTCGGTCAGCGCGACCAAGAACAGTGACCTGTACGTGGACGACCACACCCTGAAGTTCACGGCCGTGGACGGCTATTCGGGCCCTGCGTCCATCACCTTCACCGTCACGGACATCAATTCGGCCGTGCTCTCCCTGCAGATCACCATCGTGGGCCGTGACGTACCGCCGCCCACGTTCACCTCCTCCACCATCGACGTCGAAGCGGGCCCCAAGACCGTCGATCTCAAGGCGCTCACCTACACCTATGCGGTCTCGAAGCTCTCCGGCGACGGCATGCTCGAAGTCTCCGCCATGAAAGACGCCAAACCGGGGACGGCCACCATCCCCGTGCAGATCGGCTATAAGGGCACTGTGAACGCCGGCGTGACCGCACGCGTGGTGGCGTCCAGCAAGCCATTGGCACGCATCAACGCCAAGACCCTGCAGATCAAGGCGAGTTCCACCGATTCCGTGGACCTGCTGTCCGACGCCTACAACCCGTTCCCCGATTCCCCGTTGACGGTCGTGGCCTGCGATGACGCCGGCCGCATCGCCATCGCCGCGGCTGGCGCGTCCACCAGCACCATACTGGTCACCGTCGAGGATGGCAGCAAGGTCAAGGAACGGCAGGTGACCGGCACCGTCACCGTGTCCGTGATAGACAAACCGGACCCGCCGCTGCTGTCTCCGGTGGGCAACGGCGCGGTCACACTCACCTGGACGCCGGGTGCCGCCAACGGCAGCCCCATCACCGAGTACCGGGTCAATTCCTGCGGCGCGGTCACCTCCTGCCAAATCACGGGACTTGCCAACAACAAGCCATATTCGTTCACCGTCAGCGCCAGAAACGAGGTCGGATGGTCCAAGCCGTCCGCCGCGGTCGAGGCCACGCCCGACCGCGTGCCCACCGCGCCGGTGACCGTCACGGGAGGCACCGCCACCGTCACCTGGAACGCCTACTCGGTGACCTTCTCGTTCGCCAACGGCGTGACCGCCACGGTCAAAGCGCACTGGGGAGACCCGGAAGCCCCCATCAACCACAACGCCGGTTGCAAGACGATCGTCACCGATGAAATCCGCGATTTCAGGGACTCCTTCAACGCCCTGGTAGGCAACATCTCCAAGGTGGTCGTCGGCAAGACCATGCCGATCAAGGAATGCGTCACCGCGCTGCTGGTCGGAGGCCATGTCCTGTTGGAGGACAATCCCGGCACCGGCAAGACGCAGCTGGCGCGCGGTCTGGCCAATTCCTTCAAGCGCATCCAGTTCACGCCGGACCTGCTGCCGTCGGACGTGGTGGGCGTGACGTTCTACGACCAGAAGACCGGCGACTTCACGTTCCGCGAGGGACCGATCTTCGCGTCCATCGTGCTTGCGGACGAAATCAACCGTGCATCACCGAAGACCCAGTCCGCCCTGCTGGAGGTCATGGAGGAGCAGAAGGTGACGGTGGATGGCGAAACCCATGACGTACCGCAGCCGTTCATCGTCATCGCCACGCAGAACCCCATCGAACAGCTTGGCACCTACAAGCTTCCCGAGGCGCAGATGGACCGATTCCTCATCAAGACCTCGATCGGGTACCCCGGACACGACGTATCGGTGGACATCCTCAAACAACTGGACATCACCGACCGGGCCGGGCAGGTGCTCAGCGGCGAGGATGTGATGCGTCTGCGCGAAGTGGCTTCGAGCATCTACGTGGACGACGCAATCCGGGAATACGTGGTGCGTCTGGTGGAGGCGACACGGCACGATGAGAAGATCATGGTGGGCGCCTCCATGCGCGGCGCTTTGGCGTTGACACGCTGCGCCCGCATCTGGGCGGCCGCGGACGGACGTGCATACGTGGTGCCCGATGACATCAAGGATCTGGCCGTGCCTGTGCTCGCCCACCGCATCACGTTGACGCCGGAGGCCACCTTCGACGGCGCTACCGACGAAAGCCTGATCGCCCGGATTCTGGAGGACGTCCCCTCCCCCACCATCTCCCCGCTGGGCTGGATGACCTTGGGGGCTGCGGCGGCATGCCTGCTGGCCTTCCTGCCGCTGGGCTGGACCGAATTGCTGGCATTCGCCATCGTGGCCGGAACGATGATGCTCGCCGCAGTGGTGCTCTCCTTGGGCAACACCCGATTCAACGCCGCAATCTCCCTGTCCAACCGCCGAGTGACCGCAGGCGACACGGTGACGGTTCTCGTCGACGGCCGCACTCCGACCGCCACGGCCCGCGGCAATCTGCCCATCGGACACGAGCGGTTCACCATCCCCATGCTGGGTCCCGGACAGGCCAAGCAGACCGAAGTGACATTCCGTGCGGTCTCCCGTGCGGTGCTGCCCATCGGCCCGCTGCGCATCCGCAAAGGCGACCCGTTCGGCCTGATCCGCCATGAGAAGGAACTAGCCGAACGGCTCACCGTGTTCATCCATCCGGCCACAGTGCGACTGAACACCTTGAATGCCGGCGTGCCTCGTGATCTGGAGGGGTCCGGTCAGATCGTCGATGACGACCTTGACTTCTACGGATTGCGCGAATACGAGCCCGGAGACGATGTGCGCAACGTGCATTGGCTGAGCTCCGCGAAAACCGGTACCCTGATGATCCGTCAGTACGAGGCCACACGACGCACCGACACCTCGGCGACGATCAGCGTCAACCCGGACGACTACGCCAGCAGCGAGGAATTCGAATTGGCCGTATCCATCCACGCCTCCATCGGGGTGCAGTGTCTGCTGCAGGATCGGCCCCTGTACTGCCATGCCCCGCGCAATGCCATGGCGTTTCTGGATGCAGCCAGCGGCTCATTCTATTACTTCACCGTCGGTTCGATGAAGGACCTCGACCAGATCAAACGCATGACCCTTGCGTTGCCGCGTTCGGCCAATTGCGTGGTATTGGGCGCGAATCGCGGCATTCGCCGGTTCGCCAACTTCACGCTCGCGACGGTGGGCGAACTCGACGACCTGCCGCCCATCATGGGGGTGCTCGCAATGCTCCTGGCCCTGGCCAACCTCATCGATGTCTATGACCCGATAGCTTGGGCCGCCGCCGGTGTTCCCGCCACACTGATCGGGGCGCTCATCCGCCTGTGGTGGCAGCTGGTGTTTCTGGCGGTATCGCAATTCATATTGGGCCCGGTGATCGCACTCAATGGCACCGCCCATGTCGTGCCCTCACTCGACACATTGAGCAAAGGATGGGCAGACACCTTCGGTTCGTTCAAATACCTCATTTCCATCACACCACCCATCGGCACCGCCGATGGCAGTCTCATGGCCCTCTGGACCATGGGATTGTGGCTCACCTTCCTGGCCGGCATATTCGTGGCCGCCATGAGCGCGCTGCTCGGCACCGGCACCGGCTGGCAACGCCCCCTGTGCGGCACGGCATTCGCGTTGCTGCTCATCATCTGGCTGTCCTGGTCCAGCCTTATCATCGTGGCGCTGGCCATCGGACTCGCGGCCGGCGGCACCACGCTGACGTCGCAGCGCTTGGTGCTCAGGGACCGGTACAACCCTCCGCTGAGCCCCTATGACTACACCAGCCCCCTCAGTGGCATGCGATCCTATATCAAGGATCATAAGAAGGACGTGCTGCTCACGGCCACCAATCTGCCCGCCGGTACGCCGGTAAGGCTCGCGGTGATGGACCGTTTCGACGGTTCGGTGTGGAATCTGTCCGATTCCTCGAATTACGAGCGCGTGGGCACGAGCATCTTCACCGCGACCTTCACCGTGAACAAGGGGCTCGCGGACTCCTGGCTGCCGTTGGCGTATTACAACGCCGACACCGATTCGGCGATCATCCCTTCCGGCACCCATGAGGGAATGACCTATACGGAATCGGGCATCATCCCAGTCAAACCGACCGACAAGCGGATCAACCAAGCCAAGGCGTCCCGCGTCAGTCAGCCCGAAGCCCGTGAGGTCCCTGATTCGGTGAGCAAACTGGCCACATCCATAGCCGGCGGTCAGGCCTCAGGCGGGGCAACCGCGCTGGCCGATACGCTCAGGGAGTCCGGTTGGTTCTCCCACGGTCTTCAGGGCGATTACCCTTCGGAGGCCGGCCATGGCAACTACCGGGTGAACAAGCTGCTCGCCACCGCCATGGTGGGAGACTCCGAGCAATACGCCTCCGCCATGGCGCTCATGGCCCGCGAACTGGGACTGCCCTCCCGCGTGGTGATGGGATTCCTGCCCAAGAATCAGGAAGGCGATATCACCACCGAATTCACCGGCAACGACGTGACCGCATGGGTGGAAATCAAATTGCAGGGATTGGGATGGGTGGCCTTCTATCCCACTCCCAAGGAGACCAAGATTCCCGACGAAAACCAGAATCTGACCCCGAACCCGCAAACGCTGGTTCCTCCCGTGCCGCTCACCGACCCTCTGCGCGACAAAACCCAGGCCAAGGGGCAAAGCTCACTGGCCGGCGCTGATGCGGGAGCCGTGGCGCTGTATGGCAGCCCGCTGTGGGCCCTGCTTATCCTGTGTGGCCTGATTCTTCTGATCAAGGCCCTCGCTCTGGCCCGCGCGAGGCGTCATGGCAGCCCGCAAACCCGTGTGGCCGCCGGCTGGAACGCCATCTCCTCCCTCGCCGAACAAAGCACCCCCAAGGGCACCAGACGCGCCGATTACGCTTCGTTCTCC
>GCF_002259755.1
GGCTCGGGTGCAGCCGCCAACGTGTACCTGTTTCGTCATGTCCAACAGCATCGTGATCTGGCCGTAAAGGTTTCTTTCCAATCGGAAGCAAAAGCACTAACAGCACTGTCACATCCGCACATCCTCACCATCCACGGCTCATTCGTGGATGCTTGTGGACGTGGTTGTCTACTGCTCGATTATGCAACAAACGGATCTTGTCAAGATCTGATTCGTCACCAGATGTCAGTTATGCGAACGCTTGATATCGGCATCCAGCTCGCCGACGCCTTATCGTTCGCACACAGGCAAGGTTTTGTCCATCGCGATGTCAAACCATCTAATGTGTTGCTTGACGCGCATGGGCTACCATTACTTGCCGATTTTGGCATCTGCGCGCATTTGTATCAGACCATCACCGGGCACTCACCACTGTGGTCTGCACCAGAAGTACTCGCTGACATGTCCGATATGTACTCGATGGGAGCCACACTAGCAGCACTACTGACTGGTATGCCTGATTTGCCCGCTGACCTCGTGCGTATACTTCGTCGCTTGATGGCGCACCATCCTGATGACCGCTATGGTTCAATGCGCGAATGCATGCACACATTGCAGGAGGTTCAGTATCGTCTTATACACGAAGCAGCTTCTTCCTCAAGCCAACCATATACACGTACACCATCAGCACTGCTAGCAATCATCGCAATGCTTTTATGGGATACTGCCACCATGCGCACCATTGATATCGCAGTTCAGATTTCGCTCGCCGGAAACACTATCGCTCTGCTAGACACAACAAACGGTCACGTACGAGTACTAACATCTTTGCATGCGCTCGCTGCAAGTTCCGACCCGACGATGAAGCTCGGTGAAGGTGGCATGATTGCTGTATCTCATGACGGTATTGTGTACGGATATCGTCCACGTGACGGCATGGTAATCCTCAGTAATTCTCTGTCTGCAAATAGCTTCACTGTAGTTGGCTCGGTGCCAGTAATTGCAACACAAGGATTCATCCAATGGCCCGATGGTATGGCGACAGTCGATACGTTGACGTTGCAGTCGCCAGATGTGGATCAAAGCTCATGGGTAGCGGCAGCTGATCGCAATGGCTTATTCGTCACACAGGGAACGCCAGCACAACCGGTGTCAGTAGCTGGATGTGTATATGCGGCATGGAGTCAGCCGGCGCGTAACTATCGGCGTATTTGCGATGCTGATCTGGCTTCAGTGTCACACTCTGCACATCTTCAGTTCCGCACAAATCATCGATTGGTAGTGCTTAATGATGCGGCTCATGGTACGCTATGGGACCCGCAATCTGCTATGGATGCTGTTGACGTATCGTGGGATTCCTTGCAGCAGGAAGGTGGCGCTCACGCCGATACGTTTCAGCGAGAATATGCCGAGGAATGTGCTGAACATGGACCACCGAGAGCTGTGGACGATCACATGGGTATTCGCATGGGCAGTACACGAATACTTGATGTGTTGCACAATGATGAGCAATCGGATTGCTCAGTACTACGTATTATTACAGTCACACCAGTTGATGATGTCACCGTATCGTCAGTGTTTGATGGACGCTATATACAACTCAACGCGACTGCATTTTCATATGAGATTGATGATGGACGCGGCAGACGATCATCAGCAACCGTTATCGTGAAACAGCCTGCAGCACAAACCGATATTCCCCCAGAATATGAGATCGAACAAGGTGCTGTAATGTCAGTGAATGCCTTAGCGTCGTTCACCGATGCTGATGGTGACCTCCTGTCACTGACTGATGCAACCGTATTGGCAGAAGTTCGCGCGGATGGTTTACTAACTTTTTCCGCTCATAGCAATGCGTCTGGCCGTGTTCCAGTGCGAGTAACCGTGCATGACGGCCGTGTAACCAGTGATGGACTCATATATGTTTCGGTCCATCCAGTCAATACATTGCCAGCCCGCATTGACCCGATCACCGTATCAGCGAAGCCAGATACACCCGTCATGGTTGATATCACGCCATACGTGCATGCTACGTCTGCGCGTATGCCAATGCTGAGCACTGTGCAACAAACAACCATCAAAGAGAACGACCTGTCTTTCACGGTTATGGCAAGCAACCCCGGCACATATTACGTGCCTTATACGGTCACGCAAGGCGATGTGAACGCTGACGGTATGGTCAGAGTTGAGATCACCGCTCAATCTTCAATCGATACCATTCCTGTTACAGCTGATGATGTCGCCATACTGAGCACCGATGGTACAGCTATCGTTGAGCCGCTCATAAACGATCGTGACCCATCAGGCGGAACATTAGCGATCACCAGTGTCAACTCGACAGGCATATCTGCCGGTATTTTGGGTACCCGAGTATATGTGGTTGGACAGCGCATCCCGAATGCACCAGTAAATATACGGTATACCGCATCAAATCAGGCAGGCTCATCTGTAGGCACCATCGTGGTATATCCTCCGACTGCTCGTCGTCATGGAATACTCGTTGCGCGCGATATCACATTACGCGTGAGAACTGGAGGTATCACATCAGCCACTATTCATGATTACATACTCGCTTCATCTACGCTCGACCACGATCTGCAATACAACCGCGATTTCAAAGGATTATTGTTCGTGTCTGACAACACTATTCGATACCAAGCGAGTTCAGTATCAGGCCGATATCAAGCCACCTATACGGTACATGATGATGCCGGTAACAGGGCACATGGCACTATCGTTATTGAAGTACATCAAGCAGATGCACAGTCCAAAGCTGATCCAAAACCGCTACCGGTACAAGCTCAAGTCGCTGCAGGACGAACAGCGCGCCTTGAGATTGCACTCACTGGTATTGATGACGGCGATGACGTTACATTACTGGGATTAGGCAATCGTGCGCCTTCACTCGGACGTATTATTGATATCGGTGCCAATTACATGGTGTATGAAGCATATGCGGATTCTTCTGGCACTGATTCGTTCTCATATGCGGTAGAAGATTGGTCAGGACGCAGAGCACAAGCCAACATATCCGTTGCCGTGTTTCATCAGGATACAGTGCTGGCTCGCGATGACGACATCACGTTGCGCCCCAATACGCGAGCTAGTGTGCAAGTGACTGATAACGATATCATTTCGGATGATTCTGTCATATCGGTAAGTGATGTGCAGGGTATTACTGACGCCACGTATAGCCAAGGCACGATCACCTTTACCACGCCACAGCAGGAAGGCACTGCCTACGTGGTGCATACAGTACAAAATGAGGCTGGTCTATCAAGTACCGCCACATTGACCATTCATATTGACGCAGCGGCACCAATTTCTCCTCCCATTGTGCAAGATCATCGAATTCCTGCTGCTGATACGATCGATAAAGTAGAAGTCGACGTTGCAGCATGGATTAATAACCCATCCGGTACTGCTCACGAGCTCACAGTAACTATTGATTCATCCGCAGCCGATCACGCTCGTCGTATTACCATTATCAGCATTGATCTCACTGAACAGGCCCGCGCTGTACCGTATACCGTAACGAACACAACACATGGCATTTCCTCGACGGCATTCATACATGTACCAGCGTATGGAGTGTTTCCACCATTATTGAATGCACCATCGTTGACAGTACGTGACGGTGATGCGTTAATCATTCGCATCGCAGATCATGTGCGAGTAGGCGGGAAAACCGCGTTCGTAGAAGAGGTCAGCGCAACCAAAAATACTGACTTGTTCGTTGACGCGCAGACTTTGCGATTCGTACCACAAGACGGTTATGTAGGCCCTGCGTCAATTACGTTTGCAGTGGTTGATGTCAATCGTGCGGTTTTGACACTACCGATCAGTGTAACAGGTACGACTATTCCCCCACCATTATTCGTCTCCCCCACCGTTGATGTACCAGCCGGTACGTCGGTTATTGATCTGTCTGCGTTCATATGTACGTATACAGCAGTATCTGTAACATCTGACGGGATGATGACCATTCGCGCGGTAGAACACGCGACTGCTGGCGATATCACTGTTCCGATTACGATCCGTTACAAAGGCACCGTTAGCGGACATGTGATCGTGCGTACGACTATTTCATCGCGGCCATTGGCGCGTCTCAATCAGCAACGGCTGACTGTTCAGGCAGGGGCATCTGCGACAGTGAACATATTAGAGCATGCGTATAACCCGTTCCCGCAAAAGGCTCTAACAATTGTGAACTGCGATGGTTCAGGCACGATATCGATTACTGTTGCCCAAGCTGGAGCATCAACTCTTCGAGTAACCGTGCAAGACGGTACCAACTCTCCCGATCGACACGTGCGCACACTGGTTGAGATAACTGTAATCGCAAGACCAGCAGCACCACTGATGCTGCCGACTGATAATGCTTCAGTCAATCTGGCGTGGGTTGCAGGAGCCTCAAACGGCAGTCCAATTCTTGAATATCGAGTTGAGTCTTGCGGCCTTGCCACAACATGTCGAATCGATGGCCTAACCAACGAACGGCAGTATACGTTCACAGTAAAAGCGCGTAACGAAGTCGGATGGTCCGATGCCTCAGCCGCAGTGGTAGGCATGCCAGATGTAGTACCGCCGCAGCCAATCGTGGCGCAAGCTGGACGTATTACAGTTCATTGGAATATGTTCATCGTCACGATTGCAATACCTGATGAATTCCGAGCCAGTGTGACAGCATATTGGAGTGATCCTGATCCACCAAAAATGCGCAATGCTGGGTGCGCACAGGTGACGACGGACAATGCACAATTATTGCATGCAGGATTTGAGCTATTAACCGATACCATCGGACGGGTCGTTGTGGGCAAACCAATACCGATTCGGCTGTGTGTTACCGCGTTACTTGCAGGAGGCCATGTACTCATCGAAGATGATCCAGGAACCGGCAAAACTCAGTTAGCAAAAGGATTAGCACGATCATTCAATCGTATTCAATTCACAGCGGATTTATTACCGTCCGATATCATCGGTGTCACATTCTACGAGCGGTCACGTTCCACGTTTTCGTTCCGACCTGGCCCAGTATTTGCATCCATTGTGCTCGCTGACGAAATCAACCGGGCATCAGCCAAAACACAGTCCGCGCTACTGGAAGTGATGGAGGAACGCAAAGTCACAGTAGATGGAACGACGCATACAGTACCAGATCCATTCATGGTTATCGCCACGCAAAATCCTATTGATCAACTCGGCACATACCGGTTGCCGGAAGCGCAATTAGATCGATTCTTATTACGAACCTCAATTGGGCATCCTGGTCATGAAGCCAGTCTTGCCTTAGCTCAACAGGTTGACGTGCCAGATCGTGCAGCCAGTGTCATAGACGGACCGGGACTCGCCGAACTGCGTTCGTTAGCGAGCGCAATCCATATCGCTCCAGTGCTGCTGGACTACATGGTGCGCATCATTGAATATATTCGGCATGATGAAACAACAGCGAGTGGCCCGTCAACTCGAGGTCTGCTGTCACTCGTTCGTTGCGTGCGCATTTGGGCTGCGGCTGAAGGTCGCCATTTTGTTATACCCGATGATGTTAAAGCATTGGCAGTTCCTATATTGGCACATCGCATTATGTTGCAACATCAAGCGCTTATGTCAGGGGATACACCAGAACGGACTGTTGTACGCGCACTTGACAATGTGCCGGTACCAACAGTGTCTACCCGAGGATTATTGTCCGCATTATTCGTTGTTATCTGTCTTGCAATATGGTTTCCAACACGATGGCATGAGTTTCTGGCTTGTGCCATCATGCTCAGTTGCATGCTCATTGTGGCGCTCATATCGTGTATCCAAACTGGTTCACTACGTGTTGATATTCCTAGTCCAGAACGCTCGGCTGTCGCCGGAGAAACTATTGAGATGTCACTTGTGTCACGTATCCGCCCAGCACGATGTCGCTTACAGCTACCAGTTCGTCAGCACATCGTTGATGTTCCTCGCATCCAACGCGGGACATCACGTACTGTGAAAGTCCCACTCATGCCAACGGCACGAACAGTACTACATATTGGACCAGCTAGTACGTCGCCTTCAGATCCATTCGGCTTATGCGGGAAGACACGAGATCTGTCTGAGACAGTCAATGTTCACGTGCATCCGTTTACTACAGCAGTCTCACTGCCGCGTACGGGCTTTATTCACGATCCACAAGGATGTGGCGATCAGGTGAGCGATGGGCTTGATTTTCAATCATTGCGAGAGTACCAGCCCGGCGATGATTTGCGTAACGTTCATTGGCCGAGTTCAGCGAAATCTGATGTGCTGATGATACGTCGATACACTGCTATGCGTCGTGTTGACACTGGGTTGACACTGGTGTCTGACGCGGATGCTTACTCAGATGCGAATGAATTTGAAATAGCGGTCGCTGCATATGCGTCACTGGGCGTGGCTTGTATTAAGGCTCAGCGGCCGTTATCCGTATCCGCTCCAATAGATATGCAGTCATTTCTTGATGCTTGCAGCGACATATGCCAGATGCTCGTTACCGGTTCACGCATGCATGATGAGCGCATCGCTGCATTGACTGAATCCAGTCCACATGCCGCTTATCACGTAGTGATCGATAAGCCGTGCCATGTGGCAATGTTGCCGTGGTATGTTCTCATGACAATCAGCTCATTGCAGGATCTCCCTACGGCGATGGGAGCATTGTTAACGTTGTTATCCGCGTCGAATCTCATTGATGTGTACTTCTTTATCAGCTGGCTCTGCACTGCAATACCAGCAACCCTATGTGGGGTATTGGCCACTGCGTGGGCGGCAATAATCACGTTGATCATCTCACAATTCATGATTGGCCCATTGATCACGTATGACGGTGCTGTGGGACATTTGCCAACGCTGACGTCACTGGTCTTGGGATGGCGAGCCATATTCGATTCGTTCTCATACGTTGTTGCGCTTAGCTCTCCAGTTGGGACGGATAACGGAGGATTCATGGCATTATGGACAATATGCCTATGGTCGTCAATGCTTATGCGCTGGTGCATCGTTGTATTGTGTGCAGCATTAGGCACGTCATCAGGTTATTACCGCGTTACCGCAGCGATCAGTGCAATAAGCATTATGGCCTGGCAGTGGCTCACTCGCGCTATTATCACGTTACTTGTTGCCGCTGCAGTGACCTGTATTATCTGTCAGACCATACCATCGCGCTTCGTGTTACGTGAGTACTATGATCCGCCCGTCAGTTTGCGCGATTATGCCAGTCCGTTAAGCGGTATGCGCGCATACCGCAAACGATATGCAAACGATACCATAATGACAGTGACTGGATTACCTCATGGAACGCCAATCAGGATTGCTGTTATGGATGTATTTGACGGTCAGGTGTGGAATGTATCCGGTCATGGTGAATACCGTCGCATTGGATCGGGCACATTCAGTGCTCGATTTACTATTGGAGCGAATTTCGGTGACATTTGGCTACCAGTCGCTTTCCACCATGCTGATGCTGAAGCAGCACTCATATTGCCGGGAATACAACAAGATTTATCGTATACCGTCAGTGGCATTCTGCATCCACAGCCAGATGAGCAGCAAATCAATAATGCTGCAGCAGATACGATCACATCACCCGAACCTCTTGCAATGCCAGAATCGTTGACCTCATTGGCTATAGCTACCGCCGCAGGGCAAAAACCAACTGGTGCACAACTGCTCGCCACTGTATTGCATGAACATGGCTGGCTATCCCACGGAGCACAAGGAGAATACCCGTCGCCGCCCGGGCATAGCAGTTATCGACTTGATGCAATGATGTCCGATCTTATGGTCGGAGATGATGAACAATACGCTTCTGCAATGGCCCTTATGGCACGTCAAGTTGGGTTGCCAGCCCGCGTGGTATTGGGATTACTACCGTCTGACAGCGATCGAACAGCGATCATGACATTCACTGGCGAGCATATTGCCGCATGGGTGGAAATCAAGCTCGAAGGGCTTGGATGGGTGATGTTCGATCCAACGCCTGATGAGTCGCGCACTGCTGTAGCAGGCATGAGCGTGGTACCGGATTCCACACCTATTATCCCATCACTACCCTTGATAGATCCGTTACGAGATCATGCTCAGCTTCATGATCGTTCGACAGTAGGAGGTACGAACGCAACCAAAGCGTTATGGTACGGCAGCCCGATCTGGCTTATGACGTTATATTGCATCTTAGTGATCGCAATCAAACGAACAGTGTTGATGATCATCCGATGTCGCGGTTCGCCTCGTCACCGTGTGCTTGCCGGATGGGATGTACTTATCGTACAAGCATTGCCATGCTCTGGAACATTGACGCGACATGCTGATCAAGCGATGTATTCG
>GCF_002706665.1
GGGTCCGGGTCGACGGCCACCGTGTACCGGTACCTGCAGCACGGCACCAACCGCGAAGTGGCGGTCAAGGTGAGCTTCCGCACCGAGGCCAACTTCATGGCCAAGCTTTCCCACCCCTACATCCTGTCGATCTACGGCGCCGGCATCACCGCCGACGGCCGCAGCTACATCGTCTTCGAATACGCGCCCGGCGGCAACCTCAAGGACCTGCTGGCCACACGCTTCGACGCCGAAGAGACGCTCGACATCGGCGTCAACCTCGCGAGCGCGCTGGCCACCGCGCACCGCAACGGCATCGTGCACCGCGACATCAAGACGAGCAACGTGCTCATCACCGAGCAAGGGCTGCCCGCGCTCGCCGACTTCGGCATCTCCGCTTCGGTGTACGACAAGAGCACCGGCTTCTCGCTGCCGTGGGCTCCGCCGGAGGTGCTCGCCGACGCGAGCGACATCTACTCGCTCGCCGCCACGCTGTATGCGATGCTCGCGGGGCGCTCGGACGTGCCGGCGCAGGTGGAGCGCGTGCTCGCCAAGGCGATGAGCCACAACCCCGAGGACCGCTATTATTCCGCCGTCGAGTTCGCGCGCGCCATGCAGCAGGCGCAGATCGACTGCTACGGCCATGCCGCCGGTGTGGCGCTGTTCTGCACGCTTGTGCTGCCGAACCTCCCCTCCCCCACCGACGTGATATTTACGTGGGACGACGGCACCGTCTGGGTCTTCGACGTGGCGATGCAGTCGTTCGTGGCGAACGGCACGCTCGCGCTGTTCAACCGTGCGCGCGGCGACGTGTGGGCCGCCGGCGATGTGAAGGCCCTGAACGCGGCGACGCCCGCGCACATGAAGCTCGGCGTCGGCGGCCTGGCCGCCGTCACGGCCGACGGCACCGTGTACGGCTACCGGCCGAAAGACGGCGTGCTCGCGCTGAGCGGCGCGCAGAGCGCCGACTCGTTCACCGTCGTCGACGGCCAGGGCGTCATCAGCGACGGCGACGACATCATCTGGAACGGCGGGCGCGCCACGTTCGCGCCGCTCGTGCTGCAGGCGCCGAGCGCCGACCAGGGCGCATGGGTCGCGGCCGGCGCGTCCAGCGGGCTTGCGCTCGTCGACGGCGAACCCGCGCAGCCGGCCTCGAGCGGCGGCTGTGTATACGCGGCGTTCGCGCAGCACACGAACAACTCTGTGCGCGCATGCTCGGCCGCCCTCGAGGAGGTCACGCCGACCTCGCAGCTGCAGTTCCGCGTCAACCACCGGCTTGTGGTGCTCAACGACGTGGCGAACGGCAACATCTGGAATCCGGACGAGTCGACCGACGTCATCAAGATCCAGTGGAAGACGATTGAGACGCAGCAGAACGCCGAGCGCAGCAACGACAAGCACACCTTCGAAAAGACGTGCTCCACGCAGGGGCAGATCAAGGCCGTGGACGACACGTTCGGCGTGCGCGCCGGCGCGCACCAGATCCTCGACGTGCTGCGCAACGACGAGCAGACGGATTGCTCGGTGCTGCGCATCACCTCGGTCAGCGCGAACGGCACGATCACCGTCTCGCCGATCTACGACGGCCGCTACCTGCAGCTCGACGCAAGCCATTTCACGTACGAGATTGACGACGGCCGCGACCAGACCTCGCAAGGCACGGTCACGCTCAATCACGCGCCGCGCCAGACCGACGCCCCCGAACAGCTCGACGTGGAGCAGGGCGCGAGCTACACCGGCAACGTGCTCGGCGCGTTCACCGACGACGACGGCGACCCGCTCACGCTCGTCAACGCCACGGTCGAGAACACCACGCGCGCCGACGGCCTGCTCACGTTCCACGCCGGGTCGATGGCCGCGGGCCGCGCCACCGTGCGCCTGACCGTCTCAGACGGCCGTGAGACGGCCACCGGCACGGTGTATTTCTCGGTGCGTCCGGCGAACACGCTGCCCGCAGTGATCGATCCGCTCATCCGCCGCGCCACGCCCGGCACCGCCATGCGCGTGTCGCTCAAGCAGTATGTGCATGGCACGTCGGCCGAACCGGCGCGCCTCACGCAGGTCGACACGACGACCACGCTCAACGCCGACATGAGCTTCTCGTTCACCGCGCAGACCCCCGGCACGTATTACGTGCCGTACACGGTCACGCAAGGCACAATCCCGGCCACGGGCCTGGCGCGCATCGAGGTGGAGGCGCTGACCGAAGATACCTCGAAGCCGGTGGCCGCGAACGATGTGGCGCTGCTGGGCGCCGACAACACGGCGATCGTGGAACCGCTCGCCAATGACGTGGACCCGATGGGCGGCGTGCTGTCGGTGACCTCTGTCAAGAACGCCAACGTCAAGGTGGGGCTCGTGGCGAAACGCGTCTACCTGACCGCCGTGCGCATGCCGACCGAGCCGATCTCAATCGAATACACGGTGGCGAACGAGGTCGGCACGTCCAACGGCACAATCGTGCTGCAGCCGCCGGCGCTCTCGCATGCGAGCAGCGCGAAGGCGTTGAATGTGAGCGTCTCCGTGCGCACGGGCGGCATCGTCTCGGTCGACGTGCCCGACCACGTGAGCTACAGCGACACGCTCGGCAACGACCTGCAGTACGACCCCGAGTTCCGCGGGCTCGTGTTCGTGGCCTCCGACATCGTGCGCTACCAGGCGCCCGCCGAGCCCGGCTCCTACCCCGTCACGTACACGGTGCGCGACAACCTCGGCAACGCGGCCTCCGCCACGATCACCTTCGCCGTGCACGAGGCGAATGCCGAGACCAAGGCCGAAGCCAATCCGATCGACGTGGACGCGCAGGTGGCGGCGGGCCAGAAGATCCGCATCCCCATCACGCTGCGCGGCATCGACGACGGCGACGACGTGCAGCTGCTGGGCCTGGGCAACACCGCGCCCGCCAAGGGCCGCATCGCCGAAGTGGGCGCCGACTACCTGATCTACGAGGCGTACACCGACAGCACCGGCACCGACGAGTTCACGTACGCGGTCGAGGATTGGACCGGACGGCGCGCGCAGGCGAGTGTGCGCGTCGGCATCTTCCAAAGCGGCACCGTGTATGCGCGCGACGACACGATCACGCTGCGCCCGAACACGACGACGACCGTGCCTGTGCTGATCAACGACGTGGCGAGCGACGACAGCGAGCTCACCGTGTCCGAGCTGCAGGGCATCAGCGAAGCAAGCGTGCATGACGGCCAGATCACGTTCACGACGCCCGACAAGGCCGGTACCGCGTTCATCGTGTATGCGATCAGCAACGCGGCCGGCCTGAGCGACACCGCCACGCTCACCGTGACGACGGACCCACAGGCGCCGATCGACCCGCCGACCGCCTACGACTACCGCGTGCCGGCGATCGCCACAATCGACAAGGTCGATGTGGACGTCTCGCAGTGGATCGCGAATCCCTCGGGCGGCGCCGACGAGCTCGAGGTGGGCATCGACCCCTCGGCCGCAGGCAGCGCGCGCGTGCGCACGACGATCACCGTGGACCTGACGGACGAGGCGCGCGCCGTGCCGTACACCGTCACGAACACGACGCACAACGTGACGTCGACCGCGTTCATCCAAGTGCCCGCATACGGTGTGTTCCCGCCGACGCTGAAGGCGCCAGCGCTCACGGTGAACGCCGGCTCGACGGTCACGATCAACATCGCCGATTACGTACGCGTGGGCGGCAAGACGGCCGTCGTCGATTCGGTGAGCGCCACCAAGAACGCGGACCTCTATGTGGATGACCAGACGCTTTCGTTCACCGCACCCCGCGACTACAGCGGCCCCGCCTCGATCACGTTCACCGCGACCGACGTCAATTCCGCGGTGATCACACTGCCGATCACGGTTGTGGGCGGACAGACGCCCCCGCCCACATTCTCGTCCACCGCGGTGGATGTGGTGGCGGGCCCCATCACGATCGACCTGACGGCCCTGACGTACACCTACCGCACCGCGAACCTGAGCGCCGAAGGCAAGCTCGTCGTCAGCGCCGAAGCCAGCGCGAAGCCCGGTACGGCCTCGGTGCCGATCGCGATCGGCTACCATGGCGAGGTGAACGCCGGCATCACCGTGCGCGTCGTGGCCTCGCTGCGCCCGCTCGCGCGCGTGAGCGGCACGACGACGAAGCTCAACGCCGGCGAGACGGTGACCGTGCCGGTGCTGCAGGGCGCCTACAACCCGTTCCCCGACGAACCGCTGAAGATCGTCGACGCGGAGTCGGGGGACTCGCTTTCGGTCACCGCGCCGTCCGCGCAGAGCGCGCGCGTCGTCGTGACGGTCGAGGACGCGACCGGCAGTGCGGCGCGCCATGTGACGGCCACGTTCACGTTCACGATCGCCGCCGTGCCCGACGCGCCGCGGCTGTCGCCTGTCGGCGACGGCGCGGTGGCGCTGCAGTGGACGCCGGGCAACGCCAACGGCAGCCCGATCACCGAATACGAGGTGCGCGTATGCGGCGCGGTCACGACATGCCAGGTGACCGGCCTCAAGAACGGCACGACCTACCTGTTCACCGTGCGCGCCAAGAACGCCGTGGGCTGGTCCGCCGATTCGAACCAGGTGGAAGGCAAGCCGGACCGCGCGCCGGAAGCACCGGTGGAGGTGAAGGGCGGCAGCGCGTCCGTCTCGTGGTCCACCTACACGGTCAAGTTCGAGATCCCCAACAATTTCACCGCCACGGTGATCGCGCACTGGGGCGACCCGGAGGCCCCCGCGCTGCGCGGCACCGGCTGCACCGCGGTCACGACGGCGGACATCATGCGGTTCAGCACGCAGTTCGAGGCGATCGTGCGCAACGTCTCGCAGGTCGTGGTGGGCAAGGAGCAGCCGGTGCGCCAGTGCGTCACCGCGCTCGTGGCCGGCGGCCACATCCTGCTCGAAGACTACCCGGGCACCGGCAAGACGCAGCTCGCGCGCGGCTTGGCCCGCTCGTTCAAACGCATCCAGTTCACACCCGACCTGCTGCCGAGCGACGTGGTCGGCGTCACGCTCTACGACCAGAAGACCGGCGAGTTCAGCTTCCGCAAAGGCCCGATCTTCGCGTCGATCGTGCTCGCCGACGAGATCAACCGCGCTTCGCCGAAGACGCAGTCTGCGCTGCTCGAGGTGATGGAGGAGCAGAAGGTGACCGTGGACGGCGCCACCTACGACGTGCCGCAGCCCTTCGCTGTCATCGCCACGCAGAACCCGGTCGAACAGCTCGGCACCTACAAGCTGCCCGAAGCGCAGATGGACCGCTTCCTCATCAAGACCACGATCGGCTACCCCTCGCATGAGTCGAGCGTCGACATCCTGCGGCAGATCAACATCGGCGACCGCGCCACGCATGTGGCCACCGGCGCCGACGTGCTTGCGATGCGCACGCTCGCGCAATCCGTGCACATCGACGATGCGATCTACGAGTACATCGTGCGCCTCGTGGAGAGCACACGCCACCACGAAAGCATCGCCGTGGGCTCGTCGGTGCGCGGCGCGCTCGCGTTGACGCTGTGCGCGCGCGTCTGGGCTGCCGCCGACAACCGCGGCTACGTGATCCCCGACGACGTCAAGGCCCTGGCGGTGCCGGTGCTCGCCCACCGCGTGCTGCTCACGTCCGAAGCGCTGTTCACGGCGCTGACCGCCGAGCAGGTGGTGGCGCAGATCCTCGAGGAAGTGCCCGCGCCCGCGCAATCGCCGCTCGGCTGGGCCACGATCGCGTGCGCCGCCATCTGCCTGACCCTGTTCGCCACGCTCGGCTGGCATGAGATGCTCGCCGCGGGCCTCGTGTGCGTGGCCATGCTGCTCGCCGCGCTCGTGCTCTCGCTCGGCAACACGTCGTTCCACGCGTCGATCGATGTCTCGCAGCGCCGCGTGAGCGTGCACGACGCTGTGCATGTGCAGGTGACGGGCGCCACGCCGACCGCGAGCGCACGCGCCGACCTGCCGATGGGCCACGAACGCTTCGGCATCCCGATGCTCGCGAGCCACCAGTCGAAGCGCACCACGGTGAGTTTCACCGCGATTCAGCGCGCCGTGCTGCCGATCGGCCCGTTGATGATCCGCAAGGGCGATCCCTTCGGCCTCATGCGCCACGAGCGTCGGCTCGCCGAACGCGTGACCGTCTACATCCACCCCACCGTGGTGGCGCTCGGCATGCTGCACGCCGGCATTCCGCGCGACCTCGAAGGCACCGGCGACATTGTGGACGACGACCTCGATTTCTACGGCCTGCGCGAATACGAGCCGGGCGACGATGTGCGCAATGTGCACTGGCTGAGCAGCGCGAAGACCGGCACATTGATGATCCGCCAGTTCGAAGCCACGCGGCGCACCGACACGTCGCTCAGCCTCGGCGTGAACCCGGACGACTACGTGGATGCAGGCGAATTCGAGCTCGCCGTCAGCGCCCACGCGTCGATCGGCGTGCAGGCGCTGCGCGAGGACCGGCCATTGTATGTGCACGTGCCAGCCAATCCCATGGTGTTCCTCGACGAGTGCAGTGCCTCGCTGTACTGCTTCACCGTCGGCTCGCTCAAACCGCTCGACGACATTCGGCGCATGGCGTCCACGTTGCCGCGCCCGGCACGCGTCGTCGTCGTGGGCGCCACGCGCGGCCTGCGTGATTTCGGCGATTTCACGCTCGCCACGATCGGTGAGCTCAATGATCTGCCGCTCGTCATGGGAGCGATGCGAGTGCTGCTCGCGTGCGCCAATCTGGTGGATGTCTACTCGTTCGGCCTGTGGGCGGCCGCGGCCGTGCCCGCCGCCCTGATCGGCGCGGGCGTCCGCGTCTGGTGGCAGCTCGTGGCCCTTGTCGTGGCCCAATGGATCCTCGGGCCGGTCATCTGCTGCAACGGCCTCGCCCATGTGGTGCCGACGGCCGCCACCTTACGTGACGGCTGGTCAGCCACATTCGGCTCGTTCAAATACCTCATCTCGATCGCGCCGCCGGTCGGCTCCGGACAGGGCGCGTTGATGGCCGTGTGGACGCTGTGCCTGTGGGGCACGACGCTCGCCGGGTTCTTCCTCGCCATCAGCAGCGCGCTGCTCGGCACCGACGACGGCTGGATGCGTGTGCCGGCCGGCGTCATCGCCGCGCTCGTGCTCATCGTCTGGATGGCCTACAGTTCCGCGGTGATCATGGTGCTCGCCGCAGTGGTGGCGTGCGGCGGCTGCCTGCTCGTGGGCCAACGCGTCACACTGCGCGACCATTACGACCCGCCGCTGAGCCCCTATGACTATGCGAGCCCGCTGAGCGGCATGCGCGCCTACATCAAGGAGCACAAAGACACCACGCTGCTCACCGTGCAGGGCCTGCCCGCGGGCACGCCGGTGCGCCTCGCCGTGATGGACCGCTTCGACGGCAACGTGTGGAACCTGTCCGATTCGTCGAACTACGTGCGCGTCGGCACGCGCATCTTCGATGCCACGTTCACCGTGCACGAAGGCCTGCACGAGGATTGGCTGCCGCTCGCCTACTACAACACCGGCACCGACACCGGACTGCTGGCGAGCGGTGTGCGCGACGGCCTCACCTACACCGAAAGCGGTGTAGTGCCCGCCATGCCCACCGACCAGCAGATCGCCGGGGCGAAAGGCGCCACCGTGGCCCAGCCGCAGGCGCAGGACGTGCCGCAGTCGGTGGGCGCGCTCGCCACGGCGATCGCCGGCGGCCGGTCGAACGGCGGCGCGCAGGCGCTCGCCGAGACGCTCAAGGACCGCGGCTGGTTCTCGCATGGCCTCGCCTCGGACTACCCGTCGCTGCCCGGGCACGGCAATTTCCGCCTCACGCGCCTGCTCGCGACGGCGATGGTCGGCGACAGCGAACAGTACGCTTCGGCGATGGCCCTAATGGCGCGCGAACTGGGCCTGAGCAGCCGCGTCGTGCTCGGGTTCCTGCCCAAGGACAGCGACGGCGAGATCTCCATCGACTTCACTGGCAACGATGTGACGGCGTGGGTCGAGATCAACCTCGTCGGCCATGGCTGGGTGCCGTTCTACCCCACGCCGAAAGAGACGAAGACGCCCGACGACAACCAGAACCTGACGCCCAATCCGCAGTCGCTCGTCCCGCCGGTGCCGCTGACCGACCCGCTGCGCGACGAGCAGAACACGACCGGCCAGTCGTCGCTCGACGGCGACGAGGCGCGCGCCGTGGCCGTCTACGGGGCGCCCGTGTGGACCGTGCTGCTCGTGTGCGCGTTGATCCTGACCGTCAAGGCGGCGCAGCTCGCCTGGCTGCGCCGGCATGGGCGCCCCGGCGCGCGCATCGCGGCCGGCTGGCGCGCCGCCGCCACGCTCGCCCGGCAAAGCCAGGTGCACGGCACGCGGCGCGCGGATTATGTGGCGTTCTCG
>GCF_002715865.1
GATCTTGGAGGCACAGCCGCCGTCTACCTGTATGAGCAGGAGGGGCTCAACCGACCTGTGGCAGTCAAGGTGGCATTTCTGCGGGAGGCCAAGAACCTGGCCAAGCTTTCCCACCCCTGCATCCTGAGCATCCACCAGGCCCTGGTCAGCGATGACGGACGGGATTGCCTGGTACTCGAATACGCCCCGGGCGGCAGCTGCAAGACCATCATGCTCAAGGGGATGGACCAGGAAAGCGTGCTGGACCTGGGAGTGCGCATGGCCTCGGCCCTCTGCTGCGCCCATGAACGCGGAATCCTGCACCGGGACGTCAAACCCAGCAACTTTCTCATCACGGACCAGGGCCTGCCCGTCCTGGCTGACTTCGGCATCTCCTCGGGCATCTATGGAAGCGCCGGCGGACTTTCCATACCCTGGGCGGCCCCAGAGGTCCTGGCAGAGGCCAGCGACATCTACTCCCTGGGTGCCTCGCTCTTCGGCATGCTGGCCGGCCGCTCCGAAGCTTCTCCTATGCTGTCCGCCGCCTTGGAGAAAGCCATGGCTCATGACCGGGATGATCGCTACTACTCGGCGCTGGAGTTCGGTCGCGCACTTCAGGAGGTCCAGCAGGAGCTCTACGGCCATGCAGCCCTGGCCCTGGCCTGGGCCCTGGTTGTCGGCCTGCCGAACCCGGTTCCCTCGCCCGCCGTGTTCACCTGGGACGACGGCAGCATCTGGATCTTCGACCTGGCTATCCAGCGAATGGTCAACGGACCCACCCTGGTCCTCTTCCAGGCACGGACCGGCAAGATCTGGGTCGCGACTTCTCCGGCAGATATGGACCCGCAACGAGACCCTGTACTGGCCCTGGGCTCCGGGGCCGCGGTCGCTGTGGACGCCTCCGGAGCTGTTTACGCCTACCGGCCCTCGGACGGGGTGCTGAGGCTGACGGGCCCCGTCCGAGCCACAGCATTCAGCGTCATTGGCGGAAGACCCGTCCTCCTGGCGGGCGATCGGCTTTACTGGCCCCAAGGATCCACCCGGATAGGAGACCTGCAGCTCCAGTCCACTCCAGTGGATCAGGGACCCTGGGTGGGCCTGACCGATCAGGAAAGCGTCCACATTGTCAATGGCCAACCCGCCCAGCCGGTCTCCTCGGGCGGGTGCCTTTGGACGGCCTGGGCCTCCTCGGGACGGAATTTTCTGCGGCTGTGCGCGACGGGGCTGGAGACCATCAGCCCCACCTCGAACCTGGTCTTCCGGGCCAACCACCGGAGGGTAATCCTCAACGACGTGCTGACTGGCGACGTTTGGAACCCCCAATCCTCCACCAAGGTGATCCGGCCGCAGTGGCGGACCATGGAGGTCAAACACACAAAAACCGATCAACGCCAGCGCCAGCGGTTCACGGCCACCTGTCGATCAGGACAGCCCATCCAGGCCGAGGACGACAGTCTGGGCATTCGGGCCGGTTCCAGGGCCCTACTGGACCCTCTGCGCAACGATCGCCAGACCGACTGCTCGGTTCTGCGAATCGAGGATGCGCGCAGCCAGGGGAATCTGCGCCTGACTCCGGTCATGAACGGCCGCTACCTGCAGGTGGATGCCAGCGACATCAACTACTCCATCACCGATGGACGGGGACAGGTCTCCTCGGCTGGCATCGACCTCAACCAGGCACCGGTCCAGAGCGATACCCCTCCCGAATATGAGGTGGAGCAGGGCGCTACGACCACCGTCAACGCCTTGGCCGGCTTCGAAGATCCCGACGGGGACCCGCTGACCCTGGTCGGCGCCGAACCGGTCAACTCCACCAGGGCTGACGGGCAGCTGACCATGAGCGCTGGGTCGGCCACCTCCGGTCGGCTGGCTGTCAAAGTCACCGTTTCGGACGGAGTCATGAGCGGTCAGGGACTCATATACTTCACCGTCAGACCCGTCAACACCCTGGCCCCCCTGGTCGATCCGGTCATTCGCCAGGCCACCCCCGGCCGAGAGGTCAGCGTGGACCTGAGCAGGAGTGTACACGCCAATGCCGCTCAACCCCTTCGCCTGGTCCGGGTCGACAAGCAGGTGGAAGTCGACTCCAGTCTTTCCTTCACCGCCACCGCCGCCAACCCGGGCACCTATTATGTGCCCTACCGGGTGGCCCAGGGTGACCAGGAGGCCCAGGGGCTGGTCAGACTGGAGGCACAACGCGATCAGGGTGGATCCGCGCCGCCGGTTCCCGTCAACGACGTGGCCCTGCTGGGGGCCGACCAGACCGCCATCGTCGATCCGCTCGACAACGACCTGGATCCCATGGGCGGAGTGCTGGCCCTGACCGATGTACACGAATCAGGCATCAAGGTCGGCATCGTGGACCGCAGGGTCTACCTGTCAGCCAGAAAAATCCCCACACACCCGCTAAGCATTGCCTACACGGTCGCCAACGCCGAGGGCAGCGCTCAGGGGACCATCGTCCTGCAGCCCCCCTCCTTGAGCAGGGCAGTCTCGGCGAAGGCCCCGAATCTGACCGTGGGGGTCCGCTCATCGGGCCTGGTCACGGTTGCGGTCATGGACAAGGTCACCCACGCTGACGCCTTGGACCAGCAGCTGGCTACGGATCAACGGTTTGCGGGCCTGGCCTTCGTATCCGGGGACACAGTCAGGTATCAGGCCAGCGAGCGCACCGGGGACTTCCCGGCCACCTATACGGTCAGGGACGATCTGGGCAACGCAGCCTCAGGTACGATCACCTTCCGGGTGCATGTCTCCGATCCCGCGAGCAAACCAGCACCCACCCCCAAGGACCTGCGGGCCCAGGTGGCTGCCGGGACCAAGGTGCGCATCCCTGTCCCGCTGACCGGCATCGACGACGGAGACTGCGACACCCTGTCCGGCTTGGGCAACCAGGCGCCCAGACTGGGCAGGATTGTCAAAGCCGGGGCCGACTACCTGATCTATGAGGCCTATCCCGACTCGCACGGCACCGACGAGTTCACCTACGCCGTAGAGGACTGGGTGGGGCAGCGTGCCCAGGCGCGCGTCCGCATCGGTGTCTTTCCCGACTCGGGGGTCTTCGCCAGGGACGACAAGGTCAGGCTGCGCCCTGGGACCGTGGCCGATGTGCCGGTTTTGCTCAACGACATCGCTGGGGATGACGACCCCCTGAGTCTGGACGAGCGCCAGGGCCTGGACCAGGCCAGCGTGGAGGACGGCATGATCCGGCTGACTGCCCCCTCACAGCCAGGAACCTCCTATCTGGTCTATCAGGCGCGCAACCGGGCAGGTCTGAGTGACCAGGCCACCCTGACCGTGGTTTCTGACCCCCAGGCCCCTATCCAGCCACCCATAGCCCAGGATTACCAGGTGGCTCCCGAGGACACGGTGGACAAGGTGGAAGTCAATCTGGCCGACTCCATCAACAATCCATCCGGCACCCTCGATGACCTGCGCCTTGGGATTTACCCCGGGGCAAGGGCCCACGCCAGGACCGTAACCAAGCTGGTCATCGACCTGACCGACCAGGCCAGAGCCGTACCCTACACCGTCACCAACACCCGGTTCAAGATCACTTCAATGGCCTTTGTGAAGGTCCCTGCCTATGGGGTGTTTCCCCCTGTCCTGCGGGCTCCGGCCCTTAAAGTGCGGGCTGGGCAGAGCATCACCATCGACATCGCCGATCAGGTCAGGGTGGGTGGCAAGACCGCACGGATCCAGTCCGTCTCGGCCACCAAGGGATCCGACCCCTATGTGGACGAGCACACCCTGAAGTTCACCGCCGCCAAGGACTATGCTGGGCCAGCCTCACTGACCTTTGCCGTCCGTGACGTCAACGAGTCTGTGCTGACCTTGCCCATCACCGTTGTAGGCGGCAGAGCATCCCCGCCGGTCCTTTCGGCACCGGTCATCGATCTGGTGGCCGGAGCACAGACCATCTCCCTATCCGCTATGACCAGCACCTTCTCCCATGCCAAACTGAGTCCTCAGGGCCAGTTGAACGTGGCCGCCGACAAGACCGCGATACCCGGCAAGGCCACCCTACCGGTCAACATCACCAGTTCCGGCGATGTGCATACGGTCCTGGCCTTCCGCATAGTCGCCACCACCCGACCGCTGGCTTCGGTCCCCTCACGTCAGGTGGGGCTCAAGGCAGGACAGAGTCTGGAGCTGGATCTGTTCGACGGTGCCCTCAACCCCTTCCCCGACACCCCGCTGCGCCTGGTCGGCCTGGACGACACCGGAAAAATCGCCATCAGGGCCGATGGCGCCTCCACCAACACCATTCTGGCCACGGTCGAAGATGGCAGCCGTGATCCGGGACGCCGGGTCAGCGCCACCATCACCGTGGGCATCATCGACCGCCCACAGTCCCCCAGAATGCTGGCGGGTGCCGACGGAACGGTTCTCCTGGCCTGGGAGCCGGGTGCAGTCAACGGCAGTCCGGTGGACGAGTACCGGGTCTCCTCCTGCGGCAATGCCGTCACCTGCCGGATCGACGGGCTGGCCAACGGCCATGACTACTCCTTCACCGTCCAAGCCCACAACCAAGTCGGCTGGTCCCCCGCATCCTCGCCGGCGGCAGCCAGACCGGACGTACTCCCCGGAGGCGTGCTGACCGTGGACGGCGGCACCCTGACCATTACCTGGCGCCCATATACGGTCCACGCGGTCTTCGATGTGGGCTGCACAGTGAGCGTGACCCCAGCCTGGTCGCATCCGGATCCGCCTGCAGAACACGGCCGGCCCTGCGCAGACATCCGGGCCGCCATGGTGTCGACCTTCGCCAACCTCTTCCGCTCCATCGTCGACAATGTCGGCCAGGCAGTGCTAGGCAAGGAGGAAACCATTGCCCTCTGCGTCACCGCCCTGATTGCAGGGGGCCATGTGCTCCTGGAGGACAATCCGGGCACCGGCAAGACCCAGCTGTCGCGGGCACTGGCAGCCTCCTGCAAGCGGATCCAGTTCACCCCCGACCTGCTGCCCTCCGATCTGCTGGGCGTGACCTTCTACGACCAGTCTCAAGGACGATTCTCCTTCCGACCCGGCCCGGTCTTCGCCTCCCTGGTTCTGGCTGACGAGATCAACAGGGCCTCCCCCAAGACCCAGTCAGCCCTCTTGGAGGTCATGGAGGAGGGCCGGATAACCGTGGATGGCCGCACCTACCGCCTTCCCCGGCCATTCATGGTCATGGCCACCCAGAATCCCGTCGAGCAGCTGGGCACCTATGCCCTGCCCGAGGCTCAGATGGACCGCTTTCTGATCCGCACCTCACTTGGGGCACCGGGGCACGATGCCAGCATGCGCATCCTTCAAGAGGCTAATATCCGTGACAGGGCCGGTCTGGTGGTCGACGCCACCCAGGTGGAGGCCATGGCCACCTGCGCATCCAAAGTCTTCTGCGATTCCTCCATCATGGAATATGTCATCCACATCATCGAAGCCACGCGGCACAGCCCTGCCATCCGGGTCGGCTCCTCCATCAGAGGCGGACTGGCTCTAGTGCGTTGCGCCAGGATTCGGGCATGCGCCCAAGGCCGCGACTACGTGATCCCCGACGATGTCAAGGACCTGGTCGACCCCATCCTGGCCCACCGGCTGATTCTGACCGCCCAGAGCAGGCTGGCGGGCATGGATGAACACCAGGCGCTGGCCGAAGCCCTGACCAAGGTCCCCGTCCCCACAGGGACTGCCCTGGGCCGGGCTATGGCCTTGGCGGCGCTCATTTGTGCTCTGGCCTTCGTCCCGACTGGTTGGCGTGAACTGCTTGCGGGCGTTCTGCTGGGCGCAGGTATGCTGCTGCTGGGGCTACTGATGAGCCTGGGCAACCTGTCCTGTATCGCTGAAACGCACCTGGACCAAGGACATCTGGAGGTAGGCGGTCAGGCTGAACTGGTCCTGGTTGGCAGCCACCCCACCCGTCACGGCCGAATCGGCCTGGCTCTATGCACCGTCATGGCGCCATTGCCGGCCCTGGCTCCCGGCCAGAGTCACCAGATCCGTTTGAAACTGGAAGCCCGATCTCGTGGCGTGATTGACCTGGGCCCGGTGACCATGGAGGCCGGGGATCCGCTGGGACTCATCCGCCGTCGCCGGATTCTGGCTGATGCCCGAAAACTCTATATCCATCCCCGCACGGTGTCCCTGCCGCACCTTGAAGCCGGACTTGAACGCGACCTGGAGGGGGGTCCCGGCATTGTAGACGACGACCTGGAATTCCATGCTCTGCGCCCCTATGCTCCGGGCGATGATATGAAGCGGGTCCACTGGTTGTCCACTGCCCGGGCCGGTACCCTGATGGTCCGCCAGTATGAGCCCACCCTGCGCACCAGGACTGAACTGATCCTGGACGGCCAGGCCGCCTCCTACCGGAACGCAGATGAGTTTGAACTGGCAGTTGAAATCTATGCCTCCTTGGGCTGCCGATGCCTGCTTGATGGCCGTCGGCTGCGAGCGCTGGCCACGGAGGATCCGCGTAGCTTTCTGGACGCCTGCAGTGCCAGTCTGACCATTCTGGTAACCGGTTCGCTGGGCGACCGCCAACCCTCAGCGCTGATGGGCGAATCGGCTCAGAGCGCCTCCCCGGTCATGCTGCTGGATGCTCATCCAAGCCTGCAGACCCAGCCAGGCCTGGTCAACGCCGTTTTGGGTAGTATTCGGGACCTCCCCTTCCTCTTGGAGAACCAACCAAATCTGCTGGCCGGACTGCAGCTGTTGCCGGTCTACAGTCTGCCCTTCTGGCTGACAGTGGGAGCCGCAGCCTGCCTGGCCGGACTGCTAATCACAGCTTTCCTGCAGCCTCTGCTGCTGATTGCGGCTCAATTCCTGCTGGGTCCCATCTTTGCTCTGAACGGGCTGGCACACCTCCTGCCCACCTGGGCAACCCTGACACAAGGGTGGTCCGCTACCTTCGGCGCTTTCAAGACCCTGGCAGCCATCGACCCGCCCCTTGGCCAGGAAGCCGGCGGACTGATGGCCCTGTGGACGCTGATGCTCTGGACCTGCTATCTGGCGGTGCTGCTGCTGGCCACCATGTCAGCAGCCCTAGGGACCAGCAGAGGCCTCTATCCGGCATTGACGGGCGGCATCCTCTGGCTGCTCCTGCTGATTTGGAGCGCAAGTTCCACTCTTCTGACCCTGGTCCTGGCGGCCGGAATGATTTTCTCCGCTGTCATCCTGCCCGCCCCGCGGCTGGTCATCCGCGACCATTATCAGCCCCCCATGGACCCCTACCAGTTCACCAGCCCCTTGAGTGATTACCGTGCCTATATCAAACTACACCGCGACGATACCCTGGTCACGGTACGCAACCTGCCCGCCGGCACGCCGGTCCGGATGGCAGTCATGGACCGCTATGACGGCAAGGTCTGGAATCTGTCCGACGCCGCCGACTATCGGCGCATCGGCGCCCAGATCTTTACCGCAACCTTTCTGATTCGGGAGGGATTCGACCACGCCTGGCTACCCTCCGCTTACTTCAACAAGGCTACGGACACTGCTTTGACCGATCAGGCCCTACAGGCAGGAGCCAGCTATACGGTGCACGGCGTGGCCGAAGACCGACCCCCAACCCGTCGCATCGCGGACAGCGATCCGGGAGATGCGCAGGTGCCGCCCCTGTCGGATGCCCCCGAGAGCCTGCCCAAGGCGGCTGCCTCCATGACCTCCATCCAGGCGCGCGGCGGCGCACTGGCCATCGAGGAACGGCTGCACAAGGAGGGATGGTTCTCCCATGGTCTGGCCGGCGACTATCCCTCGCCCTCCGGCCATGGCGATTATCGAATCAATCAGCTCCTGCAGCAGGCCATGGTGGGCGACAGCGAGCAATACGCCTCGGCCATGGCCCTCCTGGCCAGGCAGATGGGTCTACCATCCCGGGTGGTCCTGGGATTCCTGCCCAAGAACCATGACGGTTCCATCAGTATCGACTTCACGGGACGTGATGCCCAGGCCTGGGTGGAGGTCAATCTGAAGGGACTCGGATGGATCCCCTTCTACCCCACACCACCGGAGACCAGGACCCCGGACAGATCCCTGGACTCCACGCCGGATCCACGCACTCTCGTCCCACCGCCTCCGCTGGTCGATCCTCCCCGCGACGACCGGATCACCCAGGGTCGAACCACAGTCGGCGGGCAGGAAATAGCCAAAACAGCACTCTGGACCATGCCGATCTGGCTGCCGGCTCTCCTGATTCTGCTCCTGCTAGCCGTCAAAGCCTGGCTGCGCAGACGGGCACGGTCGACAGGTGACCCGAAGACACGCATCCGCGCCGGCTGGCGACAGATCGGTGACCTGAGCAGGCAGACTTCCCTGGACGGCACCCGTAGCGCCGATCAGGCCTCTTTCGAC
>GCF_002761235.1
GGCAAGGGCTCCACGGCCTACGTCTTCCGCTACCGGCAGGAGGCGACCGAGCGCGACGTGGCGATCAAGGTCGGCTTCAAGACCGAGGCGGTCTTCATGGCGAAGCTGCAGCATCCGAACATCCTCACCGTCCACGGCGCCGGCGTCACCGACGACGGCCGCCCGTACACGATCTTCGAATACGCGCCCAACGGCTCGGTCAAGGACATCATCGCCAAGCAGTACTCGGTCGAGAAGACGCTCGACTACGGCGTGCAGCTCGCGAGCGCGCTCTATCTGGCGCACCGCAGCAACACCGTGCACCGCGACCTCAAGACGAGCAACATCCTGATCACGGCGCAGGGCCTGCCGGCGATCGCCGACTTCGGCATCGCGACGAACATCTACGACCACAGCACCGGCTACTCGCCGCCGTGGGCGCCGCCGGAGGTCATCGCCGACCGCAGCGACATCTATTCGCTCGCGGCGACGCTGTACGCGATGCTCGCCGGCAAGTCGGACGTGCCGCAGTCGCTGCAGCGGGTGCTCCTCAAGGCGCTCGACCCGGACCCGGCGCACCGCTATTTCACGGCACTCGAGTTCGCGCGCGCGCTGCAGGAGGTGCAGATCCAGCTGTACGGGCATGCGGTGTTCGGCGTCGTCTTCGCGCAGTTCATCCTGCCGAACATCCCGGCGCCGATCGAAGTCAAGTTCACCTGGGACGACGGCACCGTGTGGGTGTTCGACGTCGCGATCCACACCTATGTGGGCGGCGACACCGTCGCGATGTTCGACGCGCAGCGCGGCGACGTCTGGGTCGCCGCCGACGTCAAATCGATCCGCCCCGTCAGCGACCCGACGATGAGGCTCGGCGTCGGCGGCAAGGTCGCCGTCATGCACGACGGCGCCGTCTACGGCTACCGTCCGCGCGACGCGGTGCTCGCCCTCGCCGACGCGCAGTCCGCCGACTCGTTCACCGTCGTCGGCGACCATCCGGTCATCGCCTCCGGCGACCGTCTCATCTGGGACAAGGGCAGCGCCGAATTCGGCCCGCTCGTGCTGCAGGCGCCGAGCGCCGACCAGGACGACTGGGTCGCCGCCGGCGCGCAGAGCGGCCTGGCGCTCGTCGACGGCGAGCCGGCGCAGCCGGTCTCGCTCGGCGGCTGCGTGCGCGGCGCATGGGCGCAGAAGGCGCACAACGCGATCAAGGTGTGCTCGGCCGACCTCGAGGCGATCGACGGCACGTCGCAGCTCGTCTACCGCGTCAACCACCGCCACGCCGTGCTCAACGACGTGTTCAACGGCAACCTGTGGAACCCGGACGTCGACACGAGCGTCATCAAGATCCAGTGGAAGAAGCTCGAGACGAAGCAGGAACGCGAGCAGAACAACGACAAACGCAACTTCGAGAAGCAGTGCTCGTCGAAGGGCCAGATCAAGGCGGCGGACGATGAGTTCGGCGCGCGCGTCGGCTCCCACCAGATCCTCGACGTGCTCAGGAACGACGAGCAGACCGACTGCTCGGTGCTGCGCATCACGTCGGTGAGCGCGAACAGCTCGATCACCGTCTCGCCGATCTACGACGGCCGCTATCTGCAGCTCAACGCCGCCGACTTCACCTACGAGATCAGCGACGGCCGCGACCAGACGAGCTCGGCGACGGTCACGCTCAAGCATGCGCCCCGCCAGGTCGAGACGCCCGAGCAGATCGACGTCGAGCAGGGCGCGAGCTACACCGGCAACGCGCTCGGCGGCTTCGCCGACGCGGACGGCGACCCGCTCACGCTCGTCGACGCGCATGTCGAGAACACCACGCGCGCCGACGGCCAGCTCACGTTCAACGCCGGCTCGATGAACTCGGGACGCGCGACCGTCAAGCTCACCGTCTCCGACGGCAAGGAGACGGCCACCGGCACGATGTACTTCGCGGTGCGCCCGGCGCATACGCTGCCGGCGAGCATCGACCCGGTCGTCAGGAAGACGACGCCGAACACACCGACGCAGATCGACCTCAAGCCCTACGTGCACGGCACCTCCGCCGACCCGGTCAAGATCAGCGACGTCGAGGCCACGGCCACGCCGCACCCCGACATGGGCTTCACGTTCACGGCGCAGCAGACCGGCACCTACTACGTGTCCTACACGGCCACGCAGGGCACGATCCCGGCGACCGGCCTCGTGCGCGTCGAAGTCGAGGCGATGACGAAGGACGAGGCGCGCCCGATCGCCGCGAACGACGTCGCATTGCTCGGCGCCGACAACACGGCGATCGTCGAGCCGCTGACGAACGACGTCGACCCGCTCGGCGGCGTCCTGTCGGTGACCGACGTCAAGGATTCGAGCATCAAGACCGGCATCGTCTCGAAGCGCGTCTACCTGACGGCGATGCAGCTACCGACGGCACCCGTCGAGATCGAATACACGGTCGCGAACGCGGCCGGCTCGTCGACCGGCACGATCGTGCTGCAGCCGCCGGCGCTCTCCGGCGCGAGCAGCGCGAAGGCGAGCAACGTCGACGTCTCGGTGCGCACCGGCGGCATCGTCTCCGTCGACGTGCCCGCCCATGTGACCTATGCGGACACGTTGAGCAACAAGCTGCAGTACGACACGGGCTTCAAGGGACTCGTGTTCGTCGCCTCCGACATCGTGCGCTACCAGGCGCCCTCCGATCCGGGCTCCTATCCGGTGACCTACACCGTCACCGACACGCTCGGCAACAGCGCGTCCGCGACGATCACGTTCAACGTCCACCGCGCCGACGCCGACGCGAAGGCCGCGGCCAGCCCGAAGGACGTCGAGGCGCAGGTTGCCGCCGGCCAGAAGATCCGCATCCCGATCACGCTGCGCGGCATCGACGACGGCGACGACGTGCAGCTGCTCGGCCTGGGCAACACGGTGCCGCAGCTCGGCCGCATCAGCGAGGTCGGCGCCGACTACCTCGTCTACGAGGCGTACGAGGATTCGGCGGGCACCGACGAGTTCAGCTACGCCGTCGAGGACTGGACCGGACGGCGCGCCCAGGCGAACGTGCGCGTCGGCATCTTCAAGAGCGGCAGCGTCTACGCGCGCGACGACACGGTGACGCTGCGTCCGAACACGGCGACGACGGTGCCGGTGCTGCTCAACGACGTCGCGAGCGACGACAGCAAGCTCACCGTCGACGAGACGCAGGGCGTCACCGACGCGAAGGTGACGAACGACATGGTCTCGTTCACGACGCCGTCGACGGCCGGCACCGGCTACATCGTCTACACGATCGAGAACAAGGCCGGCATCTCCGACCGCGCGACGCTCACCGTCAACGTCGACCCGAAGGCGCCGATCGAGCCGCCGACCGCATACGACTACCATGTGCCGGCGATCGCGACGATCGACAAGGTCGACGTCGACGTCTCGAAGTTCATCGCGAACCCCTCCGGCTCGAGCGACGTGCTCGCCGTCGACGTCGACAAGTCAGCGCGCGACCACGCGCACATGGCGACGACGATCTCGATCGACCTGACCGACGAGGCGCGCGCCGTGCCGTACACGGTCACGAACACCGAGCACGACATCACGTCGACGGCCTTCATCATGGTGCCCGCCTACGGCGTCTTCCCGCCGCAGCTGAAGGCGCCGCCGCTCAACGTCAACGCCGGCTCGTCGATCACGATCAACATCGCCGACTACGTGCGCGTCGGCGGCAAGACGGCCGTCGTCGACTCGGTCAGCGCGACGAAGAACGACGACCTCTACGTCAACGACCAGACGCTCAAGTTCACGGCGGCGAAGGACTACGGCGGCCCCGCGTCGATCACGTTCACGGTGACCGACGTCAATTCGTCGGTCATCACACTGCCGATCACCGTCATCGGCCATGAGATGCCGGCGCCGACATTCTCGTCGACGACCGTCGACGTCGTCGCCGGCCCGACGACGATCAACCTGCGCGAGCTGACGTTCAAGTATTCGACGGCGAGCGTCACCGCCGACGGCAAGCTCACCGTGAGCGCCGAGACGACGGCGAAGCCGGGCACGGCGTCGGTGCCGATCTCGATCGCCTACGGCGGCGTCGTGCAGGCGGGCGTCACCGCGCGCGTGACGGCGTCGACGCGGCCGCTCGCGCGCGTCAACGGCACGACGACGCGGATCAAGGCCGGCGAGACGAAGCATGTCGATGTGCTCGCCGACGCCTACAACCCGTTCCCCGATTCGCCGCTCAAGATCGTCTCCGCGGACGGCGGCTCCCGGATCGCGGTGACGGCGGCGGGCGCATCGTCGACGCGCGTCCTCGTGACGGTCGGCGACGCGACCGGCAGCGCCGACCGTCAGGTGACGGCCACCTACACGTTCTCGGTCGTCGACAGGCCGGGAGCGCCGATCCTGTTCCCGATCACGGACGGCGCCGTGACATTGTCGTGGACGCCGGGCGACGCAAACGGCAGCCCGATCACTGACTACGAAGTCAGCTTGTGCGGCGCCGTGACTTCGTGTCAGATCACCGGTCTGAAGAACGGCACCGACTATATGTTCACCGTGCGTGCACAGAACGAGGTCGGTTGGTCCGACAGCTCACATGCCGAAAAGGGCACACCGGACAAGACGCCGGAAGCCCCCGTGCACGCCGACGGTGGTGAGATCACCGCGACTTGGAGCCTGTTCTACGTGTCATTCCGCTTCGAGGACATCCATGTCGTCACCGTGCAGGCCGAGTATGGTGATGTGGACAAACCCGTCTGGCATGGAGCAGGCTGCACATCCATCGACAGCAACGAGATCGCCGACTTCCGTCGCCACTTCTCGGCGATCGTCGACAACGTCTCGCAGGCCGTCGTCGGCAAGGAGACGCCGATCCGCCAGTGCGTCACCGCGCTCGTCGCCGGCGGCCACGTGCTGCTCGAGGACAATCCGGGCACCGGCAAGACGCAGCTGGCGCGCGCGCTCGCGAACTCGTTCAAGCGCATCCAGTTCACGCCGGACCTGCTGCCGTCGGACGTCGTCGGCGTCACGTTCTACGACCAGAAGACCGGCGAGTTCAGCTTCCGCGAAGGCCCGATCTTCGCGTCGATCGTCCTCGCCGACGAGATCAACCGCGCGTCGCCGAAGACGCAGTCGGCGATGCTCGAGGTCATGGAGGAGCAGAAGGTGACCGTCGACGGCCATACGCATCCGGTGCCGCAGCCCTTCATCGTCATCGCGACGCAGAACCCGATCGAGCAGCTCGGCACCTACAAGCTGCCCGAGGCGCAGATGGACCGTTTCCTGATCAAGACGACGATCGGCTACCCGTCCACCGAGTTCAGCCTCGACATCCTGCGTCAGGTGAACATCACCGACCGCGCCGGCGAGGTCGCGAGCGGCGACGACATCCTCGCGATGCGCACGATCGCGAACAAGGTCAGGGTCGCCGACGCGATCCTCGAATACGTCATGCGCATCGTCGAAAGCACGCGCCACGACGAGTCCATCGCCGTCGGCTCGTCGATGCGCGGCGCGCTCGCGCTCACGCGCTGCGCCCGCGTCTGGGCCGCCGCCGACGGCCGCGGCTACGTGATCCCCGACGACGTCAAGGCGCTCGCCGTGCCGGTGCTCGCCCACCGCATCCTGCTGACGTCGGACGCCGTGTTCACGTCGAACACGCCCGAGGACGTGCTCACGCGCATCCTCGGCGAGATCCCCGCACCGCAGCTCTCGCCGCTCGGATGGACGGCGCTCGCGCTCGCCGTCGCCGGCCTCGTGCTCTATCTCACGCTCGGCTACGTGGAGATGCTCGCGCTGTGCCTCGTGCTCGTGACGATGCTGCTCGCCGCGCTCGTGCTGTCGATCGGCAACACGTCCTTCGACGCGACGATCGAGGTCTCCGACCGCCGCGTCAGCGTCGGCGACGAAGTCAAGGTGCAGGTCGACGGCACGACGCCGACGGCGAGCGCGCGCGCCGACCTTCCGCTCGGCCACGAGCGTTTCCCGATCCCGCTGCTCGCGCCGCGCCAGTCGAAGCACACGACGGTCACGTTCCGCGCGATCTCGCGTTCGGTGCTGCCCGTCGGCCCGCTGACGATCCGCAAGGGCGACCCCTTCGGCCTGATGCGGCACGAGCATGAGCTCGCCGACCATTTCAACGTCTACATCCATCCGGACATCGTCATGCTCGACTCGCTGCACGCCGGCATCCCGCGCGACCTCGAAGGCAGCGGCGACATCGTCGACGACGACCTCGACTTCTACGGCCTGCGCGAATACGAGCCCGGCGACGACGTACGCCACGTCCACTGGCTCTCCTCGGCGCGCACGCGCACGTTGATGCTGCGCCAGTACGAGGCGACGCGGCGCACCGACACGTCGGTGACGCTCGACGTCAACCCGGACGACTATCTGAGCAAGGACGAGTTCGAACTCGCCGTCAGCGTGCACGCGTCGATCGGCGTGCAGGCGCTGCTCGAAGACCGTCCGCTCTACACGCATGTGCCGCGCAATCCGATGGAGCTGCTCGACGCATGCAGCGCGTCGTTCTACTGCTTCACGGTCGGCCATGCGAAACCGCTCGCCGACATCCGCCGCATGATGATGGCGCTGCCGCCGAGCGCGACCTGCCTCGTGCTGACCGAGCCGCGCACATTGCGCCGCTTCCCCGACTTCACGTTGGCGACCGTCAATACGCTCGACGACCTTCCGCAGATCATGGGGGCACTGAGAACGCTGTTGTGCGCCGCGAACCTGATCGACGTCTACTCGGCCGGCGCATGGGCGCTCGCCGCCGTGCCGGCCGCCATGCTCGGCGCGCTGATCAGACTGTGGTGGCAGCTGTTCTTCCTCGTGTTCGCGCAGTGGATCGTCGGCCCGGTCGTCTGCCTCAACGACATCGGCCATGTCATCCCCTCGTTCGAGACGCTGCGGCTCGGCTGGCGCGAGACCTTCGGCTCCTTCAAGTACCTGATCGCGATCGAGCCGCCGGTCGGCAACGCGCAGGGCGCGCTGCTCGCCGTCTGGACGCTGTGCCTGTGGACGGCGGCGATCGCCGGCTTCTTCATCGCCGCGATGTGCGCGCTGCTCGGCACCGCCCACGGCGTCATGCGCGGCCCCTGCGGCATCGTGTTCGCGCTGATACTGATCGTCTGGCTGTCGTGGAGTTCGCTCGTCATCGTCGTGCTCGCCGCGGCCGTCGCCTTCGGCGGCTGCCTGCTGCTGCCGGCGCGCACGATCCTGCGCGACCACTACGAGCCGCCGCTGAGCCCGAGCGACTACACGAGCCCGCTGAGCACGATGCGCGCCTACATCAAGTCGTACAAGGACACGACGGTGCTCACCGCGCAGAACCTGCCGGAGGGCTCGAGCGTGCGCCTCGCCGTCATGGATCGCTTCGACGGCAACGTCTGGAACCTCTCCGATTCGGCGAACTACACGCGCGTCGGCACGGCGATCTTCACGGCGAAGTTCACGGTGCGCGACGGCCTCGGCGACGACTGGCTGCCGCTCGCCTACTACAACGTCGGCACCGACTCCGGCCTGCTGCGCGGCGGCGTGAAGAAGGGACTGACGTACACGGAACGCGGCGTCATCCCCGACGAGCCGAGCGACAAGCAGATCGCCGAGGCCGAAGCGGCGCGTATCGACCAGCCGAAGGCCGAGGACGTGCCGAACGAGGTCGGCAAGCTCGCGTCGGCGACGGCCGGCGGCAAGTCGCACGGCGGCGCGCAGCAGCTCGTCGCGATGCTGCGCGAGCAGGGATGGTTCTCGCACGGCCTCGCCTCCGACTACCCGTCGAGCCCCGGCCACGGCAACCACCGCATCACGCAGCTGCTGACGGGCGCGATGGTCGGCGACAGCGAGCAGTACGCGTCGGCGATGGCGCTGATGGCGCGCGAGATCGGTCTGCCCAGCCGCGTCGTGCTCGGCTTCTTGCCGAAGGACAAGGACGGCGACATCTCGATCGACTTCACCGGCAACGACGTGACCGCATGGGTCGAGATCAACCTCGAAGGCTACGGCTGGGTGCCGTTCTACCCGACGCCGAAGGAGACGAAGACGCCGGACGACGACGAGAACCTGACGCCGAACCCGCAGAACCTCGTGCCTCCGCTGCCGCTGACCGACCCGCTGCGCGACGAGACGAACACGACGAGCCAGTCGTCCTTCGGCGGCACCGAGATCGGCAAGGTCGCGCTGTACGGGTCGCCGGTGTGGATCGTGCTGCTCGCATGCGGCGCGATCCTGCTCGGCAAGGCGATCCAGCTCGCCGTGCTGCGCAAGCGCGGACGCCCGCAGATGCGCATGGCATCGGGCTGGCAGTCGCTCGCCGTGCTCGCGCGGCAGAGCGACGCGCACGGCACACGCCGCGCCGACTACGCGACCTTCTCC
>GCF_900094885.1
GACTCCGGCTCCACTGCGGATATATATCTGTATCGTCAGCGCACTCTCAAACGCGAAGTTGCGGTCAAAGTGGGCTTTGACAATGAAGCCAGGATGATGGCCCAGTTCTCCCACCCCTACATCATCTCGATCTACGGATCCGGCCTAACCACCCAACATTTGCCCTACCTCATTTTGGAATATGCCCCGCACGGTTCATACAAGGACATCATGCGCAATCGCTTCACCGTCGCCGAAGTGCTGGATCTGGGCGTTAAACTTACCGGAGCCTTGCAAACGGCACACCATCACGGCATCATCCACAGAGACATCAAACCGGCGAACATTCTCGTCACCGCCGCAAACCTGCCGGCACTGTCCGATTTCGGCATTTCCAGAAGTATTTACGAAACCGATATCAGCTTTTCCACACCTTGGGCGCCGCCGGAAGTGCTTACCGAAACCTCCGACATCTATTCACTGGCAGCCACACTGTATGGTCTTCTGGCCGGAAAATCAGGTGTACCGAAGGAAGTCGAACGAGTGCTGTTGAAGGCAATGAGCAAGGACCCCGATGCACGGTATCTTTCGGCGCAGCAAATGGGCAGGGCTTTACAAAAGGCTCAGGAGGATTGCGCACTGAACGTACTTGTTGCAGCTACGTTTATTTTTGGGGTGATGCCACGCGTGCCTCAACCCTCCAATGCGACGTTCACCTGGGATGACGGCACGGTCTGGGTCTTCGACATCAGCACCTCAACGTTCATCGGCGGCACCACGGCGGCTTTTTTGAACCACAAAACCGGCAACGTGTGGATCGCGGACAATCTTGACTCCATAACCCCCAAATCCACCCCGCAAATGCAGCTCGGAGCGCATGGACTGATTGCAATCGACCATAACGGTACGGTGTACGGATACCGTCCGGCCGACGGTGTGCTAAAACTCACCGACCAAACCAACGCAGACAGTTTCACTGTCGTCGCAGACCGGCCGGTTATCGCCACCAGACAACACATCATGTGGGAAGGCGGCAGCGCACAAATCGGTCCGATAAGCCTGCAGGCGCCACCCACCGATCAAGCGGACTGGGTTGCAGCGAGCACGAGCAACGGTGTTTTCACCATCGATGCAGAGGCGGCCCAACCTGTGTCATCCAAAGGGTGCGTGTACAGCGCTTGGTCGCAGCAGGCGCACAACTATATCCGGCTATGCTCGGCTGAGCTGCAATCCGTCTCCCCCACATCCCAGCTTGTCTTCCGCACGAACCACCGACTCGTGGTACTTAATGACGTGACGAACGGCAACGTATGGAACCCGGATCAGTCCAACAACGTCATCAAGATTCAATGGCGCCAAATTGATACCAAGAAGACAGACCAGCAAAAGGATTCCCAAGCGCAATTCAAACCCACTTGCTCCACCAAGGGTCAGATAAAAGCCGAAAACGACGATTTTGGCGCACGCGTGGGCGGACAGCAGATCCTCGATGTACTGCGCAACGATGAGCAAAGCGACTGCTCGGTACTCCGCATCACCAAGATCGGACCCGGAGCCGGCATCACTGTCAATCCCATATATTCAGGACGGTATCTGCAGGTGGACACCACCGCTTTCACCTATGAAATCGATGATGGTCACGGACAGACCAGCAGCGCGGCGGTCAACCTGACCCAACCTCCGGAACAGCGTGACCCACCTGTTGAATACGACGTAGAGCAAGGGGCCACACTCACCGTCAACGCCTTGGGCGGCTTCACCGATCCGGAAGGCGACCCGATGACCCTCGTCTCCGCAGTGGCGCAGAACAACACTCGCGCCGACGGCCAGCTTGTGTTCAACACCGGCTCTCTAAGCAGCGGACGCGTGGGTGTGGAAGTCACCGCTTCCGATGGACTACACACCGGCACCGGGCTCATATACTTTTCCGTGCGCCCCGCCAATACGCTGCCGGCAATGATTGATGCCGTGACCAAAAACACCACACCCGACACCTCAACCACTATAGAACTCAAGCAATATGTGCATGGCACCAGCACACAACCGCCCGTGCTTTCATCGGTCAACACCACGACTTCGACCAATTCCGATCTTTCCTTCACATTCAAAGCGAGCAATCCGGGTACATATTATGTGCCTTACACCATCAGCCAAGGCAGCGTAGAAGCCCAAGGCCTGGCGCGTTTGGAAGTGCAGCCAGTGACCGGGGAATCCGCCAAACCCGTGGCAGCCAACGATGTGGCACTTTTAGCAGCCGACCGCACCGCCATCGTGGAGCCGCTCAACAACGACACCGACCCCATGGGCGGTGTGCTTTCGATCACCTCTGTGAACAAGCTGGGCATCAAAACCGGTCTGGTGGCGAAACGTGTTTATATAACCGCCCGGCAGATTCCCTACAAACCGATGAAACTTACATACACGGTAACGAATGCCGCAGGATCAACCCGTGGCACCATCGTGCTGCAACCACCGGCACTAACCACTGCCAACACAGCCAAAGCCTCTAATATCAACACCAACGTGCGTACAGGCGGCATCACCAGTATCGACGTCATCGATCATGTTTCCCATGCCGACAGACTCCAAAATACTCTGCAATACGACAAGAAGTTCAAAGGACTGGCATTTGTTTCAGGCGACAATGTGCGCTATCAAGCCCCGGATGTGCCAGGCATCCATCCAGTGACCTATACCGTGCGCGACAACCTCGGCAACGCCGCTTCCGGCACAATCACCATCACGGTGCACGCCAAGGACCACAACAACAAGTCCGCCCCCACCCCGCAGGACACACAAGCACAGGTAACTGCCGGTCAAAAGGTGCGCATCCCCATAACAATGACCGGTATCGACGACGGCGACGACAATACACTGCTTGGACTCGGAGACAAGTCTCCCAAAATGGGACGCATCGACGAGGTTGGTGCCAACTACATGGTCTATGAGGCATACAGCGATTCGTCAGGCACCGACACCTTTACTTATGCCGTCGAGGATTGGACTGGACAGCGCGCCCAGGCGCAGATTCGCGTGGGAGTCTATAAGGGAGCCGGCGTGTATGCGCGCGACGACCAGGTGACGCTGCGACCCAACACCGAAGCCACCGTGCCCGTGGCACAGAACGACATCTCCGGGGACAACACCGATCTGATCATCGATCAAACACAAGGCATCAACGGGGTGCATGTCACCGACAACATGATTGCTTTCAAAACTCCAAATACCGCAGGAACGTCATACATCGTCTACACCGTCAAAGACAAAGCCGGACTCTCCGACACCGCCACATTGACGGTGATAACCGACCCGAACGCGCCCATCGAACCGCCTATCGCATACGATTACCGCGTACCTTCCGCAGCAACGCTCGACAAGATCGACGTGGACCTGTCACAATGGATTGCGAACCCCTCCGGCTCGGCGCAGGAACTCAAGGTCGATATACACCCGACAGCCACCGATCACGCCCGGGTCAAGACCACCGTGACTGTCGACCTCACGGACGAAGCCAGAAGCGTGCCCTACACGGTAACGAACACCACCTACAACGTCACCTCCACCGCTTTCGTACAGGTACCGCAATACGGGGTCTTCCCGCCGACACTGAAGGCTCCACCCATCAAAGTTAACGCCAAACACAGCGTTGACATCAATCTTTCGGATTACGTACGCGTCGGGGGCAAAACTCCTTACGTGGATTCAATCAACGCCACGAAAAATTCGGACTACTACGTCAACGACCAAACCTTGAAGTTCACCGCACCCAAGGATTACGCCGGCCCTGCTTCCATCACCTTCACGGTTTCCGACATCAACTCATCGGTATTAACCTTGCCGATCACGGTCATCGGACGCAATGTACCCCCGCCAACCTTCTCTTCCACAACCATCAATGTCGCGGCGGGAGCCACAACCGTGGATCTGACAGCACTGACCTACTCTTACTCCGAATCGCGCCTGACCAGCAATGGCAAACTCACTCTCAAAGCCCCGGCAACAGCCACGGTTGGTATATCGAGCATCCCAATCACCATTAAATACAATGGCACTGTTTCCGCAGGAATTACAGCACAGGTGACGCAATCAACTCGTCCGCTCACCAAAATCTCCGGATCATATAAGCGGATGAATGCCGGAGATAGCACCACCGTCAATATTCTTTCCGGTGCGTTCAACCCCTTCCCCGGGACGCCACTGAACGTTGTGAGCTGTGACGACACCGGCGCCATCGGCATCCGTGTCGCAGGCGCATCTTCGAACACCGTAGTGGTCAACGTGCAGGATGCCACGAAAACCAAGGAACGTGAGGTCAGTGCCACCATCACCATCTCGGTGATCGACAAGCCGGCCCCACCGTTGCTCTCCCCAGTAGCCGACAGCATGGTCAACCTGAGCTGGACCCCGGGCTCGGCCAACGGCAGTCCCATCAGCGAATACGAAGTAAACTCCTGCGGAGCCGTGACCACCTGCAACATCACAGGACTCGCAAACGGCAAAGCATACAGCTTCAGCGTTAGAGCCAAGAACGAGGCCGGCTGGTCAAAGCCTTCAAACACCATCCAAAGCATGCCGGACAGGGTGCCTGATGCCCCTGTGAGGATTGAAGGCGCTAAAGTCACCGTGAGCTGGAACGCATACATCGTGACCTTCGATCTGGGAAACAATTTCAGCGCCACGGTACGCGCCCACTGGGGCGACCCTGAACCGCCTTCCATGCACAATGCCGGCTGCGGCAGCATTAATAGCGATTCCATTCTCGACTTCAAGCACTCCTTCGATTTACTGGCAAACAATATCAGCAAGGTCGTCGTGGGCAAGTCCAAACCCATCAAATTGTGCATCACGGCCCTGATGGTCGGTGGTCATGTACTGCTGGAAGACAACCCGGGCACCGGCAAAACACAGCTCGCTCGAGGCCTTGCCAATTCCTTCAAGCGTATCCAGTTCACCCCTGACTTACTACCGAGCGACGTGGTTGGAGTGACATTCTACGACCAGAAAACCGGCGAATTCGAGTTCCGAGAAGGCCCAATCTTTGCATCCATCGTCCTAGCCGACGAAATCAACCGAGCCTCACCGAAAACCCAATCTGCCCTTCTGGAGGTCATGGAGGAGCAGAAGACCACCGTTGATGGCAAAACCTACGAAATGCCACAACCGTTCATCGTCATCGCCACCCAGAACCCATTGGAGCAGCTGGGCACCTACAAGCTCCCGGAGGCCCAGATGGACCGCTTTCTGATCAAGACGTCACTAGGTGCACCGGGCCATGATGTGGCGATTCGAATCCTACGCGACATCGATATTATTGACCGCGCACAAACCGTGCTCAGCGCCAACGATATCGTCAGACTGCGCAGAACAGCCACCGCCGTACGCATCGACGAACGCATCCTCGAATACATCGAGCACCTCGTCGAAGCAACACGGTTGAACGAAAAGCTTCGCGTAGGCTCCTCCATGCGTGGCGCACTGGCGCTGACACGCTGCGCACGGATTTGGGCTGCCGCCGACGGACGCGATTACGTGCTTCCCGACGACGTGCAGGACCTTGCCGTGCCAGTGCTCGCGCACCGCATCATCCTCAATGCAGAAACCGCGTTCAAGGGCGAAACCGCCGAGCAAATCATCAGCGAAATCCTAGAATCAGTCCCCGCGCCCGTCATGTCTCCTCTCGGCTGGTCGATCACAGCAATTGCACTGGTTTGCCTGGCGGCTTTCCCCGCACTTGGATGGCACGAGCTGTTGGTTTGTGCCGTAATCGGCTTGATCATGCTCATCTGCGGCATCGTGATGTCGCTTGGCAACACAACATTCCAGTCGGCACTTTCCGTTTCGAACGACCACATCGCCGTAGGCGATACCGTTAAAGTCGACGTCGATGGCAAACGCCCCACCGCCAGCGTCATCGGTGATCTGCCAATGGGCCATCAGCATTTCCGCATTCCGAGACTCGCTCCGGGCAAAAGTTGGGACAAGAAAGTTGAATTCCACGCCATGGCACGCGCAATTCTTCCCGCAGGTCCTTTAACGATCAGTAAAGGGGACCCGTTCGGAATCGTACGGCACGAACAGTCGCTTTCCGAATCGGTGAATATCTTCATCCATCCCAAAACCATCTTGCTCAACACCCTCGATTCCGGTGTTTTCCGCGATCTCGAAGGATCCGGTCAAGTGGTTGACGATGACCTCGACTTCTACGGCCTGCGCGAATACCGCAGCGGCGACGACATACGCAACGTTCACTGGCTTTCGTCAGCGAAAACCGGTTCCTTGACGGTCCGCCAATACGAAGCCACCAAACGAACCGACACATCCATCACTCTGAGCATCAACCCCGCTGATTACGCCTCCGAGGATGAGTTCGAACTGGCCATCAGCGTCGCCGCGTCGATCGGAGTCGAATGTCTTGTCGAAGACCGGCCCCTGTCCACGCAGGCTACACACTCCCCCACCTTTTTGCTCGACTGGATGAGCGGATCCTTCTATTTCTTCATCGTCGGCTCCGGAGCCAAACTCGAACGACTGCGCCGCATTGCAGCCGCTTTGAGCCATGAATCCGTCTGCATCATGCTGTTGGCGACCAATGGCATTCATCAATACGACGACTTTACCTTGGCCACACTTCCATCACTCGACGATTTGCCGCAGATTATGGAGGCTCTGAAAATCTTGCTAAATTCCGCCAATCTTATTGACGTCTACAGCATATTCGTCTGGTCGGCCGCGGCTATTCCAGCATCGCTGCTTGGCGTTTGCATTAGACTTTGGTGGCAAATCGTATTCCTGGCCGTCGCCCAGTTTCTCGTGGGCCCTGTAATCGCACTGAACGACATCGCTCACCTCCTGCCGAGCCCACAAACACTCAGCCAAGGTTTCACGCAAACCTTCGGCTCATTCAAGTACATCATTGCGGTCATTCCACCAATCGGCGGCGCCAACGGAAGTCTGATGGCCCTGTGGACCCTGAATCTATGGACAGCCTTCCTTGCTGGCGTTTTCGGGCTGAATCTTAGCGCCCTGCTGGGAACCGATCAGGGCACACTACGCCCGTTCTGCGGCATCACAGCGATGTTGGCATTGATTTTTTGGTTCGCCTGGAGTGCGGTGACAATCATCGCCATCTCCGTCGCCCTGGCATCCGGAGCAGTGTTCGCCATCCCGGAACGTCTGGTTCTTCGCGATCACTACAATCCACCTCTTGACCCCCACCAATATACAAGTCCGCTCAGCAGCATGCGTTCCTACGTCAAATATCACAAAAAGGAAACACTGCTCACCGTTTCCGGACTTCCCGCCGGCACACCGGTACGCCTTGCCGTCATGGATCGCTTTGACGGCAACGTCTGGAACCTTTCCGATTCCTCCGATTACCGCAAAATCGGCAGCGGCATCTTCAACGCCACCTTCAAAGTCCACAACGGATTTTCCGAGCAATGGCTGCCCTTGGTTTATTACAACACCGGAACGCATTCCGCCATCGCACCCAACACATCCCTCGGCGGCCGCACCTACACCGAATCAGGGATCATCCCCTACGCCCCCACCCAGCAGCAAATCGTCCGTGCCAGCGCACAGGACATCACACAGCCCGAGGTAAAGGACACCCCCAACAGCGTCGGCAACCTCGCCCCAGCCTTGACAGGCAAGCAGCCCACCGACGGCGCGCAAACACTTGCCACTGCGCTAAAAACCAAGGGTTGGTTCTCACACGGGCTTGCGGGCGATTACCCCTCTTTGTCCGGCCATGGCAACTTCCGCATCGACTCCATGCTCGGCTCCGCAATGGTGGGCGACAGCGAACAATACGCCTCGGCCATGGCATTGATGGCCCGCCAGCTCAACCTCCCTTCGCGCGTAGTCCTTGGTTTTATTCCAAAAGACAAGGAAGGCAACATTTCCACCGATTTCACGGGCAACGACATCGAGGCCTGGGTCGAAATCAACCTCAAGGACTATGGATGGGTCGCCTTCTATCCGACACCGAAGGAAACCAAGGTTCCGAACAAAAATCAGGATTTGACACCGAACCCGAAAACGCTTGTGCCGCCCGTGCCGTTGGTCGATCCACTGCACGATCAGAATCAGGCTCGCGACCAGTCTTCACTTGACGGTGCGGATATAAAGAAAGTGGCCGTCTACGGAAGCCCGCTGTGGATCATTCTCATCATTTGTGGACTCATCCTGCTGATCAAAGCCATCCAGCTGGCCATCATGGCCCGCAGCGGCAGTTCGAAGGAGCGCATCGCATCAGGCTGGCAGGCAATCAACATGCTCGCCAAGCAAAGTGCGACATCCGGCACCCGTCGAGCCGATTGGGTCGCCTTCTCC
>GCF_900129045.1
GGTTCAGGCTCCACCGCGAACGTATACCTCTACCGACAGCTGGACCGGAACCGCCCGGTGGCCGTCAAGGTGGGCATCGCCCATGAAGCCCACATTCTGGGGCTGCTGCCGCACCCTCACATTCTTCCCTTGCTTGCGATGGGGACCGCAGGCCCTGGCTTGAACTACCTTGTTTTCGAATATGCATCCGGCGGCAACTGCCATAGTCTGCTGCGCACCCGCACCTCTTGCGCCGACATGCTTCGTCTCGGCGTCAAATTGGCGGATGCGCTCTGTGCGGTGCACCGCGCGGGTATAGTGCACCGCGACATCAAACCCGGCAACGTGCTGATCACCGCGGCAGGCGAGCCCATGCTGGCCGATTTCGGCACCGCCTGCAGCGTTTACGGGGCAGACGCCTGCTATTCGATCCCCTGGTCGGCACCGGAATCGCTTGCGGAAGGCACCGACATGTATTCCCTAGCCGCATTGCTGTATGCCTTGCTTGCCGGGGCGTCAGACGTTCCTGAACCCGTCGAACTGCTGTTGCGGCGGGCAATGGCGAAGAATCCATCGGACCGATTCCCCTCCATGACGGATTTTGCATTGGAGCTGCGGCGCGCAGATCTACTGGTGTCCTCCAAGCGCGGCATGGCAATCTCCTCACCGCGATCAGCCGTTCCACCGAGAAAAACGCCTATGGCGATCGTGCTAGCCGGCGACGATGGCAGCGTATGGGTCTTCGACATCCTGAGCATCATGCTGCTGGGCGGCGGAACCGTGGCAATGGTTTCCCGTCGCAGCGGCGACCTGCACACCCTGGAACGCATCGGTGAACTTGCCAAGGCGGGCACGCCGGTCATGCGATTGGGAGCCGGAGGCAAGGCGGTCGTCGATTACAAAGGCACCGTATGGGGGTACCGGCCGAGCGACGGCGTATTGTCGCTATCCGGCCGCCTGGCTGTTTCAGCATTCACCGTAGTCGACGGTGTTCCCGTCGTATTGTCAGGCAATCGGCTCGTGTTCCCGGGAGGCGAAACCACCATCGGGCGCATGCTCTTGCAGTCGACGCCGACCGATCAATCCGGATGGGTTGCGATTGCTCTGCCGGGCAAACTCGCCCTGATCAGCGGAGCGCCGGCGCAACCGGTTTCGGCTGGCGGATGCGTGCATGCGGCGTTCGCGCAGCATACCGATAATGCCGTCCAAGCGTGCTCGCCGTCTCTCGCATCGGTGACGCCTTCCTCGGAGCTGGTGTTTCGGGCCAACCATCGTCATGTTGTGCTCAACGACGTTGCAAACGGCACCATCTGGAACCCGCAGCGTTCGCCTGAGACCATCGCGCTGCAGTGGAACGCCCTGCAACCGGATCGCGACCAGCGCGAGGATTCCTCCAAGCATTCCGTAACGCCCGACTGTGATTCTTCGGGCCATATACGGGCTGTGGATGATGAATTCGGCATTCGCCCGTCAAGCCGCATGACGCTTGACGTGCTACGTAACGACGAAAGCACCGGCTGTTCCGCGCTTCGTATCGACCGGATCGGCGCGGGCGGCGCTGTGCGCATCACGCCGGTTCGTCATGGGCGATATCTGCAGGTCGATGCTTCCGAATTCACCTACAGCGTTTCGGACGGGCACGGCCAAAGCGCTTCCGCCTCCGTACGCCTGAACCAGCCGCCGGTGCAGACCGACGTTCCTGCGGATATCCCCGTCGAACGGGGCGCATCCTACACGGCAAGCGTGCTGGATTCCTTCACCGACCCGGACGGCGATCCGCTGACGTTGGTATCGGCAAAGCCCCAGAACAGTGCCCGCGCGGATGGGCGGCTGACCTTCGACGCCGGAACGGTGGAATCAGGCAGGATCGGTGTTGAGCTGACCGTTTCCGATGGAACCGCCGCCACGACGGGAATCGTGTTCTTCGCCATTCACGCCGCGGATAGTCTGGGCGCGCAGATCGACCCGATATCGCAGGATGCCATCTCGGCGGTTCCCGTCACCGTCGACCTGTCGCCCTACATTCATGCCACTGGCACGCATACCCCGTTATTAGCCGACGTCACGGCAAGCGCGACGGCGAACGGAGATATGGCCGTCTCGTTCACCGCGGCCTCGCCAGGCACCTACCACGTGCCGTTCACGGTGCGACAGGGGCGACAGCAATCCACAGGAACCATACGATTCAACGTCAGTCCGCCTGCCACGGAACGTTCCACGCCCATCACGACAAACGATGTCGTCGTATTAGGAGCCAACGGCACCGCCATACTCGAGCCGTTATCCAACGACCTCGACCCGATGGGCGGCGTGCTTTCCCTCGCTTCCGCTTCGGATACCACGATCCGCACGACCGTAGTGGCAAACAGAGTGCATCTGGAAGCCCGGCACCCGTTGGACGCTCCGATCACCATCACCTATACCGCAGTGAATGCGGTCGGCACCTCGCAGGGAAGCATCATCGTGCATCCGGCAAGCACGGTTTCAGGCCCGGCACTGCGCGCCGAGGACTTCACCGTCCCCGTGCGATGCGGCGGCACCCGCACCGTGGATGTGCTGAGCCATATACGCTATGACGAGATGCTGGAAGGCAGGCTGAACACCACGGCATCCTTTCAGGGCACGGTGCACGCATCGGAACATGCTATCCGCTACCAGGCGCCGGACCGCCCCGGAGAATATTCGGCCGTCTACACCGTCGGCAACGACTACGGCGAAACCGTGTCCGCAACCGTGACCTTTGCCGTGCACCAGCGTGATGCCGACGGCAAAAAACCACCCAAACCGCGCGATATCCAAACCCGAGTCGCCCCAGGCGGCACGGTACGCATTCCCATCGCACTTGGCGGCGTCGACGATGCCGACGACGTGATGCTGTTGGGATTGGGCAACGAGACTCCCGCGCGCGGGCGAATCGTGGAAACCGGCGCGGATTACATGATCTACGAGGCCTATACCGATGCCAACGGTACCGACAGCTTCTCCTATGCGGTGGAGGATTGGTCCGGACGCAAATCCCAAGCCACGATCCGGGTAGGCATATCCGCGGCATCCGGCGTAACGGCCCGCGACGATGATGTAACAGTACGCCCCGGAAGCACACTCGCCGTGCCCGTCACCGCCAATGACCTATCGCACGACGGCGCGAATCTTACGCTGCTGGAGGTCCACGGGCGAATCGACGCCCGCGTGACCGGCAGCGCAATCACCTTCACAGCGCCAGAGCACGAAGGCACCTACTACATCATCTATACCGTGCGCAATCAGGCAGGTCTTGAAGACACTGCCACACTGAGCGTACAGGTCAGCAGAACCGCCAGAATCAGACCCCCGCAAGCCTACGACCACAGGATTGCGGCGCATACGACGCTCGGCAAAGTGACGGTGAATATCGCGGACCGGATCGCAAACCCTTCCGGCCCGTTCAGCGAATTATCCGTGCACGTGGACGATGCGGCCCGGCGACAAGCGCACGGCAGCACCGTCATCACGTTGGAACTCGCGCAGGAGGCGTACACGATTCCATACACCGTTACGAATACCGTGCATGGACTCAGCTCCACCGCCTTCATCCATGTACCGGCATACGGGGCCTTTCCACCGACGCTGGATGCACCGGAACTGACCGTACCATCGGGGAAAACCATCACCTTCGCCCTTGCCGATTATGTACGCGTCGGCGGGAAAACGGCCTATGCCGAACCCATCGCAACCGCCAAAGACGGCATAGCGCTTGACGGCGGGAAAACCATACGATTCACCGCCCCGAACGATTATGCCGGCCCGGCTTCGATCGCGCTCACCGCCACGGACGGCGCATCCGCAACGATCATGGTGCCCGTCACCGTTACGGGAGGGCGGCAATCACTGCCCACGTTCCCCACGACGACAATCGATATGGCACCCGGCGATCGCCTCATCGACCTGCATGCATTGACCTTCACCTATTCGCAAGCCACCGTGTCGAACACCGGGCAGTTGCGGATACGCGTCGCCGATGAGGCCAGTCCCGGCACCGTCAGCATTCCGATTCGTATCCATGCCACGGATACGGTGGAAGCGGGATTGAGCGTGCGCATCGTGGCCTCGTCGCGTCCGCTCGCCCGCATCGCGGAACGGACCATACGGTTGCACGCCGGCGCAACACAGCATGTCAACATACTGGCCGACGCCTATAACCCCTTCCCCGGCACTCCGCTTACGGTAACGCAATGCACAGACACTGGCGACATCGCAGTACGCGCCATCGGCAGCGGCTCGTATGATGTCGCCGTTACCGTCGCGGACGCGACCCGGGCGAAGGACCGCATGGTCACCGGCATACTGCATGTGACGACAACGGACGTTCCCGACGCCCCGTCACTGTCAATCATGCGCGATGGAGCCGTTACCCTAGTCTGGAATCCCGGCAGGAACAATGGTGCTGAGATTCTTGAATACGAGGTGCATTCGTGCGGAACCGATACGGTGTGCACCATCGATGGATTGTCCAATGGCAGGCAATACACGTTCACGGTGCGAGCCAGAAACGATATCGGCTGGTCGGCGTATTCCAACACCGTCACCGCCACTCCGGACGCTCCTCCGGGAACGCCGCTCCAGGCGACCGGCGGAGCTTTGCACGTCACGTGGCAGCCTTACACCGTCACGTTCCAGATCTCGGACGCCTTCACCGTTGGCGTCCGCGCCGCGTACGGCATCCCCGACCGTCCTGTCATGCGCGGCAATTCCTGCACCAGCATTACGGCACCGGAAGTCGAGGCGTTCCGACGGGTATTCGCCGAACTTTCGGAACGCATAGCGGCCGATATCATCGGCAAGCCGACTGCGATCAGGCAGCTGCTCACGGTATTGTTCGCCGGCGGGCATCTGCTGTTGGAAGACGAGCCCGGCACCGGAAAAACACGATTGGCCCGCACCACAGCGCACACATTCGGACGCATCCAGTTCACACCGGATCTGCTGCCGTCCGATGTGCTGGGCGTCACGTTGTATGACCAGAGCACCGGCATGTTCTCGTGGAGGAAGGGGCCGGTATTCGCCTCGCTGGTGCTGGCCGACGAGATCAACAGGGCCTCACCGAAAACGCAGTCGGCCCTATTGGAAGTAATGGAGGAGGAACAGATCACCGTCGATGGAACGACATATGACGTGCCGCAGCCTTTTATGGTGATCGCCACGCAGAATCCTTCCGGCCATCTTGGCACCTATGCCTTGCCGGAAGCGCAGATGGATAGGTTCATGATGCGTATATCACTGGGGCATCCGGAACGTGAATCCGCACTGCTGATTCTGCGCAATGCCAGTCATCGCAAGTGCGTCGAGACGGCGCATGCATCGTCATGGATGCTTGCCATGCGCGGCATTGCCGAGCGCGTACACGTGGATGATGCCATTGGCGAGTACATCGTCCGACTGGTTGAGCAGACGCGTTGTGACAGTCAGGTGGCGTCCGGCGCGTCCATGCGCGGCGCGCTGGCGTTGTTGCGCTGCGCACGTGTTGCCGCTGCAGCGAATGGCCGCGATTATGTGCTGCCTGACGATGTTATGGAGCATGTCGTCGCCGTACTTGCGCATCGTCTGGCACTCACCGATGAAGCGGCATGCGCCGAAATACGTCAGGAGGATGTTGTGCGACGCATCAGCGAACAGGTTCCGGTACCGTCAATGACCCCATCAGGCAGACTTGCCGGATTGTTCGGCATGGTTCTGATTCCGGCTTTCGCCCTGTTGGGTTGGCACGAACTGCTGGTGTTCGCAGTCGTAGTACTGAGCGTGCTGGGTGCGGCACTCATACTCCCCACACCGTGCAGCAGTATCACCGCAGCACTGAGCGTCGACGCCCTGCATGTGGTTCAGGGGCATGATGTCGGCATTCAGATGATTCCGGTTTCCGTAATGCTTCCCTCCGCTATGGTTCTGCATATCGACCCGCACCATATTCCCGTTCCTCCACTCCACGCCGGGCAGGAGCATCGGATCGGCCTGAGTCTGAACGCTCCGCCACGCTCACGGATCACCATCGAATCATTGTCGATACAGCAGGCAGGACCGTTCGCCCTCACTTGCCATGAGCAACGGCTCTGTACAGGACCAACCGTCCACATTCATCCGAGAACCGTCTCCCTGCCATACTCGCTGACAGGGCGTTTCCAGGATCTTGACGGCCTGCCCGGTATCGCGGATGATGGGATTTCCTTTCAGGGGTTACGCCCCTATGTTCCAGGGGATGACATGCGCGGCGTGCATTGGCTGAGCACGGCAAAAACAGGTGTTCCGATGATTCGTCAATATGATCGCACCCGTTGTTCAACGACCCGGCTGTGCTTCGATTCGAATGCCTCGGACTATTCGGACAGGGAAGAATTCGAACTGGCCGTATCCGTGGTCGCGTCGATCGGAGTGCATTGTCTGAACCGGCATGATCGCCTATACGTCGATGCCATTCAACGCGTGGCGGATCTGCTCGACCTGTGCAGCGGCTCGATGTACTGCCATGTGATCGGCTCCCGTCATGACGCCCATACGCTGCGATCGCAGATCAAGAGGCGTTACCCACAAGCCACTCGCATCGTCATAGATGCCGAACCATCCATCGCTCCCCACGCGGACGAGACGATACTTACCGTTGGCTCGCTCGATCAGCTTGCCCAGCTGTGGAAGGCGGTGAGCACCGTGTTGGCATGCGGCAATCTTGTCGGAGCATACCATCCAACCGCATGGGCAATCAGCGTGCTGACGGCAACGGCATGCGGATGCCTGCCGCGGTGGATGGCGACGCTGGCGTTCATGATGCTCTGTCAGTTTCTTATCGGGCCGGCGCTCGTTTTCCCCGGCGGTGATACGGCAGCGTTTGCCGTCGGCACGATCACCCAACGATGGAATCAATTGCTTGCCTCCTACAAGTATCTGATCTCCGCCACACCACCGGTCGGCACGGATGCCATGTCGTTGCCGGCGGTATGGACGATGGCGCTCTGGTGTGCGCTGGCCGCCTCCAGCGCCCTCGTCACCTTCTCCGCCCTGTTGGGCACCAAAGACGGCTGGCATGCCGGCCTGTTGGGAGCCGCCGCCATCGCCATGCTTCTCCCCTGGACCGCCGCGGCATCGCTGTTGGTGCTGACACTGGCGCTTGGCGCCGGCTTGGGCTCATGCAGGCTCATGCCACATCGATTCGTACTGCGCGACCATTACGAGCCGCCGCTCATCATGAGGGACACCACCAGTCCGCTTGCCGGCATGCGCACATTTGTCAAGGAGCATCGTAACGATACGATTCTCACCGCATACGATCTACCTGCCGCCACTCCGGTGCGTATGGCTGTCATGACCTGTTTCGACGGCAATGTGTGGAATGTCGCCGGGACCGCCACCTACCGTGTTATGGGATCGGGCGCTACAACCGTCACCTTCGCCATAGGCAAAGGGCTTTCCCATAGCTGGCTGCCCGTCGCCTTCTACAGTGCGGAAACCAACGCGGCCATATATCCGACCGGCATGGAGGAGGGTATGGTCTACACCGTCGGTACCATGCTTCGCCCCCTTCCGAAGAATACGGATATCGCAGCGGCAGCGGGCGCCGAAGCCACCGTATCGTCGGCTGACAGTGTTCCTCGTGAAATAGGCGCGTTGGCTTCGGGCATCGCCGGCGGGCAGACCACCGGAGGGGCTCTGGCACTGTCTACATGGTTGCATTCCGAGGGATGGTTCTCGCATGGCTTGCAAGGCGAGCATCCCTCGATGGCCGGGCATGGCAGTCATCGTTTGCTCTCGATGCTGCAGAGCGGCATGGTGGGCGATGGCGAGCAATATGCCTCCCTGATGGCGTTGATGGCTCGGGAACTCGGTTTGCCCAGTCGCGTAGTCCTCGGCGTTATTCCCAAGGATGGTAACGGCATGCTGTCGACCGAATTCACGGGCAATGATATTGAAGCGTGGGTGGAGATCGAACTTGAACGGTTCGGGTGGGTGCCGTTCTTTCCCACTCCGAAGGAGACGAAAACCCCTGACAAGTTGCAGGATCTTACTCCTAGCGTTGAATCCCCTTTGTCATCGCCTTCGCTTGCCGACCCGCTCCGTGAGGAACGCGATCCTCCAGACCAGGCGCAGCAAAGGGAACGGAATGCTGGCGTTGTGGCGCTGTGTCTCGGCCCTGTATGGCTGGTAGGGACCGCGGCAGGATCGGCGTTGCTCTATAATGCATTTCGAGTGCGACGTGCCCGGCGCATACCTGTTCCACGACTGTGCATGGCGGCGGGATGGCGGATGCTGGTCGAGCACCTTCGCCATACCCCCCTCAACCGTACTCGGCGTGCCGATGCCGCGGCATTCGCG
>GCF_000771625.1
Ggctctggcgccgcagccacggttttcctctacaatcaacgcatgccgcagcgcccggttgcggtaaaagtcagcttcagccgcgaagcgaacttcatggccaagctttccaacccatatatcctgtcggtctatgatgccggagtaagcgctaatggtcatggtttcatggttcttgagtatgcttctggcggctcatacaacagcgctatgaaatcacgcatgtcatgcgagcaggtgctggatctcggcatcaaactcgcaggtgcgttatataccgcgcatcgcaataacatcattcaccacgatatcaagcctagtaatatcctcatcaccacgcaggggctacccgtcctcagcgatttcggcatttcaaccgatgtatacgatcgtgccaccggtttttctcttccctgggctcccccggaagtacttgaagaaacagcagatatttattcgcttgcggccacgttatatgcactgttggcaggatgctcggatgtaccggcaacggtggaatcggtactcggcaaggctttatcgaaaaatcctgatcaacgctattattcggcacttgaattcgcgcgcgctatgcaacgagtccagcatgaagaatacggacagatcgtcgtaacctcgacgttcgtctttgtggttcttcctcatatgccatctcctgagaatgtcactttcacctgggatgatggcaccgtatgggtattcgacgttgtcaccacagccatcgaaggtggaggcaccattgccttcatcaatgaaaaaaccggcaatgtgtgggcatccgatcaacttgattcgctgacgccaaccgactcgcctcagatgcagctggggtcaggcggccgtattgcggtaacccataccggcgaggtatatggctatcgaccatcagatggcgttgtggtgttatctgacccgcagcctgctgagagcttcaccattatcggtgatacgcctgtaatctcatccggtaatgtactgctattcaaagatggtcgagtgagcatgggatcgctcacgcttcaagccccttccaccgatcaacacggatgggttgccgccgcttctgcacaaggtctggccatagcccaatcaaccgccgctcagccagtatccaccaacgattgcgtatacgcagcatggagtcaacgagccaataactatattcgcgtatgctcatccgaacttgaatccgtcaacaccacttccgaattggtatttcgcaccaatcaccggctggtagtgctcaatgacgtgaccaatggcaacgtatggaaccctaatcatgacaccaaagtcatcaaaatccagtggaataccatacaaaccgagcagaaccaggatcagaacaccaaccatcatgatttttcgaaaacctgttccgcacagggtcaaattcgagccgtagatgatcatatcggggctcgtgctggatccgaacagattcttgacgtgctgcgcaatgacgaacaaaccgactgctcggtgctgaacatcactcaggtcagtgcgggtactaacgttaccgtcgctccaatttatgatggccgatacttgcaattggatgcctcatccttttcctatgatatttcagacggacgagggcagacttccaacgccacagtaacggttaatcatgctcccttgcaatcagacacgcctccggaaatcagtgtggaacaaggggcaagctacacagccaacgcgcttggcagcttcaccgatccggatggcgatccgttgacattggtcgccgccgtgcctgaaaacagcacacgagcagatgggcaactcactttcaatactggcgcccaatcatcaggacgagtagccgtggaagtcacggtctctgatggtgaagccactggcagtggcctgatgtatttctcagtaaaaccggcaaatacattggctgccatcatcgatcccgtaacaaaaaccactacgccggaaaccgataccgttatcgatcttaccccgtacgtgcatggcacttccgcgcaacccgcacagctcagccaagtggacactaccactaccactaatgttgacatgtccatttcattcagggcatccaacccgggcacctattatgtgccgtacaccattacacaaggctctattcccgccacgggtctggctcgtgtggaagttcagccggtcactggcgagtcagccaaaccgattgccgccaatgatgtggcgctgctaggagcggacaataccgctatcgtggagccgctcaccaatgatgtcgatccaatgggcggcatcttatccgtcacttcagtaagcgattccggcatcaaagtcggtctggtaagtaagcgcgtgtacatcaccgcacgtcaggttcctacaaagcccacatccatcagttacacggtggctaatgcagctggcacttccaccggcaccatcgtgttgcagcctccggctctgaccgcgtcaagttctaccaaggccagcaatatcaacacgcaggtgcgtaccggaggcattgtttccgtggacgtgctcgatcatgtggattatccagatcggttgaaaaacaatctgcaatacgataagaaattcaaagggcttgccttcgtatccgcggatacagtcagatatcaagcttcacaagacgccggcgtattccctattacgtacaccgtggaagacaatctcggcaatgtaacgtccgcaaccatcaccattaccgtgcatgagagcaacgccgaaagcaaagcacctcctaccccgcataatacgcaagcacaggtagctgccggtcaaaaggtacgtattcccattacccttaccggcatcgatgatggcgatgacgaccagctgctcggcttaggcaataaggctccttctcttggtcgtatcaccgaggtcggttctgattatctggtctatgaggcatacccggactcttccggtacggacactttctcatacgctgtagaagattggaccggccagcgcgctcaagctcaaatacgcgtaggcgtattccaaggtgctggcgtatatgcgcgcgatgatgagattacgttgcgtcccaataccgcagctaccgtgccagtgacacaaaacgatatttccggggacaataccgacctgatcgtcgatgaagcgcaaggtgtagaaggcgtcactgtacaaaacaatatgatttccttcaccacacccgccaacgtcaccacagcatacgttgcatataccgttcgagataaagccgggctctctgataccgctacattgagtatcaacgtcgaccccaatgctccaatagagccgcccacggcatacgattatcgcgtaccatctgctgcaaccatcgataaagtcgatgtggacgtttcccaatggattgcaaacccttcaggcactgcagatgagcttactgttggcgtacatccttccggcgccgaccacgcacgcgtcaaaaccattattacggtagatctcacatctgaagctcgtgcggttccttacacggtgacaaacacgaaatacaacatcacgtctaccgcgttcatccaagtaccggcctacggcgtttttccaccaactctgaaggctcctgagctgaaagtcaatgctcgagaaaccatccaaatcaacatcaacgattacgtacgagtaggcggtaaagagcctcatattagttcagtcagcgcaaccaagaattccgacctatatgtgaatgacactacgttgaaattcacggcgaatggcgattatgccggaccggcatccataacgttcactgccgtggatatcaattccgctgtgattactctccagatcacggttatcggccgagacgttccgccgcctacattctcctctcccaccatcgatgtcgaagcgggcgcaaaaaccattgatctgaccgcactgacttacacctattcgaaggcaaatctgtcgtccagcggcctactgaaaatctccgcaaatgttgacgcggcacctggcactgtgtccatccccgtagcaatcaaatacaaagggaccgtaaatgcaggaattacagtacgcgtagccgtctctacacgttcattggcacgactcagcaatacctcgctcactatcaaagccggttccactgagtcgatgaacatattggccaacgcatacaatcctttccctgaaacgccactgaccgtagtcaattgtgatgatgcaggcaccattgagatatcggccgctggagcatcctcgaacacagtattagttaccgtccaagatggaacgaagaccaaggagcgagaagttacaggcagcatcacgatttcggttatcgataagcctgacgcacccttgctttctcccatagctgatggagcggtcaatctcaactggacaccaggctccgccaatggcagccctatcacggattacaaggtgcagtcatgcggagcggtaaccgcctgccaaatcaccggcttgtctaatggaaaaacctactcattcacggtcagcgccaagaatgaagtgggctggtccaaatcctccagcgctgtcgaagcaacaccggatcgagtaccgtcagcgcctgtcactgtgcaaggcggaaaagccacagtaacgtggaacccttacatcgtaacctttgacttcaacaacaacattaccgccacagtcaaagcccactggggagaccctgataagcccaataatcgcaatgcgggttgtactgaaatcgccactgcggccattcaagcatttcaacgctcattcaacgacttggtcaataacatttccacagtggttatcggtaagaccatacccatcaagcaatgtgttaccgcgttaatggtgggtggacatgtgctactggaagataatcccggtaccgggaaaactcagctggctcgaggccttgccaactccttcaaacgcatccaattcaccccggatttactgccgtcagacgtggtgggcgtcactttctatgatcaaaagcgtgcagagttcgaatttcgcaaaggtcctatcttcgcttccatcgtgctagccgacgaaatcaaccgagcttcaccaaaaacacagtccgcattgttggaagtcatggaggagcagaaggttacggtggatggcacaacgcatgcggtgccgcaaccattcatcgtaatagctacacagaatcctattgagcagctaggcacttatgcgcttcccgaagcacagatggatcgttttctcattaaaacctctatcggctatcccagccatgatgtttcggtggatattctcaagcaagtggatgtcacggatcgcgcacaaaccgtattaactggagacgatattattcgactgcgcgccaccgcatccgacgtatatgtggacgacgtcattcgcgaatacatcgtgcgcatcgttgaggcaacacggcaccatgaacgcattaccgtcggctcttccatgcgcggtgcacttgcgctcacacgatgtgcccgaatttgggcagccgcggatggacgcgcctatgttgtgccggatgatgtcaaagatcttgctgtggcagtgctggcgcaccgtattgtgctcactcccgaagcggctttcgatggcactactgccgaaatgctgattgcacaaatcctcgatgacgttcccgctcccaccatttcaccgtggggatgggcagtaggagccactgcggcaatcagtctatcgttattccctgttctgggatggcacgaacttctagcgcttggcatcgtggcaacggtaatgctctcagcggccattgcactatccttgggcaatactcgatttgacgcacatatcaaagcatcaagccagcgcgtgaccgtgggcgattccatgcgcatcattgtcgatgggaaaacagccaccactcatgcgcgaggcgatttgccgctcggtcatgagcgtttcaccatccctatgctggcctcggggcaatccaaacgtactgaattatcattccgcacagtgtctcgagcggtgctcgccgtaggccctctgcgggttcgcaagggcgatcctttcgggcttatccgtcatgaaaagcaattgggcgagcgtctcaccattttcattcatcccaaaaccgtaagactgaatacgcttaatgccggcgttcctcgagacctcgaaggctccggtcacatcgttgacgatgatctcgatttctacgggcttcgtgaatatactcccggcgatgatgtacgcaacgtacattggctcagctcagcaaaagccggatcgttaatgattcgtcagtatgaagcaaccaaacgaacggacacttcattgactattggcgttgatcccaatgattatgccactgcgcaggaattcgaaatggctgtgtccattcacgcatccatcggagtgaaatgtctgttccaggataggccggtgtttacgcacgcaccacgcaatgctatggaattgcttgatcaggcaagcggttcattctatttctttaccgtgggatcgttgaaaggcctcgatcatatcaaacgtatgaccaaagctttgccccgttcagccagatgcgtggtgttgggggcaaaccgaaccatcaagcaattcaacaatttcactttggccacggtaggcgaattggatgatctgcctatcatcatgggggtgctcgcaatgttgttggcccaagccaaccttatcgacgtatacgcacctgcacagtgggtagcagccgctttgctttccactctgtttggcgcgctcattcgcctatggtggcaaatcgtattgttggtcatagcccagttcattctcggaccgataatcacactgaattccatcgctcacatcattcccagcctcaccaccttgagccgaggctgggaaatgacgttcggctctttcaaatacttgattgccattgagccccctataggtgttgccgacggcagtctcatggccatatggaccattggattgtggctgacatttttcgcttccctattcatggcagctatgtgtgcattgctcggcacacataccggatggcatcgtgccatcagcggtattgttttcgcgatactcctcatcgtatggctttcctggtccgcatcaattattctgctcttggctgcagcattggcgtttgcaggcactactgcggttccgcaacgtatggtgttaagagatttttatgatccgcctatcagcccttatgactacaccagtccgctaagcggtatgcgatcctatgtaaaaaaccacaaaaacgatgtactgctcacggtaaccaatctgccagccggtacgccggttagattggcggttatggatcgtttcgacggttcggtatggaatctttccgattcttcgaattatcgcagagtgggtacttccatctttacggccaagttcaccgtgcatgaaggtcttaccgatacctggcttcctctggcctattacaacagtgataccgattcggccattttctcctctggtactcgcaaaggaatgacgtataccgaatctggcatcattcccactattcccagtaaacaggaaatcgaaaaagccgattcagctcgaatcagtcagcctcgagccgaggaggtaccggattcggcaagcaaactagccacctctattgctggcggtcaagcttccggaggcgcagaagccttgaccactacattgaaggattcaggctggttctcacatggtttgcaaggtgattatccttcggaagctgggcatggtaactaccgcattaataaactgctatcgaccgctatggtaggcgattccgaacaatacgcctcagctatggctttgatggctcgagagctcgggttaccttcgcgtgtggttatggggttcctaccgaaagataaggatggcagtatttccatcgatttcactggcaatgatgtcactgcctgggtggaaatcaaattgcgaggatacggctgggtggccttctaccccacccccaaggagaccaaggttccggatgataatcagaatctgactcctaatcctcagactttggtgccaccagtgccgctcacggatccgctgcgcgatcaggctcaagccacgggtcaaagctcactttccggcgctgatactcgtgcagtagcactctatggcagccccttgtggacgattctgatgatttgcgcattgattatagccggcaaagccgtattgctggccagagctcgacggcatggttccccgcagacccgcgtagcttccggctggaatgccatctgcgctttggccgcggaaagtaccgtgcaaggcactcgacgagctgactatgccgcgttctcc
>GCF_000741325.1
GGCAAAGGGTCGACCGCCCATGTCTACCGCTACCGGCAGGAAGCCACCGAACGCGACGTCGCGATCAAGGTGAGCTTCAGCGCCGAAGCGACGTTCATGGCGTCGTTCCCGCACCCGAACATCCTCACCGTCTACGGCGCGGGCGTCACGAACGACGGCCGCAGCTACATCATCTTCGAGTACGCGCCGGGCGGCTCCGTCAAGGACATCATCGCGCAACAGTATCCGGTCGACAAGACACTCGACTACGGCGTGCAGCTCGCGAGCGCGCTCTATCTGGCGCACCGCAACCGCACCGTGCACCGCGACATCAAGACGAGCAACATCCTCATCACCGCGCAGGGACTGCCGGCGATCGCCGACTTCGGCATCGCGACGAGCCTGTACGACCACAGCACCGGCTACTCGCCGCCGTGGGCCCCACCGGAAGTGCTTGCGGACCACAGCGACATCTATTCGCTCGCGGCGACGCTCTATGCGATGCTCGCCGGCAAATCGGACGTGCCGAACACCGTGCAGCGGGTGCTGCTCAAGGCGCTCAGCCCGGACCCAACGGACCGCTATTTCACGGCGCTCGAATTCGCCCGCGCGCTGCAGGAGGCCCAGATCCAGCTGTACGGCCATGCGGCGATCGGCATCGTCTTCGCGACCGTCGTCATGCCGAACATGCCGTCGCCGATTGAGGTGAAGTTCACGTGGGACGACGGCACCGTGTGGGTGTTCGACGTCGCGATGCGCAGCTATGTGGGCGGCAACGCCGTCGCGATGTTCGACGCACGGCGCGGCAGCGTATGGGTCGCAAACGATGTCAAATCGATCAGCCCCGTCAGCGATCCCACGATGGAACTCGGGGTGGGCGGCAAGGTCGCCGTCACGCACGACGGTACCGTCTACGGCTACCGGCCGCGCGACGCGGTCCTCGCCCTCGCCGACGGGCAGCATGCCGATTCGTTCACAGTGGTCGGCGACCGTCCGGTCATCTCCGACGGCGACCGCATCATCTGGGACAAGGGCAGCGCCGTTTTCGGTCCGCTCACACTGCAGGCGCCAAGCGCCGACCAGCGTGACTGGGTCGCCGCGGGCGCGCAAAGCGGACTGGCGGTCGTCGACGGCGAAGCGGCCCAGCCGGTGTCGCTCGACGGCTGCGTCTACGGCGCATGGTCGCAGCAGTCGAACAACATGATCAAGACATGTTCGGCATCGCTCGAAGACGTCACGGGCACATCACAGCTCGTGTTCCGCGTCAACCACCGGTTCGTCGTGCTCAACGACGTGCTCAACGGCAACCTGTGGAACCCGGACGTCAACACGGACGTCATCAAGATCCAATGGAAAAAGATCGAGACAAAACAGGAGCGCGAGCAAAGCAACGACAAGCGCAATTTCGAAAAACAGTGCTCGACGCAAGGGCAGATCAAGGCCGAAGGCGACGAGTTCGGTGCGCGCGTCGGCTCGCACCAGATCCTCGACGTGCTGCGCAACGACGAGCAGACCGACTGCTCGGTGCTGCGCATCACCTCGGTGAGCGCAAACGGGACGATAAGCGTCTCGCCGATCTACGACGGGCGCTATCTGCAGCTCAACGCGACCGATTTCAGCTACGAGATCAGCGACGGGCGTGACCAGACGAGTTCGGCGACGGTCACACTCAAGCATGCGCCGAAACAGCACGAGACACCCGAGCAGATCGACGTTGAACAGGGCGCGAGCTACACCGGCAACGCGCTCGGCGGCTTCGTCGACGAGGACGGCGACCCGCTCACCCTCGTCGGCGCAAGCGTCGAGAACACCACGCGCGCGGACGGGCAGATCACGTTCAACGCCGGATCGATGGGCTCAGGGCGCGCCACCGTGCGGCTCACCGTCTCGGACGGCACACAGACGTGCACGGGCACGATGTATTTCGCGGTGCGCCCCGCGCACACACTGCCGGCGAGCATCGACCCGGTCGTCCGGAAGACGACACCGAACACGCCGATACAGATCGACCTCAAACCGTATGTGCACGGCACCTCGACCGATCCGGTCAAGATAACCGACGTCGACGCGACGGCGTCGCCGCACCCGGACCTGGGATTCACATTCACGGCGCAGCAGACGGGCACCTACTACGTGCCCTACACGGCGACGCAGGGCACGGTCCCGGCGACGGGCCTCGCGCGCGTCGAGGTCGAGGTGCTCACCAAGGACGAGGCAAAGCCCGTTGCGGCGAACGACGTGGCATTGCTGAGCGCCGACAACACGGCGATCGTCGAACCGCTCACGAACGATGTGGATCCGCTTGGCGGCGTCATGTCCGTCACCGCGGTCAAAGACTCAGGCATCAAAACAGGCATCGTCGCGAAACGCATCTACCTGACGGCCATGCAGGTGCCGAACGCCCCCGTCCAGGTCGAATACACGGTCGCGAACGCGGCCGGGGCGTCGACCGGCACGATCGTGCTCCAGCCGCCGGCGCTTTCCGGCGCAAGCAGCACGAAAGCGAGCAACGTCGACGTCTCCGTACGCACGGGCGGCATCGTTTCGGTCGATGTGCCCGACCACGTGAGCTATGCGGACACGTTGAGCAACAAGCTGCAGTACGATACGAGCTTCAAGGGGCTCGTGTTCGTCGCATCCGACGTCGTGCGCTACCAGGCGCCCGACGAAGCCGGTTCGTACCCGGTGACCTACACGGTGACCGACACGCTCGGCAACAGCGCGTCCGCGACAATCACCTTCAACGTGCACCGCGCCGACGCCGAGACGAAGGCCGCCGCCAGCCCGAAGGACGTGGAGGCGCAGGTGGCCGCGGGGCAGAAGATCCGCATCCCGGTCACACTGCGCGGCATCGACGACGGCGACGACGTGCTGCTGCTCGGACTCGGCAACACGGTGCCCAAACTCGGCCGCATCAGCGAGGTCGGCGCCGACTACCTCGTCTACGAAGCGTACGAGGATTCCTCGGGAACCGACGAATTCAGCTACGCGGTCGAGGACTGGACCGGGCGGCGCTCGCAGGCGACCGTGCGCGTCGGCATCTTTCAAAGCGGCAATGTCTACGCGCGCGACGACACGGTCACGCTCCGCCCGAACACGGCGGCGACGGTACCGGTGCTGCTCAACGACGTCTCGAGCGACGACAGCAAGGTCACCGTCTCGGAGGCGCAGGGCATCGAGAACGCGACCGTGACGAACGACATGGTGGCGTTCACGACCCCGGACACGGCCGGCACCGCCTACATCATCTACACAATCAGCAACAAGGCCGGCCTGACCGACCGTGCGACGCTCACGGTCAACGTCGATCCGAAAGCGCCGATCGAACCGCCGACCGCCTACGACTACCATGTTCCCGCGATCGCGACGATCGACAAGGTCGATGTCGATGTCTCGGGATTCATCGCGAACCCCTCCGGCACGAGCGACGTGCTCGAGGTCGGCGTCGATGAATCGGCGCGCGACCACGCCCATATGGTGACGACGATCTCGATCGAACTGACCGACATGGCGCGCGCGGTGCCCTACACCGTCACGAACACGGAGCACACCATCACGTCGACGGCGTTCATCATGGTGCCGGCGTACGGCGTGTTCCCCCCGCAGTTGAAGGCGCCCGCGCTGAGCGTCAACGCCGGATCGTCGATCACGATCAACATCGCGGACTATGTGCGCGTCGGCGGCAAGACGGCCGTCGTCGATTCGGTGAGCGCGACGAAGGACAACGACCTCTTCGTCAACGACCACACGCTCAAATTCACTGCGGCGAAGGACTACGGCGGCCCCGCGTCGATCACCTTCACGGCGACCGATGTCAATTCATCGGTCATCACGCTGCCGATAACCATCATCGGGCATGACGTGCCGGCGCCGACGTTCTCGTCGACGACGATCGACGTCGTGGCGGGCGCGACGACGATCGACCTGCGCGCGCTCACCTTCAGGTATTCAACGGCGAACGTGACGGCCGACGGCAAGCTCGCCGTGAGCGCCGAGAAGACGGCCAGGCCCGGGACAGCGTCGATCCCGATCTCGATCGCGTACGGCGGGGTCGTGCAGGCGGGCGTGACCGCGCGTGTGACGGCGTCGACACGGCCGCTCGCACGCGTCAACGGCACGACGATGCAGATCAAGGCCGGCGAAACGAAAACCGTCGACGTGCTCGCGGACGCCTATAACCCCTTCCCTGACACGCCGCTCAAGATCATGTCCACCAACGACGGCTCGAGGATCTCGGTGAAGGCCGCGGGCGCGTCCTCGACGCGCGTCACCGTGACCGTCGGAGATGCGACAGGCAGCGCGGACCGCCAGGTGACGGCGACCTACACGTTCTCGGTCGTCGACAAGCCGGACGCGCCCATCCTGTCTCCCGTCGCAGACAGCGCCGTCGCGCTGTCCTGGACGCCGGGCAATGCGAACGGCAGCCCGATCACCGACTACGAGGTCGCGTCGTGCGGCGCCGCGACCACATGCCAGATCACCGGGCTCAGGAACGGCACCGCGTACACGTTCACGGTGCGCGCGAAGAACGACGTCGGCTGGTCCGATTCGTCGAAACCCGTCAGCGCCACGCCCGACAAAGTGCCCGACGCCCCGGTCCAGGTGACGGGCGGCAAAGTGCACGTGTCCTGGAGCGCCTACACAGTCACCCTCGATCTGGGTGACGGGTTCTCGGCCACGGTGAGCGCGACGTATGGGGACCCGGACGCCCCGGCCCTGCGTGGCGCCGGATGCTCGTCGATCGACAACAACGATATCACGGCGTTCAACAGTCGTTTCGCGGCGATCGTCGGCAATGTCTCGCAGGTCGTCGTCGGCAAGGAGGCGCCCATCCGCCAATGCGTCACCGCGCTCGTCGCCGGCGGGCACGTACTGCTCGAAGACAACCCGGGAACAGGCAAGACGCAGCTTGCGCGCGCGATCGCGAACTCGTTCAAACGCATCCAGTTCACCCCCGACCTGCTGCCGTCGGACGTCGTCGGCGTCACGTTCTACGACCAGAAGACCGGCGAATTCAGCTTCCGCGAAGGCCCGATTTTCGCCTCCATCGTCCTCGCCGACGAGATCAACAGGGCATCGCCGAAAACACAGTCCGCGATGCTCGAGGTCATGGAGGAGCAGAAGGTGACGGTCGACGGCCACACGCACCCCGTGCCGCAGCCGTTCATCGTCATCGCGACGCAGAACCCGGTCGAACAACTCGGCACCTACAAACTGCCCGAAGCGCAGATGGACCGTTTCCTCATCAAAACGACGATCGGCTACCCGTCGACCGAACACAGCCTCGACATCCTGCGCCAGGTCAACATAACCGACCGTGCGGGCGAGGTCGCTTCCGGCGGCGACATCCTCGCGATGCGCGCGACCGCGAACAAGGTCAGGGTCGACGACTCGATCCTCGAATACATCATGCGCATCGTCGAAAGCACACGGCACGACGAGAACATCGCCGTCGGCTCGTCGATGCGCGGCGCGCTCGCGCTGACGCGGTGCGCGCGCGTATGGGCCGCCGCCGACGGACGCGAATACGTCATCCCGGACGATGTCAAGGCGCTCGCCGTACCGGTCCTCGCGCACCGCATCATGCTCACCTCGGACGCCGTGTTCTCCTCGAGCACGCCCGAAGCCGTCCTCGAACGCCTCCTCGGCGAGATCCCGGCCCCACAGCTCTCGCCCCTCGGATGGACGGCGATCGCGCTCGCTGCTGCCGGACTCGCGCTGTTCCTCACACTCGGCTACGCGGAGGCGCTCGCGATATGCCTCGTGCTCACCGCGATGCTGCTCGCCGCGCTCGTGCTGTCTATCGGCAACACGTCGTTCGACGCGGCGATCAGCGTCACCGACCGGCGCGTCAACGTCAACGACGTCGTTTCGGTGCAGGTGGACGGCACGACGCCGACCGCGAGCGCACGCGCCGACCTGCCGCTCGGCCACGAGCGCTTCGGCATACCGATGCTCGCACCACGCCAGTCGAAACAGACGACGGTCACGTTCACTGCGCTGTCGCGTTCCGTGCTTACCGTCGGCCCGCTCACGATCCGCAAGGGCGACCCGTTCGGTCTCATGCGCCATGAGCACCGGCTCGCCGACCATTTCAACGTCTACATCCATCCGAAGATCGTCATGCTCGGTTCGCTGCATGCCGGCATCCCGCGCGACCTCGAAGGCAGCGGCGACATCGTCGACGACGACCTCGATTTCCACGGCCTGCGCGAATACGAGCTGGGCGACGATGTGCGGCACGTCCATTGGCTCAGCTCGGCGCGTACACGCACGCTCATGCTGCGCCAATACGAGGCGACGCGCCGCACCGACACGTCGGTGACGCTCGACGTCAATCCGGACGACTACATGAGCAAGGACGAGTTCGAACTCGCGGTGAGCGTGCATGCGTCGATCGGCGTCCAGGCGCTACTCGAGGACCGGCCACTCTACACGCACGTGCCCCGCAACCCGATGGAGCTGCTCGACGCATGCAGCGCGTCGTTCTTCTGCTTCACGGTGGGGCATGCGAAACCCCTCGACGACATCCGCCGCATGATGATGGCGCTGCCGCCGAGCGCGACGTGCCTTGTGCTGAACGAGCCGCGCACCCTGCGCCGGTTCCCCGATTTCACGCTGGCGACCGTCCGCACGCTCGACGACCTTCCGCAGATCATGGGGGCGTTGCGAACGTTGCTGTGCGCCGCGAACCTCGTCGATGTCTATTCGTTCGCGCTGTGGGCCGCCGCCGCGGTCCCGGCCGCCGCGGCCGGCGCCGCGATCCGCCTGTGGTGGCAGTTGGTCTTCCTCGTCGTCGCGCAGTGGGTCGTCGGCCCCGTCGTATGCCTCAACACCGTCGGCAGGGTCGTCCCGTCGCTCGAGACCTTGCGGCTTGGCTGGACCGGGACCTTCGGATCGTTCAAATACCTCATCGCGATCGAACCGCCGGTGGGCGATGCGCAGGGCGCGATGCTCGCCGTGTGGACGCTGTGCCTGTGGACCGCGGCGATCGCGGGATTCTTCATCGCGGCGTTGTGCGCACTGCTCGGCACGTCAACGGGCGTCGCGCGCATCCCCTGCGGCATCATGTTCACCCTCATCCTCATCGTCTGGCTGTCGTGGAGCGCCGGTGTCATCGTCGTGCTCGCCGCCGCCACCGCGTTCGGCGGCTGCCTGCTCGTGCCGGCCCGCACGATCCTGCGCGACCACTATGAGCCCCCGCTCAGCCCGAACGACTACACGAGCCCATTGAGCACGATGCGCGCATACATCAAGTCGTACCGGGACACCACGGTGCTGAGCGTACGGAACCTTCCCGAAGGCACCGGGGTGCGCCTCGCCGTCATGGACCGCTTCGACGGCAACGTATGGAACCTCTCCGATTCGGCGAACTACACGCGCGTCGGCACGTCGATCTTCACCGCCGAATTCACCGTGCACGACGGCCTCGGCGATGACTGGCTGCCGCTCGCCTACTACAACGCCGGCACCCGTTCCGGGCTGTTGCGCGGCGGGGTCGCCAAGGGGCTGACGTACACGGAAACCGGCATCATCCCCGACGAACCGGACGACAAGCAGATCGCCGAGGCGGAAGCCGCGCGTATCGAGCAACCGAAGGCCGAGGATGTGCCGAACGAAGTGGGCAAGTTCGCGTCGGCGACGGCCGGCGGTCGGTCGCATGGCGGCGCCCAGCAGCTTGCCTCGATGCTCAAAGAGGAAGGCTGGTTCTCGCATGGCCTCGGATCGGACTACGCCTCGAGCCCCGGCCACGGCAACCACCGCCTCACGCAGCTGCTCGGCGGCGAAATGGTCGGCGACAGCGAACAGTACGCGTCGGCGATGGCGCTGATGGCACGCGAACTCGGCCTGCCGAGCCGCGTCGTCCTCGGCTTCCTACCGAAAGACAAGGACGGCAGCATCACCATCGATTTCACCGGCAACGACGTGACGGCATGGGTCGAGATCAACCTCGACCGCTACGGCTGGGTGCCGTTCTACCCGACGCCGAAGGAGACGAAGACACCTGACGACGACCAGAACCTCACCCCGAACCCGCAGAACCTCGTGCCCCCGTTGCCCCTCACCGACCCATTGCGCGACGAGACGAACACGACGAGCCAATCATCGTTCGGCGGGACCGAAATCGGCCAAGTCGCGCTCTACGGCTCGCCCGTGTGGGCGCTGCTGCTCGTGGGTGGCGCGATCCTGCTCGGCAAGGCGGTCCAGCTCGCATTGCTGCGCAAGCGCGGCACCCCGCAGACACGCATGGCCTCGGGATGGCAGTCGGTCGCCGTGCTCGCGCTCCAAAGCGACGTGCATGGCACGCGGCGCGCGGATTACGCCACGTTCTCC
